# Supplementary material for: Chromatin spatial analysis by METALoci unveils sex-determining 3D regulatory hubs
Source: Nat Struct Mol Biol. 2026 Feb 24;33(4):577–89. doi: 10.1038/s41594-026-01749-z (PMC13095655; doi:10.1038/s41594-026-01749-z)
Supplement: Supplementary file 7 — LMI values for all genes in male 10.5 and 13.5 samples, GO enrichment for male samples and gene transitions for granulosa and Sertoli differentiation. [file 41594_2026_1749_MOESM7_ESM.xlsx]

## Sheet: Fig_3a_10.5_Male
Time	Sex	Gene	Region	LMI_quadrant	LMI_pval	LMIs
10.5	Male	Sox9	11:110780000-114760000	4	0.210456	-0.333895
10.5	Male	Zfp979	4:145640000-149620000	3	0.0593588	0.257179
10.5	Male	Pabpn1	14:52890000-56870000	1	0.0885182	0.733926
10.5	Male	Vps11	9:42360000-46340000	1	0.048239	0.668745
10.5	Male	Mef2d	3:86140000-90120000	1	0.211216	0.324828
10.5	Male	Pabpn1l	8:120620000-124600000	1	0.276954	0.0542008
10.5	Male	Akap4	X:5060000-9040000	2	0.361813	-0.0724451
10.5	Male	Tcp1	17:10910000-14890000	1	0.207056	0.40066
10.5	Male	Serp1	3:56520000-60500000	4	0.259475	-0.481361
10.5	Male	Nckap5l	15:97450000-101430000	1	0.0332593	0.609846
10.5	Male	Ppcs	4:117420000-121400000	4	0.117578	-0.314729
10.5	Male	Gm10804	2:91450000-95430000	1	0.0256395	0.938556
10.5	Male	Krt39	11:97520000-101500000	3	0.0206996	0.532888
10.5	Male	Pacrgl	5:46370000-50350000	4	0.204676	-0.532395
10.5	Male	Krt40	11:97540000-101520000	3	0.000779984	0.737462
10.5	Male	Akap8	17:30320000-34300000	1	0.0200196	1.13944
10.5	Male	Bbs12	3:35310000-39290000	1	0.0174197	1.10869
10.5	Male	Ncmap	4:133390000-137370000	3	0.113658	0.56779
10.5	Male	Krt42	11:98260000-102240000	1	0.200696	0.22563
10.5	Male	Dph6	2:112650000-116630000	1	0.452371	0.0267486
10.5	Male	4932438A13Rik	3:34860000-38840000	4	0.120238	-0.379885
10.5	Male	Krt5	15:99710000-103690000	4	0.0814984	-0.274238
10.5	Male	Trpa1	1:12910000-16890000	3	0.0627587	0.332227
10.5	Male	Ncoa2	1:11370000-15350000	1	0.00211996	1.28679
10.5	Male	Cd3eap	7:17350000-21330000	1	1.99996e-05	3.19796
10.5	Male	Crtc3	7:78680000-82660000	1	0.0681986	0.713574
10.5	Male	Akirin1	4:121750000-125730000	1	0.0438991	0.784231
10.5	Male	4932443I19Rik	8:11700000-15680000	1	0.230395	0.31671
10.5	Male	Fam76b	9:11820000-15800000	4	0.110198	-0.837789
10.5	Male	Dpm3	3:87260000-91240000	2	0.130797	-0.334227
10.5	Male	Olfr1340	4:116720000-120700000	3	0.00237995	0.839462
10.5	Male	Gm10941	10:75250000-79230000	1	0.000719986	0.937034
10.5	Male	Hyou1	9:42370000-46350000	1	0.154417	0.442564
10.5	Male	Snrpf	10:91580000-95560000	1	0.252295	0.271873
10.5	Male	4933400B14Rik	17:87320000-91300000	4	0.103978	-0.160181
10.5	Male	Gm1110	9:24920000-28900000	2	0.427491	-0.0314255
10.5	Male	Ppia	11:4410000-8390000	1	0.355733	0.174322
10.5	Male	BC002163	4:121710000-125690000	1	0.0841383	0.891853
10.5	Male	Pafah1b2	9:43980000-47960000	4	0.182516	-0.507632
10.5	Male	Krt77	15:99860000-103840000	3	0.102018	0.312218
10.5	Male	BC005561	5:102500000-106480000	4	0.472071	-0.0372
10.5	Male	Nctc1	7:140550000-144530000	1	1.99996e-05	1.73709
10.5	Male	Akr1c12	13:2270000-6250000	4	0.228835	-0.256527
10.5	Male	Mir7005	2:178170000-182150000	1	0.0134397	1.77948
10.5	Male	Ndc80	17:69520000-73500000	1	0.325353	0.237027
10.5	Male	Golga2	2:30280000-34260000	4	0.158897	-0.314004
10.5	Male	Fam84a	12:12150000-16130000	4	0.125137	-0.414144
10.5	Male	Akr1c19	13:2230000-6210000	1	0.0400792	0.732202
10.5	Male	Dppa5a	9:76360000-80340000	1	0.422272	0.0728638
10.5	Male	Akr1c20	13:2520000-6500000	3	0.0222396	0.348821
10.5	Male	Ndfip1	18:36410000-40390000	1	0.00297994	1.59219
10.5	Male	Krt86	15:99470000-103450000	3	0.348993	0.11162
10.5	Male	Fam8a1	13:44660000-48640000	1	0.339433	0.135582
10.5	Male	Pak1ip1	13:39000000-42980000	1	0.0581788	0.78587
10.5	Male	Akr1cl	1:63030000-67010000	1	0.0796184	0.702014
10.5	Male	Snx11	11:94770000-98750000	4	0.472771	-0.01832
10.5	Male	Tdpoz3	3:91820000-95800000	3	0.00157997	0.635788
10.5	Male	Cd70	17:55140000-59120000	3	0.176396	0.21267
10.5	Male	BC024978	7:25190000-29170000	1	0.0112798	1.42508
10.5	Male	Krt90	15:99560000-103540000	3	0.383592	0.0842048
10.5	Male	Mir7014	3:93730000-97710000	1	0.00279994	0.898566
10.5	Male	BC028528	3:93890000-97870000	1	0.0157597	0.890417
10.5	Male	Krtap10-4	10:75820000-79800000	4	0.0782984	-0.0836869
10.5	Male	Vps8	16:19420000-23400000	1	0.118978	0.491009
10.5	Male	Olfr1364	13:19570000-23550000	3	0.0170997	0.45515
10.5	Male	4933405L10Rik	8:103700000-107680000	4	0.155817	-0.442065
10.5	Male	Dpysl2	14:64860000-68840000	1	0.0640187	1.35849
10.5	Male	Ndrg4	8:93700000-97680000	4	0.448931	-0.0498516
10.5	Male	Snx17	5:29190000-33170000	1	0.171117	0.476973
10.5	Male	BC030500	8:56910000-60890000	3	1.99996e-05	0.360343
10.5	Male	Krtap1-3	11:97590000-101570000	3	0.00193996	0.705356
10.5	Male	Vrk3	7:42740000-46720000	4	0.234215	-0.364744
10.5	Male	Tdrd9	12:109970000-113950000	2	0.442391	-0.0627885
10.5	Male	Fanca	8:121310000-125290000	4	0.181276	-0.0903895
10.5	Male	Serpinb3c	1:105270000-109250000	3	0.188456	0.15468
10.5	Male	BC031181	18:73000000-76980000	4	0.0835583	-0.697049
10.5	Male	Olfr1371	11:50210000-54190000	3	0.459431	0.0316659
10.5	Male	Serpinb3d	1:105080000-109060000	3	0.206496	0.179059
10.5	Male	Pam	1:96090000-100070000	1	0.0796784	1.08848
10.5	Male	Dr1	5:106260000-110240000	4	0.280694	-0.273845
10.5	Male	Draxin	4:146130000-150110000	1	0.297094	0.2027
10.5	Male	Serpinb6e	13:31840000-35820000	3	0.0248595	0.486895
10.5	Male	Serpinb7	1:105420000-109400000	1	0.349453	0.200228
10.5	Male	Tecpr2	12:108880000-112860000	1	0.289174	0.185866
10.5	Male	Mir703	5:96470000-100450000	3	0.284394	0.10731
10.5	Male	Tsen15	1:150380000-154360000	3	0.0297594	0.538627
10.5	Male	Tecrl	5:81350000-85330000	4	0.0682586	-0.718714
10.5	Male	Drd2	9:47340000-51320000	3	0.0155597	0.662504
10.5	Male	Snx5	2:142270000-146250000	1	0.0166397	1.01207
10.5	Male	Olfr1386	11:47470000-51450000	4	0.144417	-0.228181
10.5	Male	BC048679	7:79490000-83470000	3	0.00373993	0.833106
10.5	Male	Serpinb9e	13:31240000-35220000	3	0.130257	0.212351
10.5	Male	Serpinb9f	13:31320000-35300000	3	0.0110198	0.446022
10.5	Male	Vtcn1	3:98820000-102800000	1	0.156137	0.542789
10.5	Male	Krtap3-1	11:97560000-101540000	3	0.00471991	0.59136
10.5	Male	Sobp	10:41170000-45150000	1	0.124738	0.329039
10.5	Male	Dsc2	18:18050000-22030000	3	0.0899382	0.231191
10.5	Male	Vwa2	19:54870000-58850000	3	0.186036	0.337352
10.5	Male	Mir7041	6:92600000-96580000	4	0.0168397	-0.952356
10.5	Male	Dscam	16:95170000-99150000	3	0.0238195	0.408711
10.5	Male	Vwa5a	9:36710000-40690000	4	0.0211996	-0.825382
10.5	Male	Socs4	14:45270000-49250000	4	0.415172	-0.130657
10.5	Male	Dsg1a	18:18310000-22290000	1	0.348873	0.181661
10.5	Male	Mir7048	7:23210000-27190000	1	0.048499	1.2491
10.5	Male	Vwde	6:11220000-15200000	3	0.429071	0.0353995
10.5	Male	Faxc	4:19930000-23910000	1	0.00137997	1.74055
10.5	Male	Fblim1	4:139590000-143570000	1	0.130857	0.315523
10.5	Male	Sestd1	2:75280000-79260000	1	0.0270395	0.506412
10.5	Male	Krtap6-2	16:87420000-91400000	3	0.0542989	0.337077
10.5	Male	Dspp	5:102170000-106150000	4	0.259795	-0.161659
10.5	Male	Olfr1416	1:90480000-94460000	3	0.0243395	0.738413
10.5	Male	Pard6b	2:166080000-170060000	1	0.0302594	0.438642
10.5	Male	Fbln7	2:126860000-130840000	3	0.320534	0.171206
10.5	Male	Park2	17:8840000-12820000	4	0.166717	-0.229791
10.5	Male	Olfr142	2:88250000-92230000	3	0.0164997	0.410903
10.5	Male	Olfr1424	19:10050000-14030000	2	0.441991	-0.0160795
10.5	Male	Mir7065	8:11130000-15110000	1	0.0535789	0.2982
10.5	Male	Mir7066	8:68100000-72080000	3	0.244435	0.17339
10.5	Male	Parp11	6:125450000-129430000	1	0.356213	0.144771
10.5	Male	Mir707	7:42840000-46820000	1	0.000939981	2.07858
10.5	Male	Fbxl14	6:117470000-121450000	1	0.0251195	0.737973
10.5	Male	Sowahd	X:35040000-39020000	2	0.350213	-0.0979795
10.5	Male	Olfr1442	19:10670000-14650000	3	0.388952	0.0538022
10.5	Male	Mir7078	8:115450000-119430000	1	0.0372393	0.692694
10.5	Male	Olfr1444	19:10860000-14840000	3	0.107418	0.294661
10.5	Male	Sox14	9:97870000-101850000	4	0.0207596	-0.364437
10.5	Male	Mir7080	8:121130000-125110000	4	0.0736985	-0.250457
10.5	Male	Sox18	2:179670000-183650000	1	0.332493	0.171215
10.5	Male	Lactb2	1:11660000-15640000	4	0.471911	-0.0391647
10.5	Male	Sfmbt2	2:8370000-12350000	4	0.468051	-0.0415008
10.5	Male	Sfn	4:131600000-135580000	1	0.425671	0.0536787
10.5	Male	Fbxo17	7:26710000-30690000	4	0.430251	-0.0230946
10.5	Male	Mir709	8:82080000-86060000	1	0.0337793	0.42051
10.5	Male	Patl2	2:120180000-124160000	2	0.312134	-0.111996
10.5	Male	Mir7091	X:72270000-76250000	1	1.99996e-05	2.88928
10.5	Male	Olfr1461	19:11160000-15140000	3	0.0642787	0.259275
10.5	Male	Olfr1463	19:11230000-15210000	3	0.128297	0.267121
10.5	Male	Wdr33	18:29800000-33780000	1	0.0907982	0.870435
10.5	Male	Sftpa1	14:39130000-43110000	2	0.320954	-0.0463556
10.5	Male	Olfr1469	19:11410000-15390000	3	0.120558	0.155973
10.5	Male	Fbxo34	14:45470000-49450000	4	0.234615	-0.467291
10.5	Male	Wdr45	X:5720000-9700000	1	0.0306394	1.52215
10.5	Male	Spaca3	11:78850000-82830000	4	0.221516	-0.119691
10.5	Male	Fbxo45	16:30240000-34220000	4	0.0157197	-0.6679
10.5	Male	Mir7222	2:90590000-94570000	3	0.229255	0.0251824
10.5	Male	Fbxo9	9:76100000-80080000	4	0.455591	-0.0836831
10.5	Male	Spag5	11:76300000-80280000	4	0.0347793	-0.682798
10.5	Male	Fbxw14	9:107280000-111260000	4	0.0596188	-0.365018
10.5	Male	Spag8	4:41650000-45630000	4	0.49025	-0.0100371
10.5	Male	Olfr1506	2:88220000-92200000	3	0.0451391	0.613463
10.5	Male	Mir7235	11:95140000-99120000	3	0.298214	0.159897
10.5	Male	Olfr1511	14:50390000-54370000	3	0.171977	0.170785
10.5	Male	Mir7238	8:9630000-13610000	4	0.282314	-0.236339
10.5	Male	Mir7239	11:44170000-48150000	2	0.182816	-0.277345
10.5	Male	Wdr81	11:73450000-77430000	1	0.411912	0.108351
10.5	Male	Mir743b	X:64770000-68750000	3	0.0958381	0.223309
10.5	Male	Olfr154	2:83660000-87640000	3	0.194316	0.169813
10.5	Male	Wdr92	11:15210000-19190000	4	0.221716	-0.546154
10.5	Male	Spata25	2:162820000-166800000	1	0.0603588	0.811083
10.5	Male	Olfr159	4:41770000-45750000	2	0.437991	-0.0437086
10.5	Male	Wdyhv1	15:56140000-60120000	1	0.288614	0.229065
10.5	Male	Fcer2a	8:1690000-5670000	2	0.0131197	-0.365467
10.5	Male	Mir7647	5:121520000-125500000	4	0.0811984	-0.198963
10.5	Male	Wee1	7:108120000-112100000	4	0.354693	-0.275578
10.5	Male	Olfr165	16:17400000-21380000	3	0.00103998	0.589918
10.5	Male	Mir7655	2:16050000-20030000	1	0.000239995	2.07696
10.5	Male	Mir7657	3:120540000-124520000	1	0.00297994	0.605757
10.5	Male	Fcho2	13:96810000-100790000	4	0.110038	-0.612035
10.5	Male	Fchsd2	7:99100000-103080000	1	0.220976	0.255455
10.5	Male	Fcrlb	1:168910000-172890000	3	0.00805984	0.627343
10.5	Male	Fdx1	9:49960000-53940000	4	0.47703	-0.0296558
10.5	Male	Wif1	10:119030000-123010000	3	0.317794	0.152654
10.5	Male	Olfr198	16:57200000-61180000	3	0.0355993	0.302296
10.5	Male	Olfr202	16:57280000-61260000	4	1.99996e-05	-0.267232
10.5	Male	Wnk4	11:99260000-103240000	1	0.228875	0.221208
10.5	Male	Wnt16	6:20280000-24260000	1	0.00829983	1.21495
10.5	Male	Olfr214	6:114550000-118530000	3	0.000219996	0.99798
10.5	Male	Wnt3a	11:57290000-61270000	2	0.123778	-0.369045
10.5	Male	Fga	3:81020000-85000000	2	0.445551	-0.0344314
10.5	Male	Olfr224	11:56560000-60540000	3	0.00165997	0.924771
10.5	Male	Olfr228	2:84480000-88460000	3	0.448611	0.0227333
10.5	Male	Fgf11	11:67800000-71780000	1	0.257615	0.105537
10.5	Male	Olfr24	9:16750000-20730000	2	0.269615	-0.0566125
10.5	Male	Fgf14	14:122670000-126650000	4	0.0540389	-0.826762
10.5	Male	Xcl1	1:162930000-166910000	2	0.280994	-0.0222492
10.5	Male	Xirp1	9:118020000-122000000	1	0.0148597	0.727149
10.5	Male	Xkr5	8:16950000-20930000	1	0.135137	0.825644
10.5	Male	Xpc	6:89510000-93490000	1	0.0966581	0.66823
10.5	Male	0610010B08Rik	2:173330000-177310000	3	1.99996e-05	0.36538
10.5	Male	4933406G16Rik	11:17060000-21040000	3	0.306014	0.112827
10.5	Male	Mir7662	10:60190000-64170000	4	0.0195396	-0.858471
10.5	Male	Xpnpep3	15:79400000-83380000	1	0.104418	0.531027
10.5	Male	Gm11149	9:47510000-51490000	1	0.00851983	0.814335
10.5	Male	Pax2	19:42750000-46730000	4	0.124298	-0.537737
10.5	Male	Tectb	19:53180000-57160000	2	0.0964581	-0.366324
10.5	Male	Ppm1b	17:82970000-86950000	2	0.329693	-0.148079
10.5	Male	Dtx3	10:125190000-129170000	4	0.129917	-0.502908
10.5	Male	Sfxn1	13:52070000-56050000	4	0.188796	-0.399729
10.5	Male	Tedc2	17:22220000-26200000	1	0.226655	0.415083
10.5	Male	Sfxn2	19:44570000-48550000	1	0.000139997	1.23839
10.5	Male	Dtymk	1:91800000-95780000	1	0.0385792	1.02223
10.5	Male	Ibsp	5:102290000-106270000	4	0.50001	-0.004182
10.5	Male	Aldh18a1	19:38580000-42560000	1	0.00717986	1.18138
10.5	Male	Fgf21	7:43610000-47590000	2	0.00951981	-0.650389
10.5	Male	Pax6	2:103670000-107650000	3	0.137637	0.27482
10.5	Male	Tshb	3:100780000-104760000	2	0.246015	-0.223903
10.5	Male	Teddm2	1:151850000-155830000	3	0.0438391	0.529246
10.5	Male	Xpot	10:119620000-123600000	4	0.175736	-0.524405
10.5	Male	Fgf23	6:125070000-129050000	2	0.0807384	-0.436915
10.5	Male	Ppm1h	10:120670000-124650000	2	0.435571	-0.036174
10.5	Male	Cd83	13:41780000-45760000	4	1.99996e-05	-0.784531
10.5	Male	Pax8	2:22470000-26450000	1	0.0632987	0.895774
10.5	Male	Gm11236	4:71600000-75580000	3	0.128757	0.190073
10.5	Male	4933407K13Rik	X:73760000-77740000	1	0.141057	0.759244
10.5	Male	Fgf4	7:142860000-146840000	3	0.0104398	0.801335
10.5	Male	Tef	15:79810000-83790000	1	0.0820784	0.577155
10.5	Male	Tshz1	18:82080000-86060000	1	0.000639987	1.35245
10.5	Male	Icam2	11:104380000-108360000	1	0.0137797	0.406876
10.5	Male	Aldh1b1	4:43790000-47770000	1	0.0175396	0.776698
10.5	Male	4933408J17Rik	10:91580000-95560000	1	0.247375	0.271873
10.5	Male	Ndufaf3	9:106560000-110540000	1	0.127777	0.58769
10.5	Male	Fgf7	2:124030000-128010000	1	0.178756	0.379429
10.5	Male	Sgcg	14:59250000-63230000	2	0.465651	-0.027531
10.5	Male	Tsix	X:101430000-105410000	2	0.104498	-0.443512
10.5	Male	0610043K17Rik	4:99350000-103330000	1	0.180536	0.380555
10.5	Male	Ppm1n	7:17280000-21260000	2	3.99992e-05	-0.937706
10.5	Male	Pbdc1	X:103070000-107050000	1	0.217436	0.638838
10.5	Male	Ppme1	7:98370000-102350000	1	0.0361793	0.9562
10.5	Male	Lamp1	8:11150000-15130000	1	0.0116998	0.811848
10.5	Male	Cd93	2:146440000-150420000	1	0.0911582	0.612796
10.5	Male	Meis2	2:114060000-118040000	1	1.99996e-05	2.78785
10.5	Male	Gm1141	X:69930000-73910000	3	0.156377	0.531098
10.5	Male	Got1l1	8:25200000-29180000	1	0.104778	0.312211
10.5	Male	Tekt4	17:23470000-27450000	1	0.406132	0.0157433
10.5	Male	Gm11413	4:81390000-85370000	4	0.0274395	-0.345895
10.5	Male	Ppp1ca	19:2190000-6170000	1	0.00099998	1.39018
10.5	Male	Aldh3a2	11:59260000-63240000	4	0.0444191	-0.497416
10.5	Male	Tekt5	16:8390000-12370000	2	0.0454591	-0.652764
10.5	Male	Ndufaf8	11:118090000-122070000	1	0.000779984	0.863566
10.5	Male	Melk	4:42300000-46280000	1	0.352273	0.129909
10.5	Male	4933411K16Rik	19:40050000-44030000	1	0.052359	0.866254
10.5	Male	Fgfr1	8:23510000-27490000	1	0.280574	0.181503
10.5	Male	Spatc1l	10:74560000-78540000	3	0.172197	0.345114
10.5	Male	Lamtor1	7:99900000-103880000	1	0.306134	0.254481
10.5	Male	Xrra1	7:97850000-101830000	1	0.316374	0.188902
10.5	Male	Ten1	11:114190000-118170000	1	0.0227995	0.74429
10.5	Male	Pbsn	X:75850000-79830000	3	0.197216	0.445352
10.5	Male	Ndufb2	6:37590000-41570000	1	0.200916	0.389735
10.5	Male	Meox2	12:35100000-39080000	3	0.0283794	0.248654
10.5	Male	Mir7684	15:80390000-84370000	4	0.0841183	-0.515933
10.5	Male	4933413L06Rik	13:115720000-119700000	3	0.0801184	0.180927
10.5	Male	Tspan12	6:19850000-23830000	1	0.000199996	2.14468
10.5	Male	Mir7685	2:156240000-160220000	2	0.250295	-0.214678
10.5	Male	Ppp1r13b	12:109900000-113880000	2	0.213516	-0.303701
10.5	Male	Spcs1	14:29000000-32980000	1	0.233195	0.442307
10.5	Male	Crym	7:118200000-122180000	2	0.198696	-0.19405
10.5	Male	Ppp1r13l	7:17360000-21340000	2	5.99988e-05	-0.80545
10.5	Male	Gpaa1	15:74330000-78310000	1	0.151557	0.379593
10.5	Male	Tspan15	10:60230000-64210000	4	0.49991	-0.00125323
10.5	Male	Olfr290	7:82910000-86890000	3	0.171897	0.171446
10.5	Male	Idh3a	9:52580000-56560000	1	0.0316994	0.748385
10.5	Male	Gpam	19:53090000-57070000	1	0.0665787	0.58159
10.5	Male	Ppp1r14d	2:117220000-121200000	3	0.463891	0.044891
10.5	Male	Tspan2os	3:100730000-104710000	4	0.125897	-0.508011
10.5	Male	Ppp1r15a	7:43520000-47500000	1	0.00857983	1.03167
10.5	Male	Ybx1	4:117290000-121270000	4	0.439871	-0.0830511
10.5	Male	Mesp1	7:77790000-81770000	4	0.145757	-0.332761
10.5	Male	Olfr294	7:84610000-88590000	3	0.351253	0.0474241
10.5	Male	Cdc26	4:60400000-64380000	1	0.158877	0.63502
10.5	Male	4933417E11Rik	1:70000000-73980000	1	0.249255	0.294185
10.5	Male	4933417G07Rik	3:53840000-57820000	2	0.286234	-0.115329
10.5	Male	Bcl2	1:104710000-108690000	1	0.0187796	1.3419
10.5	Male	Specc1l	10:73210000-77190000	1	0.153477	0.611123
10.5	Male	Cse1l	2:164900000-168880000	4	0.268955	-0.236744
10.5	Male	Ppp1r16b	2:156660000-160640000	1	0.323354	0.192573
10.5	Male	Olfr298	7:84480000-88460000	4	1.99996e-05	-0.708858
10.5	Male	Gpatch2	1:185210000-189190000	1	0.220176	0.278055
10.5	Male	Tspan4	7:139470000-143450000	1	0.00697986	1.22896
10.5	Male	Mir8093	2:30680000-34660000	1	0.308594	0.16181
10.5	Male	Gm11595	11:97770000-101750000	4	0.00101998	-0.592712
10.5	Male	Alg14	3:119290000-123270000	1	0.242435	0.350434
10.5	Male	Fhl1	X:54730000-58710000	1	0.0703986	1.24118
10.5	Male	Tesk1	4:41440000-45420000	1	0.235075	0.335691
10.5	Male	Cdc37l1	19:26990000-30970000	1	0.051899	0.907558
10.5	Male	1110046J04Rik	13:31930000-35910000	1	0.120398	0.326722
10.5	Male	Csf2ra	19:59220000-63200000	4	0.378152	-0.219171
10.5	Male	4933422A05Rik	9:33280000-37260000	1	0.00201996	1.18579
10.5	Male	Tspan7	X:8480000-12460000	1	0.0658387	1.12001
10.5	Male	Larp4b	13:7090000-11070000	1	0.0653187	1.09715
10.5	Male	Csf2rb2	15:76300000-80280000	1	0.447811	0.0152
10.5	Male	Mir8097	15:34240000-38220000	1	0.159297	0.338252
10.5	Male	Mir8098	14:60830000-64810000	1	0.0695186	0.651057
10.5	Male	Sh2d1b1	1:168270000-172250000	2	0.49545	-0.00028918
10.5	Male	Ndufv3	17:29520000-33500000	1	0.165437	0.268568
10.5	Male	Cdc42bpg	19:4300000-8280000	1	0.00143997	1.16598
10.5	Male	1190002N15Rik	9:92530000-96510000	4	0.336693	-0.228763
10.5	Male	Tet3	6:81440000-85420000	1	0.00403992	1.66744
10.5	Male	Tspo	15:81560000-85540000	4	0.355413	-0.123922
10.5	Male	Pcdh8	14:77770000-81750000	2	0.469011	-0.0123566
10.5	Male	Iffo1	6:123140000-127120000	1	0.0206596	1.12011
10.5	Male	Duxbl3	14:23980000-27960000	4	0.0165997	-0.179913
10.5	Male	Alkal1	1:4350000-8330000	4	0.116498	-0.302939
10.5	Male	Gm11837	4:12930000-16910000	1	0.288434	0.179373
10.5	Male	Alkal2	12:28880000-32860000	3	0.398252	0.0690119
10.5	Male	1500009L16Rik	10:81720000-85700000	1	0.281754	0.178619
10.5	Male	Olfr310	7:84260000-88240000	2	0.396932	-0.0165364
10.5	Male	Mettl18	1:161990000-165970000	4	0.122018	-0.725935
10.5	Male	Gpcpd1	2:130570000-134550000	1	0.278094	0.267972
10.5	Male	Olfr311	11:56840000-60820000	4	0.128977	-0.315054
10.5	Male	Nectin3	16:44490000-48470000	4	0.217756	-0.361861
10.5	Male	Rflna	5:123000000-126980000	1	0.00613988	0.881287
10.5	Male	Alkbh5	11:58530000-62510000	4	0.289834	-0.28302
10.5	Male	Ifi209	1:171630000-175610000	3	0.288234	0.133894
10.5	Male	Nectin4	1:169370000-173350000	1	0.000819984	0.750037
10.5	Male	Lbhd2	12:109400000-113380000	3	0.310734	0.292933
10.5	Male	Olfr314	11:56780000-60760000	4	0.00395992	-0.505119
10.5	Male	Rflnb	11:74020000-78000000	4	0.281634	-0.167393
10.5	Male	Pcdha7	18:34970000-38950000	3	3.99992e-05	0.758738
10.5	Male	Gpha2	19:4220000-8200000	1	0.048639	0.493518
10.5	Male	Pcdha9	18:34990000-38970000	3	0.000119998	0.751309
10.5	Male	Spert	14:73590000-77570000	3	0.191296	0.288621
10.5	Male	Bclaf3	X:157530000-161510000	4	0.49149	-0.0109291
10.5	Male	Ifi27	12:101430000-105410000	1	0.297694	0.107245
10.5	Male	Csnk1d	11:118990000-122970000	1	0.361093	0.110525
10.5	Male	Ifi27l2a	12:101440000-105420000	2	0.0435591	-0.665708
10.5	Male	Fitm2	2:161470000-165450000	4	0.205576	-0.461321
10.5	Male	Dync2li1	17:82620000-86600000	1	0.00737985	0.0175581
10.5	Male	Ppp1r9a	6:2900000-6880000	1	1.99996e-05	2.55342
10.5	Male	Fiz1	7:3010000-6990000	1	0.0101598	2.08217
10.5	Male	Alox12e	11:68320000-72300000	3	0.106518	0.388051
10.5	Male	Csnk2a1	2:150220000-154200000	1	0.287194	0.193454
10.5	Male	Gpm6b	X:164230000-168210000	2	0.0317594	-0.606038
10.5	Male	Dynlrb1	2:153230000-157210000	4	0.0638787	-0.720616
10.5	Male	Rfx3	19:26010000-29990000	4	0.373973	-0.15907
10.5	Male	Ifi44l	3:149760000-153740000	3	0.203036	0.233487
10.5	Male	Lce1b	3:90650000-94630000	2	0.180756	-0.160397
10.5	Male	Alox5	6:114460000-118440000	3	1.99996e-05	0.992001
10.5	Male	Bdh2	3:133280000-137260000	1	0.432591	0.0696328
10.5	Male	Mir874	13:56020000-60000000	4	0.350773	-0.208176
10.5	Male	Alox5ap	5:147260000-151240000	4	0.152677	-0.205163
10.5	Male	1600027J07Rik	8:101340000-105320000	1	0.363853	0.0981261
10.5	Male	Gm12250	11:56180000-60160000	1	0.331053	0.120455
10.5	Male	Mir875	15:33660000-37640000	2	0.0377992	-0.0478498
10.5	Male	Alox8	11:67190000-71170000	3	0.0899982	0.467501
10.5	Male	Ywhah	5:31010000-34990000	1	0.130597	0.493351
10.5	Male	Bdkrb2	12:103560000-107540000	1	0.00535989	0.546242
10.5	Male	Lce1f	3:90720000-94700000	3	1.99996e-05	0.371965
10.5	Male	Cdh12	15:19110000-23090000	1	0.393032	0.0944289
10.5	Male	Gm12295	11:63280000-67260000	2	0.000679986	-0.557311
10.5	Male	Gpr1	1:61210000-65190000	2	0.380592	-0.065608
10.5	Male	Spice1	16:42340000-46320000	4	0.429651	-0.0989633
10.5	Male	1700001C02Rik	5:28460000-32440000	1	0.221276	0.174002
10.5	Male	Cdh13	8:116280000-120260000	4	0.149837	-0.175715
10.5	Male	Gm12298	11:64940000-68920000	4	0.380052	-0.0925341
10.5	Male	Spidr	16:14140000-18120000	1	0.347273	0.117226
10.5	Male	Lce1i	3:90770000-94750000	3	0.136077	0.156056
10.5	Male	Nek3	8:20160000-24140000	1	0.165737	0.272475
10.5	Male	1700001F09Rik	14:41340000-45320000	2	0.0717786	-0.156718
10.5	Male	Alpk3	7:79050000-83030000	1	0.243115	0.229516
10.5	Male	4933436I01Rik	X:65920000-69900000	1	0.272855	0.218185
10.5	Male	Cdh17	4:9750000-13730000	2	0.0561789	-0.317551
10.5	Male	Tex46	4:134610000-138590000	4	0.295994	-0.195203
10.5	Male	Spin4	X:93020000-97000000	1	0.313554	0.34565
10.5	Male	Ifitm1	7:138960000-142940000	1	0.196216	0.143793
10.5	Male	Alppl2	1:85080000-89060000	1	0.305334	0.10358
10.5	Male	Nek6	2:36510000-40490000	1	0.000399992	2.2009
10.5	Male	1700001J03Rik	5:144180000-148160000	3	0.0049399	0.597516
10.5	Male	Gpr135	12:70070000-74050000	3	0.126217	0.289843
10.5	Male	4933439C10Rik	11:57500000-61480000	4	0.49175	-0.00839408
10.5	Male	Csrp3	7:46840000-50820000	1	0.00433991	1.23024
10.5	Male	Ttc22	4:104620000-108600000	3	0.309954	0.159488
10.5	Male	Nek8	11:76170000-80150000	1	0.00741985	1.08529
10.5	Male	Cdh20	1:102760000-106740000	3	0.0729185	0.251589
10.5	Male	Tex52	6:126370000-130350000	1	0.00433991	1.08404
10.5	Male	Gpr137b-ps	13:10650000-14630000	4	0.00795984	-0.776427
10.5	Male	Mir93	5:136160000-140140000	4	0.216756	-0.255979
10.5	Male	Ppp2r5d	17:44700000-48680000	1	0.00299994	0.783858
10.5	Male	Shank3	15:87490000-91470000	3	0.289594	0.238463
10.5	Male	Gpr137c	14:43210000-47190000	4	0.243295	-0.302632
10.5	Male	Gpr139	7:117180000-121160000	4	0.0127197	-0.329474
10.5	Male	Rgr	14:35040000-39020000	3	0.49363	0.0101736
10.5	Male	Dzip1l	9:97620000-101600000	1	0.220876	0.340236
10.5	Male	Ttc27	17:72710000-76690000	1	0.48053	0.00868929
10.5	Male	Flicr	X:5570000-9550000	4	0.49937	-0.0422887
10.5	Male	Tfap2b	1:17200000-21180000	3	0.175296	0.176225
10.5	Male	Shc1	3:87410000-91390000	1	0.0741785	0.948967
10.5	Male	Alyref	11:118590000-122570000	1	0.048999	0.702408
10.5	Male	Spink5	18:41960000-45940000	3	0.0184396	0.390242
10.5	Male	Zbtb10	3:7250000-11230000	1	0.000279994	1.58933
10.5	Male	Alyref2	1:169500000-173480000	4	0.49347	-0.015789
10.5	Male	Flnb	14:5810000-9790000	1	0.0108798	0.891499
10.5	Male	Cdh6	15:11170000-15150000	1	0.375752	0.117529
10.5	Male	Rgs13	1:142170000-146150000	1	0.0563989	0.372507
10.5	Male	Mirlet7a-1	13:46530000-50510000	3	0.225395	0.286555
10.5	Male	Mirlet7a-2	9:39530000-43510000	1	0.0442191	0.320061
10.5	Male	Mfng	15:76770000-80750000	3	0.234255	0.286208
10.5	Male	Flrt2	12:93690000-97670000	1	0.206976	0.762658
10.5	Male	E030025P04Rik	11:107140000-111120000	4	0.334233	-0.0826512
10.5	Male	Olfr355	2:34920000-38900000	3	1.99996e-05	0.626449
10.5	Male	5330411J11Rik	2:57380000-61360000	3	0.228355	0.182655
10.5	Male	Flrt3	2:138670000-142650000	4	0.420872	-0.107601
10.5	Male	Pcdhgb4	18:35720000-39700000	3	0.154717	0.325372
10.5	Male	Olfr356	2:34930000-38910000	3	1.99996e-05	0.625238
10.5	Male	Mirlet7d	13:46530000-50510000	3	0.224296	0.286555
10.5	Male	Ppp4r4	12:101530000-105510000	3	0.157877	0.372344
10.5	Male	5330417C22Rik	3:106530000-110510000	2	0.0196196	-0.462949
10.5	Male	Gpr156	16:35910000-39890000	2	0.130237	-0.252338
10.5	Male	Lcn6	2:23670000-27650000	2	0.159977	-0.372588
10.5	Male	Pcdhgc4	18:35810000-39790000	1	0.000819984	1.12291
10.5	Male	Nes	3:85970000-89950000	1	0.456671	0.0216495
10.5	Male	Amer1	X:93440000-97420000	4	0.442071	-0.144964
10.5	Male	Lcn9	2:23820000-27800000	3	0.237735	0.300471
10.5	Male	Gm13003	4:135160000-139140000	1	0.135117	0.153131
10.5	Male	Ctag2	X:63040000-67020000	3	0.450111	0.0269321
10.5	Male	E130018N17Rik	2:166150000-170130000	1	0.263195	0.214071
10.5	Male	Mirt2	15:74260000-78240000	3	0.446351	0.0431363
10.5	Male	Gpr158	2:19360000-23340000	3	0.187056	0.161502
10.5	Male	Rgs22	15:34140000-38120000	4	0.0685186	-0.233872
10.5	Male	Spn-ps	15:88890000-92870000	2	0.0406592	-0.323143
10.5	Male	Cdk1	10:67350000-71330000	4	0.203736	-0.354044
10.5	Male	Bhlha15	5:142190000-146170000	1	0.145997	0.414834
10.5	Male	Ppp6r3	19:1570000-5550000	1	0.0603388	1.0431
10.5	Male	Ctbs	3:144450000-148430000	4	0.375192	-0.181325
10.5	Male	Neto2	8:83690000-87670000	4	0.0432991	-0.34051
10.5	Male	Amhr2	15:100440000-104420000	4	0.467151	-0.0353064
10.5	Male	Zbtb3	19:6800000-10780000	1	0.00649987	0.318344
10.5	Male	Pcgf3	5:106460000-110440000	1	0.366453	0.186658
10.5	Male	E130218I03Rik	4:132240000-136220000	1	0.351573	0.0484878
10.5	Male	Amigo1	3:106180000-110160000	2	0.0293594	-0.620149
10.5	Male	Gpr17	18:29940000-33920000	1	0.155417	0.241901
10.5	Male	Shisa9	16:9980000-13960000	2	0.100038	-0.353798
10.5	Male	Spock1	13:55900000-59880000	4	0.049319	-0.371377
10.5	Male	Ldah	12:6200000-10180000	4	0.436711	-0.135034
10.5	Male	Mfsd4a	1:130060000-134040000	1	0.0198796	0.439445
10.5	Male	Pcif1	2:162870000-166850000	1	0.109498	0.620978
10.5	Male	Glp1r	17:28900000-32880000	3	0.00761985	0.92371
10.5	Male	Mir540	12:107580000-111560000	4	0.364193	-0.0783258
10.5	Male	Onecut2	18:62340000-66320000	3	0.0229795	0.482097
10.5	Male	Glp2r	11:65770000-69750000	4	0.0787584	-0.128957
10.5	Male	Atg3	16:43150000-47130000	4	0.215596	-0.665624
10.5	Male	Rab11fip2	19:57940000-61920000	1	0.459931	0.0269356
10.5	Male	Cmtm3	8:102340000-106320000	1	0.360553	0.152703
10.5	Male	Slfn9	11:80990000-84970000	4	0.0753585	-1.10233
10.5	Male	Rab11fip3	17:24020000-28000000	1	0.200336	0.00458095
10.5	Male	Atg4c	4:97190000-101170000	1	0.433411	0.0639574
10.5	Male	Zscan20	4:126610000-130590000	1	0.0944581	0.547838
10.5	Male	Defb8	8:17440000-21420000	3	0.0145597	0.244875
10.5	Male	Map2	1:64170000-68150000	4	0.0149797	-9.17839e-05
10.5	Male	Gm5523	1:11780000-15760000	4	0.109278	-0.328419
10.5	Male	Samd7	3:28740000-32720000	3	0.209236	0.225685
10.5	Male	Myof	19:36040000-40020000	1	0.0540989	0.431285
10.5	Male	Acvr2a	2:46810000-50790000	4	0.0103598	-0.934176
10.5	Male	4921509O07Rik	13:111500000-115480000	4	0.363993	-0.11329
10.5	Male	Atg7	6:112640000-116620000	4	0.283714	-0.322757
10.5	Male	Vmn1r198	13:20350000-24330000	3	0.0864583	0.297385
10.5	Male	Rab11fip5	6:83370000-87350000	1	0.133157	0.282083
10.5	Male	Plk2	13:108390000-112370000	4	0.0754585	-0.570518
10.5	Male	Odf3	7:138840000-142820000	2	0.402612	-0.0772895
10.5	Male	Slitrk2	X:64640000-68620000	2	0.0137997	-0.676316
10.5	Male	Rab14	2:33200000-37180000	1	0.0685586	0.609132
10.5	Male	Samsn1	16:73900000-77880000	3	0.122918	0.254788
10.5	Male	Dennd1b	1:136960000-140940000	1	0.0138197	1.10179
10.5	Male	Cnbd2	2:154310000-158290000	1	0.0735785	0.303887
10.5	Male	Acyp2	11:28640000-32620000	4	0.48453	-0.0227382
10.5	Male	Eya2	2:163590000-167570000	4	0.0630187	-0.231527
10.5	Male	Slitrk6	14:108750000-112730000	1	0.299414	0.53672
10.5	Male	Mir5625	5:28640000-32620000	1	0.0463791	0.256398
10.5	Male	Hist1h2ad	13:21570000-25550000	1	5.99988e-05	2.89802
10.5	Male	Rab18	18:4760000-8740000	4	0.00051999	-1.0979
10.5	Male	Sap130	18:29630000-33610000	4	0.334793	-0.551512
10.5	Male	Ogdh	11:4290000-8270000	1	0.300114	0.309508
10.5	Male	Glt6d1	2:23810000-27790000	4	0.123498	-0.421728
10.5	Male	Gm5640	X:72640000-76620000	1	0.319874	0.19753
10.5	Male	Vmn1r205	13:20590000-24570000	4	0.171597	-0.341356
10.5	Male	Opn3	1:173690000-177670000	4	0.167057	-0.427219
10.5	Male	Adam11	11:100760000-104740000	4	0.314554	-0.146314
10.5	Male	Ogfod3	11:119200000-123180000	1	0.460071	0.0315374
10.5	Male	Adam12	7:132220000-136200000	4	0.0231195	-0.253954
10.5	Male	Hist1h2ai	13:19710000-23690000	1	0.0241595	1.02302
10.5	Male	Sap30l	11:55800000-59780000	1	0.422972	0.0703588
10.5	Male	Zswim7	11:60280000-64260000	1	0.159857	0.305264
10.5	Male	Mir5710	9:52700000-56680000	2	0.341373	-0.128096
10.5	Male	Plpbp	8:25040000-29020000	1	0.00141997	1.4086
10.5	Male	Myrip	9:118300000-122280000	3	0.0232795	0.937365
10.5	Male	Hist1h2ak	13:19750000-23730000	1	0.000679986	1.94909
10.5	Male	Gm5725	7:19840000-23820000	3	0.177096	0.0439128
10.5	Male	Map3k2	18:30160000-34140000	1	0.0421992	0.939657
10.5	Male	Plpp1	13:110800000-114780000	1	0.172737	0.342045
10.5	Male	Slurp2	15:72740000-76720000	4	0.157957	-0.11164
10.5	Male	Vmn2r120	17:55540000-59520000	3	0.0188596	0.587375
10.5	Male	Kcnk10	12:96570000-100550000	3	0.157917	0.260462
10.5	Male	Rab24	13:53320000-57300000	1	0.219356	0.410193
10.5	Male	Hist1h2ap	13:19810000-23790000	1	0.00103998	0.780093
10.5	Male	Sar1a	10:59680000-63660000	4	0.193716	-0.382627
10.5	Male	Slx1b	7:124690000-128670000	4	0.354413	-0.160859
10.5	Male	Oprm1	10:4780000-8760000	3	0.0742985	0.28722
10.5	Male	Hist1h2bb	13:21740000-25720000	1	0.0182996	1.53913
10.5	Male	Zwint	10:70650000-74630000	1	0.0534189	0.794055
10.5	Male	Kcnk13	12:97960000-101940000	3	0.379112	0.0749625
10.5	Male	Plpp4	7:127250000-131230000	3	0.00367993	0.66215
10.5	Male	4921539E11Rik	4:101290000-105270000	2	0.0464191	-0.36553
10.5	Male	Adam1b	5:119500000-123480000	2	0.429671	-0.0867676
10.5	Male	Plpp5	8:23720000-27700000	1	0.106218	0.616436
10.5	Male	Depdc1a	3:157490000-161470000	4	0.325873	-0.266293
10.5	Male	Orai1	5:121010000-124990000	1	0.466431	0.0239447
10.5	Male	Vmn1r213	13:21010000-24990000	3	0.00593988	0.416922
10.5	Male	Cnih4	1:179150000-183130000	4	0.202036	-0.264045
10.5	Male	Cnksr2	X:156040000-160020000	4	0.430551	-0.109436
10.5	Male	Sart1	19:3380000-7360000	1	0.420372	0.0825185
10.5	Male	Atp13a3	16:28380000-32360000	1	0.280054	0.221813
10.5	Male	N4bp2	5:63760000-67740000	4	0.271415	-0.398641
10.5	Male	Plppr4	3:115360000-119340000	4	0.109038	-0.243672
10.5	Male	Hist1h3a	13:21760000-25740000	1	0.0612788	1.03861
10.5	Male	N4bp2l1	5:148590000-152570000	2	0.432911	-0.0516187
10.5	Male	Taok1	11:75600000-79580000	4	0.00047999	-1.15359
10.5	Male	Gm10096	X:22970000-26950000	3	0.449531	0.142344
10.5	Male	Sass6	3:114590000-118570000	1	0.0158397	1.1076
10.5	Male	Olfm5	7:102160000-106140000	1	0.0669987	0.638961
10.5	Male	F630028O10Rik	X:94230000-98210000	4	0.173737	-0.239175
10.5	Male	4930402F11Rik	7:67490000-71470000	4	0.0615188	-0.309873
10.5	Male	Gm5885	6:131520000-135500000	3	0.00145997	0.35448
10.5	Male	Mir6336	2:40440000-44420000	3	0.048859	0.136948
10.5	Male	Plscr1	9:90250000-94230000	1	0.00549989	3.09351
10.5	Male	Cnnm2	19:44760000-48740000	1	0.216276	0.217748
10.5	Male	Orm2	4:61360000-65340000	1	0.0099998	0.598632
10.5	Male	Satl1	X:110400000-114380000	3	0.193536	0.298571
10.5	Male	Olfml3	3:101730000-105710000	1	0.124578	0.625235
10.5	Male	Kcnmb1	11:31960000-35940000	4	0.286774	-0.194894
10.5	Male	Vmn1r222	13:21230000-25210000	3	0.00681986	0.423504
10.5	Male	Atp1b1	1:162450000-166430000	1	0.249655	0.276324
10.5	Male	Adam3	8:22720000-26700000	4	0.00117998	-0.480148
10.5	Male	F730043M19Rik	12:31140000-35120000	1	0.051479	0.591689
10.5	Male	Vmn1r223	13:21240000-25220000	3	0.0128597	0.051922
10.5	Male	Hist1h4n	13:19810000-23790000	1	0.00113998	0.780093
10.5	Male	Rab38	7:86430000-90410000	3	0.0751985	0.191238
10.5	Male	Plscr5	9:90190000-94170000	2	0.438571	-0.0166388
10.5	Male	Naa35	13:57580000-61560000	4	0.354793	-0.173635
10.5	Male	Mir6342	1:27420000-31400000	3	0.443331	0.0228451
10.5	Male	Dmpk	7:17080000-21060000	1	0.0403192	1.30534
10.5	Male	Atp23	10:124900000-128880000	1	0.449131	0.0365203
10.5	Male	Rab39b	X:73570000-77550000	4	1.99996e-05	-0.726314
10.5	Male	Olfr1002	2:83640000-87620000	4	0.0194796	-0.746581
10.5	Male	Kcnn1	8:68850000-72830000	2	0.0257595	-0.821331
10.5	Male	Dgat2	7:97180000-101160000	4	0.371693	-0.197729
10.5	Male	Cnot2	10:114580000-118560000	1	0.0050199	0.992921
10.5	Male	Gm10319	6:120130000-124110000	3	0.00113998	0.545598
10.5	Male	Gm5941	X:90480000-94460000	4	0.138037	-0.536823
10.5	Male	Cnot3	7:1640000-5620000	1	0.000819984	2.47003
10.5	Male	Dgcr14	16:15910000-19890000	1	0.0317994	0.920125
10.5	Male	Kif3a	11:51560000-55540000	2	0.225375	-0.349252
10.5	Male	Togaram2	17:69670000-73650000	4	0.47681	-0.00529708
10.5	Male	Naaa	5:90270000-94250000	1	0.00197996	1.38833
10.5	Male	Rab3c	13:108280000-112260000	3	0.00327993	0.517712
10.5	Male	Gm6034	17:34040000-38020000	2	0.299774	-0.12514
10.5	Male	Cnot6	11:47710000-51690000	4	0.388532	-0.169208
10.5	Male	Rab3d	9:19910000-23890000	4	0.242855	-0.162534
10.5	Male	Sbno2	10:78100000-82080000	1	0.228695	0.266242
10.5	Male	Vmn1r231	17:18890000-22870000	2	0.270035	-0.0511146
10.5	Male	Smarcc2	10:126450000-130430000	1	0.48005	0.00545936
10.5	Male	Cnot8	11:56100000-60080000	1	0.156877	0.493767
10.5	Male	Mir6350	1:45460000-49440000	3	0.110918	0.159343
10.5	Male	Faap100	11:118370000-122350000	4	0.339573	-0.121769
10.5	Male	Dgke	11:87060000-91040000	1	0.317894	0.172719
10.5	Male	Osbpl5	7:141740000-145720000	1	0.0155197	0.582599
10.5	Male	Gm609	16:43490000-47470000	1	0.191156	0.196874
10.5	Male	Rab3il1	19:8010000-11990000	1	0.00591988	1.12665
10.5	Male	Olfr1014	2:83770000-87750000	3	0.307454	0.0852531
10.5	Male	Tomm20l	12:69110000-73090000	1	0.420032	0.0219351
10.5	Male	Mir6353	1:82210000-86190000	3	0.0167597	0.416888
10.5	Male	Sbspon	1:13890000-17870000	2	0.164317	-0.177207
10.5	Male	Atp2c2	8:117700000-121680000	3	0.154157	0.375659
10.5	Male	4930413F20Rik	15:32670000-36650000	4	0.0584588	-0.335213
10.5	Male	Gm6150	10:7680000-11660000	2	0.171217	-0.20772
10.5	Male	Osbpl8	10:109160000-113140000	1	0.0159197	1.4258
10.5	Male	Kcns1	2:162170000-166150000	3	0.0320594	0.514566
10.5	Male	Tomm40l	1:169220000-173200000	4	0.423452	-0.0830915
10.5	Male	Gm6194	3:6460000-10440000	3	0.0920982	0.371518
10.5	Male	Rab44	17:27130000-31110000	4	0.243095	-0.101664
10.5	Male	Dgkz	2:89960000-93940000	1	0.0246395	0.905019
10.5	Male	Gm10413	14:1390000-5370000	3	0.468111	0.192647
10.5	Male	Smc2	4:50430000-54410000	4	0.262255	-0.414189
10.5	Male	Tomm6	17:45680000-49660000	4	0.390312	-0.109489
10.5	Male	4930415L06Rik	X:87930000-91910000	2	0.293374	-0.123756
10.5	Male	Dguok	6:81500000-85480000	1	0.0551389	0.683634
10.5	Male	Gm10416	5:107830000-111810000	3	0.0331793	0.40025
10.5	Male	Vmn1r25	6:55970000-59950000	3	0.0148197	0.310768
10.5	Male	4930417O13Rik	6:123260000-127240000	2	0.0769585	-0.467209
10.5	Male	Kcnt2	1:138240000-142220000	2	0.0719386	-0.250729
10.5	Male	Gm10432	12:98270000-102250000	2	0.240015	-0.305302
10.5	Male	Tas2r118	6:21970000-25950000	3	0.196316	0.133503
10.5	Male	Gm10439	X:147590000-151570000	3	0.176596	0.185173
10.5	Male	4930425K10Rik	5:65940000-69920000	4	0.138477	-0.421841
10.5	Male	Scamp5	9:55460000-59440000	1	0.388452	0.0749536
10.5	Male	Smco3	6:134830000-138810000	2	0.0464391	-0.64326
10.5	Male	Scand1	2:154310000-158290000	1	0.0749985	0.303887
10.5	Male	Rab8a	8:70160000-74140000	1	0.0833183	0.477732
10.5	Male	Tas2r122	6:130710000-134690000	2	0.354973	-0.0682605
10.5	Male	Smcr8	11:58770000-62750000	4	0.416132	-0.101467
10.5	Male	Faf2	13:52620000-56600000	1	0.197536	0.489941
10.5	Male	Gm6377	X:107190000-111170000	3	0.436851	0.054197
10.5	Male	Atp5k	5:106430000-110410000	1	0.0853183	0.680553
10.5	Male	Mapre1	2:151740000-155720000	4	0.186176	-0.367299
10.5	Male	Rab9	X:164470000-168450000	1	0.0326193	1.52697
10.5	Male	Dhrs3	4:142890000-146870000	1	5.99988e-05	2.29294
10.5	Male	4930429B21Rik	3:30360000-34340000	4	0.189956	-0.393686
10.5	Male	4930429D17Rik	5:101290000-105270000	3	0.190976	0.332968
10.5	Male	Pmpca	2:24380000-28360000	4	0.49541	-0.0192386
10.5	Male	Cntnap1	11:99170000-103150000	4	0.49801	-0.00484625
10.5	Male	Dhrs7b	11:58830000-62810000	1	0.308534	0.161446
10.5	Male	Otoa	7:119080000-123060000	1	0.217276	0.36401
10.5	Male	Marc1	1:182810000-186790000	4	0.160557	-0.333013
10.5	Male	Nanos1	19:58750000-62730000	3	0.159237	0.373413
10.5	Male	Smg9	7:22390000-26370000	1	0.0192996	1.47213
10.5	Male	Nanos2	7:16980000-20960000	2	0.158477	-0.165634
10.5	Male	Smgc	15:89830000-93810000	3	0.0410592	0.421594
10.5	Male	Atp6v0a1	11:99000000-102980000	1	0.304294	0.185177
10.5	Male	Tor1aip2	1:154030000-158010000	1	0.0683586	0.90831
10.5	Male	Gm10516	1:190130000-194110000	1	0.48103	0.0312727
10.5	Male	March1	8:63610000-67590000	3	0.0048999	0.321916
10.5	Male	Vmn1r4	6:54950000-58930000	2	0.0397392	-0.395066
10.5	Male	Otol1	3:68000000-71980000	1	0.438311	0.078967
10.5	Male	Gm10532	18:73510000-77490000	1	1.99996e-05	1.43216
10.5	Male	Pnisr	4:19840000-23820000	1	0.0177396	1.94935
10.5	Male	Nap1l1	10:109470000-113450000	1	0.0351793	0.893517
10.5	Male	Cntnap5b	1:97770000-101750000	2	0.295994	-0.0722386
10.5	Male	4930430F21Rik	15:29030000-33010000	2	0.133437	-0.238531
10.5	Male	Tas2r137	6:38490000-42470000	2	0.407452	-0.0630194
10.5	Male	Dhx30	9:108100000-112080000	1	0.0746785	0.478034
10.5	Male	Kctd3	1:187000000-190980000	1	0.0407192	0.733961
10.5	Male	Gm10548	18:32220000-36200000	4	0.411952	-0.102309
10.5	Male	Pnlip	19:56670000-60650000	4	0.233235	-0.080039
10.5	Male	Dhx33	11:69000000-72980000	1	0.0544389	0.95938
10.5	Male	Smim13	13:39240000-43220000	1	0.48379	0.000476719
10.5	Male	Gm10556	18:2810000-6790000	2	0.49801	-0.0016343
10.5	Male	Gm6567	7:71100000-75080000	3	0.0350393	0.344638
10.5	Male	4930431P03Rik	14:42960000-46940000	3	0.105258	0.247185
10.5	Male	Fam109a	5:119840000-123820000	1	0.469131	0.0312261
10.5	Male	Tox3	8:88340000-92320000	4	0.0445591	-0.641811
10.5	Male	AW495222	13:91710000-95690000	3	0.0803784	0.395862
10.5	Male	Gm6583	5:110350000-114330000	1	0.197436	0.169681
10.5	Male	Dhx37	5:123430000-127410000	1	0.298134	0.202838
10.5	Male	Hmgcs2	3:96280000-100260000	2	0.0890182	-0.263097
10.5	Male	March7	2:58200000-62180000	4	0.384972	-0.0910123
10.5	Male	Napg	18:60970000-64950000	4	0.230755	-0.259166
10.5	Male	Pnma5	X:71030000-75010000	1	0.0869383	0.160867
10.5	Male	Vmn1r48	6:88030000-92010000	3	0.0368393	1.15381
10.5	Male	Tatdn2	6:111690000-115670000	1	0.0275394	1.26392
10.5	Male	March9	10:125060000-129040000	1	0.251135	0.425681
10.5	Male	Smim22	16:3000000-6980000	1	0.0527389	0.564276
10.5	Male	Scfd1	12:49370000-53350000	1	0.0315994	1.3242
10.5	Male	Vmn1r5	6:54980000-58960000	3	0.48489	0.0117149
10.5	Male	Otud5	X:5840000-9820000	1	0.443351	0.00823905
10.5	Male	Smim24	10:79390000-83370000	1	0.0573789	0.413777
10.5	Male	Nars	18:62510000-66490000	4	0.146237	-0.545231
10.5	Male	Hmgxb3	18:59170000-63150000	1	0.0641187	0.868363
10.5	Male	Gm6623	17:34170000-38150000	3	1.99996e-05	0.550609
10.5	Male	Diaph1	18:35930000-39910000	1	0.0178996	1.28133
10.5	Male	Cog2	8:122520000-126500000	4	0.313234	-0.0776976
10.5	Male	Fam118a	15:83030000-87010000	4	0.0166197	-0.557455
10.5	Male	Nasp	4:114620000-118600000	1	0.358313	0.224181
10.5	Male	Gm10662	7:19920000-23900000	3	0.161077	0.0388191
10.5	Male	Smim5	11:113900000-117880000	1	0.303334	0.209626
10.5	Male	Tpgs2	18:23160000-27140000	1	0.468311	0.0441327
10.5	Male	Nat1	8:65490000-69470000	2	0.0456991	-0.37026
10.5	Male	Pnpla1	17:26850000-30830000	1	0.292874	0.134872
10.5	Male	Mark3	12:109570000-113550000	4	0.0137597	-0.584437
10.5	Male	Olfr1061	2:84410000-88390000	4	0.196596	-0.32308
10.5	Male	Fam120c	X:149340000-153320000	1	0.308894	0.314862
10.5	Male	Olfr1062	2:84420000-88400000	3	0.302894	0.0720441
10.5	Male	Mir6395	8:32160000-36140000	1	0.467671	0.0315318
10.5	Male	Gm10684	9:43130000-47110000	3	0.0858583	0.40513
10.5	Male	Col10a1	10:32380000-36360000	1	0.00261995	2.27129
10.5	Male	Tbc1d14	5:34580000-38560000	1	0.353913	0.141541
10.5	Male	Olfr1065	2:84440000-88420000	3	0.48659	0.00245447
10.5	Male	Mars2	1:53230000-57210000	1	0.133157	0.557022
10.5	Male	Gm10696	3:92170000-96150000	3	0.0922182	0.354666
10.5	Male	Col11a1	3:112030000-116010000	4	0.165017	-0.713223
10.5	Male	Gm10697	3:91960000-95940000	3	0.0126797	0.604402
10.5	Male	Mir6398	4:121610000-125590000	1	1.99996e-05	2.47682
10.5	Male	Tbc1d16	11:117220000-121200000	1	0.334593	0.145539
10.5	Male	Tpm3	3:88070000-92050000	1	0.0411592	0.86611
10.5	Male	Rad51c	11:85400000-89380000	1	0.402312	0.0672329
10.5	Male	Tpm4	8:70130000-74110000	1	0.348953	0.183171
10.5	Male	Pnpt1	11:27130000-31110000	4	0.283254	-0.442787
10.5	Male	Col13a1	10:59970000-63950000	1	0.247335	0.0902672
10.5	Male	Atp8b3	10:78530000-82510000	2	0.119618	-0.00501879
10.5	Male	Rad54b	4:9550000-13530000	1	0.400852	0.235577
10.5	Male	Gm6812	X:66890000-70870000	3	0.147657	0.283377
10.5	Male	Col14a1	15:53300000-57280000	3	0.49807	0.00935798
10.5	Male	Nat8f5	6:83820000-87800000	3	0.452031	0.00965783
10.5	Male	Olfr1079	2:84530000-88510000	2	0.461851	-0.00417023
10.5	Male	Dip2c	13:7270000-11250000	1	0.00115998	1.14221
10.5	Male	4930447A16Rik	15:35420000-39400000	3	0.461131	0.0268651
10.5	Male	Mir6404	7:141930000-145910000	3	0.125357	0.362239
10.5	Male	Olfr108	17:35440000-39420000	3	0.246095	0.120478
10.5	Male	Gm10778	10:79640000-83620000	4	0.0166197	-0.522942
10.5	Male	Olfr1080	2:84550000-88530000	4	0.0434791	-0.364149
10.5	Male	Scgb2b24	7:31730000-35710000	3	0.0193996	0.325518
10.5	Male	Rad9b	5:120350000-124330000	4	0.318494	-0.117362
10.5	Male	Gm10782	13:54360000-58340000	3	0.386352	0.102751
10.5	Male	Olfr1082	2:84590000-88570000	3	0.336413	0.0603211
10.5	Male	Radil	5:140550000-144530000	3	0.423292	0.0676577
10.5	Male	Oxnad1	14:30080000-34060000	1	0.114158	0.488147
10.5	Male	Smok3a	5:136020000-140000000	4	0.275354	-0.0959011
10.5	Male	Dis3l	9:62340000-66320000	4	0.186796	-0.28697
10.5	Male	Hnrnpa3	2:73650000-77630000	1	0.434611	0.0624959
10.5	Male	Nav1	1:133580000-137560000	1	0.266555	0.190925
10.5	Male	Olfr1085	2:84650000-88630000	4	0.105238	-0.504096
10.5	Male	Raet1a	10:20150000-24130000	2	0.214916	-0.164399
10.5	Male	Fam135a	1:22100000-26080000	1	0.00051999	2.11733
10.5	Male	4930448C13Rik	12:13050000-17030000	3	0.0812584	0.247597
10.5	Male	Vmn1r72	7:9670000-13650000	3	0.399392	0.027869
10.5	Male	Hnrnpd	5:97970000-101950000	1	0.0846983	0.94406
10.5	Male	Atrnl1	19:55610000-59590000	1	0.00897982	0.934558
10.5	Male	Pofut2	10:75250000-79230000	1	0.000799984	0.937034
10.5	Male	Keap1	9:19230000-23210000	1	0.050799	0.663147
10.5	Male	Disp2	2:116770000-120750000	3	0.0327393	0.454377
10.5	Male	Tprn	2:23260000-27240000	2	0.435271	-0.0446073
10.5	Male	Raet1d	10:20360000-24340000	3	0.323834	0.0902004
10.5	Male	Oxtr	6:110480000-114460000	1	0.414152	0.119049
10.5	Male	Hnrnph1	11:48370000-52350000	4	0.319434	-0.282467
10.5	Male	Mir6412	17:28250000-32230000	1	0.387812	0.0519368
10.5	Male	Atxn10	15:83330000-87310000	1	0.261035	0.170342
10.5	Male	4930448K20Rik	4:7910000-11890000	3	0.00861983	0.524695
10.5	Male	Pola2	19:3960000-7940000	1	0.00361993	0.608867
10.5	Male	Atxn2	5:119710000-123690000	1	0.48469	0.0130519
10.5	Male	P2rx4	5:120700000-124680000	4	0.412952	-0.0480161
10.5	Male	Tbc1d5	17:49170000-53150000	4	0.247975	-0.276848
10.5	Male	Adgre5	8:81740000-85720000	4	0.309774	-0.0561439
10.5	Male	P2rx5	11:71160000-75140000	1	0.233855	0.288828
10.5	Male	Tbc1d7	13:41170000-45150000	1	0.00397992	1.07428
10.5	Male	Tpte	8:20280000-24260000	2	0.0466591	-0.321129
10.5	Male	Gm7168	17:11940000-15920000	1	0.047859	0.387816
10.5	Male	Scml4	10:40860000-44840000	2	0.178356	-0.249804
10.5	Male	Olfr1097	2:84890000-88870000	2	0.00959981	-0.291223
10.5	Male	Mir6417	5:50130000-54110000	1	0.363793	0.30526
10.5	Male	Smr2	5:86080000-90060000	3	0.0527189	0.24493
10.5	Male	Tbc1d9	8:81160000-85140000	1	0.051939	0.609787
10.5	Male	Tbc1d9b	11:48130000-52110000	1	0.0114198	1.04492
10.5	Male	Khdrbs2	1:30170000-34150000	3	0.215416	0.189094
10.5	Male	Ralbp1	17:63880000-67860000	1	0.365733	0.150096
10.5	Male	Fam159b	13:102860000-106840000	3	0.0582788	0.343698
10.5	Male	Tbca	13:92780000-96760000	4	0.375132	-0.0760125
10.5	Male	Dlec1	9:117100000-121080000	1	0.165137	0.289957
10.5	Male	Tradd	8:103260000-107240000	2	0.373813	-0.11383
10.5	Male	Mb21d2	16:26920000-30900000	1	0.0645987	0.654367
10.5	Male	Tbcc	17:44890000-48870000	1	0.125117	0.429331
10.5	Male	Smtnl2	11:70410000-74390000	1	0.00051999	1.94867
10.5	Male	Homer2	7:79690000-83670000	3	0.363313	0.0279516
10.5	Male	P2ry14	3:57130000-61110000	1	0.0104198	1.15245
10.5	Male	Dleu7	14:60290000-64270000	3	0.198136	0.172265
10.5	Male	4930453H23Rik	X:19220000-23200000	3	0.139337	0.44073
10.5	Male	Col4a3bp	13:94540000-98520000	4	0.48123	-0.046852
10.5	Male	4930453L07Rik	8:7140000-11120000	1	0.157097	0.310766
10.5	Male	Mir6537	7:23090000-27070000	1	0.000559989	1.3552
10.5	Male	Poli	18:68530000-72510000	1	0.0740785	0.83607
10.5	Male	Ncapg2	12:114400000-118380000	1	0.0931981	0.804157
10.5	Male	Tbcel	9:40470000-44450000	1	0.435471	0.0333156
10.5	Male	4930455C13Rik	10:19340000-23320000	2	0.195536	-0.204995
10.5	Male	Mbd6	10:125280000-129260000	4	0.49083	-0.0561707
10.5	Male	4930455F16Rik	16:2220000-6200000	2	0.145837	-0.254934
10.5	Male	Mir6541	14:60860000-64840000	1	0.0139197	0.101392
10.5	Male	Hormad1	3:93550000-97530000	3	0.466391	0.0200219
10.5	Male	Kif13a	13:44920000-48900000	1	0.0198196	0.707618
10.5	Male	Col6a1	10:74720000-78700000	4	0.364893	-0.102199
10.5	Male	Smyd5	6:83430000-87410000	4	0.167077	-0.40965
10.5	Male	Olfr111	17:35520000-39500000	3	0.271875	0.0821944
10.5	Male	Vmn2r10	5:107000000-110980000	3	1.99996e-05	0.522854
10.5	Male	Adh1	3:136270000-140250000	1	0.0711386	0.705225
10.5	Male	Hoxa1	6:50150000-54130000	1	0.0364393	0.755033
10.5	Male	Kif16b	2:140900000-144880000	4	0.442351	-0.0752899
10.5	Male	Olfr1110	2:85130000-89110000	1	0.135057	0.433129
10.5	Male	4930461G14Rik	9:56450000-60430000	4	0.175176	-0.0692926
10.5	Male	Snai2	16:12700000-16680000	4	0.0717386	-0.451934
10.5	Male	Adh5	3:136430000-140410000	2	0.000239995	-0.968036
10.5	Male	Auh	13:50920000-54900000	1	0.0544389	0.510754
10.5	Male	Dlst	12:83110000-87090000	4	0.344173	-0.200961
10.5	Male	4930467E23Rik	8:17720000-21700000	3	0.0327793	0.22831
10.5	Male	Vmn2r104	17:18040000-22020000	3	0.182676	0.093329
10.5	Male	Hoxa4	6:50190000-54170000	1	1.99996e-05	2.35283
10.5	Male	Adh7	3:136210000-140190000	3	0.444671	0.06608
10.5	Male	Fam170a	18:48270000-52250000	2	0.118778	-0.20651
10.5	Male	Aurkb	11:67040000-71020000	4	0.396372	-0.132361
10.5	Male	Hoxa7	6:50210000-54190000	1	1.99996e-05	2.93674
10.5	Male	Pabpc4	4:121280000-125260000	1	0.0889382	0.863934
10.5	Male	Fam171a1	2:1110000-5090000	2	0.220456	-0.160158
10.5	Male	Tbx10	19:1990000-5970000	1	0.00219996	0.71827
10.5	Male	Adipoq	16:21140000-25120000	3	0.245995	0.274765
10.5	Male	Aven	2:110490000-114470000	1	0.0327593	1.48863
10.5	Male	Mbtps1	8:117550000-121530000	1	0.0403192	0.5916
10.5	Male	Colca2	9:49270000-53250000	4	0.00225995	-0.621504
10.5	Male	Olfr1121	2:85370000-89350000	3	0.424972	0.0239631
10.5	Male	Gm813	16:56610000-60590000	1	0.267935	0.236205
10.5	Male	Dmac2	7:23610000-27590000	1	0.000959981	1.38521
10.5	Male	Colec12	18:7700000-11680000	1	0.0181796	1.04721
10.5	Male	Fam174b	7:71740000-75720000	4	0.49361	-0.0162468
10.5	Male	Dmap1	4:115680000-119660000	4	0.0590388	-0.605043
10.5	Male	Sctr	1:118000000-121980000	2	0.220796	-0.189504
10.5	Male	Mc4r	18:64860000-68840000	4	3.99992e-05	-1.09247
10.5	Male	Trappc9	15:71050000-75030000	1	0.287314	0.0829355
10.5	Male	Vmn2r116	17:21380000-25360000	3	0.00899982	0.607132
10.5	Male	Mir6715	19:53190000-57170000	1	0.444491	0.0384696
10.5	Male	Kif2a	13:105020000-109000000	1	0.307514	0.361432
10.5	Male	Mcat	15:81550000-85530000	1	0.401472	0.14019
10.5	Male	Adora2a	10:73310000-77290000	1	0.405512	0.0763434
10.5	Male	Tbx6	7:124780000-128760000	1	0.242935	0.213842
10.5	Male	Snhg14	7:57320000-61300000	3	0.215076	0.110364
10.5	Male	Adpgk	9:57290000-61270000	4	0.49441	-0.0111368
10.5	Male	Pomt2	12:85140000-89120000	1	0.0873183	0.677029
10.5	Male	Adprh	16:36450000-40430000	1	0.00347993	2.31194
10.5	Male	Tcaf1	6:40690000-44670000	1	0.287994	0.493881
10.5	Male	Adprhl1	8:11250000-15230000	1	0.448191	0.0568331
10.5	Male	Mir677	10:126080000-130060000	1	0.00269995	1.26888
10.5	Male	AW551984	9:37600000-41580000	3	0.49489	0.00445079
10.5	Male	4930481A15Rik	19:3400000-7380000	1	0.48753	0.0147528
10.5	Male	Pon2	6:3290000-7270000	1	0.212876	0.421091
10.5	Male	Kif5a	10:125260000-129240000	4	0.49799	-0.00226522
10.5	Male	Tcaf3	6:40590000-44570000	2	0.314214	-0.0860832
10.5	Male	Rapgef5	12:115510000-119490000	2	0.275854	-0.0962965
10.5	Male	Adra1b	11:41830000-45810000	4	0.311274	-0.181893
10.5	Male	Pop1	15:32490000-36470000	4	0.290634	-0.27019
10.5	Male	Gm839	6:87210000-91190000	4	0.296094	-0.087447
10.5	Male	Dmrtc1c2	X:100800000-104780000	3	0.128337	0.262769
10.5	Male	Axin2	11:106920000-110900000	4	0.347873	-0.136664
10.5	Male	Dmrtc2	7:22870000-26850000	1	0.149517	0.357201
10.5	Male	Mcidas	13:110990000-114970000	3	0.160177	0.310139
10.5	Male	Olfr1138	2:85730000-89710000	2	0.404452	-0.0174257
10.5	Male	Vmn2r2	3:62130000-66110000	3	0.432311	0.0514787
10.5	Male	Adrb1	19:54720000-58700000	3	0.112358	0.438219
10.5	Male	Vmn2r21	6:121530000-125510000	3	0.0143797	0.637741
10.5	Male	AY512915	6:93330000-97310000	3	0.000439991	0.546408
10.5	Male	Olfr1140	2:85740000-89720000	3	0.48461	0.00467789
10.5	Male	Vmn2r22	6:121650000-125630000	4	0.415832	-0.0438127
10.5	Male	AY761184	8:19700000-23680000	3	0.0150597	0.291193
10.5	Male	4930488B22Rik	1:182710000-186690000	3	0.0236395	0.526771
10.5	Male	Copb1	7:112250000-116230000	4	0.254175	-0.293827
10.5	Male	Kifc2	15:74660000-78640000	1	0.0392592	0.322764
10.5	Male	Snora17	2:24630000-28610000	1	0.0819384	0.4554
10.5	Male	4930488L21Rik	8:91810000-95790000	3	0.367853	0.095417
10.5	Male	Mcm4	16:13630000-17610000	4	0.00105998	-1.23703
10.5	Male	Hpcal1	12:15690000-19670000	1	1.99996e-05	1.60756
10.5	Male	Trhr	15:42190000-46170000	1	0.220616	0.359021
10.5	Male	Cope	8:68300000-72280000	1	0.191116	0.425897
10.5	Male	Gm8677	7:18540000-22520000	3	1.99996e-05	0.273817
10.5	Male	4930500F04Rik	5:147840000-151820000	2	0.392532	-0.07929
10.5	Male	Hpcal4	4:121180000-125160000	2	0.245755	-0.145903
10.5	Male	Snora26	5:72090000-76070000	1	0.0186596	0.60477
10.5	Male	Adtrp	13:39840000-43820000	1	0.0104798	0.843522
10.5	Male	Gm8764	10:102140000-106120000	3	0.215076	0.135252
10.5	Male	Rars2	4:32610000-36590000	1	0.0147197	1.40179
10.5	Male	Vmn2r28	7:3490000-7470000	3	0.000139997	0.4798
10.5	Male	Vmn2r3	3:62280000-66260000	3	0.0552789	0.340733
10.5	Male	Kirrel3	9:32480000-36460000	2	0.49037	-0.000315293
10.5	Male	Cops3	11:57830000-61810000	1	0.0348993	0.594731
10.5	Male	Kis2	X:50740000-54720000	3	0.050479	0.534195
10.5	Male	Fam19a5	15:85540000-89520000	3	0.301214	0.130305
10.5	Male	Hpgds	6:63140000-67120000	1	0.0206196	1.33118
10.5	Male	Gm8801	17:33940000-37920000	2	0.235775	-0.197337
10.5	Male	Vmn2r32	7:5470000-9450000	3	0.0169797	0.16823
10.5	Male	Sdhb	4:138960000-142940000	1	0.296054	0.241388
10.5	Male	Pou2f3	9:41200000-45180000	2	0.156437	-0.359422
10.5	Male	Mcmdc2	1:7900000-11880000	2	0.451411	-0.01206
10.5	Male	AF067063	13:117830000-121810000	4	0.271935	-0.129901
10.5	Male	Hprt	X:50980000-54960000	4	0.312334	-0.437318
10.5	Male	Fam205a2	4:39960000-43940000	3	1.99996e-05	0.655624
10.5	Male	4930504O13Rik	11:56450000-60430000	4	0.126717	-0.259642
10.5	Male	Dnah6	6:71220000-75200000	1	0.290274	0.268857
10.5	Male	Trim14	4:44530000-48510000	4	0.0229595	-0.741705
10.5	Male	Dnah7a	1:51700000-55680000	3	0.229075	0.18633
10.5	Male	Copz1	15:101270000-105250000	1	0.0628387	0.61942
10.5	Male	Afap1	5:33890000-37870000	1	0.0098198	0.842614
10.5	Male	Sdr39u1	14:53900000-57880000	1	0.176516	0.358609
10.5	Male	Afap1l1	18:59780000-63760000	1	0.440671	0.0276426
10.5	Male	Gm8989	7:104070000-108050000	3	0.049139	0.226048
10.5	Male	Olfr1160	2:86000000-89980000	3	0.358953	0.0386643
10.5	Male	Sdr42e1	8:115670000-119650000	4	0.136817	-0.200706
10.5	Male	Rasgef1b	5:97250000-101230000	4	0.326333	-0.213818
10.5	Male	Vmn2r44	7:6380000-10360000	3	0.0357193	0.123016
10.5	Male	Snora7a	6:113800000-117780000	1	0.0262995	1.08407
10.5	Male	Mir6908	10:76440000-80420000	1	0.0461591	0.492277
10.5	Male	Hrasls	16:27200000-31180000	3	0.115278	0.177156
10.5	Male	Tchh	3:91440000-95420000	4	0.404792	-0.169306
10.5	Male	Rasgrp1	2:115340000-119320000	3	0.0192796	0.437847
10.5	Male	B230217C12Rik	11:95840000-99820000	1	0.290034	0.149638
10.5	Male	4930513D17Rik	5:37600000-41580000	1	0.0263195	0.984019
10.5	Male	Klf12	14:98140000-102120000	3	0.132417	0.214825
10.5	Male	Afg1l	10:40470000-44450000	4	0.0103398	-0.99374
10.5	Male	Olfr1166	2:86120000-90100000	3	0.465331	0.0410078
10.5	Male	Vmn2r53	7:10600000-14580000	3	0.48489	0.0110179
10.5	Male	Dnajb12	10:57870000-61850000	1	0.165137	0.303401
10.5	Male	Mctp2	7:70300000-74280000	3	0.0317594	0.690186
10.5	Male	Afg3l2	18:65440000-69420000	4	0.397892	-0.132371
10.5	Male	Rasgrp4	7:27130000-31110000	3	0.397632	0.0767806
10.5	Male	Fam213a	14:39010000-42990000	1	0.0869583	0.942709
10.5	Male	Mir6915	10:126380000-130360000	2	0.000839983	-0.930335
10.5	Male	Klf15	6:88460000-92440000	1	0.272395	0.297052
10.5	Male	Mir6916	10:126510000-130490000	2	0.0727385	-0.374044
10.5	Male	Snord118	19:5470000-9450000	2	0.0338993	-0.766577
10.5	Male	Vmn2r56	7:10730000-14710000	3	0.191856	0.155638
10.5	Male	Gm9199	14:71020000-75000000	1	0.313274	0.130607
10.5	Male	Rasl10b	11:81410000-85390000	2	0.105058	-0.312343
10.5	Male	Snord14a	2:30770000-34750000	1	0.235775	0.144857
10.5	Male	Klf17	4:115760000-119740000	2	0.49377	-0.010762
10.5	Male	Trim30e-ps1	7:102530000-106510000	2	0.123498	-0.179786
10.5	Male	Vmn2r58	7:39870000-43850000	3	0.0127597	0.250963
10.5	Male	Coro2b	9:60530000-64510000	1	0.0749985	0.334971
10.5	Male	Ppargc1a	5:49550000-53530000	4	0.101418	-0.486506
10.5	Male	Klf3	5:62800000-66780000	4	0.00943981	-1.22643
10.5	Male	B3galt2	1:141640000-145620000	4	0.292334	-0.189273
10.5	Male	Mdfi	17:45830000-49810000	1	0.434091	0.0389521
10.5	Male	Fam219a	4:39560000-43540000	2	0.259495	-0.163499
10.5	Male	4930519F09Rik	10:26920000-30900000	3	0.0697786	0.332038
10.5	Male	Olfr118	17:35670000-39650000	2	0.418152	-0.0172605
10.5	Male	Trim35	14:64290000-68270000	4	0.169777	-0.434189
10.5	Male	Mir6924	11:67880000-71860000	1	0.136497	0.418102
10.5	Male	Snord33	7:43120000-47100000	1	0.0381392	0.863363
10.5	Male	Snord34	7:43120000-47100000	1	0.0399392	0.863363
10.5	Male	Mdh2	5:133770000-137750000	4	0.250075	-0.203275
10.5	Male	Gm9731	8:25290000-29270000	2	0.209556	-0.251223
10.5	Male	Fam222a	5:112560000-116540000	1	0.407792	0.0883011
10.5	Male	Vmn2r67	7:83150000-87130000	3	0.0568789	0.240778
10.5	Male	Snord42a	11:76180000-80160000	1	0.442231	0.0670673
10.5	Male	Cox18	5:88220000-92200000	4	0.287334	-0.33039
10.5	Male	Vmn2r68	7:83230000-87210000	3	0.0446991	0.322883
10.5	Male	Agfg1	1:80830000-84810000	1	0.00881982	1.20289
10.5	Male	Rassf6	5:88640000-92620000	4	0.149137	-0.34978
10.5	Male	Mir693	17:44230000-48210000	2	0.0888982	-0.622924
10.5	Male	Vmn2r69	7:83410000-87390000	3	0.00725985	0.257944
10.5	Male	Hs3st5	10:34500000-38480000	3	0.300474	0.0733232
10.5	Male	4930521E06Rik	1:42740000-46720000	3	0.412392	0.0493834
10.5	Male	B3gnt5	16:17760000-21740000	4	0.196656	-0.378245
10.5	Male	Trim42	9:95360000-99340000	3	0.0344593	0.468876
10.5	Male	Aggf1	13:93370000-97350000	4	0.0686386	-0.533177
10.5	Male	Snord53	7:108840000-112820000	1	0.0126797	0.738389
10.5	Male	Mdm4	1:131020000-135000000	1	0.364873	0.164209
10.5	Male	B3gnt7	1:84300000-88280000	1	0.0201396	0.499487
10.5	Male	Fam234a	17:24240000-28220000	4	0.0161597	-0.443082
10.5	Male	Klhdc4	8:119820000-123800000	4	0.264375	-0.146975
10.5	Male	Olfr1188	2:86550000-90530000	3	0.0247195	0.184066
10.5	Male	Agmat	4:139740000-143720000	1	0.00665987	0.539821
10.5	Male	Snord65	11:60600000-64580000	1	0.161897	0.710152
10.5	Male	Sec61a1	6:86510000-90490000	4	0.391972	-0.118596
10.5	Male	Me2	18:71810000-75790000	1	0.395632	0.10862
10.5	Male	Mir6936	11:118620000-122600000	1	0.0344193	0.47203
10.5	Male	Mir6937	12:26670000-30650000	1	1.99996e-05	1.72885
10.5	Male	Me3	7:87630000-91610000	2	0.427051	-0.0245643
10.5	Male	Snord67	2:89590000-93570000	3	0.293434	0.240135
10.5	Male	Trim47	11:114110000-118090000	2	0.226115	-0.359862
10.5	Male	4930524N10Rik	X:152340000-156320000	3	0.099438	0.300891
10.5	Male	Snord70	1:57690000-61670000	2	0.0244795	-0.594129
10.5	Male	Mir694	18:64210000-68190000	1	0.00353993	1.09354
10.5	Male	Gm9926	18:64500000-68480000	3	0.0336993	0.496392
10.5	Male	4930524O05Rik	19:8640000-12620000	1	0.0206196	0.52323
10.5	Male	Snord71	8:107830000-111810000	2	0.277054	-0.289378
10.5	Male	B4galnt2	11:93910000-97890000	3	0.104638	0.359502
10.5	Male	B4galnt3	6:118290000-122270000	2	0.195956	-0.247323
10.5	Male	Trim55	3:17640000-21620000	1	0.348373	0.175516
10.5	Male	4930525D18Rik	9:112360000-116340000	1	0.301134	0.139696
10.5	Male	Fam26d	10:32040000-36020000	3	0.395952	0.0476201
10.5	Male	Secisbp2l	2:123780000-127760000	4	0.373413	-0.128263
10.5	Male	Med1	11:96190000-100170000	1	0.474311	0.0318162
10.5	Male	Rbbp8nl	2:178280000-182260000	1	0.0138797	0.488147
10.5	Male	Klhl18	9:108470000-112450000	1	0.302714	0.193698
10.5	Male	Mir6945	13:53500000-57480000	1	0.00865983	0.804223
10.5	Male	B4galt5	2:165340000-169320000	1	0.0699986	0.409828
10.5	Male	4930528D03Rik	13:57730000-61710000	2	0.0547789	-0.489483
10.5	Male	Mir6947	14:27980000-31960000	2	0.272235	-0.224027
10.5	Male	Vmn2r83	10:77460000-81440000	3	0.00143997	1.37778
10.5	Male	Hsd17b2	8:115700000-119680000	3	0.271215	0.172828
10.5	Male	Trim62	4:126880000-130860000	1	0.195796	0.286416
10.5	Male	Med14	X:10760000-14740000	4	0.370453	-0.20844
10.5	Male	Agrp	8:103560000-107540000	4	0.433551	-0.0484321
10.5	Male	Rbks	5:29690000-33670000	1	0.0635387	0.502312
10.5	Male	4930533B01Rik	2:111700000-115680000	2	0.191576	-0.26528
10.5	Male	B930025P03Rik	8:8880000-12860000	2	0.103898	-0.306651
10.5	Male	Cpa3	3:18240000-22220000	3	0.148457	0.226375
10.5	Male	B930059L03Rik	12:108590000-112570000	1	0.049779	0.527243
10.5	Male	Trim7	11:46820000-50800000	1	0.240215	0.188012
10.5	Male	Dner	1:82690000-86670000	3	0.050239	0.336779
10.5	Male	Dnlz	2:24350000-28330000	1	0.461511	0.0452909
10.5	Male	Med22	2:24910000-28890000	4	0.286414	-0.219946
10.5	Male	Med23	10:22860000-26840000	2	0.416032	-0.0501983
10.5	Male	Dnm1l	16:14350000-18330000	4	0.226815	-0.279552
10.5	Male	Fam50b	13:32730000-36710000	2	0.400452	-0.069512
10.5	Male	Snrnp40	4:128360000-132340000	1	0.0831583	0.521867
10.5	Male	Babam1	8:69390000-73370000	1	0.306434	0.148763
10.5	Male	Olfr1213	2:86980000-90960000	3	0.232255	0.0821219
10.5	Male	4930540M03Rik	9:13610000-17590000	1	0.00117998	1.26904
10.5	Male	Med27	2:27340000-31320000	4	0.0337593	-0.250538
10.5	Male	Gmps	3:61970000-65950000	1	0.0557589	0.680981
10.5	Male	Bace1	9:43830000-47810000	2	7.99984e-05	-0.984678
10.5	Male	Triml1	8:41140000-45120000	2	0.241575	-0.0996714
10.5	Male	4930542D17Rik	16:48590000-52570000	3	0.129977	0.271763
10.5	Male	Ahcyl1	3:105690000-109670000	4	0.133557	-0.887675
10.5	Male	Fam69a	5:105980000-109960000	1	0.0154997	1.95606
10.5	Male	4930544M13Rik	13:112600000-116580000	4	0.433631	-0.12519
10.5	Male	Dnmt3l	10:76050000-80030000	1	0.226495	0.125623
10.5	Male	Cped1	6:19980000-23960000	1	1.99996e-05	0.682734
10.5	Male	Selplg	5:111830000-115810000	1	0.0618388	0.450857
10.5	Male	Ahr	12:33530000-37510000	2	0.399532	-0.0524705
10.5	Male	Olfr1220	2:87090000-91070000	3	0.0690586	0.179367
10.5	Male	Sem1	6:4570000-8550000	1	0.367053	0.120844
10.5	Male	Trip4	9:63880000-67860000	1	0.272675	0.143501
10.5	Male	Rbm26	14:103170000-107150000	1	0.384512	0.277974
10.5	Male	4930545L23Rik	2:133210000-137190000	2	0.0548789	-0.293685
10.5	Male	Dntt	19:39020000-43000000	1	0.0362993	1.1558
10.5	Male	Trip6	5:135310000-139290000	4	0.463571	-0.041528
10.5	Male	Rbm28	6:27160000-31140000	4	0.298454	-0.445065
10.5	Male	Triqk	4:10900000-14880000	4	0.0413592	-0.536692
10.5	Male	Cplx2	13:52370000-56350000	4	0.182636	-0.278407
10.5	Male	Klhl7	5:22100000-26080000	4	0.49907	-0.00909178
10.5	Male	AI182371	2:33100000-37080000	4	0.135437	-0.585091
10.5	Male	Baiap2l1	5:142350000-146330000	1	0.0379792	0.670128
10.5	Male	Mir698	4:122740000-126720000	2	0.000199996	-1.13046
10.5	Male	4930547E08Rik	2:101810000-105790000	2	0.0187796	-0.740155
10.5	Male	Sema3d	5:10380000-14360000	3	0.239195	0.094669
10.5	Male	Trmo	4:44380000-48360000	4	0.185496	-0.461911
10.5	Male	Klhl9	4:86720000-90700000	4	1.99996e-05	-1.47404
10.5	Male	Klk1	7:42220000-46200000	2	0.0548589	-0.46149
10.5	Male	4930548K13Rik	4:24700000-28680000	3	0.0445591	0.263037
10.5	Male	Trmt112	19:4900000-8880000	1	0.275334	0.193536
10.5	Male	Dock3	9:105230000-109210000	3	0.0927181	0.452514
10.5	Male	Cpne3	4:17570000-21550000	1	0.0734785	1.18024
10.5	Male	Hspa4l	3:38740000-42720000	3	0.206196	0.200658
10.5	Male	Olfr1232	2:87320000-91300000	3	0.140297	0.141207
10.5	Male	4930552N02Rik	4:50810000-54790000	2	0.48281	-0.00712701
10.5	Male	Sema4f	6:80930000-84910000	3	1.99996e-05	0.776311
10.5	Male	Trmt44	5:33570000-37550000	1	0.362833	0.139366
10.5	Male	Rbm46	3:80870000-84850000	3	1.99996e-05	0.654079
10.5	Male	Dock8	19:22990000-26970000	3	0.133577	0.318939
10.5	Male	Klk1b11	7:41990000-45970000	1	0.462131	0.0438445
10.5	Male	4930553E22Rik	16:82370000-86350000	3	0.432031	0.0281611
10.5	Male	Gng10	4:57030000-61010000	4	0.49169	-0.0181453
10.5	Male	Gng12	6:64890000-68870000	1	0.00895982	1.59696
10.5	Male	Olfr124	17:35800000-39780000	3	0.49011	0.00713525
10.5	Male	Trnp1	4:131490000-135470000	3	0.00339993	1.24413
10.5	Male	Dok4	8:92870000-96850000	1	0.00595988	0.977878
10.5	Male	Hspbap1	16:33770000-37750000	1	0.309194	0.208059
10.5	Male	AI847159	2:127180000-131160000	4	0.442931	-0.0564286
10.5	Male	Senp2	16:20000000-23980000	4	0.415352	-0.0733726
10.5	Male	Rbms2	10:126170000-130150000	1	0.00337993	1.21118
10.5	Male	Hspd1	1:53080000-57060000	1	0.051639	1.48924
10.5	Male	Cpsf4	5:143160000-147140000	1	0.127017	0.711811
10.5	Male	Htatsf1	X:55050000-59030000	4	0.328993	-0.553146
10.5	Male	Rbp2	9:96490000-100470000	4	0.444731	-0.0461181
10.5	Male	Olfr125	17:35830000-39810000	2	0.00913982	-0.246072
10.5	Male	BB014433	8:13040000-17020000	1	0.0603188	0.81807
10.5	Male	Sept1	7:125210000-129190000	1	0.0163397	0.425711
10.5	Male	Aig1	10:11860000-15840000	1	0.417892	0.0582936
10.5	Male	Htr2b	1:84110000-88090000	1	0.129437	0.592748
10.5	Male	Rbpjl	2:162400000-166380000	3	0.459371	0.0320905
10.5	Male	Aipl1	11:70030000-74010000	3	0.264055	0.151933
10.5	Male	Bbc3	7:14300000-18280000	1	3.99992e-05	2.06047
10.5	Male	Rc3h1	1:158900000-162880000	4	0.0099598	-0.982659
10.5	Male	Klra18	6:128060000-132040000	3	1.99996e-05	0.252385
10.5	Male	Cracr2b	7:139460000-143440000	1	0.00381992	1.25151
10.5	Male	Olfr1259	2:87940000-91920000	3	0.0162597	0.319745
10.5	Male	Crb1	1:137370000-141350000	1	0.0595988	0.395956
10.5	Male	Klra21	6:128120000-132100000	3	0.00787984	0.230248
10.5	Male	Htra1	7:128930000-132910000	2	0.47601	-0.0248225
10.5	Male	Ak5	3:150660000-154640000	3	0.356193	0.100616
10.5	Male	Rcbtb2	14:71140000-75120000	4	0.49603	-0.0195835
10.5	Male	Akain1	17:67430000-71410000	3	0.391952	0.0879155
10.5	Male	Htt	5:32760000-36740000	4	0.0651987	-0.590292
10.5	Male	4930571O06Rik	8:111510000-115490000	3	0.0110398	0.481981
10.5	Male	Creb5	6:51280000-55260000	4	0.48163	-0.0377922
10.5	Male	4930572O13Rik	14:23140000-27120000	1	0.000139997	0.712751
10.5	Male	Rcor1	12:109030000-113010000	1	0.107778	0.398766
10.5	Male	Creld1	6:111480000-115460000	1	0.381012	0.1364
10.5	Male	Olfr1277	2:109270000-113250000	3	0.122698	0.292649
10.5	Male	Olfr1278	2:109290000-113270000	3	1.99996e-05	0.477589
10.5	Male	Olfr128	17:35920000-39900000	2	0.00541989	-0.3179
10.5	Male	4930583P06Rik	2:122220000-126200000	4	0.311254	-0.120308
10.5	Male	Kmo	1:173630000-177610000	2	0.0391792	-0.407521
10.5	Male	Rdh13	7:2440000-6420000	1	0.0289194	0.638428
10.5	Male	Kmt2c	5:23490000-27470000	1	0.436111	0.0662507
10.5	Male	Crisp1	17:38310000-42290000	2	0.393612	-0.0239122
10.5	Male	Kmt5b	19:1760000-5740000	1	0.00967981	1.10828
10.5	Male	4930592A05Rik	15:31650000-35630000	4	0.103558	-0.19704
10.5	Male	Kng1	16:21050000-25030000	2	0.407652	-0.0678832
10.5	Male	Olfr1295	2:109560000-113540000	3	1.99996e-05	0.498902
10.5	Male	Kntc1	5:121740000-125720000	4	0.257355	-0.304232
10.5	Male	4931403E22Rik	19:24820000-28800000	2	0.321194	-0.102433
10.5	Male	Reep1	6:69700000-73680000	2	0.0836783	-0.549258
10.5	Male	Olfr130	17:36060000-40040000	4	0.47617	-0.184457
10.5	Male	Kpnb1	11:95180000-99160000	1	0.449711	0.0693818
10.5	Male	Kprp	3:90820000-94800000	3	0.116638	0.180489
10.5	Male	Kras	6:143250000-147230000	2	0.48593	-0.0153933
10.5	Male	Krt12	11:97420000-101400000	4	0.0295594	-0.353809
10.5	Male	4931428L18Rik	1:29220000-33200000	2	0.448851	-0.0225925
10.5	Male	Krt13	11:98120000-102100000	2	0.47725	-0.0155492
10.5	Male	Olfr1313	2:110070000-114050000	3	0.0268595	0.298356
10.5	Male	4931440F15Rik	11:27820000-31800000	2	0.0457391	-0.374674
10.5	Male	Olfr132	17:36130000-40110000	3	0.0844183	0.143791
10.5	Male	Olfr1320	X:47680000-51660000	3	1.99996e-05	0.546076
10.5	Male	Krt32	11:98080000-102060000	1	0.345813	0.0254734
10.5	Male	Krt33a	11:98010000-101990000	3	0.0688186	0.361661
10.5	Male	Bmp2	2:131550000-135530000	3	0.117718	0.213057
10.5	Male	Bmp2k	5:94990000-98970000	1	0.00133997	1.77947
10.5	Male	Bms1	6:116410000-120390000	4	0.0434791	-0.354326
10.5	Male	Boc	16:42550000-46530000	1	0.00115998	1.68757
10.5	Male	Bod1l	5:39840000-43820000	1	0.322334	0.300352
10.5	Male	Bola2	7:124690000-128670000	4	0.360773	-0.160859
10.5	Male	Bpifb1	2:152190000-156170000	1	0.413612	0.0925981
10.5	Male	Bpifb9a	2:152250000-156230000	3	0.00287994	1.01602
10.5	Male	Brat1	5:138700000-142680000	4	0.455851	-0.0531246
10.5	Male	Brca2	5:148520000-152500000	4	0.274815	-0.221961
10.5	Male	Brd4	17:30280000-34260000	4	0.263535	-0.558576
10.5	Male	Bri3	5:142250000-146230000	1	0.00297994	1.27594
10.5	Male	Brwd3	X:106830000-110810000	1	0.00219996	3.41971
10.5	Male	Bsph1	7:11450000-15430000	3	0.48587	0.0114616
10.5	Male	Btaf1	19:34920000-38900000	1	0.0170397	1.33008
10.5	Male	Btbd16	7:128770000-132750000	2	0.000179996	-1.02503
10.5	Male	Btbd2	10:78650000-82630000	1	0.00099998	1.38552
10.5	Male	Btbd35f14	X:31570000-35550000	2	0.234855	-0.0322645
10.5	Male	Btbd35f21	X:30720000-34700000	3	0.433331	0.00825458
10.5	Male	Btc	5:89400000-93380000	3	0.247275	0.248308
10.5	Male	Btnl2	17:32350000-36330000	3	0.0144997	0.424592
10.5	Male	Bub1	2:125830000-129810000	3	0.277254	0.175007
10.5	Male	C130060C02Rik	19:13980000-17960000	1	0.051159	0.982076
10.5	Male	C1qtnf3	15:8950000-12930000	4	0.00575988	-1.04012
10.5	Male	C1qtnf4	2:88880000-92860000	1	0.327853	0.140813
10.5	Male	C1qtnf6	15:76520000-80500000	1	0.208536	0.241372
10.5	Male	C2cd5	6:141100000-145080000	3	0.0322994	0.641017
10.5	Male	C330007P06Rik	X:34860000-38840000	1	0.0782184	0.725225
10.5	Male	C330021F23Rik	8:1560000-5540000	1	0.000119998	2.53352
10.5	Male	C630043F03Rik	4:70200000-74180000	1	0.0636387	0.953613
10.5	Male	C730036E19Rik	1:149130000-153110000	2	0.334393	-0.130739
10.5	Male	C87198	12:54590000-58570000	3	0.0225195	0.326997
10.5	Male	Cabcoco1	10:66540000-70520000	4	0.00893982	-0.711253
10.5	Male	Cabp7	11:2740000-6720000	2	0.377912	-0.129109
10.5	Male	Cabyr	18:10740000-14720000	1	0.406352	0.100959
10.5	Male	Cacna2d2	9:105390000-109370000	3	0.0659387	0.557595
10.5	Male	Cacna2d3	14:27720000-31700000	3	0.00423992	0.75613
10.5	Male	Cacnb1	11:96020000-100000000	4	0.406852	-0.129641
10.5	Male	Cacng7	7:1330000-5310000	1	0.00291994	1.76776
10.5	Male	Calb2	8:108160000-112140000	3	0.049619	0.476521
10.5	Male	Calcoco1	15:100720000-104700000	4	0.360033	-0.173209
10.5	Male	Calm3	7:14920000-18900000	1	0.000119998	2.60238
10.5	Male	Caln1	5:128440000-132420000	3	0.00353993	0.728102
10.5	Male	Camkmt	17:83090000-87070000	4	0.0302594	-0.560494
10.5	Male	Camta1	4:149860000-153840000	4	0.431311	-0.0579011
10.5	Male	Cant1	11:116410000-120390000	1	0.130637	0.369962
10.5	Male	Capn5	7:96170000-100150000	4	0.261815	-0.16974
10.5	Male	Capn7	14:29330000-33310000	1	0.0782984	0.379723
10.5	Male	Capzb	4:137190000-141170000	1	3.99992e-05	1.16003
10.5	Male	Car2	3:12880000-16860000	2	0.000159997	-0.476856
10.5	Male	Carf	1:58090000-62070000	4	0.242015	-0.312471
10.5	Male	Cars	7:141600000-145580000	1	0.290494	0.000647904
10.5	Male	Casc1	6:143210000-147190000	4	0.052479	-0.941775
10.5	Male	Casc4	2:119860000-123840000	4	0.434411	-0.0870082
10.5	Male	Casp9	4:139790000-143770000	1	0.0836983	0.575918
10.5	Male	Casq2	3:100080000-104060000	4	0.107898	-0.0783711
10.5	Male	Cblc	7:17790000-21770000	2	0.000879982	-0.548732
10.5	Male	Cbwd1	19:22960000-26940000	4	0.0192396	-1.0339
10.5	Male	Cbx2	11:117020000-121000000	4	0.182916	-0.254323
10.5	Male	Cbx3	6:49470000-53450000	1	0.144697	0.442663
10.5	Male	Cbx6	15:77830000-81810000	4	0.171937	-0.299343
10.5	Male	Cc2d1a	8:82140000-86120000	1	0.174037	0.412118
10.5	Male	Ccdc103	11:100880000-104860000	4	0.0932381	-0.610272
10.5	Male	Ccdc106	7:3050000-7030000	1	0.0227595	0.867985
10.5	Male	Ccdc121	1:179510000-183490000	4	0.399172	-0.0888679
10.5	Male	Ccdc137	11:118450000-122430000	4	0.471531	-0.00281348
10.5	Male	Ccdc146	5:19420000-23400000	4	0.207516	-0.308861
10.5	Male	Ccdc15	9:35340000-39320000	1	0.116098	1.11389
10.5	Male	Ccdc154	17:23160000-27140000	1	0.341473	0.121394
10.5	Male	Ccdc155	7:43200000-47180000	1	0.189436	0.265724
10.5	Male	Ccdc174	6:89870000-93850000	4	0.0788584	-0.595939
10.5	Male	Ccdc185	1:180740000-184720000	2	0.49509	-0.0018209
10.5	Male	Ccdc24	4:115870000-119850000	1	0.0414992	0.412292
10.5	Male	Ccdc54	16:48590000-52570000	3	0.132977	0.271763
10.5	Male	Ccdc63	5:120130000-124110000	4	0.313374	-0.134926
10.5	Male	Ccdc80	16:43090000-47070000	1	0.47725	0.0104397
10.5	Male	Ccdc81	7:87900000-91880000	4	0.258035	-0.111491
10.5	Male	Ccdc93	1:119430000-123410000	1	0.0161597	1.47643
10.5	Male	Ccer2	7:26750000-30730000	2	0.000119998	-1.04047
10.5	Male	Ccin	4:41980000-45960000	1	0.0364393	0.836086
10.5	Male	Ccl17	8:92810000-96790000	1	0.118398	0.435195
10.5	Male	Ccl3	11:81640000-85620000	3	0.113318	0.362737
10.5	Male	Ccnb2	9:68420000-72400000	4	0.0678186	-0.521559
10.5	Male	Ccnc	4:19720000-23700000	4	0.051579	-1.21728
10.5	Male	Ccr3	9:122020000-126000000	3	0.464471	0.0272903
10.5	Male	Ccr6	17:6240000-10220000	2	0.420732	-0.0444495
10.5	Male	Cct3	3:86290000-90270000	4	0.0594588	-1.08733
10.5	Male	Cd209e	8:1850000-5830000	3	1.99996e-05	0.266733
10.5	Male	Npffr1	10:59590000-63570000	1	0.49151	0.00419747
10.5	Male	Tmem123	9:5760000-9740000	1	0.240935	0.263068
10.5	Male	Phf13	4:149990000-153970000	1	0.0172797	0.998279
10.5	Male	Ugp2	11:19370000-23350000	4	0.185376	-0.419272
10.5	Male	Mrps10	17:45360000-49340000	4	0.49509	-3.62366e-05
10.5	Male	Slc25a33	4:147770000-151750000	1	0.467111	0.01765
10.5	Male	A630010A05Rik	16:12560000-16540000	3	0.0111798	0.67376
10.5	Male	A630012P03Rik	X:50570000-54550000	1	0.00355993	1.15025
10.5	Male	Chchd6	6:87590000-91570000	2	0.416712	-0.080536
10.5	Male	Apopt1	12:109710000-113690000	1	0.0176196	0.744775
10.5	Male	A630019I02Rik	13:91090000-95070000	3	0.0713986	0.360159
10.5	Male	Rora	9:66650000-70630000	4	0.111478	-0.319409
10.5	Male	Phf20	2:154190000-158170000	1	0.0469191	0.62564
10.5	Male	Olfr66	7:101880000-105860000	3	0.0538389	0.24795
10.5	Male	Cysrt1	2:23230000-27210000	2	0.0945181	-0.40643
10.5	Male	Tmem128	5:36260000-40240000	4	0.159097	-0.611779
10.5	Male	A630023P12Rik	5:108510000-112490000	3	0.353873	0.0933414
10.5	Male	Gm20110	10:97600000-101580000	2	0.00699986	-0.587585
10.5	Male	Lrpprc	17:82790000-86770000	1	0.459051	0.0454825
10.5	Male	Cyth1	11:116240000-120220000	1	0.179896	0.275469
10.5	Male	Elovl5	9:75910000-79890000	1	0.0401192	1.01234
10.5	Male	Gm20125	10:15090000-19070000	4	0.295974	-0.257525
10.5	Male	Zfp536	7:35760000-39740000	1	0.0208396	0.567278
10.5	Male	Chd3os	11:67340000-71320000	1	0.164597	0.225377
10.5	Male	Mir199b	2:30310000-34290000	4	0.457971	-0.0229884
10.5	Male	Chd4	6:123090000-127070000	1	0.129297	0.870615
10.5	Male	Cytl1	5:35730000-39710000	4	0.051179	-0.087604
10.5	Male	Elp4	2:103900000-107880000	1	0.332113	0.226931
10.5	Male	Ugt2a3	5:85330000-89310000	3	0.49273	0.0077648
10.5	Male	Rpa1	11:73340000-77320000	1	0.242915	0.212273
10.5	Male	Ipw	7:57670000-61650000	3	0.254255	0.196972
10.5	Male	Olfr670	7:102960000-106940000	4	0.0317794	-0.854686
10.5	Male	Slc25a44	3:86420000-90400000	1	0.00303994	0.843182
10.5	Male	Prss51	14:62090000-66070000	2	0.343573	-0.139053
10.5	Male	Zfp563	17:31080000-35060000	4	0.00637987	-0.490844
10.5	Male	1700120E14Rik	18:72530000-76510000	3	0.133797	0.325094
10.5	Male	Gal3st3	19:3290000-7270000	4	0.0830383	-0.445981
10.5	Male	Mir203	12:110130000-114110000	2	0.127497	-0.360009
10.5	Male	D030025E07Rik	3:126230000-130210000	2	0.219016	-0.127829
10.5	Male	Phgr1	2:116770000-120750000	3	0.0349193	0.454377
10.5	Male	Mir204	19:20750000-24730000	3	0.48939	0.00900129
10.5	Male	Chek1	9:34720000-38700000	4	1.99996e-05	-1.37235
10.5	Male	1700120K04Rik	7:125600000-129580000	4	0.0799384	-0.344654
10.5	Male	Emc4	2:110360000-114340000	1	0.0382592	1.1585
10.5	Male	Tmem136	9:41110000-45090000	1	0.304414	0.140821
10.5	Male	Lrrc20	10:59470000-63450000	4	0.48701	-0.00828385
10.5	Male	Slc25a51	4:43400000-47380000	4	0.200236	-0.34599
10.5	Male	Stmn4	14:64340000-68320000	2	0.298634	-0.153126
10.5	Male	Rpf2	10:38240000-42220000	4	0.49161	-0.015499
10.5	Male	Iqcf5	9:104510000-108490000	3	0.0183396	0.615435
10.5	Male	Tmem144	3:77840000-81820000	1	0.176376	0.556783
10.5	Male	Emcn	3:135340000-139320000	4	0.187076	-0.240911
10.5	Male	Olfr683	7:103140000-107120000	3	0.0388792	0.229274
10.5	Male	Iqcf6	9:104620000-108600000	3	0.203536	0.283137
10.5	Male	Stom	2:33330000-37310000	4	0.266455	-0.238172
10.5	Male	Phldb1	9:42730000-46710000	1	0.251535	0.209202
10.5	Male	H1foo	6:113940000-117920000	1	0.000199996	1.53136
10.5	Male	1700124L16Rik	6:81760000-85740000	4	0.166937	-0.404178
10.5	Male	Slc26a4	12:29550000-33530000	3	0.422472	0.0498248
10.5	Male	Stoml2	4:41030000-45010000	1	0.00917982	1.59782
10.5	Male	Uhrf1bp1l	10:87740000-91720000	1	0.0232995	1.07152
10.5	Male	Mir2139	4:137960000-141940000	4	0.169777	-0.480236
10.5	Male	Mrps9	1:40850000-44830000	1	0.354053	0.212012
10.5	Male	Stoml3	3:51480000-55460000	4	0.442891	-0.0474086
10.5	Male	Galnt14	17:71710000-75690000	3	0.103618	0.342941
10.5	Male	Chil4	3:104210000-108190000	3	1.99996e-05	0.609977
10.5	Male	Zfp60	7:25730000-29710000	4	0.263375	-0.311433
10.5	Male	Ston1	17:86620000-90600000	1	0.0180196	1.22694
10.5	Male	A830010M20Rik	5:105490000-109470000	2	0.214296	-0.175836
10.5	Male	Mrto4	4:137350000-141330000	4	0.0700786	-0.928531
10.5	Male	Ulk1	5:108810000-112790000	2	0.301314	-0.189888
10.5	Male	Lrrc36	8:103420000-107400000	3	0.0156197	0.855467
10.5	Male	Stox1	10:60720000-64700000	3	0.0855383	0.476369
10.5	Male	Phospho2	2:67780000-71760000	1	0.284294	0.182076
10.5	Male	Stox2	8:45280000-49260000	4	0.324294	-0.294776
10.5	Male	Phox2a	7:99810000-103790000	2	0.463011	-0.0186579
10.5	Male	Npy4r	14:32150000-36130000	4	0.274755	-0.283606
10.5	Male	1700128F08Rik	9:6220000-10200000	4	0.00393992	-0.836181
10.5	Male	Ms4a10	19:8970000-12950000	1	0.0763385	0.477056
10.5	Male	Stpg1	4:133490000-137470000	4	0.235095	-0.173631
10.5	Male	Gm20735	8:120450000-124430000	2	0.0134997	-0.860833
10.5	Male	Lrrc3b	14:13430000-17410000	4	0.430811	-0.0770293
10.5	Male	Arf3	15:96760000-100740000	4	0.426151	-0.042488
10.5	Male	Chm	X:111180000-115160000	1	0.0763185	1.18711
10.5	Male	D1Pas1	1:184960000-188940000	2	0.444791	-0.0261365
10.5	Male	Zfp609	9:63820000-67800000	1	0.138317	0.439828
10.5	Male	Arf6	12:67370000-71350000	1	0.158957	0.46748
10.5	Male	Olfr699	7:104790000-108770000	3	0.0158397	0.224126
10.5	Male	Chmp1b	18:65200000-69180000	1	0.424272	0.120986
10.5	Male	Rpl22	4:150320000-154300000	4	0.0108998	-0.769467
10.5	Male	Psen2	1:178250000-182230000	1	0.173997	0.393778
10.5	Male	Ms4a3	19:9640000-13620000	4	0.380732	-0.0402578
10.5	Male	Galnt7	8:55650000-59630000	1	0.00589988	1.66492
10.5	Male	Chmp2a	7:11030000-15010000	1	0.000139997	6.05325
10.5	Male	Unc119b	5:113130000-117110000	1	0.229915	0.148716
10.5	Male	A930005H10Rik	3:113880000-117860000	4	0.264195	-0.341223
10.5	Male	Gm20744	7:80070000-84050000	1	0.409792	0.0753513
10.5	Male	Chmp2b	16:63560000-67540000	4	0.235215	-0.519851
10.5	Male	1810009A15Rik	19:6880000-10860000	1	0.000299994	1.19809
10.5	Male	Tmem164	X:140680000-144660000	1	0.00345993	1.85245
10.5	Male	Irak3	10:118200000-122180000	4	0.170357	-0.365823
10.5	Male	Lrrc47	4:152010000-155990000	1	0.287394	0.271319
10.5	Male	D330050G23Rik	2:114900000-118880000	4	0.191316	-0.370476
10.5	Male	Olfr703	7:104840000-108820000	3	0.138197	0.13431
10.5	Male	Zfp619	7:37510000-41490000	4	0.138377	-0.690406
10.5	Male	H2al1e	X:9310000-13290000	3	0.218436	0.202263
10.5	Male	Mir222	X:17140000-21120000	4	0.49651	-0.0999391
10.5	Male	Phyhipl	10:68590000-72570000	3	0.163757	0.233951
10.5	Male	1810012K16Rik	8:20390000-24370000	1	0.0300594	0.792548
10.5	Male	D3Ertd751e	3:39740000-43720000	1	0.133397	0.880716
10.5	Male	Enam	5:86480000-90460000	3	0.0830383	0.297342
10.5	Male	Arg1	10:22920000-26900000	4	0.434391	-0.0878098
10.5	Male	Tmem170	8:109870000-113850000	1	0.387692	0.141469
10.5	Male	Nr1h5	3:100960000-104940000	4	0.0100798	-0.704166
10.5	Male	Slc29a3	10:58750000-62730000	1	0.0722586	0.386987
10.5	Male	Ms4a8a	19:9080000-13060000	3	0.0268795	0.451491
10.5	Male	Olfr710	7:104940000-108920000	3	0.198296	0.160541
10.5	Male	Unc5a	13:52940000-56920000	3	0.0356793	0.692438
10.5	Male	H2al1o	X:7570000-11550000	1	0.0840983	0.62548
10.5	Male	Olfr711	7:104970000-108950000	3	0.0924982	0.160397
10.5	Male	Lrrc55	2:83190000-87170000	4	0.292514	-0.507643
10.5	Male	Psg27	7:16560000-20540000	4	0.263235	-0.254278
10.5	Male	Slc2a1	4:117100000-121080000	1	0.269275	0.243769
10.5	Male	Mir26a-2	10:124990000-128970000	1	0.466111	0.0123547
10.5	Male	1810020O05Rik	6:85690000-89670000	3	0.0129397	0.921449
10.5	Male	H2bfm	X:134920000-138900000	2	0.341113	-0.120427
10.5	Male	Mir2861	2:30710000-34690000	1	0.0865383	0.36617
10.5	Male	Tmem175	5:106620000-110600000	1	0.112738	0.782824
10.5	Male	Olfr715	7:105120000-109100000	3	0.0529189	0.227358
10.5	Male	Tmem176a	6:46840000-50820000	4	0.283934	-0.394193
10.5	Male	Enho	4:39640000-43620000	1	0.0753385	0.695295
10.5	Male	Olfr716	7:105140000-109120000	3	0.306674	0.0918045
10.5	Male	H2-DMb2	17:32140000-36120000	3	0.229575	0.192049
10.5	Male	Mir292b	7:1210000-5190000	2	0.133637	-0.149374
10.5	Male	H2-Eb1	17:32300000-36280000	4	0.0272395	-0.509334
10.5	Male	Msh4	3:151900000-155880000	1	0.121138	0.459933
10.5	Male	H2-Eb2	17:32320000-36300000	3	0.00823984	0.448735
10.5	Male	Nr3c2	8:74900000-78880000	4	0.0048599	-0.691858
10.5	Male	Tmem181a	17:4270000-8250000	3	0.00959981	0.203761
10.5	Male	AA543401	9:105190000-109170000	3	0.00363993	0.792477
10.5	Male	Arhgap22	14:31210000-35190000	1	0.334753	0.069159
10.5	Male	Gm20865	Y:19240000-23220000	3	1.99996e-05	0.0288047
10.5	Male	Slc2a8	2:30980000-34960000	1	0.0689386	0.40154
10.5	Male	Rpl39l	16:8170000-12150000	3	0.00245995	1.21897
10.5	Male	Stx2	5:127000000-130980000	1	0.340813	0.189783
10.5	Male	Rpl4	9:62170000-66150000	4	0.108798	-0.763353
10.5	Male	Chrm4	2:89920000-93900000	1	0.164597	0.26461
10.5	Male	Olfr729	14:48140000-52120000	3	0.0288994	0.264221
10.5	Male	Psmb2	4:124670000-128650000	4	0.0707986	-0.76262
10.5	Male	Chrna1	2:71580000-75560000	4	0.338653	-0.172297
10.5	Male	Nr6a1	2:36920000-40900000	1	0.00167997	2.07783
10.5	Male	Aacs	5:123470000-127450000	2	0.00705986	-1.02005
10.5	Male	Msl3l2	10:54100000-58080000	1	0.0201996	1.15625
10.5	Male	Chrna10	7:100110000-104090000	1	0.00259995	0.636936
10.5	Male	Stx7	10:22140000-26120000	1	0.122458	0.42849
10.5	Male	Rpl7a	2:24910000-28890000	4	0.285614	-0.219946
10.5	Male	Upk2	9:42450000-46430000	2	0.0554589	-0.548472
10.5	Male	Irx6	8:90670000-94650000	3	0.0249795	0.377908
10.5	Male	Olfr733	14:48290000-52270000	3	1.99996e-05	0.397106
10.5	Male	Pigf	17:85020000-89000000	1	0.185376	0.272124
10.5	Male	Isca1	13:57760000-61740000	1	0.268635	0.300889
10.5	Male	Olfr734	14:48320000-52300000	3	0.0455991	0.291276
10.5	Male	Tmem186	16:6630000-10610000	1	0.00347993	1.55945
10.5	Male	Rpl8	15:74900000-78880000	4	0.306154	-0.246884
10.5	Male	Mir29c	1:193030000-197010000	4	0.0819784	-0.646681
10.5	Male	Aadacl4	4:142610000-146590000	3	0.00109998	0.320235
10.5	Male	Rplp1	9:59910000-63890000	4	0.0370793	-0.707588
10.5	Male	Aaed1	13:62310000-66290000	1	0.295194	0.313685
10.5	Male	Psmb9	17:32180000-36160000	3	0.0144397	0.527298
10.5	Male	D7Ertd143e	7:1210000-5190000	2	0.135117	-0.149374
10.5	Male	Rplp2-ps1	12:73630000-77610000	3	0.48579	0.00341881
10.5	Male	Slc31a2	4:60280000-64260000	1	0.347713	0.137854
10.5	Male	Chrna9	5:63960000-67940000	3	0.337693	0.17576
10.5	Male	Slc32a1	2:156610000-160590000	4	0.101278	-0.0939895
10.5	Male	Aamdc	7:95570000-99550000	1	0.421312	0.0704286
10.5	Male	Tmem192	8:62940000-66920000	1	0.000399992	2.92478
10.5	Male	Olfr741	14:48470000-52450000	3	1.99996e-05	0.397012
10.5	Male	Uqcr10	11:2700000-6680000	1	0.269795	0.191127
10.5	Male	D830026I12Rik	6:15190000-19170000	2	0.136217	-0.271368
10.5	Male	Islr2	9:56200000-60180000	3	0.338973	0.136119
10.5	Male	Chrnb4	9:53040000-57020000	3	0.049619	0.432975
10.5	Male	Gatad1	5:1640000-5620000	1	0.126377	0.57225
10.5	Male	Mir3060	11:2130000-6110000	1	0.0265195	0.857424
10.5	Male	Pigs	11:76320000-80300000	4	0.304694	-0.180565
10.5	Male	Zfp704	3:7610000-11590000	1	0.00443991	0.979844
10.5	Male	Uqcrc1	9:106930000-110910000	1	0.396452	0.0904565
10.5	Male	Sub1	15:9990000-13970000	1	0.386912	0.122444
10.5	Male	D8Ertd738e	8:82240000-86220000	1	0.00719986	0.989239
10.5	Male	Chrng	1:85200000-89180000	2	0.417812	-0.100681
10.5	Male	Slc35a4	18:34670000-38650000	1	0.459191	0.0590187
10.5	Male	Arhgap45	10:78010000-81990000	1	0.0106598	0.517065
10.5	Male	Isoc2a	7:2870000-6850000	1	0.00909982	0.917712
10.5	Male	Tmem201	4:147730000-151710000	4	0.402432	-0.0782791
10.5	Male	Olfr747	14:48680000-52660000	3	0.108318	0.187294
10.5	Male	Ep300	15:79580000-83560000	1	0.290354	0.262808
10.5	Male	Chst12	5:138500000-142480000	1	0.0190996	0.741434
10.5	Male	Arhgap9	10:125320000-129300000	3	0.49775	0.00226312
10.5	Male	Lrrn4cl	19:6850000-10830000	1	0.000659987	0.64823
10.5	Male	D930028M14Rik	7:23150000-27130000	2	0.199536	-0.0746922
10.5	Male	Msx3	7:138040000-142020000	3	0.347013	0.114534
10.5	Male	Nrip1	16:74370000-78350000	1	0.00583988	1.30055
10.5	Male	AB124611	9:19520000-23500000	1	1.99996e-05	1.1536
10.5	Male	Gm21949	3:65890000-69870000	3	0.0404792	0.53093
10.5	Male	Nrip2	6:126390000-130370000	2	0.00197996	-1.04955
10.5	Male	Sufu	19:44390000-48370000	1	0.474571	0.04725
10.5	Male	Rprm	2:52080000-56060000	4	0.139117	-0.469669
10.5	Male	H3f3a	1:178810000-182790000	4	0.360053	-0.202451
10.5	Male	Urm1	2:27820000-31800000	4	0.427051	-0.050743
10.5	Male	Gm2381	7:40860000-44840000	3	0.047739	0.190658
10.5	Male	Chst3	10:58210000-62190000	4	0.406232	-0.0859153
10.5	Male	H3f3b	11:114020000-118000000	1	0.0779984	0.517386
10.5	Male	Tmem212	3:25890000-29870000	1	0.00663987	1.21611
10.5	Male	Mta2	19:6940000-10920000	1	0.0108598	1.34486
10.5	Male	Zfp735	11:71680000-75660000	3	1.99996e-05	0.751713
10.5	Male	Gm2447	3:50730000-54710000	4	0.210196	-0.174574
10.5	Male	Mir3073b	12:110100000-114080000	2	0.0321594	-0.750593
10.5	Male	Arhgef12	9:41100000-45080000	1	0.0888382	0.556488
10.5	Male	Nrm	17:33860000-37840000	1	0.0615988	1.22993
10.5	Male	Mta3	17:81700000-85680000	1	0.164577	0.427783
10.5	Male	Sugt1	14:77580000-81560000	1	0.0437391	1.02268
10.5	Male	Mtag2	7:43360000-47340000	1	0.240495	0.21579
10.5	Male	Usb1	8:93330000-97310000	1	0.0293994	0.88652
10.5	Male	Mir3075	14:23530000-27510000	1	1.99996e-05	1.50256
10.5	Male	Itga10	3:94640000-98620000	2	0.448171	-0.0532698
10.5	Male	Mtap	4:87130000-91110000	1	0.100398	0.886321
10.5	Male	Lsamp	16:39530000-43510000	1	0.254435	0.261573
10.5	Male	Zfp746	6:46080000-50060000	4	0.260655	-0.254121
10.5	Male	2210408F21Rik	6:29220000-33200000	3	0.349373	0.107532
10.5	Male	Gm2663	6:38990000-42970000	3	0.384592	0.0707013
10.5	Male	Dact2	17:12200000-16180000	1	0.00865983	0.916981
10.5	Male	Sult1b1	5:85530000-89510000	3	0.421032	0.0350284
10.5	Male	Abca2	2:23420000-27400000	1	0.115138	0.240975
10.5	Male	Nrp2	1:60700000-64680000	1	0.242595	0.268688
10.5	Male	Epc1	18:4510000-8490000	4	0.48781	-0.00668733
10.5	Male	Mir3081	16:42550000-46530000	1	0.00111998	1.68757
10.5	Male	Hacd1	2:12050000-16030000	1	0.00689986	1.24834
10.5	Male	Ush2a	1:186260000-190240000	4	0.157137	-0.337616
10.5	Male	Pik3ip1	11:1330000-5310000	1	0.000159997	2.17966
10.5	Male	Dag1	9:106260000-110240000	1	0.0872583	0.516647
10.5	Male	Ushbp1	8:69390000-73370000	1	0.304634	0.148763
10.5	Male	Gm2696	10:75810000-79790000	3	0.270235	0.20054
10.5	Male	Sult1d1	5:85560000-89540000	3	0.261875	0.101952
10.5	Male	Itga6	2:69780000-73760000	2	0.333473	-0.0465901
10.5	Male	Mir3085	19:40280000-44260000	4	0.321454	-0.136684
10.5	Male	2210420H20Rik	18:80750000-84730000	4	0.142977	-0.47665
10.5	Male	Rps19	7:22880000-26860000	1	0.000899982	2.93141
10.5	Male	Mir3086	19:56910000-60890000	4	0.280134	-0.119704
10.5	Male	Usp10	8:117910000-121890000	4	0.0856983	-0.533397
10.5	Male	Dand5	8:82820000-86800000	3	0.278034	0.173681
10.5	Male	Itgad	7:126170000-130150000	4	0.289174	-0.152359
10.5	Male	Nrxn3	12:86790000-90770000	2	0.145737	-0.188002
10.5	Male	Gm2848	13:50570000-54550000	1	0.0398392	0.576144
10.5	Male	Slc35g2	9:98570000-102550000	3	0.281394	0.12032
10.5	Male	Usp13	3:30810000-34790000	4	0.329253	-0.196675
10.5	Male	Mir3089	2:28720000-32700000	1	0.050319	0.658628
10.5	Male	Sult2a6	7:12250000-16230000	3	0.0189996	0.142184
10.5	Male	Hagh	17:22850000-26830000	4	0.188216	-0.278706
10.5	Male	Olfr787	10:127460000-131440000	3	0.000899982	0.56756
10.5	Male	Dapk1	13:58600000-62580000	1	0.00105998	1.23149
10.5	Male	Lsp1	7:140470000-144450000	1	1.99996e-05	1.78553
10.5	Male	Slc36a2	11:53180000-57160000	2	0.0326993	-0.566405
10.5	Male	Mtfr1l	4:132530000-136510000	1	0.425971	0.0796788
10.5	Male	Cic	7:23280000-27260000	1	1.99996e-05	3.00353
10.5	Male	Dapl1	2:57480000-61460000	4	0.180516	-0.32171
10.5	Male	Rps27a	11:27540000-31520000	1	0.338633	0.201374
10.5	Male	Ptar1	19:21680000-25660000	4	0.159897	-0.499997
10.5	Male	Itgb1bp2	X:99440000-103420000	2	0.0228395	-0.65118
10.5	Male	Ptbp2	3:117780000-121760000	4	0.135937	-0.542315
10.5	Male	Dars	1:126410000-130390000	4	0.415052	-0.112938
10.5	Male	Rps28	17:31820000-35800000	4	0.232875	-0.426761
10.5	Male	Lta4h	10:91450000-95430000	1	0.332333	0.200631
10.5	Male	Mthfd1	12:74250000-78230000	1	0.205596	0.344069
10.5	Male	Tmem240	4:153730000-157710000	1	0.276834	0.250815
10.5	Male	Itgb3	11:102600000-106580000	3	0.135517	0.334013
10.5	Male	Usp18	6:119240000-123220000	3	0.169477	0.386096
10.5	Male	Abcc1	16:12360000-16340000	1	0.154617	0.552687
10.5	Male	Arid3c	4:39730000-43710000	2	0.0281594	-0.548961
10.5	Male	Sult6b2	6:140800000-144780000	1	0.00257995	1.05231
10.5	Male	Itgb4	11:113970000-117950000	1	0.00763985	0.0865533
10.5	Male	Pinlyp	7:22540000-26520000	1	0.00227995	1.82271
10.5	Male	Dazap2	15:98610000-102590000	4	0.050119	-0.533518
10.5	Male	Cipc	12:84940000-88920000	1	0.0751585	0.6282
10.5	Male	Hao2	3:96890000-100870000	3	0.099978	0.197947
10.5	Male	Olfr804	10:127700000-131680000	3	0.00677986	0.46126
10.5	Male	Gm3219	14:32340000-36320000	1	0.00769985	0.391991
10.5	Male	Ptchd3	11:119830000-123810000	3	0.000159997	1.41587
10.5	Male	Arid5b	10:66270000-70250000	1	0.0264395	0.972385
10.5	Male	Cisd1	10:69340000-73320000	1	0.295994	0.271736
10.5	Male	Ltbr	6:123310000-127290000	1	0.340893	0.183311
10.5	Male	Abcc4	14:116700000-120680000	3	0.461551	0.0254064
10.5	Male	Dbn1	13:53480000-57460000	1	0.0113798	1.18372
10.5	Male	Pip5k1b	19:22550000-26530000	1	0.433231	0.0485758
10.5	Male	Arl1	10:86730000-90710000	1	0.051759	1.01558
10.5	Male	Nsun2	13:67610000-71590000	1	0.225055	0.791081
10.5	Male	Zfp808	13:60120000-64100000	4	0.00859983	-0.615813
10.5	Male	2310022A10Rik	7:25560000-29540000	1	0.0944581	0.529061
10.5	Male	Dbndd1	8:121510000-125490000	4	0.0583988	-0.431345
10.5	Male	Epm2a	10:9340000-13320000	4	0.185996	-0.498588
10.5	Male	Hapln4	8:68080000-72060000	3	0.0322994	0.474655
10.5	Male	Epm2aip1	9:109270000-113250000	1	0.0690386	0.992112
10.5	Male	Pip5kl1	2:30570000-34550000	4	0.264595	-0.199362
10.5	Male	Olfr814	10:127870000-131850000	4	0.105498	-0.316584
10.5	Male	Itih4	14:28880000-32860000	1	0.0260995	0.90352
10.5	Male	Olfr818	10:127940000-131920000	3	0.0298594	0.321958
10.5	Male	Olfr819	10:127960000-131940000	3	0.109278	0.220384
10.5	Male	2310034O05Rik	5:98210000-102190000	1	0.212736	0.119034
10.5	Male	Mir3107	8:21140000-25120000	1	0.00281994	0.759767
10.5	Male	CK137956	4:125970000-129950000	3	0.0316194	0.497388
10.5	Male	Mir3108	8:106930000-110910000	1	0.0146597	0.5234
10.5	Male	Ckap2	8:20180000-24160000	1	0.221216	0.297204
10.5	Male	Usp35	7:95320000-99300000	3	0.378492	0.00951688
10.5	Male	Nt5c1a	4:121200000-125180000	2	0.332313	-0.0736389
10.5	Male	Arl15	13:111790000-115770000	4	0.217496	-0.522307
10.5	Male	Usp36	11:116290000-120270000	1	0.463111	0.0294191
10.5	Male	Rpsa	9:118120000-122100000	1	0.346873	0.153476
10.5	Male	Ptger3	3:155560000-159540000	3	0.210076	0.447737
10.5	Male	Gcsh	8:114990000-118970000	1	0.251015	0.269998
10.5	Male	Gm3417	17:13010000-16990000	3	1.99996e-05	0.806696
10.5	Male	Zfp827	8:77020000-81000000	1	0.438951	0.060653
10.5	Male	Usp38	8:79010000-82990000	4	0.141857	-0.788095
10.5	Male	2310043O21Rik	15:36590000-40570000	1	0.0110998	0.899602
10.5	Male	Usp39	6:70340000-74320000	1	0.293734	0.296722
10.5	Male	Luzp2	7:52830000-56810000	3	0.121118	0.213488
10.5	Male	Mtmr9	14:61540000-65520000	4	0.000619988	-0.900002
10.5	Male	Luzp4	X:146880000-150860000	2	0.00197996	-0.355742
10.5	Male	Nt5dc1	10:32410000-36390000	1	0.0314594	1.58132
10.5	Male	Gm3448	17:12970000-16950000	3	0.48437	0.048451
10.5	Male	Surf1	2:24910000-28890000	4	0.289774	-0.219946
10.5	Male	Itpkb	1:178330000-182310000	2	0.334453	-0.159442
10.5	Male	Haus4	14:52550000-56530000	1	0.00619988	1.30906
10.5	Male	Pitpnm2	5:122240000-126220000	1	0.0306994	0.449936
10.5	Male	Gm3558	14:5560000-9540000	2	0.48503	-0.000329144
10.5	Male	Surf6	2:24900000-28880000	4	0.0269395	-0.605893
10.5	Male	Dcaf15	8:82100000-86080000	1	0.0399992	0.701787
10.5	Male	Itpkc	7:25220000-29200000	1	0.0647587	0.841961
10.5	Male	Rpusd4	9:33260000-37240000	1	0.0279794	1.05139
10.5	Male	Abhd11	5:133000000-136980000	4	0.48443	-0.0175116
10.5	Male	Eps8l1	7:2460000-6440000	2	0.0218596	-0.483089
10.5	Male	Arl5b	2:13050000-17030000	1	0.103918	1.22848
10.5	Male	Mir329	12:107710000-111690000	3	0.272915	0.177921
10.5	Male	Eps8l2	7:139330000-143310000	1	0.473111	0.012873
10.5	Male	Rraga	4:84570000-88550000	4	0.199916	-0.638056
10.5	Male	Clasp2	9:111810000-115790000	1	0.00579988	0.920038
10.5	Male	Ly6d	15:72760000-76740000	3	0.0967381	0.500929
10.5	Male	Tmem30a	9:77790000-81770000	1	0.260755	0.411333
10.5	Male	Susd4	1:180760000-184740000	2	0.139517	-0.250905
10.5	Male	2310065F04Rik	11:65120000-69100000	3	0.0617788	0.388413
10.5	Male	Clasrp	7:17600000-21580000	1	0.0050999	1.44434
10.5	Male	Ly6e	15:72950000-76930000	4	0.256355	-0.138099
10.5	Male	Mir335	6:28740000-32720000	1	0.00233995	0.714723
10.5	Male	Itpripl1	2:125140000-129120000	2	0.249355	-0.304403
10.5	Male	Arl6ip4	5:122110000-126090000	4	0.0457991	-0.648788
10.5	Male	Gm3776	9:76250000-80230000	3	0.49193	0.0573302
10.5	Male	Hax1	3:87990000-91970000	1	0.0929581	0.704612
10.5	Male	Itpripl2	7:116490000-120470000	1	0.0823184	0.555442
10.5	Male	Olfr846	9:17360000-21340000	3	0.0163597	0.247734
10.5	Male	Gdf3	6:120610000-124590000	1	0.238655	0.253869
10.5	Male	Ly6g5c	17:33100000-37080000	1	0.000119998	1.60537
10.5	Male	Arl8a	1:133140000-137120000	1	0.356833	0.150135
10.5	Male	Abhd17a	10:78590000-82570000	1	5.99988e-05	0.411518
10.5	Male	Ptgs2	1:148100000-152080000	3	0.223596	0.17148
10.5	Male	Clca3a2	3:142810000-146790000	3	0.108898	0.302557
10.5	Male	Suz12	11:77990000-81970000	4	0.265855	-0.246048
10.5	Male	Ntn3	17:22200000-26180000	1	0.0220396	1.20211
10.5	Male	Slc40a1	1:43920000-47900000	1	0.187976	0.289822
10.5	Male	Mir344	7:59870000-63850000	4	1.99996e-05	-0.90967
10.5	Male	Hbb-b2	7:101810000-105790000	3	0.0332993	0.278621
10.5	Male	Tmem38b	4:51820000-55800000	3	0.180016	0.313186
10.5	Male	Sv2c	13:94130000-98110000	3	1.99996e-05	0.823548
10.5	Male	Ly6i	15:72980000-76960000	4	0.49769	-0.000295536
10.5	Male	Rrm2	12:22700000-26680000	1	0.00699986	1.26086
10.5	Male	Armc10	5:19640000-23620000	1	0.0775584	0.578043
10.5	Male	2410004B18Rik	3:143930000-147910000	1	0.314694	0.236761
10.5	Male	Hbb-bh2	7:101840000-105820000	3	0.0132397	0.329669
10.5	Male	Sva	6:40030000-44010000	3	0.446871	0.0268829
10.5	Male	Ntng1	3:108140000-112120000	4	0.447051	-0.0412191
10.5	Male	Sval1	6:39950000-43930000	3	0.356213	0.0598086
10.5	Male	Usp7	16:6730000-10710000	4	0.49441	-0.0273901
10.5	Male	Ly75	2:58380000-62360000	4	0.284914	-0.0862096
10.5	Male	Hbegf	18:34510000-38490000	1	0.116918	0.210161
10.5	Male	Rrp1	10:76410000-80390000	1	0.389812	0.133031
10.5	Male	Dclk2	3:84920000-88900000	3	0.148857	0.304735
10.5	Male	Tmem41a	16:19940000-23920000	4	0.114478	-0.43586
10.5	Male	Gm38437	19:22940000-26920000	3	0.418232	0.0572007
10.5	Male	Armc4	18:5290000-9270000	4	0.141197	-0.347227
10.5	Male	Sval3	6:39960000-43940000	4	0.116658	-0.114852
10.5	Male	Gm38509	3:32770000-36750000	3	0.439251	0.0295073
10.5	Male	Muc13	16:31790000-35770000	3	0.0785384	0.870068
10.5	Male	2410012E07Rik	14:68850000-72830000	4	0.306114	-0.174201
10.5	Male	Izumo2	7:42700000-46680000	3	0.0943581	0.123297
10.5	Male	Pthlh	6:145260000-149240000	3	0.00293994	0.69568
10.5	Male	Olfr857	9:17710000-21690000	3	0.00871983	0.337907
10.5	Male	Hbq1a	11:30300000-34280000	3	0.133317	0.464945
10.5	Male	Dclre1a	19:54540000-58520000	4	0.122198	-0.585967
10.5	Male	Gm3893	4:39880000-43860000	3	0.116918	0.635459
10.5	Male	Slc44a1	4:51440000-55420000	1	0.0048999	0.92823
10.5	Male	Hbs1l	10:19290000-23270000	4	0.235535	-0.640555
10.5	Male	Gm3985	8:30950000-34930000	3	0.00605988	0.476496
10.5	Male	Armc8	9:97560000-101540000	1	0.0374793	0.855641
10.5	Male	2410018L13Rik	12:21010000-24990000	4	0.0308194	-0.185647
10.5	Male	Utp11	4:122690000-126670000	1	0.257535	0.36945
10.5	Male	Jade2	11:49850000-53830000	1	0.320234	0.153246
10.5	Male	Clcn5	X:5310000-9290000	1	0.165957	0.598149
10.5	Male	Muc20	16:30790000-34770000	2	0.398792	-0.11804
10.5	Male	Armcx2	X:132800000-136780000	1	0.297414	0.375609
10.5	Male	Nuak1	10:82440000-86420000	1	0.167737	0.354346
10.5	Male	Olfr867	9:18050000-22030000	3	0.00205996	0.429055
10.5	Male	Ercc6	14:30510000-34490000	1	0.49139	0.00465069
10.5	Male	Lynx1	15:72750000-76730000	3	0.129477	0.423211
10.5	Male	Nub1	5:22680000-26660000	1	0.0165197	0.914336
10.5	Male	Ercc6l	X:100150000-104130000	1	0.454031	0.0229672
10.5	Male	Zfp935	13:60460000-64440000	4	0.109238	-0.591412
10.5	Male	Ereg	5:89070000-93050000	4	0.0799384	-0.412393
10.5	Male	Jak2	19:27250000-31230000	1	0.0107798	1.10079
10.5	Male	Jak3	8:69670000-73650000	3	0.0098398	0.809808
10.5	Male	Ptpa	2:28410000-32390000	4	0.413072	-0.0736854
10.5	Male	Dcstamp	15:37740000-41720000	3	0.336973	0.0932984
10.5	Male	Lypd5	7:22340000-26320000	2	0.00951981	-0.37584
10.5	Male	Gfi1	5:105720000-109700000	2	0.450931	-0.0134683
10.5	Male	Zfp939	7:37440000-41420000	4	0.00679986	-0.849522
10.5	Male	Rsl1d1	16:9200000-13180000	4	0.289974	-0.318642
10.5	Male	Abraxas2	7:130850000-134830000	1	0.141457	0.573063
10.5	Male	Mir3473g	2:124900000-128880000	4	0.148557	-0.249451
10.5	Male	Jam2	16:82770000-86750000	3	0.218476	0.263574
10.5	Male	Swi5	2:30280000-34260000	4	0.160017	-0.314004
10.5	Male	Arpc3	5:120390000-124370000	4	0.0741385	-0.486335
10.5	Male	2610016A17Rik	19:23670000-27650000	3	0.0267995	0.509771
10.5	Male	Hcrt	11:98760000-102740000	2	0.307154	-0.16321
10.5	Male	Gfm2	13:95130000-99110000	1	0.052339	0.810627
10.5	Male	Lypla1	1:2800000-6780000	1	0.000119998	3.13745
10.5	Male	Abtb2	2:101560000-105540000	1	0.348573	0.0872978
10.5	Male	Olfr877	9:35850000-39830000	3	0.469571	0.0493142
10.5	Male	Eri1	8:33490000-37470000	4	0.149597	-0.52712
10.5	Male	Gm4302	10:98340000-102320000	3	0.385412	0.0746769
10.5	Male	Cldn19	4:117250000-121230000	1	0.098158	0.480712
10.5	Male	Dcun1d1	3:33930000-37910000	1	0.00607988	1.45724
10.5	Male	Tmem63b	17:43680000-47660000	1	0.0295394	0.879473
10.5	Male	Mir3569	7:28580000-32560000	4	0.423352	-0.160305
10.5	Male	Hdac3	18:35950000-39930000	1	0.098858	0.825633
10.5	Male	Gm4349	3:93420000-97400000	4	0.104998	-0.201586
10.5	Male	Acad11	9:102060000-106040000	1	0.105238	0.67428
10.5	Male	Arrb2	11:68430000-72410000	4	0.440471	-0.0617143
10.5	Male	Ptpn21	12:96730000-100710000	1	0.0972581	0.838359
10.5	Male	2610203C22Rik	1:7630000-11610000	1	0.0642187	1.07443
10.5	Male	Nudt17	3:94700000-98680000	2	0.0689986	-0.620922
10.5	Male	Mir362	X:5240000-9220000	2	0.0252795	-0.0444641
10.5	Male	Acad8	9:24990000-28970000	1	0.0170797	1.9938
10.5	Male	Olfr889	9:36110000-40090000	3	0.0784184	0.20543
10.5	Male	Gfral	9:74210000-78190000	3	0.0294594	0.386804
10.5	Male	Vamp4	1:160570000-164550000	1	0.0582588	0.616763
10.5	Male	Olfr890	9:36140000-40120000	3	0.129677	0.305547
10.5	Male	Sycp1-ps1	7:16780000-20760000	2	0.117258	-0.247066
10.5	Male	Vamp5	6:70380000-74360000	1	0.0839583	0.486685
10.5	Male	Gm44	X:88890000-92870000	3	0.262615	0.149114
10.5	Male	Mup5	4:59830000-63810000	4	0.00123998	-0.648165
10.5	Male	Mir369	12:107740000-111720000	4	0.000839983	-0.833899
10.5	Male	Gga2	7:120020000-124000000	1	0.00721986	1.33055
10.5	Male	Jmjd8	17:23820000-27800000	1	0.349573	0.148214
10.5	Male	Slc4a9	18:34520000-38500000	1	0.266455	0.221688
10.5	Male	Rsrc2	5:121740000-125720000	4	0.258015	-0.304232
10.5	Male	Cldn34d	X:74600000-78580000	3	0.101878	0.318611
10.5	Male	Slc51a	16:30480000-34460000	1	0.0587588	0.430179
10.5	Male	Vangl2	1:170020000-174000000	1	0.235735	0.320348
10.5	Male	Nudt3	17:25620000-29600000	1	0.137737	0.369842
10.5	Male	Ptpn6	6:122730000-126710000	1	0.000199996	1.43335
10.5	Male	Tmem74	15:41870000-45850000	3	0.203016	0.16871
10.5	Male	Gm4489	10:120110000-124090000	3	0.261495	0.17027
10.5	Male	Josd2	7:42460000-46440000	4	0.389052	-0.122195
10.5	Male	Lyz1	10:115290000-119270000	1	0.209436	0.228484
10.5	Male	Gm4532	7:125230000-129210000	1	0.223656	0.402118
10.5	Male	Vars	17:33000000-36980000	1	0.0124998	1.04236
10.5	Male	Ddi2	4:139720000-143700000	1	0.098778	0.419224
10.5	Male	Tmem8	17:24110000-28090000	3	0.366873	0.183466
10.5	Male	Arsk	13:74090000-78070000	1	0.223596	0.64332
10.5	Male	Ptpra	2:128450000-132430000	4	0.275434	-0.18894
10.5	Male	Rtel1	2:179310000-183290000	4	0.292694	-0.101962
10.5	Male	Zfp964	8:67650000-71630000	3	0.440771	0.0470201
10.5	Male	Cldn9	17:21680000-25660000	1	0.365333	0.104993
10.5	Male	Syn3	10:84490000-88470000	4	0.0410792	-0.798359
10.5	Male	Slc5a12	2:108590000-112570000	2	0.319634	-0.0801807
10.5	Male	Cldnd2	7:41440000-45420000	1	0.0527189	1.42206
10.5	Male	Mvd	8:120440000-124420000	1	0.139097	0.313623
10.5	Male	Jrk	15:72700000-76680000	4	0.399392	-0.161357
10.5	Male	Lztfl1	9:121710000-125690000	4	0.414792	-0.0970866
10.5	Male	Rtkn2	10:65970000-69950000	4	0.153077	-0.498545
10.5	Male	Sync	4:127280000-131260000	1	0.150197	0.276473
10.5	Male	Ggt6	11:70430000-74410000	2	0.000179996	-0.174474
10.5	Male	Syncrip	9:86480000-90460000	4	0.48867	-0.0087179
10.5	Male	Gm4736	6:130360000-134340000	3	0.0292594	0.144199
10.5	Male	Rtl5	X:100070000-104050000	1	0.408232	0.118828
10.5	Male	Mxd3	13:53320000-57300000	1	0.221296	0.410193
10.5	Male	Rtl6	15:82550000-86530000	4	0.471771	-0.0145897
10.5	Male	Arxes1	X:134030000-138010000	1	0.372013	0.0507766
10.5	Male	Heatr6	11:81750000-85730000	4	0.254635	-0.380369
10.5	Male	Tmem9	1:134010000-137990000	4	0.261555	-0.63876
10.5	Male	Gm4787	12:79370000-83350000	4	9.9998e-05	-0.223868
10.5	Male	As3mt	19:44700000-48680000	1	0.162217	0.19428
10.5	Male	Zfp981	4:144510000-148490000	3	0.00293994	0.258696
10.5	Male	Olfr911-ps1	9:36520000-40500000	3	0.0257195	0.236135
10.5	Male	M6pr	6:120300000-124280000	1	0.123258	0.448972
10.5	Male	Zfp982	4:145170000-149150000	3	0.00555989	0.288703
10.5	Male	Vax2os	6:81710000-85690000	3	1.99996e-05	0.838224
10.5	Male	Myadm	7:1290000-5270000	1	0.00227995	1.84192
10.5	Male	Hebp1	6:133160000-137140000	1	0.100498	0.395977
10.5	Male	Nup153	13:44720000-48700000	1	0.152757	0.661456
10.5	Male	Vbp1	X:73510000-77490000	4	0.166797	-0.687186
10.5	Male	Esm1	13:111200000-115180000	4	0.0235195	-0.447505
10.5	Male	Olfr913	9:36590000-40570000	3	1.99996e-05	0.373244
10.5	Male	Asap1	15:62380000-66360000	1	0.00269995	1.35533
10.5	Male	Syngap1	17:24940000-28920000	1	0.208476	0.220625
10.5	Male	Ghrhr	6:53370000-57350000	1	0.00251995	0.687841
10.5	Male	Ptprn2	12:114480000-118460000	3	0.465051	0.0309167
10.5	Male	Slc6a12	6:119340000-123320000	1	0.314094	0.19114
10.5	Male	Zfp991	4:144270000-148250000	3	0.0624588	0.155792
10.5	Male	Tmem98	11:78810000-82790000	1	0.328973	0.224661
10.5	Male	Olfr916	9:36650000-40630000	3	0.0176196	0.307421
10.5	Male	Kank3	17:31810000-35790000	3	0.468591	0.0556079
10.5	Male	Macc1	12:117440000-121420000	2	0.407232	-0.0299364
10.5	Male	Zfp994	17:20220000-24200000	3	0.051959	0.216393
10.5	Male	Macf1	4:121680000-125660000	1	5.99988e-05	1.87666
10.5	Male	Kank4	4:96810000-100790000	1	0.47749	0.00237012
10.5	Male	2810047C21Rik1	7:6090000-10070000	3	0.120238	0.113781
10.5	Male	Ptprr	10:114010000-117990000	3	0.0755985	0.279673
10.5	Male	Gm4841	18:58270000-62250000	4	0.440571	-0.0386649
10.5	Male	Mir425	9:106560000-110540000	1	0.127297	0.58769
10.5	Male	Kank4os	4:96790000-100770000	4	0.390492	-0.0716393
10.5	Male	Mir429	4:154050000-158030000	4	0.445251	-0.0277683
10.5	Male	Ptprt	2:160660000-164640000	4	0.323814	-0.128344
10.5	Male	Esp3	17:38630000-42610000	3	0.430451	0.0162161
10.5	Male	Ddx25	9:33550000-37530000	1	0.0335393	1.00101
10.5	Male	Clec3a	8:112410000-116390000	4	0.241375	-0.0808661
10.5	Male	Asb15	6:22520000-26500000	4	0.249635	-0.657834
10.5	Male	Esp34	17:36550000-40530000	3	0.0858383	0.153719
10.5	Male	Mir450b	X:51040000-55020000	1	0.000579988	2.585
10.5	Male	Esp38	17:37950000-41930000	3	0.284114	0.0881269
10.5	Male	Nup62cl	X:138060000-142040000	2	0.467211	-0.00946427
10.5	Male	Zfyve16	13:90530000-94510000	4	0.177376	-0.363925
10.5	Male	Madd	2:89170000-93150000	2	0.118238	-0.376443
10.5	Male	Tmpo	10:89170000-93150000	1	0.0255795	1.69724
10.5	Male	Aco2	15:79870000-83850000	1	0.0532189	0.658885
10.5	Male	Asb8	15:96160000-100140000	3	0.426931	0.0643965
10.5	Male	Mir466b-3	2:1520000-5500000	2	0.051259	-0.270105
10.5	Male	Acot10	15:18660000-22640000	2	0.0914782	-0.19892
10.5	Male	2810468N07Rik	17:23570000-27550000	4	0.398632	-0.06005
10.5	Male	Ginm1	10:5780000-9760000	1	0.472591	0.01086
10.5	Male	Mir466f-1	19:10070000-14050000	3	0.468031	0.0392108
10.5	Male	Slc6a8	X:71670000-75650000	2	0.369573	-0.0739815
10.5	Male	Acot11	4:104790000-108770000	1	0.099778	0.453858
10.5	Male	Kat8	7:125910000-129890000	1	0.0362193	0.835567
10.5	Male	Clec5a	6:38580000-42560000	1	0.127057	0.280963
10.5	Male	Vil1	1:72400000-76380000	1	0.000119998	0.979415
10.5	Male	Syt14	1:191030000-195010000	2	0.47917	-0.00426338
10.5	Male	Vill	9:117050000-121030000	1	0.048619	0.400584
10.5	Male	Mag	7:28910000-32890000	1	0.00127997	1.21699
10.5	Male	Syt15	14:32220000-36200000	3	0.0464391	0.462942
10.5	Male	Mir466h	4:79480000-83460000	2	0.00669987	-0.505054
10.5	Male	Katnal2	18:75040000-79020000	4	0.49917	-0.00165479
10.5	Male	Zic1	9:89360000-93340000	3	1.99996e-05	0.333804
10.5	Male	Clic3	2:23450000-27430000	1	0.00161997	0.694132
10.5	Male	Tmprss2	16:95610000-99590000	3	0.210396	0.19346
10.5	Male	Myh10	11:66690000-70670000	1	0.0358793	0.770533
10.5	Male	Zic3	X:56030000-60010000	3	0.184296	0.184341
10.5	Male	Syt2	1:132640000-136620000	3	0.401132	0.0946852
10.5	Male	Rusc2	4:41380000-45360000	1	0.174457	0.169419
10.5	Male	Esyt1	10:126520000-130500000	1	0.154817	0.270762
10.5	Male	Tmprss4	9:43200000-47180000	4	0.0683386	-0.531211
10.5	Male	Pus3	9:33550000-37530000	1	0.0325393	1.00101
10.5	Male	Slc7a15	12:6530000-10510000	2	0.000659987	-0.785505
10.5	Male	Vkorc1	7:125890000-129870000	1	0.184156	0.289882
10.5	Male	Tmprss6	15:76460000-80440000	3	0.391672	0.00415961
10.5	Male	Mir467a-4	2:8470000-12450000	2	0.282374	-0.0882185
10.5	Male	Gm5082	13:39650000-43630000	1	0.0613388	0.290937
10.5	Male	Rwdd2b	16:85440000-89420000	1	0.0180796	1.57612
10.5	Male	Mageb16-ps1	X:142550000-146530000	3	0.174157	0.284602
10.5	Male	Plce1	19:36520000-40500000	1	0.0675586	0.61823
10.5	Male	Etd	X:51430000-55410000	2	0.341413	-0.100712
10.5	Male	Zkscan14	5:143200000-147180000	4	0.409272	-0.152636
10.5	Male	Vmac	17:54710000-58690000	1	0.0163397	1.38502
10.5	Male	Rwdd4a	8:45530000-49510000	1	0.0425391	1.24255
10.5	Male	Syt8	7:140430000-144410000	1	0.00303994	0.776683
10.5	Male	Kbtbd3	9:2300000-6280000	1	0.256075	0.36092
10.5	Male	Vmn1r1	1:180150000-184130000	4	0.279594	-0.0788215
10.5	Male	Kbtbd4	2:88900000-92880000	1	0.151997	0.438537
10.5	Male	Mir467c	11:84410000-88390000	1	0.412252	0.0594917
10.5	Male	Gja4	4:125310000-129290000	3	0.127897	0.404252
10.5	Male	Tmsb15b1	X:134970000-138950000	4	0.474711	-0.00787504
10.5	Male	Mir467d	2:8500000-12480000	1	0.315554	0.144413
10.5	Male	3000002C10Rik	9:107830000-111810000	4	0.284134	-0.207714
10.5	Male	Clk2	3:87160000-91140000	4	0.228035	-0.291902
10.5	Male	Acp4	7:42250000-46230000	4	0.268195	-0.26399
10.5	Male	Myh7b	2:153610000-157590000	1	0.47519	0.0136898
10.5	Male	Tmtc1	6:146440000-150420000	3	0.138357	0.209857
10.5	Male	Vmn1r104	7:18530000-22510000	3	0.0563389	0.277847
10.5	Male	Asic5	3:79990000-83970000	2	0.143057	-0.320543
10.5	Male	Defa24	8:19730000-23710000	3	0.00147997	0.348438
10.5	Male	Gm5091	17:13240000-17220000	3	0.0126797	0.497409
10.5	Male	Vmn1r11	6:55130000-59110000	3	0.0275994	0.318952
10.5	Male	Sytl5	X:7880000-11860000	2	0.363033	-0.0718007
10.5	Male	3110015C05Rik	13:109220000-113200000	4	0.116218	-0.279617
10.5	Male	Defa27	8:19310000-23290000	3	0.0729585	0.194738
10.5	Male	Gjb3	4:125320000-129300000	3	0.0788984	0.432222
10.5	Male	Myl10	5:134690000-138670000	3	0.151797	0.337609
10.5	Male	Asns	6:5690000-9670000	4	0.306034	-0.344806
10.5	Male	Tmx2	2:82670000-86650000	1	0.240755	0.39336
10.5	Male	Plcz1	6:138040000-142020000	3	0.235575	0.215237
10.5	Male	Vmn1r117	7:18880000-22860000	2	0.0341193	-0.216743
10.5	Male	Pxn	5:113500000-117480000	1	0.344713	0.162071
10.5	Male	3110039M20Rik	12:47380000-51360000	2	0.125197	-0.160576
10.5	Male	Vmn1r12	6:55150000-59130000	3	0.00249995	0.424765
10.5	Male	Tnf	17:33200000-37180000	2	0.00051999	-0.8949
10.5	Male	Defa34	8:19660000-23640000	3	0.052079	0.201985
10.5	Male	Taar2	10:21930000-25910000	3	0.0370393	0.502362
10.5	Male	Kcna6	6:124740000-128720000	2	0.357993	-0.117195
10.5	Male	Pycard	7:125990000-129970000	1	0.235735	0.336038
10.5	Male	Mir493	12:107580000-111560000	4	0.362213	-0.0783258
10.5	Male	Gm5126	X:100930000-104910000	4	0.217796	-0.454508
10.5	Male	Olfr970	9:37810000-41790000	4	0.0633387	-0.500967
10.5	Male	Slc9a3r2	17:22650000-26630000	2	0.0750585	-0.551136
10.5	Male	Pld5	1:174210000-178190000	4	0.0217996	-0.793638
10.5	Male	Vmn1r126	7:19300000-23280000	3	0.148357	0.122245
10.5	Male	Mir496b	19:14310000-18290000	1	5.99988e-05	1.61963
10.5	Male	Defa5	8:19290000-23270000	3	0.0402192	0.242585
10.5	Male	Olfr971	9:37830000-41810000	3	0.173317	0.140806
10.5	Male	Kcnab1	3:63100000-67080000	4	0.285194	-0.220003
10.5	Male	Defa-ps1	8:19690000-23670000	3	0.00429991	0.342473
10.5	Male	Clpsl2	17:26540000-30520000	3	0.0430591	0.108935
10.5	Male	Acsl6	11:52300000-56280000	2	0.406512	-0.0786916
10.5	Male	S100a16	3:88540000-92520000	4	1.99996e-05	-1.05864
10.5	Male	Pygl	12:68220000-72200000	4	0.222716	-0.264453
10.5	Male	Zmym3	X:99410000-103390000	1	0.323374	0.189841
10.5	Male	Plec	15:74200000-78180000	4	0.169157	-0.326169
10.5	Male	Aspscr1	11:118670000-122650000	1	0.167217	0.249926
10.5	Male	Vmn1r135	7:19830000-23810000	3	0.185036	0.0459995
10.5	Male	Gm5136	10:106700000-110680000	2	0.473211	-0.00245365
10.5	Male	Asrgl1	19:7130000-11110000	1	0.258875	0.183631
10.5	Male	Acsm2	7:117560000-121540000	4	0.051119	-0.631845
10.5	Male	Vmn1r139	7:19610000-23590000	3	1.99996e-05	0.082069
10.5	Male	Oas1b	5:118810000-122790000	4	0.174317	-0.157118
10.5	Male	Mylk2	2:150910000-154890000	1	0.324954	0.111878
10.5	Male	Ass1	2:29470000-33450000	3	0.0890982	0.0566274
10.5	Male	Tnfaip8l3	9:52060000-56040000	3	1.99996e-05	0.604939
10.5	Male	Mylk3	8:83360000-87340000	1	0.150617	0.442065
10.5	Male	Gm5142	14:57170000-61150000	3	0.0308794	0.53575
10.5	Male	3300002I08Rik	2:148360000-152340000	4	0.217476	-0.429748
10.5	Male	Acsm5	7:117520000-121500000	3	0.305874	0.140144
10.5	Male	3300005D01Rik	17:3790000-7770000	2	0.353493	-0.109651
10.5	Male	Defb14	8:17190000-21170000	3	0.243475	0.13846
10.5	Male	Olfr980	9:38000000-41980000	3	0.164937	0.161072
10.5	Male	Plekha4	7:43520000-47500000	1	0.00871983	1.03167
10.5	Male	S100a9	3:88690000-92670000	3	1.99996e-05	0.687066
10.5	Male	Taar8b	10:22090000-26070000	4	0.0921982	-0.299505
10.5	Male	S100b	10:74250000-78230000	1	0.0386792	0.595086
10.5	Male	Slco1a4	6:139850000-143830000	3	0.321434	0.119122
10.5	Male	Glb1l	1:73210000-77190000	1	0.0162997	1.14773
10.5	Male	Clstn2	9:96030000-100010000	3	0.0155397	0.488856
10.5	Male	Mir5107	18:58810000-62790000	1	0.00561989	1.15244
10.5	Male	Tnfrsf14	4:152920000-156900000	1	0.0809184	0.432404
10.5	Male	Actb	5:140900000-144880000	1	0.049459	0.920544
10.5	Male	Atad1	19:30710000-34690000	1	0.0868183	0.637086
10.5	Male	Mir511	2:12260000-16240000	1	0.00257995	0.704325
10.5	Male	Slco1c1	6:139520000-143500000	1	0.427151	0.0468857
10.5	Male	Tnfrsf19	14:59040000-63020000	1	0.225615	0.33471
10.5	Male	Gm5294	5:136820000-140800000	2	0.264875	-0.275137
10.5	Male	Evx1	6:50310000-54290000	3	0.00211996	0.619505
10.5	Male	Olfr988	2:83350000-87330000	3	0.0414792	0.325419
10.5	Male	Myo19	11:82880000-86860000	1	0.312334	0.20583
10.5	Male	Slco2b1	7:97700000-101680000	3	0.165817	0.414637
10.5	Male	Atat1	17:33910000-37890000	1	0.151357	0.741821
10.5	Male	Evx2	2:72650000-76630000	3	0.0218796	0.542622
10.5	Male	Man2a1	17:62600000-66580000	1	0.0689186	0.461841
10.5	Male	Ewsr1	11:3090000-7070000	4	0.423012	-0.128744
10.5	Male	Clvs1	4:7260000-11240000	3	0.0181996	0.369588
10.5	Male	Mir5116	X:54580000-58560000	1	0.0613188	1.54666
10.5	Male	Exd2	12:78460000-82440000	4	0.0341193	-0.354343
10.5	Male	Clvs2	10:31620000-35600000	3	0.0353393	0.24074
10.5	Male	Olfr993	2:83410000-87390000	3	0.0110798	0.445416
10.5	Male	Mir5119	11:96260000-100240000	3	0.0279194	0.656623
10.5	Male	Cma1	14:53940000-57920000	4	0.107958	-0.364784
10.5	Male	Actl7b	4:54740000-58720000	2	0.417832	-0.0981304
10.5	Male	Defb34	8:17120000-21100000	4	0.464351	-0.0905143
10.5	Male	Mir5122	4:131360000-135340000	2	0.373873	-0.228429
10.5	Male	Higd1a	9:119850000-123830000	1	0.273115	0.241373
10.5	Male	Vmn1r176	7:21830000-25810000	3	1.99996e-05	0.289435
10.5	Male	Actl9	17:31430000-35410000	3	0.048759	0.484552
10.5	Male	Vmn1r177	7:21860000-25840000	3	1.99996e-05	0.301438
10.5	Male	Higd1b	11:100830000-104810000	1	0.385052	0.114628
10.5	Male	Tnfrsf8	4:143310000-147290000	2	0.000139997	-0.392025
10.5	Male	Vmn1r178	7:21890000-25870000	3	0.00801984	0.301438
10.5	Male	Myo1g	11:4520000-8500000	1	0.180256	0.351283
10.5	Male	Zp3r	1:128620000-132600000	3	0.0626587	0.432465
10.5	Male	Cmas	6:140750000-144730000	1	0.386872	0.0933195
10.5	Male	Kcnh2	5:22350000-26330000	1	0.0306394	0.668889
10.5	Male	4833412C05Rik	7:65800000-69780000	4	0.320054	-0.125504
10.5	Male	Glipr1l2	10:110080000-114060000	3	0.201076	0.16163
10.5	Male	Hilpda	6:27270000-31250000	4	0.217476	-0.492484
10.5	Male	Defb40	8:16970000-20950000	2	0.250135	-0.12233
10.5	Male	Cmc1	9:116150000-120130000	4	0.128397	-0.350787
10.5	Male	Myo5a	9:73070000-77050000	1	0.333753	0.231091
10.5	Male	Gm5441	12:115330000-119310000	2	0.0539389	-0.322955
10.5	Male	Tnfsf13	11:67680000-71660000	1	0.00129997	1.42796
10.5	Male	Zpr1	9:44270000-48250000	1	0.380312	0.154342
10.5	Male	Cmklr1	5:111650000-115630000	1	0.382252	0.0575635
10.5	Male	Defb44-ps	1:16220000-20200000	3	0.335053	0.0969226
10.5	Male	Gm5464	14:64860000-68840000	1	0.0654187	1.35849
10.5	Male	Myo6	9:78160000-82140000	1	0.0866183	0.854689
10.5	Male	4833427G06Rik	9:49100000-53080000	4	0.0622788	-0.41175
10.5	Male	4833428L15Rik	9:43430000-47410000	3	0.116678	0.314207
10.5	Male	Samd11	4:154250000-158230000	4	0.282654	-0.125216
10.5	Male	Mir5134	17:22230000-26210000	2	0.0213396	-0.656215
10.5	Male	Gm5476	15:99580000-103560000	4	0.0204396	-0.513589
10.5	Male	Actr6	10:87730000-91710000	1	0.00341993	1.42047
10.5	Male	Plet1os	9:48500000-52480000	1	0.0099598	0.996056
10.5	Male	Exosc2	2:29670000-33650000	4	0.0050399	-0.709786
10.5	Male	Slfn5	11:80950000-84930000	3	0.228615	0.158457
10.5	Male	Shoc2	19:51940000-55920000	1	0.251055	0.261803
10.5	Male	Ctdsp1	1:72390000-76370000	1	0.00129997	1.70799
10.5	Male	Ifnl3	7:26520000-30500000	1	0.394692	0.0827707
10.5	Male	Zbtb4	11:67760000-71740000	4	0.464131	-0.0239794
10.5	Male	Ttc7b	12:98520000-102500000	1	0.0529989	0.774754
10.5	Male	Gpr18	14:119910000-123890000	1	0.131477	0.349462
10.5	Male	Mkl2	16:11250000-15230000	1	0.400052	0.0793202
10.5	Male	Fmo2	1:160890000-164870000	3	0.0906782	0.349247
10.5	Male	Pradc1	6:83450000-87430000	4	0.361193	-0.192179
10.5	Male	Gpr183	14:119960000-123940000	1	0.0243595	1.12418
10.5	Male	Ampd2	3:106080000-110060000	1	0.0124398	1.26943
10.5	Male	Rhbdd2	5:133630000-137610000	1	0.352333	0.0827195
10.5	Male	Neurod4	10:128280000-132260000	3	0.0543589	0.376142
10.5	Male	Cdk2ap1	5:122350000-126330000	1	0.0965181	0.603552
10.5	Male	5530401A14Rik	11:79860000-83840000	4	0.0574189	-0.551582
10.5	Male	Prame	X:133620000-137600000	2	0.454751	-0.0159829
10.5	Male	Bicral	17:44830000-48810000	1	0.0757185	0.496337
10.5	Male	Mfsd6l	11:66550000-70530000	1	0.0221196	0.385249
10.5	Male	Zbtb45	7:11000000-14980000	1	0.00625987	3.60305
10.5	Male	Cdk3-ps	11:114210000-118190000	1	0.0257795	0.416452
10.5	Male	Shroom3	5:90680000-94660000	1	0.0294994	0.716985
10.5	Male	Shroom4	X:4400000-8380000	1	0.113438	0.799072
10.5	Male	Ift20	11:76530000-80510000	1	0.49021	0.0113948
10.5	Male	Tti1	2:156000000-159980000	4	0.0884582	-0.122691
10.5	Male	Ift22	5:134900000-138880000	1	0.000639987	0.474242
10.5	Male	Zbtb49	5:36220000-40200000	4	0.404952	-0.150861
10.5	Male	Olfr385	11:71580000-75560000	3	1.99996e-05	0.700289
10.5	Male	5730420D15Rik	10:93410000-97390000	3	0.220476	0.202715
10.5	Male	Fn1	1:69650000-73630000	4	0.309454	-0.344291
10.5	Male	Siah1b	X:162070000-166050000	1	0.466471	0.0424436
10.5	Male	Ift46	9:42770000-46750000	1	0.408012	0.0620242
10.5	Male	Gm13285	4:86790000-90770000	3	0.392932	0.067771
10.5	Male	Ift57	16:47690000-51670000	4	0.428651	-0.122211
10.5	Male	Gm13288	4:86800000-90780000	3	0.099418	0.395847
10.5	Male	Pramel5	4:142280000-146260000	3	0.00155997	0.360324
10.5	Male	Tgif1	17:68850000-72830000	1	0.215116	0.398911
10.5	Male	Pcp2	8:1620000-5600000	1	0.0624388	1.38202
10.5	Male	Ift80	3:67000000-70980000	4	0.47893	-0.0677964
10.5	Male	Sigirr	7:139100000-143080000	2	0.107438	-0.38501
10.5	Male	Tgif2	2:154840000-158820000	4	0.430711	-0.054372
10.5	Male	Ift81	5:120610000-124590000	1	0.427631	0.0481461
10.5	Male	Nfatc2	2:166590000-170570000	3	0.0395792	0.239955
10.5	Male	Rhoa	9:106300000-110280000	1	0.0448391	0.757519
10.5	Male	Ttll3	6:111390000-115370000	1	0.0653987	0.577114
10.5	Male	Blk	14:61410000-65390000	4	0.353073	-0.103369
10.5	Male	Sprr2a2	3:90210000-94190000	1	0.182516	0.340903
10.5	Male	Siglecf	7:41350000-45330000	1	0.267035	0.290734
10.5	Male	Zc3h10	10:126540000-130520000	1	0.226815	0.571578
10.5	Male	Ttll7	3:144850000-148830000	4	0.326933	-0.224338
10.5	Male	Igdcc4	9:63100000-67080000	1	0.49771	0.0020742
10.5	Male	Nfe2l2	2:73700000-77680000	1	0.275354	0.40254
10.5	Male	Leng1	7:1660000-5640000	1	0.00167997	2.93133
10.5	Male	Zc3h12b	X:93710000-97690000	1	0.329573	0.261601
10.5	Male	Tgm7	2:119100000-123080000	3	0.0630987	0.427226
10.5	Male	Mgea5	19:43780000-47760000	4	0.0627787	-0.902747
10.5	Male	Igf2	7:140650000-144630000	4	0.0368793	-0.730556
10.5	Male	E430016F16Rik	7:76710000-80690000	4	0.137637	-0.28975
10.5	Male	Gm13498	2:48900000-52880000	3	0.0395192	0.300504
10.5	Male	Sik3	9:44010000-47990000	1	0.0148797	0.977182
10.5	Male	Rhoj	12:73300000-77280000	4	0.0299594	-0.65567
10.5	Male	Olfr412	11:72360000-76340000	3	0.165057	0.271436
10.5	Male	Olfr414	1:172430000-176410000	4	0.104678	-0.35107
10.5	Male	Cts6	13:59200000-63180000	3	0.000859983	0.66288
10.5	Male	Zc3h3	15:73840000-77820000	4	0.336833	-0.142511
10.5	Male	Letm1	5:31780000-35760000	4	0.299374	-0.00634681
10.5	Male	5930430L01Rik	5:146990000-150970000	1	0.000139997	1.29568
10.5	Male	Pcyt1b	X:91670000-95650000	3	1.99996e-05	0.619062
10.5	Male	Ear1	14:41810000-45790000	1	0.00103998	1.21808
10.5	Male	Spry4	18:36600000-40580000	1	0.400972	0.0800769
10.5	Male	Igfbp3	11:5210000-9190000	4	0.163957	-0.243646
10.5	Male	Fopnl	16:12310000-16290000	1	0.459631	0.0355085
10.5	Male	Ear14	14:49200000-53180000	1	0.160997	0.342997
10.5	Male	Spryd4	10:126210000-130190000	1	0.0258395	1.15644
10.5	Male	Mhrt	14:52960000-56940000	2	0.105478	-0.451452
10.5	Male	Zc3h7b	15:79740000-83720000	1	0.321834	0.221837
10.5	Male	Prdm9	17:13560000-17540000	4	0.132797	-0.411048
10.5	Male	1700016P04Rik	6:11410000-15390000	2	0.322894	-0.0994119
10.5	Male	Mme	3:61290000-65270000	1	0.458991	0.0476757
10.5	Male	Fosl2	5:30130000-34110000	1	0.00619988	1.11294
10.5	Male	Mia3	1:181360000-185340000	1	0.0683786	0.688131
10.5	Male	Foxa1	12:55540000-59520000	4	0.158897	-0.249684
10.5	Male	Prdx2	8:82960000-86940000	4	0.261415	-0.443575
10.5	Male	Olfr43	11:72200000-76180000	3	1.99996e-05	0.870028
10.5	Male	Thap6	5:89960000-93940000	1	0.446451	0.0378092
10.5	Male	Gm13752	2:78390000-82370000	1	0.00733985	1.13312
10.5	Male	Prdx4	X:153330000-157310000	4	0.446311	-0.160732
10.5	Male	Olfr430	1:172060000-176040000	2	0.310854	-0.0862741
10.5	Male	Ctsh	9:88050000-92030000	1	0.296574	0.210455
10.5	Male	Lgals3bp	11:116400000-120380000	1	0.195516	0.304351
10.5	Male	1700017J07Rik	2:166970000-170950000	3	0.00817984	1.34419
10.5	Male	Gm13871	4:71900000-75880000	3	0.140817	0.28901
10.5	Male	Rhox3e	X:35250000-39230000	3	0.0393392	0.366773
10.5	Male	Mmp12	9:5340000-9320000	2	0.294874	-0.130008
10.5	Male	Rhox3f	X:35580000-39560000	2	0.423032	-0.0424945
10.5	Male	Gm13944	2:75460000-79440000	4	0.416132	-0.0808906
10.5	Male	Lgals8	13:10460000-14440000	1	0.00455991	1.10933
10.5	Male	Rhox4a	X:35260000-39240000	3	0.0571389	0.351122
10.5	Male	Cdv3	9:101360000-105340000	1	0.0254995	1.46563
10.5	Male	Igsf10	3:57340000-61320000	4	0.382112	-0.1707
10.5	Male	Cdx1	18:59030000-63010000	1	0.00937981	0.760294
[truncated: 22,028 more rows]

## Sheet: Fig_3a_13.5_Male
Time	Sex	Gene	Region	LMI_quadrant	LMI_pval	LMIs
13.5	Male	Dmrt1	19:23500000-27480000	1	3.99992e-05	1.73764
13.5	Male	Hvcn1	5:120210000-124190000	1	0.104738	0.341791
13.5	Male	Bbip1	19:51940000-55920000	1	0.0635187	0.890311
13.5	Male	Fam71a	1:189160000-193140000	4	0.238975	-0.27633
13.5	Male	Akap3	6:124850000-128830000	2	0.47777	-0.0100501
13.5	Male	Mef2d	3:86140000-90120000	1	0.0872383	0.69363
13.5	Male	Gm10790	13:39860000-43840000	2	0.104718	-0.384277
13.5	Male	Mir6986	19:2620000-6600000	4	0.0243795	-0.478607
13.5	Male	Trp53inp2	2:153380000-157360000	1	0.0665787	0.458659
13.5	Male	Hyal1	9:105570000-109550000	1	0.145597	0.305723
13.5	Male	Krt35	11:98090000-102070000	3	3.99992e-05	1.20484
13.5	Male	Bbof1	12:82400000-86380000	1	0.00573989	1.42966
13.5	Male	Akap5	12:74320000-78300000	1	0.000599988	1.31069
13.5	Male	Olfr1333	4:116830000-120810000	3	1.99996e-05	1.26182
13.5	Male	Tcp10c	17:11350000-15330000	3	0.00415992	0.3629
13.5	Male	Mir6989	11:44230000-48210000	2	0.364373	-0.0363928
13.5	Male	Dph3	14:30080000-34060000	1	0.473171	0.00843948
13.5	Male	Reep6	10:78330000-82310000	1	0.246255	0.209984
13.5	Male	Vps13d	4:143190000-147170000	1	0.00697986	1.71481
13.5	Male	Dph5	3:113880000-117860000	1	0.0711586	0.979856
13.5	Male	Hyal6	6:22730000-26710000	4	0.421292	-0.115521
13.5	Male	Ncoa1	12:2470000-6450000	1	0.0163997	0.937812
13.5	Male	Vps25	11:99250000-103230000	1	0.0111198	0.802939
13.5	Male	Ncoa2	1:11370000-15350000	1	0.00099998	2.67237
13.5	Male	Akip1	7:107700000-111680000	1	0.280654	0.401023
13.5	Male	Trpc1	9:93750000-97730000	3	0.449471	0.0307009
13.5	Male	Fam76a	4:130920000-134900000	1	0.00319994	0.766195
13.5	Male	Padi1	4:138840000-142820000	1	0.432211	0.0229378
13.5	Male	Dpm2	2:30570000-34550000	1	0.0166997	0.610365
13.5	Male	Fam76b	9:11820000-15800000	1	0.0338193	1.57239
13.5	Male	Bbs7	3:34610000-38590000	4	0.324994	-0.245437
13.5	Male	Cd40lg	X:55210000-59190000	3	1.99996e-05	0.214726
13.5	Male	Bbs9	9:20470000-24450000	1	0.00223996	0.966478
13.5	Male	Mir6997	2:27990000-31970000	1	0.0047799	0.473209
13.5	Male	Serpina1f	12:101690000-105670000	1	0.266015	0.201438
13.5	Male	Vps29	5:120350000-124330000	1	0.304254	0.124518
13.5	Male	Hypk	2:119450000-123430000	1	0.0224396	0.929738
13.5	Male	Vps33a	5:121570000-125550000	4	0.0464791	-0.47702
13.5	Male	Fam81a	9:68140000-72120000	3	0.0204996	0.443606
13.5	Male	Fam83a	15:55980000-59960000	1	0.000939981	1.45998
13.5	Male	Ncor1	11:60430000-64410000	1	1.99996e-05	1.3073
13.5	Male	I730028E13Rik	9:59130000-63110000	3	1.99996e-05	0.947805
13.5	Male	Dpp6	5:24900000-28880000	3	0.00591988	0.398098
13.5	Male	Akr1b3	6:32310000-36290000	1	0.0129197	1.50093
13.5	Male	Tctn1	5:120260000-124240000	1	0.051839	0.328849
13.5	Male	Olfr1349	7:4510000-8490000	2	0.197676	-0.10815
13.5	Male	4933401H06Rik	3:133840000-137820000	3	0.331233	0.0804571
13.5	Male	Ppifos	14:23700000-27680000	2	0.111918	-0.372243
13.5	Male	Ndc1	4:105360000-109340000	1	0.0777384	0.632012
13.5	Male	Krt8	15:100000000-103980000	1	0.354393	0.127564
13.5	Male	Mir7005	2:178170000-182150000	1	0.0111198	1.92618
13.5	Male	Vps39	2:118350000-122330000	4	0.341413	-0.119399
13.5	Male	Akr1c19	13:2230000-6210000	1	0.316654	0.218719
13.5	Male	Snurf	7:58000000-61980000	4	1.99996e-05	-1.07417
13.5	Male	Paip2	18:33590000-37570000	1	0.0194196	1.02693
13.5	Male	4933402J15Rik	14:72350000-76330000	3	0.195996	0.13547
13.5	Male	Tdp2	13:22830000-26810000	1	0.163097	0.86579
13.5	Male	Paip2b	6:81830000-85810000	1	0.354313	0.22599
13.5	Male	Krt85	15:99490000-103470000	3	3.99992e-05	1.31865
13.5	Male	Tdpoz1	3:91670000-95650000	3	1.99996e-05	0.532234
13.5	Male	4933403O08Rik	X:110230000-114210000	3	0.406532	0.12027
13.5	Male	Ndnf	6:63670000-67650000	4	0.347613	-0.182136
13.5	Male	Golga7b	19:40250000-44230000	3	0.000439991	0.786984
13.5	Male	Tdpoz3	3:91820000-95800000	3	0.0398392	0.361776
13.5	Male	Serpinb11	1:105360000-109340000	3	0.167937	0.158529
13.5	Male	Snx12	X:99220000-103200000	1	0.0174197	1.15227
13.5	Male	Vps52	17:31950000-35930000	1	0.0846583	0.604777
13.5	Male	4933404K08Rik	13:21270000-25250000	3	0.00709986	0.453784
13.5	Male	Serpinb12	1:104930000-108910000	3	0.0942981	0.354331
13.5	Male	Snx13	12:33040000-37020000	1	0.0185196	1.63637
13.5	Male	Olfr1362	13:19610000-23590000	2	0.188696	-0.182563
13.5	Male	Fam96b	8:102640000-106620000	1	0.209216	0.4373
13.5	Male	Vps8	16:19420000-23400000	4	0.352493	-0.203144
13.5	Male	Palb2	7:120130000-124110000	1	0.0048599	1.51428
13.5	Male	Ndrg4	8:93700000-97680000	1	0.00535989	1.06273
13.5	Male	Fam98a	17:73550000-77530000	4	1.99996e-05	-1.08327
13.5	Male	4933406C10Rik	12:30950000-34930000	1	0.176456	0.502199
13.5	Male	Mir7019	4:136310000-140290000	1	0.0137397	0.644911
13.5	Male	Vrk2	11:24590000-28570000	1	0.362253	0.25153
13.5	Male	Tdrd7	4:43970000-47950000	1	0.210436	0.226338
13.5	Male	Dpysl5	5:28710000-32690000	4	0.48705	-0.0216111
13.5	Male	Palm2	4:55560000-59540000	1	0.0468591	0.920687
13.5	Male	Krtap13-1	16:86720000-90700000	3	1.99996e-05	0.299567
13.5	Male	Olfr1370	13:19070000-23050000	3	0.440851	0.0309576
13.5	Male	Krtap14	16:86820000-90800000	3	0.00299994	0.322
13.5	Male	BC031361	16:36080000-40060000	1	0.0567189	1.16592
13.5	Male	Mir7022	4:146140000-150120000	1	0.246615	0.250908
13.5	Male	Palmd	3:114960000-118940000	4	0.0908182	-0.697433
13.5	Male	Snx25	8:44120000-48100000	1	0.0398192	0.275258
13.5	Male	Vsig4	X:94290000-98270000	3	0.165497	0.255444
13.5	Male	Dram2	3:104540000-108520000	4	0.293394	-0.341847
13.5	Male	Olfr138	17:36270000-40250000	3	0.220616	0.084525
13.5	Male	Serpinb6e	13:31840000-35820000	4	0.0135197	-0.40759
13.5	Male	Vstm2b	7:38890000-42870000	3	0.165977	0.0569145
13.5	Male	Krtap19-5	16:86890000-90870000	3	1.99996e-05	0.325722
13.5	Male	Drd1	13:52050000-56030000	3	0.00747985	0.473292
13.5	Male	Krtap19-9b	16:86930000-90910000	3	0.0124998	0.333842
13.5	Male	Vstm4	14:30850000-34830000	1	0.0470391	0.552357
13.5	Male	Vstm5	9:13230000-17210000	1	0.110958	0.648916
13.5	Male	BC048671	6:88300000-92280000	2	0.391812	-0.0565728
13.5	Male	Serpinb9d	13:31190000-35170000	4	0.0626587	-0.231373
13.5	Male	Far2	6:146040000-150020000	3	1.99996e-05	0.690947
13.5	Male	Panx1	9:13040000-17020000	1	0.369133	0.127623
13.5	Male	Mir7034	5:133730000-137710000	2	0.0607588	-0.167574
13.5	Male	Dreh	17:62760000-66740000	3	0.048299	0.371604
13.5	Male	Vtcn1	3:98820000-102800000	4	0.394872	-0.0412629
13.5	Male	Drosha	15:10820000-14800000	1	0.0470991	1.51549
13.5	Male	Olfr1390	11:47340000-51320000	3	0.0734985	0.409566
13.5	Male	Farsb	1:76480000-80460000	1	0.338593	0.381635
13.5	Male	BC051142	17:32390000-36370000	4	0.00181996	-0.349333
13.5	Male	Vtn	11:76490000-80470000	3	0.290054	0.283165
13.5	Male	Dsc2	18:18050000-22030000	1	0.0368393	1.79554
13.5	Male	Fasn	11:118820000-122800000	4	0.425331	-0.0549872
13.5	Male	Olfr1394	11:47160000-51140000	3	0.0311194	0.256738
13.5	Male	Dscc1	15:53090000-57070000	1	0.000179996	2.004
13.5	Male	BC052688	13:59770000-63750000	3	0.0138397	0.327456
13.5	Male	Fastkd3	13:66580000-70560000	1	0.178776	0.580865
13.5	Male	Vwa5b2	16:18580000-22560000	2	0.246975	-0.221016
13.5	Male	Serpini1	3:73550000-77530000	1	1.99996e-05	6.43791
13.5	Male	Dse	10:32200000-36180000	1	3.99992e-05	4.20951
13.5	Male	Mir7047	7:22980000-26960000	2	0.000259995	-0.627715
13.5	Male	BC061195	X:91150000-95130000	4	0.048939	-1.04607
13.5	Male	Mir7049	7:26560000-30540000	4	0.453631	-0.0237752
13.5	Male	Vwc2l	1:68720000-72700000	3	1.99996e-05	0.239199
13.5	Male	Krtap5-1	7:140290000-144270000	4	0.376372	-0.134814
13.5	Male	Paqr8	1:18890000-22870000	1	1.99996e-05	5.53995
13.5	Male	Mir7053	7:42530000-46510000	2	0.112878	-0.36487
13.5	Male	Setd2	9:108530000-112510000	1	0.049579	0.72331
13.5	Male	Mir7060	7:125480000-129460000	1	0.217436	0.140825
13.5	Male	Sorcs3	19:46200000-50180000	3	0.00613988	0.626778
13.5	Male	Dtl	1:189570000-193550000	1	0.124938	0.566634
13.5	Male	Washc2	6:114200000-118180000	1	0.133317	0.574841
13.5	Male	Washc3	10:86200000-90180000	4	0.0647187	-0.686106
13.5	Male	Olfr1427	19:10090000-14070000	3	0.0286794	0.351464
13.5	Male	Parp12	6:37110000-41090000	1	0.385152	0.106221
13.5	Male	Wbp1	6:81120000-85100000	1	3.99992e-05	2.26304
13.5	Male	Mir7070	8:83060000-87040000	1	0.111998	0.522643
13.5	Male	Mir7072	8:92500000-96480000	3	0.307474	0.122709
13.5	Male	Wbscr17	5:129300000-133280000	3	0.000239995	0.635912
13.5	Male	Parp8	13:115020000-119000000	1	0.0110798	3.09496
13.5	Male	Olfr1443	19:10670000-14650000	3	0.0319994	0.202384
13.5	Male	L3mbtl1	2:160940000-164920000	2	0.382132	-0.0696709
13.5	Male	Olfr1444	19:10860000-14840000	3	0.191556	0.0982028
13.5	Male	Fbxl22	9:64510000-68490000	1	0.345893	0.149509
13.5	Male	L3mbtl2	15:79660000-83640000	1	0.051339	0.516804
13.5	Male	Wdfy3	5:100060000-104040000	1	0.187116	0.375549
13.5	Male	Fbxl4	4:20350000-24330000	4	0.420152	-0.30328
13.5	Male	Lacc1	14:75030000-79010000	4	0.304834	-0.270978
13.5	Male	Sox2	3:32650000-36630000	3	0.0664187	0.233874
13.5	Male	Olfr1449	19:10930000-14910000	3	0.0548789	0.208113
13.5	Male	Wdr11	7:127590000-131570000	4	0.126197	-0.573151
13.5	Male	Fbxl8	8:103260000-107240000	4	0.263295	-0.151321
13.5	Male	Sfn	4:131600000-135580000	1	0.159137	0.219178
13.5	Male	Wdr18	10:77960000-81940000	1	0.000619988	0.754152
13.5	Male	Patj	4:96540000-100520000	4	0.128017	-0.335866
13.5	Male	Mir709	8:82080000-86060000	1	0.0408392	0.625422
13.5	Male	Sox6	7:113990000-117970000	1	0.144897	0.217596
13.5	Male	Patz1	11:1290000-5270000	1	0.00047999	2.50393
13.5	Male	Wdr25	12:106890000-110870000	4	0.433051	-0.0897051
13.5	Male	Olfr1462	19:11190000-15170000	3	1.99996e-05	0.18624
13.5	Male	Olfr1463	19:11230000-15210000	3	0.127977	0.18624
13.5	Male	Mir7-1	13:56390000-60370000	1	0.00447991	1.38002
13.5	Male	Olfr1465	19:11310000-15290000	3	0.0384192	0.17944
13.5	Male	Sfta3-ps	12:54520000-58500000	3	0.0324594	0.268863
13.5	Male	Mir711	9:106960000-110940000	4	0.446071	-0.0314854
13.5	Male	Fbxo30	10:9280000-13260000	1	0.0857583	0.970289
13.5	Male	Wdr36	18:30830000-34810000	4	0.0403792	-0.76344
13.5	Male	Sp4	12:116300000-120280000	1	0.262555	0.378206
13.5	Male	Olfr1472	19:11450000-15430000	3	0.117718	0.176054
13.5	Male	Sp5	2:68470000-72450000	4	0.00341993	-0.906516
13.5	Male	Wdr45	X:5720000-9700000	1	0.00319994	2.30734
13.5	Male	Spaca3	11:78850000-82830000	3	0.00805984	0.566587
13.5	Male	Wdr5	2:25510000-29490000	1	9.9998e-05	1.18496
13.5	Male	Mir7215	10:60680000-64660000	2	0.249715	-0.194485
13.5	Male	Spaca6	17:15830000-19810000	1	0.00777984	4.19737
13.5	Male	Fbxo47	11:95880000-99860000	1	0.139217	0.471192
13.5	Male	Spag1	15:34170000-38150000	1	0.226995	0.429064
13.5	Male	Fbxo48	11:14950000-18930000	1	0.122598	1.08012
13.5	Male	Spag11b	8:17140000-21120000	3	0.380092	0.0333029
13.5	Male	Mir7223	11:105990000-109970000	3	0.000959981	0.744439
13.5	Male	Fbxo7	10:84020000-88000000	4	0.377192	-0.173872
13.5	Male	Fbxo9	9:76100000-80080000	1	0.0151197	1.60528
13.5	Male	Mir7226	4:116210000-120190000	1	0.0697986	0.422444
13.5	Male	Wdr63	3:144100000-148080000	4	0.411292	-0.0992149
13.5	Male	Wdr64	1:173690000-177670000	1	0.0227795	1.65432
13.5	Male	Fbxw14	9:107280000-111260000	3	0.000199996	1.64159
13.5	Male	Wdr75	1:43790000-47770000	4	0.422892	-0.198502
13.5	Male	Olfr151	9:35730000-39710000	3	0.147357	0.152333
13.5	Male	Fbxw2	2:32820000-36800000	1	0.206396	0.310045
13.5	Male	Olfr1512	14:50370000-54350000	4	0.418652	-0.0964368
13.5	Male	Fbxw24	9:107620000-111600000	3	1.99996e-05	1.23566
13.5	Male	Wdr83	8:83080000-87060000	1	0.119698	0.602772
13.5	Male	Spata18	5:71650000-75630000	3	0.223556	0.040047
13.5	Male	Spata19	9:25390000-29370000	3	0.417052	0.14211
13.5	Male	Mir742	X:64780000-68760000	2	0.118298	-0.154655
13.5	Male	Fbxw8	5:116150000-120130000	1	0.000439991	2.03226
13.5	Male	Fbxw9	8:83060000-87040000	1	0.114358	0.522643
13.5	Male	Mir760	3:120290000-124270000	1	0.148137	0.619739
13.5	Male	Mir761	4:107010000-110990000	1	1.99996e-05	1.25274
13.5	Male	Fcer2a	8:1690000-5670000	2	0.0279794	-0.371296
13.5	Male	Wfdc12	2:162190000-166170000	3	0.0197396	0.409844
13.5	Male	Olfr17	7:105090000-109070000	3	0.115238	0.118151
13.5	Male	Olfr170	16:17600000-21580000	3	1.99996e-05	0.772833
13.5	Male	Mir7657	3:120540000-124520000	1	5.99988e-05	1.12529
13.5	Male	Olfr171	16:17620000-21600000	3	0.00235995	0.772469
13.5	Male	Mir7658	4:154230000-158210000	4	0.49179	-0.0135518
13.5	Male	Fcrl5	3:85430000-89410000	3	0.000799984	0.748534
13.5	Male	Olfr180	16:56910000-60890000	3	1.99996e-05	0.33163
13.5	Male	Olfr19	16:14670000-18650000	3	0.0251395	0.561386
13.5	Male	Fdps	3:87100000-91080000	1	0.00715986	0.596531
13.5	Male	Whamm	7:79570000-83550000	4	0.0887182	-0.541374
13.5	Male	Olfr195	16:57140000-61120000	1	0.215756	0.289175
13.5	Male	Fem1b	9:60810000-64790000	1	0.0897182	1.00922
13.5	Male	Wisp1	15:64890000-68870000	1	0.0307994	1.05344
13.5	Male	Olfr201	16:57260000-61240000	2	0.257915	-0.109915
13.5	Male	Wnk1	6:118030000-122010000	1	0.0535789	0.711335
13.5	Male	Fetub	16:20910000-24890000	1	0.000359993	0.945239
13.5	Male	Wnt3	11:101770000-105750000	3	0.0173997	0.466666
13.5	Male	Wnt7a	6:89410000-93390000	2	0.458931	-0.00877932
13.5	Male	Wt1	2:103120000-107100000	1	1.99996e-05	3.98277
13.5	Male	Wwc1	11:33980000-37960000	2	0.0240595	-0.335522
13.5	Male	Wwp1	4:17700000-21680000	1	0.00051999	4.31949
13.5	Male	Cd72	4:41450000-45430000	1	0.00191996	1.23978
13.5	Male	Ppl	16:3130000-7110000	1	0.0161997	0.619171
13.5	Male	Dtx1	5:118710000-122690000	4	0.432311	-0.093208
13.5	Male	Crxos	7:13890000-17870000	2	0.187956	-0.113744
13.5	Male	Gm11149	9:47510000-51490000	3	0.174477	0.146092
13.5	Male	Dtx2	5:133990000-137970000	1	0.0880782	0.368202
13.5	Male	Cry1	10:83180000-87160000	1	0.0737385	0.967886
13.5	Male	Mir7663	10:20720000-24700000	4	0.384372	-0.108055
13.5	Male	Spata31d1c	13:63030000-67010000	3	0.0224996	0.272127
13.5	Male	Cd79a	7:22890000-26870000	1	0.0123598	0.965734
13.5	Male	4933406J10Rik	7:80750000-84730000	1	0.121138	0.212976
13.5	Male	Tsg101	7:44910000-48890000	1	0.0186396	1.06796
13.5	Male	0610030E20Rik	6:70340000-74320000	1	0.0266595	0.993485
13.5	Male	Fgf20	8:38280000-42260000	2	1.99996e-05	-0.737996
13.5	Male	Cd81	7:141050000-145030000	4	0.276374	-0.302574
13.5	Male	Ibtk	9:83740000-87720000	1	0.0136797	2.3828
13.5	Male	Spata4	8:52600000-56580000	1	0.0550189	1.27601
13.5	Male	Gm11213	4:61600000-65580000	3	0.374313	0.0647731
13.5	Male	Tshb	3:100780000-104760000	1	0.0107398	0.340561
13.5	Male	BC117090	16:34330000-38310000	3	0.0187196	0.583778
13.5	Male	Ndufa9	6:124840000-128820000	4	0.130797	-0.592974
13.5	Male	BC147527	13:118300000-122280000	3	0.261515	0.145353
13.5	Male	Lamb1	12:29260000-33240000	1	0.000239995	2.1958
13.5	Male	Fgf23	6:125070000-129050000	3	0.282374	0.139202
13.5	Male	Rell1	5:61960000-65940000	1	0.142197	0.643186
13.5	Male	Cryba4	5:110250000-114230000	1	0.168717	0.399557
13.5	Male	Pax8	2:22470000-26450000	3	0.00431991	0.49091
13.5	Male	0610039K10Rik	2:161640000-165620000	1	3.99992e-05	3.55159
13.5	Male	Rell2	18:35950000-39930000	1	0.00727985	1.62635
13.5	Male	Tef	15:79810000-83790000	1	7.99984e-05	1.34113
13.5	Male	Lamb3	1:191300000-195280000	2	0.344173	-0.103171
13.5	Male	Meiob	17:22800000-26780000	4	1.99996e-05	-0.26001
13.5	Male	0610040J01Rik	5:61810000-65790000	4	0.0422192	-0.538197
13.5	Male	Rem1	2:150620000-154600000	1	0.316814	0.0950923
13.5	Male	Rem2	14:52470000-56450000	1	0.0117198	0.849505
13.5	Male	Fgf8	19:43740000-47720000	4	0.0319594	-0.558424
13.5	Male	Ren1	1:131350000-135330000	1	0.0939981	0.411705
13.5	Male	Dus4l	12:29650000-33630000	1	0.285414	0.224064
13.5	Male	Sgf29	7:124640000-128620000	1	0.417112	0.0616579
13.5	Male	Tslp	18:30810000-34790000	3	0.0241595	0.417025
13.5	Male	Got1l1	8:25200000-29180000	1	0.0352793	0.87353
13.5	Male	Meis3	7:14170000-18150000	2	0.272315	-0.0654436
13.5	Male	Tekt5	16:8390000-12370000	2	0.00635987	-0.729039
13.5	Male	Icosl	10:76060000-80040000	4	0.0965981	-0.163151
13.5	Male	Pbsn	X:75850000-79830000	3	1.99996e-05	0.243611
13.5	Male	Dusp13	14:19740000-23720000	1	0.0209396	0.330527
13.5	Male	4933412E24Rik	15:58010000-61990000	3	0.149297	0.192952
13.5	Male	Cdan1	2:118730000-122710000	1	0.216256	0.275805
13.5	Male	Rer1	4:153080000-157060000	1	0.0328793	1.33921
13.5	Male	Men1	19:4330000-8310000	1	0.0861983	0.432163
13.5	Male	Olfr282	15:96430000-100410000	3	0.000899982	1.24489
13.5	Male	1110008L16Rik	12:53300000-57280000	4	0.255695	-0.722802
13.5	Male	Fgfr2	7:128260000-132240000	4	0.309614	-0.232666
13.5	Male	4933412O06Rik	13:13800000-17780000	3	0.0243595	0.29965
13.5	Male	Aldh5a1	13:22930000-26910000	1	0.218776	0.383038
13.5	Male	Dusp15	2:150950000-154930000	1	0.370953	0.108165
13.5	Male	Fgfr3	5:31720000-35700000	4	0.356333	-0.0706026
13.5	Male	Bcat2	7:43570000-47550000	1	7.99984e-05	1.60847
13.5	Male	Gp6	7:2390000-6370000	2	0.0136797	-0.389666
13.5	Male	1110015O18Rik	3:2790000-6770000	4	1.99996e-05	-0.980852
13.5	Male	Mep1b	18:19070000-23050000	1	0.0849983	1.61258
13.5	Male	Tepp	8:93310000-97290000	1	0.00545989	1.04893
13.5	Male	Aldoa	7:124790000-128770000	4	0.344553	-0.206756
13.5	Male	Gm11545	11:92760000-96740000	4	0.200616	-0.319205
13.5	Male	Spdef	17:25720000-29700000	3	0.225755	0.428408
13.5	Male	Terb2	2:120180000-124160000	2	0.210296	-0.233935
13.5	Male	Bckdhb	9:81940000-85920000	2	0.100618	-0.276289
13.5	Male	1110025L11Rik	16:87060000-91040000	3	0.00213996	0.356169
13.5	Male	Aldoart1	4:70850000-74830000	3	1.99996e-05	0.0863255
13.5	Male	Pcbp2	15:100470000-104450000	1	0.0207396	1.13775
13.5	Male	Cdc25a	9:107870000-111850000	1	0.157597	0.441424
13.5	Male	Gm11549	3:34520000-38500000	3	0.398992	0.0666111
13.5	Male	Laptm4a	12:6920000-10900000	1	0.000539989	4.43415
13.5	Male	Mesd	7:81890000-85870000	1	0.00167997	2.86574
13.5	Male	Gm11559	11:97860000-101840000	3	1.99996e-05	1.29469
13.5	Male	Ybx1	4:117290000-121270000	4	0.458091	-0.0493958
13.5	Male	Sgsm1	5:111310000-115290000	3	0.0154797	0.604817
13.5	Male	Retreg2	1:73140000-77120000	1	0.362913	0.202494
13.5	Male	Ybx3	6:129380000-133360000	1	0.0697786	2.63146
13.5	Male	Alg11	8:20060000-24040000	1	0.271835	0.305857
13.5	Male	Ydjc	16:15140000-19120000	1	7.99984e-05	0.96517
13.5	Male	Gm11565	11:97910000-101890000	3	1.99996e-05	1.27064
13.5	Male	Gm11567	11:97870000-101850000	3	1.99996e-05	1.28641
13.5	Male	Larp1	11:56000000-59980000	1	1.99996e-05	1.89181
13.5	Male	Tescl	7:22330000-26310000	2	0.00759985	-0.410838
13.5	Male	Sgtb	13:102100000-106080000	4	0.269495	-0.396888
13.5	Male	1110038F14Rik	15:74940000-78920000	1	0.0225395	0.476138
13.5	Male	Speer2	16:67860000-71840000	2	0.367153	-0.0188599
13.5	Male	Fhl1	X:54730000-58710000	1	0.0973781	1.6807
13.5	Male	4933421O10Rik	4:31030000-35010000	1	0.0379992	0.823442
13.5	Male	Tspan6	X:131890000-135870000	4	0.434371	-0.167842
13.5	Male	4933422A05Rik	9:33280000-37260000	1	0.0048799	1.11623
13.5	Male	Gpatch4	3:86040000-90020000	4	0.120918	-0.442275
13.5	Male	Gm11627	11:100570000-104550000	1	0.120538	0.423493
13.5	Male	Fhl3	4:122700000-126680000	1	0.00419992	1.59787
13.5	Male	Mir8096	1:83750000-87730000	4	0.456791	-0.060879
13.5	Male	Rex2	4:145020000-149000000	3	0.175776	0.180575
13.5	Male	Alg5	3:52730000-56710000	1	0.0912582	1.17298
13.5	Male	Gm11696	11:107360000-111340000	1	0.00121998	1.78229
13.5	Male	4933424G06Rik	1:34710000-38690000	4	0.215576	-0.252801
13.5	Male	Pcdh18	3:47750000-51730000	4	0.141197	-0.503984
13.5	Male	Mir8099-1	3:93130000-97110000	1	7.99984e-05	1.24458
13.5	Male	Mir8100	11:44100000-48080000	2	0.243435	-0.0919867
13.5	Male	Gpc1	1:90830000-94810000	1	0.0254995	0.839036
13.5	Male	Speer4f1	5:15470000-19450000	3	0.48441	0.00865827
13.5	Male	Necab1	4:13140000-17120000	1	0.211016	0.318651
13.5	Male	Gm11837	4:12930000-16910000	1	0.0409992	1.55192
13.5	Male	Mir8105	10:126450000-130430000	1	0.0120398	1.12406
13.5	Male	Speer9-ps1	7:1120000-5100000	2	0.258635	-0.119993
13.5	Male	Lax1	1:131690000-135670000	1	0.396972	0.144894
13.5	Male	Spef1	2:129170000-133150000	1	0.0958781	0.463608
13.5	Male	Cdc45	16:16810000-20790000	4	0.209636	-0.422499
13.5	Male	Bcl6b	11:68220000-72200000	1	0.226115	0.378123
13.5	Male	Sh3bgrl	X:107090000-111070000	1	1.99996e-05	7.15266
13.5	Male	Yme1l1	2:21150000-25130000	1	0.0170597	1.74892
13.5	Male	Csmd3	15:46790000-50770000	4	1.99996e-05	-1.01606
13.5	Male	Alkbh3os1	2:91980000-95960000	1	0.298074	0.243033
13.5	Male	Olfr312	11:56830000-60810000	3	0.0583788	0.468563
13.5	Male	Pcdha5	18:34960000-38940000	3	1.99996e-05	1.02201
13.5	Male	Alkbh5	11:58530000-62510000	1	0.250015	0.297227
13.5	Male	Ypel2	11:84990000-88970000	1	0.142137	0.34079
13.5	Male	Filip1	9:77970000-81950000	1	0.000739985	2.02541
13.5	Male	Csn1s2b	5:85800000-89780000	3	7.99984e-05	0.225003
13.5	Male	Bcl9l	9:42490000-46470000	1	0.00427991	1.03223
13.5	Male	Dync1i1	6:3720000-7700000	1	0.000159997	1.7614
13.5	Male	Olfr315	11:56770000-60750000	3	0.00101998	0.731911
13.5	Male	Nedd1	10:90720000-94700000	4	0.0880982	-0.64467
13.5	Male	4933430M04Rik	11:22480000-26460000	3	0.00195996	0.450896
13.5	Male	Ppp1r3e	14:52870000-56850000	1	0.0216596	0.762102
13.5	Male	Nedd4	9:70660000-74640000	1	0.00117998	1.78083
13.5	Male	1600002D24Rik	16:93920000-97900000	1	0.0294794	1.28226
13.5	Male	Ypel4	2:82730000-86710000	1	3.99992e-05	2.74558
13.5	Male	Cdca3	6:122830000-126810000	1	0.0156997	1.25138
13.5	Male	Pcdhac1	18:35090000-39070000	3	0.000119998	1.06463
13.5	Male	Mir8115	11:84650000-88630000	1	0.0633187	0.491376
13.5	Male	Spesp1	9:60280000-64260000	3	0.419432	0.0617066
13.5	Male	Ifi27	12:101430000-105410000	1	0.00937981	1.20301
13.5	Male	Nedd8	14:53670000-57650000	1	0.0383192	0.618925
13.5	Male	Lbx2	6:81080000-85060000	1	0.000839983	0.987184
13.5	Male	Dync1li2	8:102440000-106420000	1	0.197976	0.526663
13.5	Male	1600012H06Rik	17:12940000-16920000	1	0.315094	0.291792
13.5	Male	Ppp1r42	1:8000000-11980000	1	0.0364993	1.18498
13.5	Male	4933431G14Rik	6:70120000-74100000	1	0.00133997	1.28056
13.5	Male	Ppp1r7	1:91340000-95320000	4	0.150037	-0.529349
13.5	Male	Lca5	9:81440000-85420000	1	0.166197	0.604518
13.5	Male	Nedd9	13:39480000-43460000	2	0.000139997	-0.693639
13.5	Male	Gm12169	11:44520000-48500000	2	0.288194	-0.074209
13.5	Male	Rftn2	1:53220000-57200000	1	0.0237595	1.75202
13.5	Male	Fitm2	2:161470000-165450000	1	0.389732	0.0888904
13.5	Male	Lca5l	16:94190000-98170000	1	0.276934	0.317909
13.5	Male	Alox12b	11:67150000-71130000	3	0.423892	0.0810208
13.5	Male	Spg7	8:121060000-125040000	1	0.0559589	0.533416
13.5	Male	Sh3gl2	4:83200000-87180000	1	0.300574	0.242899
13.5	Male	Dynlrb1	2:153230000-157210000	1	0.265935	0.169738
13.5	Male	Alox15	11:68350000-72330000	3	0.0130997	0.613365
13.5	Male	Ifi44l	3:149760000-153740000	4	1.99996e-05	-0.788838
13.5	Male	Pcdhb15	18:35470000-39450000	3	0.00209996	0.712675
13.5	Male	Csnk2b	17:33120000-37100000	1	0.000619988	1.49183
13.5	Male	Lce1c	3:90670000-94650000	3	0.0383592	0.162523
13.5	Male	Ppp2r1a	17:18940000-22920000	1	0.0117198	2.91732
13.5	Male	Csnka2ip	16:62470000-66450000	3	1.99996e-05	0.104315
13.5	Male	Gm12250	11:56180000-60160000	2	0.204836	-0.226737
13.5	Male	Gpn3	5:120370000-124350000	4	0.0882982	-0.450389
13.5	Male	4933433G15Rik	9:73410000-77390000	1	1.99996e-05	4.65872
13.5	Male	Neil3	8:51630000-55610000	4	0.438891	-1.14246
13.5	Male	Bdkrb2	12:103560000-107540000	1	0.430231	0.0421798
13.5	Male	Fkbp1a	2:149540000-153520000	1	0.00147997	1.71157
13.5	Male	Gpnmb	6:47030000-51010000	3	0.047559	0.417659
13.5	Male	Ifit1bl1	19:32590000-36570000	2	0.267335	-0.102515
13.5	Male	Mettl8	2:69050000-73030000	1	0.130957	0.451344
13.5	Male	Ttc14	3:31800000-35780000	1	0.292454	0.300887
13.5	Male	Fkbp4	6:126430000-130410000	1	0.00775984	1.67711
13.5	Male	Gpr107	2:29150000-33130000	1	0.0248395	0.52017
13.5	Male	Mettl9	7:119030000-123010000	1	0.0724186	0.845755
13.5	Male	Ifit2	19:32550000-36530000	4	0.47717	-0.051952
13.5	Male	Fkbp5	17:26480000-30460000	1	0.0700786	0.488808
13.5	Male	Nek2	1:189820000-193800000	1	0.051339	0.606191
13.5	Male	Alpk2	18:63390000-67370000	3	0.0526189	0.299453
13.5	Male	Gpr108	17:55240000-59220000	1	0.0116798	1.51157
13.5	Male	Lce1j	3:90790000-94770000	3	0.0606588	0.202624
13.5	Male	Gpr119	X:46670000-50650000	2	0.0163797	-0.457672
13.5	Male	Ttc21a	9:117930000-121910000	1	0.143037	0.514233
13.5	Male	Zap70	1:34760000-38740000	2	0.452231	-0.0409241
13.5	Male	Alpl	4:135790000-139770000	4	0.398812	-0.0520082
13.5	Male	Nek5	8:20120000-24100000	4	0.245175	-0.218211
13.5	Male	Ifitm1	7:138960000-142940000	1	0.138917	0.506118
13.5	Male	Gm12440	3:97040000-101020000	3	0.00285994	0.54989
13.5	Male	Ttc21b	2:64250000-68230000	1	0.405252	0.0931213
13.5	Male	Olfr339	2:34420000-38400000	3	1.99996e-05	0.697467
13.5	Male	Gm12504	4:42120000-46100000	1	0.000259995	0.777929
13.5	Male	Ifitm10	7:140370000-144350000	1	0.430371	0.0332764
13.5	Male	Mfap1a	2:119500000-123480000	1	0.0739185	0.617281
13.5	Male	Olfr340	2:34450000-38430000	3	0.00199996	0.690782
13.5	Male	Gpr137	19:4940000-8920000	1	0.228775	0.214236
13.5	Male	Nek8	11:76170000-80150000	1	0.00357993	0.927553
13.5	Male	Nek9	12:83330000-87310000	1	0.291034	0.190854
13.5	Male	Mir93	5:136160000-140140000	1	0.0299794	0.84151
13.5	Male	Tex9	9:70490000-74470000	4	0.0825183	-0.37973
13.5	Male	Rgn	X:18540000-22520000	1	0.051019	1.82841
13.5	Male	Pcdhga10	18:35740000-39720000	1	0.150177	0.367484
13.5	Male	1700001L05Rik	15:81360000-85340000	2	0.0379592	-0.485948
13.5	Male	Lce3e	3:90960000-94940000	3	0.111018	0.159964
13.5	Male	Zbed5	5:127890000-131870000	1	0.0130197	1.27511
13.5	Male	Flg2	3:91190000-95170000	3	0.173857	0.182551
13.5	Male	1700001O22Rik	2:28800000-32780000	1	0.256375	0.207061
13.5	Male	Ppp3cb	14:18540000-22520000	1	0.0655587	0.775986
13.5	Male	Pcdhga2	18:35660000-39640000	1	0.388432	0.0376953
13.5	Male	Olfr347	2:34730000-38710000	3	1.99996e-05	0.692319
13.5	Male	Ppp3cc	14:68280000-72260000	1	1.99996e-05	3.77348
13.5	Male	Ifna13	4:86640000-90620000	1	0.297714	0.342669
13.5	Male	5031434C07Rik	6:110290000-114270000	3	0.49463	0.0166426
13.5	Male	Olfr348	2:34780000-38760000	3	0.000819984	0.684576
13.5	Male	Mir99b	17:15830000-19810000	1	0.00665987	4.19737
13.5	Male	Bet1	6:2080000-6060000	4	0.0178396	-1.00029
13.5	Male	Lcmt1	7:121370000-125350000	1	1.99996e-05	2.97567
13.5	Male	Olfr350	2:34850000-38830000	3	0.00051999	0.698386
13.5	Male	Nell2	15:93520000-97500000	3	0.0450591	0.26115
13.5	Male	Pcdhga5	18:35690000-39670000	3	0.123438	0.283076
13.5	Male	Bet1l	7:138850000-142830000	1	0.426511	0.0811544
13.5	Male	Bex1	X:134210000-138190000	1	0.00921982	0.677071
13.5	Male	Ppp4r1	17:63780000-67760000	1	3.99992e-05	2.13245
13.5	Male	Ambn	5:86450000-90430000	3	0.48139	0.0144486
13.5	Male	Flot2	11:76030000-80010000	1	0.0147797	0.68355
13.5	Male	Cdh7	1:107980000-111960000	3	0.327433	0.0423825
13.5	Male	1700003G13Rik	9:43320000-47300000	1	0.0173597	1.02408
13.5	Male	Spinkl	18:42170000-46150000	2	0.106238	-0.209564
13.5	Male	E030024N20Rik	19:14160000-18140000	1	5.99988e-05	2.34924
13.5	Male	Bex4	X:134130000-138110000	1	0.00591988	0.452512
13.5	Male	Tfb1m	17:1550000-5530000	1	0.00843983	1.50248
13.5	Male	Cstb	10:76420000-80400000	4	0.242495	-0.30993
13.5	Male	Gm128	3:93240000-97220000	1	5.99988e-05	1.46626
13.5	Male	Ttc30b	2:73930000-77910000	1	0.00787984	1.95759
13.5	Male	Spint1	2:117230000-121210000	3	0.0737585	0.561605
13.5	Male	Pcdhgb2	18:35680000-39660000	3	0.162917	0.247018
13.5	Male	Rgs19	2:179690000-183670000	1	0.145217	0.481143
13.5	Male	Shf	2:120360000-124340000	1	0.00183996	1.33375
13.5	Male	5330413P13Rik	2:129840000-133820000	4	0.184336	-0.426921
13.5	Male	Tfcp2l1	1:116620000-120600000	1	0.164537	0.50484
13.5	Male	Gm12887	4:119620000-123600000	3	3.99992e-05	0.733573
13.5	Male	Mirlet7g	9:104170000-108150000	1	0.138497	0.442827
13.5	Male	Ppp4r4	12:101530000-105510000	4	0.374373	-0.160444
13.5	Male	Zbtb2	10:2380000-6360000	1	0.000779984	3.3898
13.5	Male	Gpr156	16:35910000-39890000	1	0.00051999	1.25794
13.5	Male	Nes	3:85970000-89950000	1	0.250375	0.285716
13.5	Male	Zbtb21	16:95960000-99940000	1	0.0450191	1.35264
13.5	Male	Amer1	X:93440000-97420000	4	0.132257	-0.69673
13.5	Male	Pced1a	2:128420000-132400000	1	0.098818	0.818047
13.5	Male	Gpr157	4:148080000-152060000	4	0.212476	-0.209288
13.5	Male	Mfsd12	10:79350000-83330000	1	0.000879982	0.882646
13.5	Male	Nespas	2:172290000-176270000	1	0.194716	0.42212
13.5	Male	Amer2	14:58370000-62350000	4	0.0146397	-0.995306
13.5	Male	Net1	13:1910000-5890000	1	0.00347993	2.67347
13.5	Male	Gm13023	4:141780000-145760000	3	1.99996e-05	0.407993
13.5	Male	5430402E10Rik	X:75920000-79900000	3	0.0782184	0.232713
13.5	Male	Rgs3	4:60610000-64590000	1	0.00135997	2.09341
13.5	Male	Ifnb1	4:86520000-90500000	4	0.099638	-0.409487
13.5	Male	Gpr161	1:163290000-167270000	1	0.208236	0.500934
13.5	Male	Mfsd14a	3:114660000-118640000	1	0.00047999	2.54124
13.5	Male	E130201H02Rik	7:118590000-122570000	3	0.0437591	0.510276
13.5	Male	Gpr162	6:122860000-126840000	1	0.00125997	1.04549
13.5	Male	Tff2	17:29140000-33120000	4	0.351893	-0.0642079
13.5	Male	Gm13043	4:141510000-145490000	3	0.0651187	0.358202
13.5	Male	Fmn1	2:111320000-115300000	1	0.0275394	0.976308
13.5	Male	Spock1	13:55900000-59880000	3	0.0347393	0.3275
13.5	Male	Gm13084	4:141810000-145790000	3	0.0050799	0.329925
13.5	Male	Ifngr2	16:89540000-93520000	1	0.00099998	1.34283
13.5	Male	5430425K12Rik	13:78940000-82920000	1	0.0285594	1.40133
13.5	Male	Zbtb37	1:159030000-163010000	1	0.000539989	2.38059
13.5	Male	Shmt1	11:58810000-62790000	1	0.0122398	0.63615
13.5	Male	Pcif1	2:162870000-166850000	1	0.0340393	1.29256
13.5	Male	Neurl1b	17:24410000-28390000	4	0.00567989	-0.127072
13.5	Male	Ifnk	4:33150000-37130000	1	0.0217796	1.15011
13.5	Male	Shmt2	10:125520000-129500000	1	0.0331593	0.741409
13.5	Male	Plet1os	9:48500000-52480000	1	0.00733985	1.38011
13.5	Male	Gm5477	15:99600000-103580000	3	0.0047999	1.12738
13.5	Male	Onecut2	18:62340000-66320000	4	0.0243595	-0.29811
13.5	Male	Myoc	1:160630000-164610000	1	0.049059	0.671561
13.5	Male	Taf1d	9:13300000-17280000	1	0.000779984	3.26805
13.5	Male	Glra2	X:163320000-167300000	3	0.0441991	0.379258
13.5	Male	Cmtm4	8:102390000-106370000	1	0.0429791	1.075
13.5	Male	Map1s	8:68900000-72880000	4	0.404592	-0.0815988
13.5	Male	Zscan20	4:126610000-130590000	4	0.0131997	-0.761325
13.5	Male	Cmtm5	14:52930000-56910000	1	0.0048599	1.04674
13.5	Male	Kcnj10	1:170340000-174320000	1	0.232675	0.438008
13.5	Male	Slfnl1	4:118530000-122510000	1	0.0343593	0.897842
13.5	Male	Oog3	4:142160000-146140000	3	0.00173997	0.295875
13.5	Male	Vmn1r196	13:20290000-24270000	3	0.00205996	0.370211
13.5	Male	Odf1	15:36210000-40190000	2	0.370293	-0.0804067
13.5	Male	Atg5	10:42260000-46240000	4	0.109218	-0.611384
13.5	Male	Mir5616	4:147530000-151510000	1	0.0174397	0.400209
13.5	Male	Slit2	5:45980000-49960000	4	0.471351	-0.157537
13.5	Male	Plin5	17:54110000-58090000	1	0.0352593	0.432348
13.5	Male	Glrx	13:73830000-77810000	1	0.0317794	0.906801
13.5	Male	Tnk2os	16:30660000-34640000	1	0.0468991	0.993224
13.5	Male	Slitrk2	X:64640000-68620000	2	0.00365993	-0.361139
13.5	Male	Glrx2	1:141730000-145710000	1	0.00097998	4.02868
13.5	Male	4921511I17Rik	12:10390000-14370000	3	0.355013	0.0664963
13.5	Male	Mir5621	11:113790000-117770000	1	7.99984e-05	0.638337
13.5	Male	Acyp1	12:83280000-87260000	1	0.111758	0.468922
13.5	Male	Hist1h2aa	13:21930000-25910000	3	0.0121998	0.346535
13.5	Male	Rab14	2:33200000-37180000	1	0.0202996	1.5191
13.5	Male	Kcnj16	11:108960000-112940000	3	0.00589988	0.279699
13.5	Male	Tnks1bp1	2:83050000-87030000	1	0.00115998	2.59862
13.5	Male	Gls	1:50230000-54210000	1	0.0125997	1.57768
13.5	Male	Eya1	1:12310000-16290000	4	0.416772	-0.112126
13.5	Male	Dennd1c	17:55070000-59050000	1	0.0645387	0.360931
13.5	Male	Map2k7	8:2230000-6210000	1	0.00145997	3.00836
13.5	Male	Rab17	1:88960000-92940000	3	0.314194	0.111228
13.5	Male	Opcml	9:25790000-29770000	3	0.460451	0.00259664
13.5	Male	Slitrk6	14:108750000-112730000	3	0.470671	0.0563643
13.5	Male	Sap130	18:29630000-33610000	1	0.0340193	1.80511
13.5	Male	Rab19	6:37380000-41360000	1	0.00857983	1.11583
13.5	Male	Gm5640	X:72640000-76620000	4	0.0047999	-0.457526
13.5	Male	Ogfod3	11:119200000-123180000	1	0.273515	0.192577
13.5	Male	Dennd4b	3:88260000-92240000	1	0.000139997	1.11425
13.5	Male	Gm5662	12:86270000-90250000	3	0.255475	0.0904498
13.5	Male	Atox1	11:53460000-57440000	1	5.99988e-05	2.79384
13.5	Male	Hist1h2ai	13:19710000-23690000	1	0.0097798	1.53835
13.5	Male	Opn5	17:40610000-44590000	3	0.0612388	0.243062
13.5	Male	Plpbp	8:25040000-29020000	1	0.223896	0.426721
13.5	Male	Hist1h2ak	13:19750000-23730000	1	1.99996e-05	2.97869
13.5	Male	Rab22a	2:171650000-175630000	1	0.051599	0.574481
13.5	Male	Oprd1	4:130140000-134120000	3	0.161777	0.520535
13.5	Male	Dennd5a	7:107960000-111940000	1	1.99996e-05	2.14494
13.5	Male	Atp10b	11:41140000-45120000	4	0.48711	-0.0857283
13.5	Male	F11r	1:169430000-173410000	1	0.000179996	3.37124
13.5	Male	Glyat	19:10630000-14610000	2	0.474011	-0.00109771
13.5	Male	Gm5741	8:83060000-87040000	1	0.112138	0.522643
13.5	Male	Zw10	9:47050000-51030000	1	0.00427991	2.05855
13.5	Male	Dennd6a	14:24570000-28550000	1	0.0657187	0.837786
13.5	Male	Vmn1r21	6:55840000-59820000	3	0.341453	0.0641942
13.5	Male	Tal2	4:51770000-55750000	1	0.319834	0.227553
13.5	Male	Vmn1r210	13:20820000-24800000	4	0.000239995	-0.207021
13.5	Male	Kcnk13	12:97960000-101940000	1	0.251475	0.199784
13.5	Male	Mir598	14:61720000-65700000	3	0.00675986	0.774879
13.5	Male	Rab26os	17:22520000-26500000	1	0.00607988	1.30258
13.5	Male	Cnih2	19:3090000-7070000	1	0.0449791	0.182559
13.5	Male	Sarnp	10:126820000-130800000	1	0.00451991	1.30337
13.5	Male	F2rl1	13:93520000-97500000	4	0.214116	-0.425673
13.5	Male	Plppr2	9:19930000-23910000	1	0.193576	0.262357
13.5	Male	Adam22	5:6360000-10340000	3	0.369813	0.0319281
13.5	Male	Hist1h2br	13:19830000-23810000	1	0.00245995	0.878459
13.5	Male	Plppr4	3:115360000-119340000	1	0.00375992	1.81266
13.5	Male	Hist1h3a	13:21760000-25740000	1	0.0155997	1.76066
13.5	Male	Hist1h3b	13:21750000-25730000	1	0.000179996	3.07904
13.5	Male	Gm5860	4:80060000-84040000	3	0.0940381	0.164829
13.5	Male	Gm10069	6:126430000-130410000	1	0.00809984	1.67711
13.5	Male	Tnrc18	5:140810000-144790000	1	5.99988e-05	2.27301
13.5	Male	Hist1h3d	13:21570000-25550000	1	0.000379992	2.56828
13.5	Male	Rab2b	14:50270000-54250000	1	1.99996e-05	2.96125
13.5	Male	Olfm5	7:102160000-106140000	2	0.461211	-0.00673128
13.5	Male	Hist1h3f	13:21540000-25520000	1	5.99988e-05	2.34593
13.5	Male	N6amt1	16:85350000-89330000	1	0.00247995	4.47098
13.5	Male	Tap1	17:32180000-36160000	4	0.205636	-0.269562
13.5	Male	Orc6	8:83290000-87270000	1	0.048139	0.721022
13.5	Male	Rab32	10:8550000-12530000	1	0.386712	0.130889
13.5	Male	Des	1:73360000-77340000	2	0.0170397	-0.542614
13.5	Male	Desi1	15:80010000-83990000	1	0.0863183	0.58057
13.5	Male	Gm10228	16:87040000-91020000	3	0.00201996	0.347244
13.5	Male	Gm10229	16:87010000-90990000	3	3.99992e-05	0.342722
13.5	Male	4930402H24Rik	2:128840000-132820000	1	0.0105398	0.9916
13.5	Male	Plscr1	9:90250000-94230000	1	0.0177996	3.21666
13.5	Male	F630206G17Rik	11:43800000-47780000	2	0.00611988	-0.378273
13.5	Male	Hist1h4d	13:21580000-25560000	1	0.000439991	2.485
13.5	Male	Smap1	1:21920000-25900000	1	0.220656	0.671424
13.5	Male	Mir6338	11:70380000-74360000	1	1.99996e-05	3.1217
13.5	Male	Rab35	5:113630000-117610000	1	0.00971981	1.09931
13.5	Male	Map6d1	16:18240000-22220000	1	0.109178	0.650128
13.5	Male	Adam3	8:22720000-26700000	3	1.99996e-05	0.613829
13.5	Male	Smarca1	X:45890000-49870000	1	1.99996e-05	6.41057
13.5	Male	Gm10267	18:42150000-46130000	1	0.255155	0.326527
13.5	Male	Tnxb	17:32670000-36650000	1	0.0201996	0.59594
13.5	Male	F830002L21Rik	10:41590000-45570000	2	0.0172997	-0.618873
13.5	Male	Plscr5	9:90190000-94170000	2	0.394012	-0.00456167
13.5	Male	Vmn1r225	17:18500000-22480000	3	1.99996e-05	0.0908138
13.5	Male	Mir6342	1:27420000-31400000	1	0.225215	0.488701
13.5	Male	Rab39	9:51700000-55680000	3	0.155517	0.248295
13.5	Male	Pltp	2:162850000-166830000	1	0.0395992	1.02977
13.5	Male	Atp23	10:124900000-128880000	4	0.152017	-0.601342
13.5	Male	F830045P16Rik	2:127530000-131510000	4	0.386352	-0.12304
13.5	Male	Naa50	16:42130000-46110000	1	0.000279994	1.99772
13.5	Male	Vmn1r227	17:18730000-22710000	3	0.284774	0.0937979
13.5	Male	Togaram1	12:62960000-66940000	1	0.0310594	3.66969
13.5	Male	Plxdc1	11:95980000-99960000	1	0.0571989	0.605812
13.5	Male	Gm597	1:26780000-30760000	3	0.385732	0.0485188
13.5	Male	Atp2a3	11:70960000-74940000	1	0.100998	0.724313
13.5	Male	Dgka	10:126740000-130720000	1	0.00183996	1.41546
13.5	Male	Gm6034	17:34040000-38020000	1	0.303254	0.258218
13.5	Male	Gm10336	13:10180000-14160000	1	0.000899982	1.20399
13.5	Male	Cnot6	11:47710000-51690000	1	0.00197996	1.59555
13.5	Male	Osbpl1a	18:10940000-14920000	1	0.202016	0.386395
13.5	Male	Plxna2	1:192610000-196590000	3	0.100758	0.162355
13.5	Male	Gm6042	15:99500000-103480000	3	0.000459991	1.02774
13.5	Male	Faah	4:114010000-117990000	3	0.0138797	0.62659
13.5	Male	Olfr1010	2:83750000-87730000	3	0.0131197	0.243982
13.5	Male	Kcnq2	2:179130000-183110000	3	0.048239	0.356383
13.5	Male	Gm6083	5:27530000-31510000	3	0.209756	0.300722
13.5	Male	Mir6350	1:45460000-49440000	3	0.408412	0.0341694
13.5	Male	Sbpl	17:21950000-25930000	1	0.189036	0.239736
13.5	Male	Tomm20	8:124940000-128920000	1	0.358253	0.248627
13.5	Male	4930412C18Rik	4:7770000-11750000	4	0.049879	-0.829008
13.5	Male	Rab40b	11:119380000-123360000	4	0.354813	-0.0237799
13.5	Male	Mapk1ip1l	14:45290000-49270000	1	0.000379992	2.25755
13.5	Male	Smarce1	11:97230000-101210000	4	0.464271	-0.0242327
13.5	Male	Tomm34	2:162070000-166050000	1	0.0203996	1.22092
13.5	Male	Kcnrg	14:59600000-63580000	1	0.0140397	1.06911
13.5	Male	Tomm40	7:17710000-21690000	1	0.000219996	2.66537
13.5	Male	Vmn1r236	17:19280000-23260000	2	0.343793	-0.0378296
13.5	Male	Olfr1018	2:83820000-87800000	3	0.0365393	0.221969
13.5	Male	Hk1	10:60370000-64350000	3	0.419432	0.0754561
13.5	Male	Smc1b	15:83130000-87110000	3	0.0358193	0.522049
13.5	Male	Fabp4	3:8200000-12180000	1	0.293674	0.123894
13.5	Male	Smc2	4:50430000-54410000	1	0.377652	0.140743
13.5	Male	Tomm6	17:45680000-49660000	1	0.0607388	0.588302
13.5	Male	Tomm6os	17:45680000-49660000	1	0.0622388	0.588302
13.5	Male	Tas2r114	6:129690000-133670000	3	0.333713	0.0438267
13.5	Male	Osgep	14:48920000-52900000	1	0.00171997	2.60548
13.5	Male	Pm20d2	4:31180000-35160000	1	0.230855	0.318608
13.5	Male	Gm6268	X:34400000-38380000	3	1.99996e-05	0.328964
13.5	Male	Kcnv1	15:43110000-47090000	3	0.292974	0.0507392
13.5	Male	Mapk9	11:47840000-51820000	4	0.472331	-0.056387
13.5	Male	Osgin2	4:14010000-17990000	4	0.363233	-0.310849
13.5	Male	Scamp4	10:78600000-82580000	1	5.99988e-05	1.15935
13.5	Male	Mapkapk3	9:105280000-109260000	1	0.132617	0.257184
13.5	Male	Dhrs1	14:53740000-57720000	1	0.0565389	0.475211
13.5	Male	Kctd11	11:67880000-71860000	1	5.99988e-05	1.60534
13.5	Male	Dhrs11	11:82820000-86800000	4	0.418472	-0.114677
13.5	Male	Ostf1	19:16630000-20610000	1	0.000219996	2.66911
13.5	Male	Mir6367	19:7010000-10990000	2	0.000239995	-0.969915
13.5	Male	Ostm1	10:40670000-44650000	4	0.141757	-0.128617
13.5	Male	Scarb1	5:123340000-127320000	1	0.00435991	1.41171
13.5	Male	Smg5	3:86330000-90310000	1	0.0456791	0.740894
13.5	Male	Vmn1r34	6:64630000-68610000	3	1.99996e-05	0.187745
13.5	Male	Hmg20b	10:79350000-83330000	1	0.000799984	0.882646
13.5	Male	Scarb2	5:90500000-94480000	1	0.0293394	0.920727
13.5	Male	Atp5o	16:89930000-93910000	4	0.364073	-0.172227
13.5	Male	Nalcn	14:121620000-125600000	4	0.111518	-0.943824
13.5	Male	Mir6369	5:28930000-32910000	2	0.0283594	-0.619339
13.5	Male	Kctd16	18:38250000-42230000	3	1.99996e-05	0.380195
13.5	Male	Adamts7	9:88160000-92140000	1	0.00147997	2.89226
13.5	Male	Otoa	7:119080000-123060000	1	0.0470591	0.644989
13.5	Male	Pms1	1:51290000-55270000	4	0.0455991	-0.716832
13.5	Male	Smgc	15:89830000-93810000	3	0.0151597	0.323416
13.5	Male	Rabgap1l	1:158790000-162770000	1	0.432571	0.0547958
13.5	Male	March1	8:63610000-67590000	3	1.99996e-05	0.187442
13.5	Male	Dhtkd1	2:3940000-7920000	1	0.000359993	1.7058
13.5	Male	Otol1	3:68000000-71980000	1	0.257555	0.714374
13.5	Male	Olfr1042	2:84160000-88140000	4	0.194916	-0.108171
13.5	Male	Otop1	5:36270000-40250000	2	0.0704786	-0.329733
13.5	Male	Mir6376	6:86100000-90080000	1	0.00291994	1.1979
13.5	Male	Dhx30	9:108100000-112080000	1	0.000759985	0.968948
13.5	Male	Gm6548	17:76850000-80830000	2	0.405452	-0.0166991
13.5	Male	Atp6v0c-ps2	17:22160000-26140000	1	0.0369993	1.15298
13.5	Male	Adamtsl4	3:93680000-97660000	1	5.99988e-05	0.89333
13.5	Male	Vmn1r42	6:87840000-91820000	3	1.99996e-05	0.597439
13.5	Male	Otor	2:141070000-145050000	4	0.265795	-0.500618
13.5	Male	Tox2	2:161220000-165200000	1	0.0626587	0.683463
13.5	Male	Gm10578	7:135230000-139210000	2	0.375252	-0.0286107
13.5	Male	Dhx36	3:60500000-64480000	4	0.280194	-0.50692
13.5	Male	Napepld	5:19700000-23680000	1	7.99984e-05	3.20226
13.5	Male	Gm6583	5:110350000-114330000	2	0.0346393	-0.411711
13.5	Male	Olfr1049	2:84250000-88230000	3	1.99996e-05	0.18576
13.5	Male	Hmgcs2	3:96280000-100260000	1	0.000719986	1.60655
13.5	Male	Tatdn1	15:56930000-60910000	1	0.00357993	1.93175
13.5	Male	Pnma5	X:71030000-75010000	1	0.0557989	0.477296
13.5	Male	Gm6592	X:6840000-10820000	3	0.0656387	0.363013
13.5	Male	Mir6387	12:13800000-17780000	4	0.438271	-0.0925803
13.5	Male	Pnmal1	7:14950000-18930000	1	0.000139997	1.7352
13.5	Male	4930433I11Rik	7:38980000-42960000	3	1.99996e-05	0.0902099
13.5	Male	Atp6v1d	12:76860000-80840000	1	0.00661987	1.46209
13.5	Male	Fam111a	19:10570000-14550000	4	0.130457	-0.613902
13.5	Male	Narf	11:119230000-123210000	1	0.103858	0.719117
13.5	Male	Scfd2	5:72530000-76510000	1	0.247775	0.275508
13.5	Male	Adck2	6:37570000-41550000	1	0.00389992	1.18823
13.5	Male	Marcksl1	4:127510000-131490000	1	0.00643987	1.35763
13.5	Male	Atp6v1e2	17:84940000-88920000	2	0.0049399	-0.880693
13.5	Male	Rad18	6:110690000-114670000	1	0.0918182	0.695506
13.5	Male	Fam118a	15:83030000-87010000	4	0.113258	-0.543499
13.5	Male	Otud7a	7:61440000-65420000	3	0.0763785	0.219351
13.5	Male	Kdm1b	13:45040000-49020000	1	0.393932	0.108764
13.5	Male	Atp6v1g3	1:136270000-140250000	3	0.0252195	0.301621
13.5	Male	Kdm2a	19:2390000-6370000	1	0.209056	0.408061
13.5	Male	Pnpla1	17:26850000-30830000	1	0.195196	0.123976
13.5	Male	Scgb1b2	7:29290000-33270000	3	0.000139997	0.421559
13.5	Male	Vmn1r56	7:3190000-7170000	3	0.0148797	0.406555
13.5	Male	Fam122b	X:51260000-55240000	1	0.000659987	1.68033
13.5	Male	Pnpla6	8:1510000-5490000	1	1.99996e-05	3.09301
13.5	Male	Tpm1	9:65040000-69020000	1	0.0474191	0.891978
13.5	Male	Dio1	4:105300000-109280000	1	0.0274795	0.331506
13.5	Male	Gm10714	2:172180000-176160000	2	0.120138	-0.275257
13.5	Male	Gm6763	10:102140000-106120000	3	0.173597	0.09006
13.5	Male	Col12a1	9:77710000-81690000	4	0.242575	-0.431659
13.5	Male	Gm6787	X:6090000-10070000	1	0.0743985	1.1391
13.5	Male	Tpm4	8:70130000-74110000	4	0.409152	-0.094401
13.5	Male	Pnpt1	11:27130000-31110000	1	0.122278	0.745705
13.5	Male	Nat8f3	6:83760000-87740000	3	0.0346593	1.14611
13.5	Male	Tpmt	13:45040000-49020000	1	0.394492	0.108764
13.5	Male	Hnf4aos	2:161540000-165520000	2	0.0438191	-0.416281
13.5	Male	Dip2a	10:74340000-78320000	1	0.00157997	1.19603
13.5	Male	Gm6812	X:66890000-70870000	3	0.48779	0.014672
13.5	Male	Hnf4g	3:1500000-5480000	4	1.99996e-05	-0.932107
13.5	Male	Vmn1r63	7:3800000-7780000	3	1.99996e-05	0.381008
13.5	Male	Nat8f5	6:83820000-87800000	3	0.250755	0.230051
13.5	Male	Dip2c	13:7270000-11250000	1	1.99996e-05	3.47152
13.5	Male	Nat8f7	6:83700000-87680000	4	5.99988e-05	-0.0203637
13.5	Male	Rad9a	19:2200000-6180000	1	0.0296794	0.559475
13.5	Male	Tppp3	8:103470000-107450000	4	0.273475	-0.170567
13.5	Male	4930447K03Rik	13:32110000-36090000	2	0.0049399	-0.821126
13.5	Male	Oxsm	14:14240000-18220000	1	0.404852	0.121508
13.5	Male	Scgb3a1	11:47660000-51640000	1	0.000899982	1.02893
13.5	Male	Tprkb	6:83910000-87890000	4	0.441571	-0.0486215
13.5	Male	Oxt	2:128570000-132550000	3	0.471831	0.0238899
13.5	Male	Disp2	2:116770000-120750000	3	0.0864783	0.371631
13.5	Male	Tprn	2:23260000-27240000	1	0.131457	0.549196
13.5	Male	Oxtr	6:110480000-114460000	4	0.0678786	-0.615022
13.5	Male	Adgrb3	1:23820000-27800000	3	0.304254	0.0976176
13.5	Male	Tpsab1	17:23340000-27320000	3	0.0166797	0.836133
13.5	Male	Fam13a	6:57020000-61000000	1	0.0242995	1.58028
13.5	Male	Poglut1	16:36550000-40530000	1	0.00751985	0.993165
13.5	Male	Vmn1r75	7:9880000-13860000	3	1.99996e-05	0.102546
13.5	Male	Atxn10	15:83330000-87310000	4	0.051579	-0.587799
13.5	Male	Gm7056	5:87610000-91590000	3	0.180236	0.223415
13.5	Male	Kel	6:39700000-43680000	2	0.0244195	-0.249674
13.5	Male	Hnrnph3	10:61020000-65000000	1	0.0900382	0.64161
13.5	Male	Olfr1090	2:84750000-88730000	3	0.181076	0.0807266
13.5	Male	Tbc1d4	14:99600000-103580000	1	5.99988e-05	2.84893
13.5	Male	Col24a1	3:143290000-147270000	2	0.0152797	-0.513763
13.5	Male	Matn3	12:6940000-10920000	1	1.99996e-05	3.22962
13.5	Male	4930448K20Rik	4:7910000-11890000	3	0.00701986	0.399446
13.5	Male	Rag2	2:99620000-103600000	4	1.99996e-05	-1.10147
13.5	Male	Adgre5	8:81740000-85720000	1	0.000819984	1.28104
13.5	Male	Vmn1r79	7:10170000-14150000	2	0.425671	-0.00315288
13.5	Male	Mir6415	5:90450000-94430000	2	0.00575988	-0.439207
13.5	Male	Nbeal1	1:58180000-62160000	1	0.306614	0.263574
13.5	Male	Matr3	18:33560000-37540000	1	0.0433591	0.819414
13.5	Male	Rai2	X:159710000-163690000	3	0.133517	0.28901
13.5	Male	Fam151b	13:90480000-94460000	4	0.413332	-0.0969397
13.5	Male	Scml4	10:40860000-44840000	1	0.104998	0.473186
13.5	Male	Mavs	2:129230000-133210000	1	5.99988e-05	1.46743
13.5	Male	Vmn1r81	7:10260000-14240000	3	0.245815	0.0444164
13.5	Male	Khdrbs2	1:30170000-34150000	3	0.0460191	0.296594
13.5	Male	Gm7271	5:74480000-78460000	3	0.386512	0.0742079
13.5	Male	Smtnl1	2:82820000-86800000	1	0.00651987	2.30488
13.5	Male	Col4a2	8:9310000-13290000	1	0.00131997	1.74946
13.5	Male	Gm732	X:105940000-109920000	3	0.0321994	0.211189
13.5	Male	Khdrbs3	15:66920000-70900000	1	0.243655	0.514882
13.5	Male	Dleu2	14:59680000-63660000	4	0.298434	-0.251844
13.5	Male	Col4a3	1:80580000-84560000	3	0.403192	0.0467256
13.5	Male	Polg	7:77460000-81440000	4	0.313354	-0.227957
13.5	Male	Gm7337	5:85850000-89830000	3	0.0146397	0.225003
13.5	Male	Fam160b2	14:68590000-72570000	1	0.0261595	2.16693
13.5	Male	Mbd3	10:78390000-82370000	1	0.000239995	1.07101
13.5	Male	Gm7361	5:24250000-28230000	3	0.0718586	0.328137
13.5	Male	Traf3ip1	1:89490000-93470000	4	0.419132	-0.102281
13.5	Male	Mir6538	12:24410000-28390000	1	0.000279994	4.40236
13.5	Male	Hook1	4:93960000-97940000	4	0.0941781	-0.764837
13.5	Male	Dlg2	7:90060000-94040000	3	0.128737	0.123216
13.5	Male	Ncapg2	12:114400000-118380000	1	0.0176196	1.97225
13.5	Male	Kif11	19:35370000-39350000	1	0.154077	0.925569
13.5	Male	AU021063	15:99220000-103200000	1	0.000419992	1.17526
13.5	Male	P3h2	16:24100000-28080000	3	0.335493	0.0789824
13.5	Male	Traf4	11:76160000-80140000	1	0.000179996	0.91504
13.5	Male	P3h4	11:98410000-102390000	1	0.000459991	1.30385
13.5	Male	Scn9a	2:64630000-68610000	3	0.00941981	0.327823
13.5	Male	Smyd4	11:73340000-77320000	1	0.169277	0.306541
13.5	Male	Mir667	12:107720000-111700000	3	0.0218196	0.541619
13.5	Male	P4ha3	7:98280000-102260000	4	0.332413	-0.158776
13.5	Male	Hoxa1	6:50150000-54130000	3	0.0903982	0.279098
13.5	Male	Col6a4	9:104090000-108070000	3	0.120138	0.36813
13.5	Male	Gm765	6:96340000-100320000	3	0.0097998	0.31338
13.5	Male	Adh4	3:136410000-140390000	1	0.00127997	1.25112
13.5	Male	Mir669a-1	17:49140000-53120000	2	0.348353	-0.0423203
13.5	Male	Tbpl1	10:20730000-24710000	4	0.102978	-0.597601
13.5	Male	P4htm	9:106590000-110570000	1	0.0330593	0.312884
13.5	Male	Mbnl1	3:58470000-62450000	2	0.0112198	-0.275622
13.5	Male	Mir669a-11	17:49270000-53250000	3	0.206736	0.114594
13.5	Male	Ranbp1	16:16240000-20220000	1	0.00695986	1.39788
13.5	Male	Mbnl2	14:118270000-122250000	1	0.0178996	1.48971
13.5	Male	Olfr1113	2:85210000-89190000	2	0.0893782	-0.0432584
13.5	Male	Pabpc1	15:34600000-38580000	1	0.236215	0.44377
13.5	Male	Gm7788	18:21210000-25190000	2	0.0306594	-0.354329
13.5	Male	Adh6-ps1	3:136370000-140350000	2	0.344953	-0.0751167
13.5	Male	Aup1	6:81050000-85030000	1	0.098278	1.12296
13.5	Male	Scp2	4:106110000-110090000	4	0.0682186	-0.355881
13.5	Male	Vmn2r104	17:18040000-22020000	3	0.000259995	0.07069
13.5	Male	Fam169b	7:66270000-70250000	1	0.00781984	1.31282
13.5	Male	Hoxa4	6:50190000-54170000	3	0.357373	0.0848347
13.5	Male	Scp2d1	2:142820000-146800000	3	0.0423392	0.525146
13.5	Male	Trank1	9:109310000-113290000	1	1.99996e-05	2.84204
13.5	Male	Adhfe1	1:7540000-11520000	1	0.0307394	1.77414
13.5	Male	Nckap1	2:78580000-82560000	1	1.99996e-05	2.86246
13.5	Male	Dlx1as	2:69530000-73510000	2	0.356893	-0.122196
13.5	Male	Tbrg4	11:4620000-8600000	1	0.256815	0.331654
13.5	Male	Snapc2	8:2250000-6230000	1	1.99996e-05	3.7527
13.5	Male	Mboat4	8:32110000-36090000	2	0.000679986	-0.830247
13.5	Male	Olfr1118	2:85300000-89280000	2	0.166017	-0.0412421
13.5	Male	Auts2	5:130540000-134520000	1	0.140197	0.522639
13.5	Male	Dlx3	11:93120000-97100000	2	0.311254	-0.144962
13.5	Male	Olfr112	17:35560000-39540000	3	1.99996e-05	0.205882
13.5	Male	Col9a2	4:119030000-123010000	1	0.0107198	0.80021
13.5	Male	Hoxb1	11:94360000-98340000	3	1.99996e-05	1.64176
13.5	Male	Col9a3	2:178590000-182570000	1	0.00625987	1.23716
13.5	Male	4930473O22Rik	10:95590000-99570000	4	0.396412	-0.0837518
13.5	Male	Dlx5	6:4880000-8860000	3	0.400972	0.0517233
13.5	Male	Mir669j	2:8470000-12450000	3	1.99996e-05	0.227774
13.5	Male	Gm8096	8:26080000-30060000	3	1.99996e-05	0.230364
13.5	Male	Dlx6	6:4860000-8840000	4	5.99988e-05	-0.39944
13.5	Male	Hoxb4	11:94310000-98290000	3	0.000119998	1.4807
13.5	Male	Adm	7:108620000-112600000	1	0.176836	0.299697
13.5	Male	Olfr1123	2:85410000-89390000	3	0.337913	0.0210631
13.5	Male	Dmac2	7:23610000-27590000	1	0.225335	0.369393
13.5	Male	Avpi1	19:40120000-44100000	1	0.112178	0.682743
13.5	Male	Mir669p-2	17:49270000-53250000	3	0.202776	0.114594
13.5	Male	4930474N05Rik	14:34090000-38070000	3	0.051359	0.144773
13.5	Male	Mir670	2:92260000-96240000	4	0.164497	-0.546174
13.5	Male	Fam178b	1:34590000-38570000	1	0.0310794	0.860079
13.5	Male	Pom121l2	13:19980000-23960000	2	0.00973981	-0.508331
13.5	Male	Gm8234	3:56650000-60630000	3	0.365653	0.0686296
13.5	Male	Ado	10:65540000-69520000	4	0.192556	-0.398652
13.5	Male	Vmn2r117	17:21470000-25450000	3	0.000119998	0.688447
13.5	Male	Olfr113	17:35570000-39550000	3	0.0266995	0.202731
13.5	Male	Hoxc12	15:100930000-104910000	2	0.290594	-0.154785
13.5	Male	Dmkn	7:28760000-32740000	1	0.0356993	0.737397
13.5	Male	Mcc	18:42660000-46640000	4	0.48645	-0.105105
13.5	Male	4930479D17Rik	6:144650000-148630000	1	0.116998	0.302376
13.5	Male	Gm8298	3:57860000-61840000	3	1.99996e-05	0.348835
13.5	Male	Snhg17	2:156360000-160340000	1	0.303534	0.214152
13.5	Male	Pomt1	2:30230000-34210000	1	0.00917982	0.731607
13.5	Male	Snhg18	15:30240000-34220000	1	0.0739785	0.713602
13.5	Male	Snhg4	18:33550000-37530000	1	0.0142797	0.810752
13.5	Male	Kif5b	18:4240000-8220000	1	0.0210996	1.30519
13.5	Male	Pop1	15:32490000-36470000	4	0.0851583	-0.785342
13.5	Male	Rapgef5	12:115510000-119490000	2	0.0801584	-0.18484
13.5	Male	Hoxd13	2:72660000-76640000	3	0.217336	0.20768
13.5	Male	Axin1	17:24130000-28110000	1	0.245115	0.252098
13.5	Male	Pop5	5:113230000-117210000	1	0.00099998	1.42602
13.5	Male	Hoxd3	2:72710000-76690000	4	0.303874	-0.275947
13.5	Male	Sdc4	2:162440000-166420000	1	0.170217	0.595452
13.5	Male	Snhg9	17:22710000-26690000	1	0.048739	0.666708
13.5	Male	Comt	16:16420000-20400000	1	0.170497	0.446757
13.5	Male	Adra2b	2:125360000-129340000	3	0.0349193	0.540716
13.5	Male	Axl	7:23780000-27760000	1	0.000299994	2.91617
13.5	Male	Olfr1138	2:85730000-89710000	2	0.268435	-0.02154
13.5	Male	Popdc2	16:36360000-40340000	1	0.0702986	0.421399
13.5	Male	Mir683-2	13:48540000-52520000	3	0.000299994	0.643597
13.5	Male	Mcm10	2:3010000-6990000	1	0.143537	0.406281
13.5	Male	Vmn2r21	6:121530000-125510000	3	1.99996e-05	0.471741
13.5	Male	Kifap3	1:161770000-165750000	4	0.0744585	-0.397975
13.5	Male	Trf	9:101230000-105210000	1	0.193336	0.546581
13.5	Male	Gm8615	5:147150000-151130000	1	0.0607588	0.69777
13.5	Male	Tceal6	X:133210000-137190000	3	0.337813	0.117657
13.5	Male	Mcm2	6:86890000-90870000	1	0.00683986	1.51631
13.5	Male	Adrb2	18:60170000-64150000	4	0.106318	-0.366743
13.5	Male	Kifc1	17:31890000-35870000	1	0.0198596	1.08948
13.5	Male	AY761184	8:19700000-23680000	3	1.99996e-05	0.351468
13.5	Male	Kifc2	15:74660000-78640000	1	0.00283994	0.557964
13.5	Male	Mir684-2	4:9130000-13110000	2	0.0177196	-0.700233
13.5	Male	Gm867	10:73940000-77920000	1	0.0587188	0.644621
13.5	Male	Hpcal4	4:121180000-125160000	3	0.469631	0.0643196
13.5	Male	Adtrp	13:39840000-43820000	1	0.0626987	0.481865
13.5	Male	Mcm8	2:130810000-134790000	4	0.453811	-0.11513
13.5	Male	Mir6898	1:34340000-38320000	1	0.0143797	0.798703
13.5	Male	Olfr1153	2:85890000-89870000	3	1.99996e-05	0.0218202
13.5	Male	B020004J07Rik	4:99840000-103820000	3	0.0693586	0.236862
13.5	Male	Snora30	7:125520000-129500000	1	0.0880382	0.192818
13.5	Male	Rasa3	8:11670000-15650000	1	0.00125997	1.63432
13.5	Male	Kiss1	1:131320000-135300000	4	0.467271	-0.02209
13.5	Male	Olfr1154	2:85900000-89880000	3	1.99996e-05	0.0218202
13.5	Male	Dnah17	11:116120000-120100000	3	0.104118	0.541006
13.5	Male	Hpn	7:29110000-33090000	1	0.00617988	0.821805
13.5	Male	Rasa4	5:134080000-138060000	4	0.49981	-0.00615486
13.5	Male	Sdhd	9:48600000-52580000	1	0.112598	1.01809
13.5	Male	Dnah2	11:67540000-71520000	1	0.264095	0.277213
13.5	Male	Rasal1	5:118640000-122620000	1	0.326613	0.203914
13.5	Male	Snora43	2:24630000-28610000	1	0.0410792	0.610726
13.5	Male	Fam205a2	4:39960000-43940000	3	1.99996e-05	0.743397
13.5	Male	B130006D01Rik	11:93720000-97700000	1	0.131017	0.288502
13.5	Male	Mir6903	1:131720000-135700000	2	0.367533	-0.161138
13.5	Male	Sdk2	11:112060000-116040000	4	0.0533389	-0.304151
13.5	Male	Vmn2r38	7:7090000-11070000	3	0.291334	0.00106835
13.5	Male	Pou3f4	X:108810000-112790000	3	0.216416	0.136121
13.5	Male	Cops9	1:90640000-94620000	4	0.143837	-0.572385
13.5	Male	Vmn2r39	7:7030000-11010000	3	1.99996e-05	0.0270505
13.5	Male	Trim15	17:34860000-38840000	1	0.317494	0.163606
13.5	Male	Fam207a	10:75510000-79490000	1	0.0934581	0.64174
13.5	Male	Snora62	9:118130000-122110000	1	0.454991	0.0103321
13.5	Male	Dnah8	17:28620000-32600000	2	0.0610388	-0.642879
13.5	Male	4930509E16Rik	9:70530000-74510000	1	0.444191	0.0755635
13.5	Male	Gm8979	7:104070000-108050000	3	0.190936	0.124615
13.5	Male	Hr	14:68550000-72530000	1	0.000639987	1.21202
13.5	Male	Gm904	13:48640000-52620000	3	0.000739985	0.573763
13.5	Male	Snora81	16:21110000-25090000	1	0.0320194	0.808052
13.5	Male	Tcfl5	2:178640000-182620000	2	0.116118	-0.347092
13.5	Male	Hrasls	16:27200000-31180000	3	0.00973981	0.330843
13.5	Male	4930512B01Rik	12:67790000-71770000	1	0.0254795	0.635235
13.5	Male	Tchp	5:112700000-116680000	1	0.174717	0.312831
13.5	Male	Rasgrp2	19:4400000-8380000	2	0.356733	-0.155821
13.5	Male	Vmn2r52	7:8170000-12150000	3	0.000639987	0.0173069
13.5	Male	Hrg	16:20950000-24930000	1	0.120678	0.336903
13.5	Male	Trim29	9:41310000-45290000	4	0.360533	-0.128354
13.5	Male	Fam213a	14:39010000-42990000	1	1.99996e-05	11.1656
13.5	Male	Afm	5:88510000-92490000	3	0.446471	0.0291855
13.5	Male	Hrh2	13:52190000-56170000	3	0.00637987	0.489492
13.5	Male	Dnajb2	1:73230000-77210000	1	0.0927581	0.69781
13.5	Male	B330016D10Rik	4:139540000-143520000	1	0.00047999	1.26474
13.5	Male	Mir6918	11:2890000-6870000	1	0.292114	0.133481
13.5	Male	Pparg	6:113360000-117340000	4	0.130217	-0.464706
13.5	Male	4930517E11Rik	2:122120000-126100000	3	0.0098598	0.383955
13.5	Male	Snord15a	7:97480000-101460000	1	0.460851	0.0445663
13.5	Male	Tcl1b4	12:103200000-107180000	3	0.0381592	0.301723
13.5	Male	Olfr1176	2:86330000-90310000	2	0.245715	-0.0248183
13.5	Male	Coro6	11:75460000-79440000	1	0.344073	0.0664608
13.5	Male	Snord16a	9:62170000-66150000	1	0.0880782	0.789222
13.5	Male	Agap2	10:125070000-129050000	1	0.433191	0.0533574
13.5	Male	Sec16a	2:24440000-28420000	1	0.0300394	0.684222
13.5	Male	B3galt4	17:31950000-35930000	1	0.0879782	0.604777
13.5	Male	4930519D14Rik	13:28610000-32590000	3	0.050799	0.330718
13.5	Male	Fam217b	2:176410000-180390000	3	0.362573	0.0443085
13.5	Male	B3galt5	16:94230000-98210000	4	0.352573	-0.277706
13.5	Male	Vmn2r61	7:40260000-44240000	3	0.0719586	0.110011
13.5	Male	4930519F09Rik	10:26920000-30900000	3	0.466351	0.191904
13.5	Male	Snord23	7:13930000-17910000	1	0.00831983	1.23056
13.5	Male	Rassf3	10:119470000-123450000	1	0.219836	0.391067
13.5	Male	Klf7	1:62120000-66100000	4	0.243435	-0.337514
13.5	Male	Sec23a	12:57010000-60990000	1	0.000239995	8.92023
13.5	Male	Mir6926	11:72860000-76840000	1	0.0812384	0.506368
13.5	Male	Fam221b	4:41660000-45640000	1	0.000339993	1.13242
13.5	Male	Klf8	X:151230000-155210000	1	0.100778	0.809242
13.5	Male	Mdh2	5:133770000-137750000	1	0.455531	0.0387596
13.5	Male	Gm9731	8:25290000-29270000	2	0.0951381	-0.284619
13.5	Male	Trim38	13:21780000-25760000	2	0.097758	-0.325194
13.5	Male	Snord42b	11:76180000-80160000	1	0.000359993	1.04192
13.5	Male	Fam228b	12:2760000-6740000	1	0.440891	0.0380085
13.5	Male	Olfr1186	2:86520000-90500000	3	0.445971	0.0273747
13.5	Male	4930522H14Rik	4:107530000-111510000	3	0.050419	0.4305
13.5	Male	Hs6st1	1:34060000-38040000	1	0.000179996	1.16701
13.5	Male	Raver1	9:19090000-23070000	1	0.0194796	0.819461
13.5	Male	Olfr1189	2:86590000-90570000	3	1.99996e-05	0.0403745
13.5	Male	Cox5b	1:34690000-38670000	1	0.0713186	0.586293
13.5	Male	Me2	18:71810000-75790000	1	0.00455991	1.68046
13.5	Male	B430306N03Rik	17:46310000-50290000	3	0.134317	0.341572
13.5	Male	Rbakdn	5:141160000-145140000	3	0.275514	0.167823
13.5	Male	Trim52	14:104100000-108080000	2	0.418092	-0.00306067
13.5	Male	Vmn2r77	7:84790000-88770000	3	0.287954	0.027534
13.5	Male	Hsd11b1	1:191240000-195220000	3	0.369553	0.0728682
13.5	Male	Ago4	4:124530000-128510000	4	0.051799	-0.386033
13.5	Male	Hsd11b2	8:103510000-107490000	4	0.413692	-0.0734643
13.5	Male	Klhl12	1:132450000-136430000	1	0.0187796	0.597168
13.5	Male	Hsd17b10	X:150000000-153980000	4	0.48523	-0.0167298
13.5	Male	Mir6943	13:53450000-57430000	2	0.0200796	-0.538923
13.5	Male	Trim58	11:56640000-60620000	3	0.000319994	0.79038
13.5	Male	Agpat3	10:76350000-80330000	4	0.195376	-0.240996
13.5	Male	Med10	13:67800000-71780000	4	0.0847383	-0.480783
13.5	Male	Med11	11:68450000-72430000	1	0.167857	0.390122
13.5	Male	Fam32a	8:70210000-74190000	1	0.0101398	0.738119
13.5	Male	Seh1l	18:65770000-69750000	1	0.000179996	2.15368
13.5	Male	Vmn2r81	10:77240000-81220000	3	3.99992e-05	0.995474
13.5	Male	Hsd17b13	5:101970000-105950000	2	0.0125997	-0.55764
13.5	Male	Snord88a	7:42250000-46230000	1	0.426591	0.0616788
13.5	Male	Med12l	3:57000000-60980000	1	0.156017	0.618951
13.5	Male	4930528D03Rik	13:57730000-61710000	2	0.0568389	-0.257262
13.5	Male	Hsd17b14	7:43550000-47530000	1	3.99992e-05	1.31771
13.5	Male	Sel1l2	2:138380000-142360000	1	0.353393	0.348823
13.5	Male	Med13	11:84350000-88330000	1	0.181856	0.334719
13.5	Male	Dnal1	12:82110000-86090000	4	0.0364393	-0.360649
13.5	Male	Fam45a	19:58810000-62790000	1	0.0944181	0.677442
13.5	Male	Olfr1204	2:86850000-90830000	3	0.000119998	0.0835048
13.5	Male	Klhl23	2:67820000-71800000	1	0.0133397	1.53584
13.5	Male	Dnase1l1	X:72280000-76260000	1	0.000119998	2.61024
13.5	Male	Mir6952	15:74060000-78040000	1	0.000199996	1.44623
13.5	Male	Hsd17b6	10:126000000-129980000	3	0.246775	0.177626
13.5	Male	Klhl24	16:18090000-22070000	1	0.360333	0.164214
13.5	Male	Snord96a	11:46800000-50780000	1	0.0734385	0.959119
13.5	Male	Trim68	7:100680000-104660000	4	1.99996e-05	-1.13054
13.5	Male	Med18	4:130460000-134440000	1	0.403312	0.103491
13.5	Male	Klhl28	12:62960000-66940000	1	0.0327193	3.66969
13.5	Male	Selenok	14:27960000-31940000	4	0.49233	-0.00586747
13.5	Male	Agtr1b	3:18360000-22340000	3	0.214096	0.12533
13.5	Male	Vmn2r93	17:16290000-20270000	3	0.197416	0.0997647
13.5	Male	4930539E08Rik	17:26910000-30890000	2	0.248535	-0.00699125
13.5	Male	Olfr121	17:35740000-39720000	2	0.104098	-0.186549
13.5	Male	Agtrap	4:146080000-150060000	1	0.00253995	1.33474
13.5	Male	Rbm12b2	4:10080000-14060000	1	0.0234595	1.57488
13.5	Male	Med24	11:96720000-100700000	1	0.0122198	0.760973
13.5	Male	Vmn2r96	17:16580000-20560000	3	0.176316	0.0829147
13.5	Male	Fam53a	5:31620000-35600000	1	0.305874	0.220451
13.5	Male	Hsd3b7	7:125800000-129780000	1	0.00109998	0.717951
13.5	Male	Mir6962	15:99190000-103170000	1	0.000399992	0.881048
13.5	Male	Med27	2:27340000-31320000	4	0.00585988	-0.276412
13.5	Male	Selenos	7:64070000-68050000	1	0.0602188	0.734816
13.5	Male	Olfr1215	2:87000000-90980000	3	0.0249795	0.12198
13.5	Male	Triml1	8:41140000-45120000	3	0.166937	0.0722468
13.5	Male	4930542D17Rik	16:48590000-52570000	3	0.462051	0.0273586
13.5	Male	Mir6965	17:22240000-26220000	1	0.099098	0.0223322
13.5	Male	Olfr1216	2:87010000-90990000	3	0.0250195	0.125137
13.5	Male	Hsf2	10:55480000-59460000	4	0.214736	-0.450247
13.5	Male	Cpe	8:62690000-66670000	1	3.99992e-05	6.7999
13.5	Male	Med30	15:50710000-54690000	4	1.99996e-05	-1.11193
13.5	Male	Rbm20	19:51670000-55650000	1	0.00391992	0.28966
13.5	Male	Triobp	15:76940000-80920000	1	0.133777	0.256192
13.5	Male	Ahi1	10:18950000-22930000	1	0.388272	0.113261
13.5	Male	4930544M13Rik	13:112600000-116580000	3	1.99996e-05	0.373093
13.5	Male	Med6	12:79590000-83570000	4	0.00237995	-0.825959
13.5	Male	Klhl41	2:67670000-71650000	2	0.48835	-0.00560095
13.5	Male	Rbm25	12:81630000-85610000	1	0.0260995	1.0588
13.5	Male	Med7	11:44430000-48410000	1	7.99984e-05	3.65277
13.5	Male	Gnai3	3:106140000-110120000	1	0.0050399	1.55728
13.5	Male	Trip4	9:63880000-67860000	1	0.119678	0.420599
13.5	Male	Bag6	17:33130000-37110000	1	0.00179996	1.62799
13.5	Male	Vnn3	10:21850000-25830000	1	0.361933	0.0310389
13.5	Male	Med9os	11:57940000-61920000	1	0.0784584	0.761471
13.5	Male	Trip6	5:135310000-139290000	4	0.452651	-0.0527195
13.5	Male	Klhl6	16:17980000-21960000	4	0.194376	-0.33387
13.5	Male	Bahd1	2:116900000-120880000	1	0.359373	0.0882093
13.5	Male	Baiap2	11:117940000-121920000	1	0.411212	0.0832353
13.5	Male	Mir698	4:122740000-126720000	1	0.000779984	1.24543
13.5	Male	Sema3e	5:12020000-16000000	3	0.321414	0.061812
13.5	Male	Dock1	7:132670000-136650000	1	0.471911	0.00768285
13.5	Male	AI314278	7:87420000-91400000	2	0.0189996	-0.327342
13.5	Male	Rbm39	2:154180000-158160000	1	0.000619988	1.25111
13.5	Male	Cpne1	2:154110000-158090000	1	0.323914	0.191961
13.5	Male	Cpne2	8:92530000-96510000	3	0.367073	0.0761223
13.5	Male	4930549G23Rik	18:65790000-69770000	1	0.000119998	1.82837
13.5	Male	Gnb3	6:122840000-126820000	1	0.0052199	1.23051
13.5	Male	Klk14	7:41690000-45670000	3	0.403352	0.0591788
13.5	Male	Hspa8	9:38800000-42780000	1	0.00769985	2.49521
13.5	Male	Olfr1233	2:87340000-91320000	3	1.99996e-05	0.220541
13.5	Male	Dok4	8:92870000-96850000	1	0.119198	0.689625
13.5	Male	Rbm8a	3:94620000-98600000	4	0.310414	-0.187573
13.5	Male	Klk1b3	7:42190000-46170000	3	0.0110598	0.535973
13.5	Male	Batf2	19:4160000-8140000	2	0.293614	-0.229313
13.5	Male	Klk1b4	7:42200000-46180000	3	0.0116798	0.535973
13.5	Male	AI987944	7:39390000-43370000	4	1.99996e-05	-1.19802
13.5	Male	Senp6	9:78060000-82040000	1	9.9998e-05	3.50444
13.5	Male	Doxl2	6:46970000-50950000	3	0.0312394	0.433094
13.5	Male	Aifm2	10:59720000-63700000	2	0.197596	-0.356935
13.5	Male	BB019430	10:56690000-60670000	2	0.0829383	-0.313719
13.5	Male	Sept11	5:91090000-95070000	1	0.00125997	2.18434
13.5	Male	Htr1f	16:63100000-67080000	4	0.405852	-0.135751
13.5	Male	Sept12	16:2990000-6970000	1	0.0189796	1.04453
13.5	Male	Aimp2	5:141900000-145880000	1	0.0907582	0.427696
13.5	Male	Cr1l	1:193130000-197110000	1	0.225035	0.787295
13.5	Male	Htr4	18:60320000-64300000	3	0.051499	0.126274
13.5	Male	Rbx1	15:79460000-83440000	1	0.310714	0.157691
13.5	Male	Klra17	6:127870000-131850000	3	1.99996e-05	0.253606
13.5	Male	Cracr2a	6:125570000-129550000	2	0.148097	-0.21024
13.5	Male	Sept8	11:51510000-55490000	3	0.370513	0.0446064
13.5	Male	Rc3h2	2:35420000-39400000	1	0.00941981	1.25398
13.5	Male	Klra19	6:128020000-132000000	3	0.00893982	0.221182
13.5	Male	Klra21	6:128120000-132100000	3	0.0337793	0.200924
13.5	Male	Htra1	7:128930000-132910000	1	0.00833983	1.06873
13.5	Male	Crcp	5:128020000-132000000	1	0.000239995	2.24508
13.5	Male	Rcbtb2	14:71140000-75120000	1	0.210636	0.534472
13.5	Male	Crct1	3:91010000-94990000	4	1.99996e-05	-0.296119
13.5	Male	Serinc2	4:128270000-132250000	1	0.398652	0.0220213
13.5	Male	Serinc3	2:161640000-165620000	1	1.99996e-05	3.55159
13.5	Male	Rccd1	7:78320000-82300000	1	0.0614988	0.64814
13.5	Male	Akap11	14:76530000-80510000	1	0.0427991	0.908687
13.5	Male	Olfr1270	2:88150000-92130000	3	0.00169997	0.482058
13.5	Male	Akap14	X:35160000-39140000	1	0.279014	0.263472
13.5	Male	4930577N17Rik	3:49270000-53250000	1	0.000139997	2.41792
13.5	Male	Creld1	6:111480000-115460000	1	0.0136997	0.970582
13.5	Male	Rd3	1:189970000-193950000	2	0.48175	-0.00498825
13.5	Male	Klrg2	6:36630000-40610000	1	0.0921382	0.563222
13.5	Male	Olfr1279	2:109300000-113280000	3	1.99996e-05	0.210847
13.5	Male	Crh	3:17690000-21670000	2	0.323294	-0.0519841
13.5	Male	4930579G24Rik	3:77620000-81600000	1	0.0799584	1.2907
13.5	Male	Klri2	6:127740000-131720000	3	1.99996e-05	0.264852
13.5	Male	Kmo	1:173630000-177610000	2	0.0145397	-0.322454
13.5	Male	Crip1	12:111150000-115130000	1	0.00319994	1.83333
13.5	Male	4930590J08Rik	6:89900000-93880000	2	0.269515	-0.134524
13.5	Male	Rdh16	10:125800000-129780000	3	0.050059	0.00611006
13.5	Male	Kmt2e	5:21430000-25410000	1	1.99996e-05	2.5915
13.5	Male	Kmt5a	5:122430000-126410000	1	0.000559989	0.649422
13.5	Male	Rdh18-ps	10:125820000-129800000	3	0.050539	0.613353
13.5	Male	Olfr1289	2:109480000-113460000	3	1.99996e-05	0.255368
13.5	Male	Rdh7	10:125880000-129860000	1	0.134017	0.452192
13.5	Male	Knl1	2:117040000-121020000	4	0.143817	-0.518096
13.5	Male	4930596I21Rik	1:136970000-140950000	2	0.0468391	-0.229054
13.5	Male	Rec114	9:56740000-60720000	4	0.000619988	-0.986228
13.5	Male	Olfr1297	2:109620000-113600000	3	0.00273995	0.264806
13.5	Male	Crlf1	8:68490000-72470000	1	0.153237	0.253599
13.5	Male	Reck	4:41870000-45850000	4	0.0300194	-0.543509
13.5	Male	4931403E22Rik	19:24820000-28800000	2	0.0317594	-0.285929
13.5	Male	Kpna4	3:67120000-71100000	1	0.252795	0.522641
13.5	Male	Kri1	9:19280000-23260000	1	0.000379992	1.33785
13.5	Male	4931428F04Rik	8:103280000-107260000	3	0.381172	0.0123058
13.5	Male	Krt14	11:98200000-102180000	3	0.00315994	0.808401
13.5	Male	4931430N09Rik	6:116880000-120860000	4	0.47653	-0.0171464
13.5	Male	4932414J04Rik	11:19510000-23490000	3	0.00539989	0.965746
13.5	Male	Bnip3l	14:65000000-68980000	1	0.0116398	1.78037
13.5	Male	Bnipl	3:93250000-97230000	1	0.000199996	1
13.5	Male	Bpgm	6:32470000-36450000	1	0.0129197	1.91025
13.5	Male	Bpifa5	2:152160000-156140000	3	1.99996e-05	2.00762
13.5	Male	Brcc3	X:73410000-77390000	1	0.302414	0.30525
13.5	Male	Bri3bp	5:123440000-127420000	1	0.149597	0.750463
13.5	Male	Brpf1	6:111300000-115280000	1	0.410392	0.109578
13.5	Male	Bsdc1	4:127460000-131440000	1	0.000919982	1.41918
13.5	Male	Btbd3	2:136270000-140250000	1	0.157777	0.528112
13.5	Male	Btbd35f10	X:1440000-5420000	2	0.000159997	-0.336617
13.5	Male	Btbd35f23	X:1070000-5050000	3	0.0391192	0.0039258
13.5	Male	Bud23	5:133060000-137040000	1	0.0817784	0.558234
13.5	Male	C130074G19Rik	1:182880000-186860000	1	0.0192396	1.40591
13.5	Male	C1qb	4:134880000-138860000	3	3.99992e-05	1.5516
13.5	Male	C1qtnf3	15:8950000-12930000	4	0.0268395	-0.467715
13.5	Male	C1qtnf4	2:88880000-92860000	1	0.00153997	1.11768
13.5	Male	C2cd2	16:95920000-99900000	4	0.419692	-0.171787
13.5	Male	C4a	17:32820000-36800000	3	0.167917	0.249954
13.5	Male	C630043F03Rik	4:70200000-74180000	1	0.0960581	1.01121
13.5	Male	C77080	4:127240000-131220000	1	3.99992e-05	1.36772
13.5	Male	C87436	6:84430000-88410000	1	0.0600188	0.836951
13.5	Male	C8a	4:102870000-106850000	3	0.0215196	0.318397
13.5	Male	C8g	2:23500000-27480000	1	0.348053	0.153776
13.5	Male	Cabin1	10:73760000-77740000	1	0.0048999	0.892003
13.5	Male	Cacna1g	11:92470000-96450000	1	0.283194	0.0848044
13.5	Male	Cacna1s	1:134050000-138030000	3	0.00391992	0.898842
13.5	Male	Cacna2d2	9:105390000-109370000	4	0.270275	-0.0522141
13.5	Male	Cacna2d4	6:117230000-121210000	3	0.0221396	0.602432
13.5	Male	Cadm1	9:45530000-49510000	4	0.49055	-0.0361707
13.5	Male	Calr3	8:70440000-74420000	1	0.000279994	1.69819
13.5	Male	Camk2n2	16:18620000-22600000	1	0.389212	0.0937612
13.5	Male	Camkk1	11:71010000-74990000	2	0.248055	-0.126878
13.5	Male	Camsap1	2:23980000-27960000	1	0.358593	0.171424
13.5	Male	Capn1	19:4010000-7990000	1	0.153397	0.21718
13.5	Male	Car11	7:43690000-47670000	1	0.00915982	0.848126
13.5	Male	Car12	9:64710000-68690000	1	0.117638	0.310763
13.5	Male	Car8	4:6230000-10210000	3	0.142617	0.153551
13.5	Male	Carmil2	8:103690000-107670000	2	0.0051599	-0.943654
13.5	Male	Carmn	18:59660000-63640000	1	3.99992e-05	0.985817
13.5	Male	Cask	X:11840000-15820000	1	0.331113	0.280454
13.5	Male	Caskin2	11:113810000-117790000	1	0.00051999	0.999466
13.5	Male	Casp1	9:3290000-7270000	3	1.99996e-05	0.172625
13.5	Male	Catsperz	19:4920000-8900000	1	0.48733	0.0139722
13.5	Male	Cav2	6:15280000-19260000	1	0.0316794	1.11933
13.5	Male	Cbfb	8:103170000-107150000	1	0.00119998	1.37322
13.5	Male	Cbx5	15:101210000-105190000	1	1.99996e-05	1.895
13.5	Male	Cc2d1b	4:106610000-110590000	1	0.0352193	0.625853
13.5	Male	Ccdc117	11:3540000-7520000	1	0.47763	0.0142286
13.5	Male	Ccdc125	13:98660000-102640000	1	0.000459991	1.68995
13.5	Male	Ccdc134	15:80120000-84100000	4	0.101698	-0.346926
13.5	Male	Ccdc171	4:81520000-85500000	1	1.99996e-05	2.56658
13.5	Male	Ccdc18	5:106130000-110110000	1	0.051599	0.744549
13.5	Male	Ccdc28a	10:16230000-20210000	1	0.197016	0.506324
13.5	Male	Ccdc47	11:104210000-108190000	1	0.0260795	1.00339
13.5	Male	Ccdc54	16:48590000-52570000	3	0.461991	0.0273586
13.5	Male	Ccdc59	10:103840000-107820000	4	1.99996e-05	-1.31201
13.5	Male	Ccdc6	10:68090000-72070000	4	0.416972	-0.189211
13.5	Male	Ccdc65	15:96700000-100680000	3	0.0431191	0.76638
13.5	Male	Ccdc71	9:106460000-110440000	1	0.0254395	0.670181
13.5	Male	Ccdc7b	8:127060000-131040000	3	0.0183996	0.340514
13.5	Male	Ccdc88b	19:4850000-8830000	3	0.372233	0.12807
13.5	Male	Ccdc91	6:145470000-149450000	4	0.0867983	-0.389377
13.5	Male	Ccdc92b	11:72610000-76590000	3	0.0119798	0.739254
13.5	Male	Ccl8	11:80110000-84090000	3	0.00533989	0.331201
13.5	Male	Ccl9	11:81570000-85550000	3	0.0248395	0.34463
13.5	Male	Ccna1	3:53050000-57030000	2	0.426291	-0.0278035
13.5	Male	Ccnb1ip1	14:48790000-52770000	2	0.0747985	-0.251469
13.5	Male	Ccndbp1	2:119000000-122980000	4	0.0182196	-0.436039
13.5	Male	Ccng1	11:38750000-42730000	1	0.0164797	5.73502
13.5	Male	Cct6b	11:80760000-84740000	1	0.187436	0.554701
13.5	Male	Cct8l1	5:23510000-27490000	1	0.0909982	0.345336
13.5	Male	Cd1d1	3:84990000-88970000	4	0.0176596	-1.05814
13.5	Male	Cd200r3	16:42940000-46920000	3	0.269735	0.1823
13.5	Male	Cd207	6:81670000-85650000	3	0.0794584	0.517749
13.5	Male	Cd209a	8:1740000-5720000	3	0.181236	0.116499
13.5	Male	Cd209b	8:1920000-5900000	3	0.0857183	0.236673
13.5	Male	Cd209d	8:1870000-5850000	3	0.0333193	0.236673
13.5	Male	Cd244	1:169550000-173530000	3	0.157957	0.285075
13.5	Male	Cd247	1:163780000-167760000	1	0.0305994	0.636679
13.5	Male	Cd300c	11:112960000-116940000	3	0.000399992	1.45128
13.5	Male	Cd300e	11:113060000-117040000	3	0.000259995	1.30265
13.5	Male	Cd300lf	11:113130000-117110000	3	0.00687986	0.959982
13.5	Male	Mir196a-2	15:100970000-104950000	1	0.0682386	0.4236
13.5	Male	Stk25	1:91630000-95610000	1	0.0347193	1.27261
13.5	Male	Apoo	X:92360000-96340000	4	0.371953	-0.150649
13.5	Male	Apoo-ps	X:92360000-96340000	4	0.367933	-0.150649
13.5	Male	Mir1971	14:76190000-80170000	3	0.00273995	0.656958
13.5	Male	Zfp524	7:3010000-6990000	1	0.00285994	2.06755
13.5	Male	Lrp8	4:105800000-109780000	4	0.000779984	-0.839819
13.5	Male	Cysltr2	14:71040000-75020000	2	0.153237	-0.141279
13.5	Male	Cysrt1	2:23230000-27210000	1	0.0155597	0.640814
13.5	Male	Mir1982	10:78820000-82800000	1	5.99988e-05	1.36965
13.5	Male	Prss40	1:32560000-36540000	3	0.0195796	0.844262
13.5	Male	Mrps16	14:18390000-22370000	1	0.0661587	0.669832
13.5	Male	Appbp2os	11:83230000-87210000	1	0.00143997	1.15272
13.5	Male	Mir1983	13:19890000-23870000	1	0.000319994	2.74845
13.5	Male	Olfr663	7:102700000-106680000	3	0.219376	0.0668663
13.5	Male	Gadd45gip1	8:82830000-86810000	1	0.00173997	1.47829
13.5	Male	Stk35	2:127800000-131780000	4	0.456071	-0.0538152
13.5	Male	Gm20139	10:17140000-21120000	3	0.00287994	0.470188
13.5	Male	Slc25a4	8:44210000-48190000	1	0.447511	0.051601
13.5	Male	Aptx	4:38700000-42680000	1	0.120438	0.732806
13.5	Male	Ipp	4:114500000-118480000	1	0.0050999	0.799631
13.5	Male	Zfp551	7:10420000-14400000	1	0.128377	1.51107
13.5	Male	Tmem132b	5:123530000-127510000	3	0.120778	0.309078
13.5	Male	Gal3st1	11:1980000-5960000	1	0.106058	0.320595
13.5	Male	Prss46	9:108840000-112820000	1	0.269715	0.208426
13.5	Male	Olfr669	7:102930000-106910000	3	0.152117	0.0785206
13.5	Male	Gal3st2	1:91860000-95840000	1	0.219116	0.128754
13.5	Male	Prss48	3:84000000-87980000	1	0.0402592	0.593933
13.5	Male	Rpa1	11:73340000-77320000	1	0.168797	0.306541
13.5	Male	Mir200a	4:154050000-158030000	1	0.125357	0.342911
13.5	Male	Gm20199	9:57480000-61460000	1	0.00337993	1.17693
13.5	Male	1700120C14Rik	15:97250000-101230000	1	0.196816	0.292331
13.5	Male	Lrrc15	16:28280000-32260000	4	0.441391	-0.0371179
13.5	Male	Prss51	14:62090000-66070000	3	0.0774985	0.490836
13.5	Male	Zfp563	17:31080000-35060000	4	0.00417992	-0.504416
13.5	Male	Zfp568	7:27980000-31960000	4	0.47733	-0.0196738
13.5	Male	D030025P21Rik	12:82870000-86850000	4	0.455091	-0.0158007
13.5	Male	1700120K04Rik	7:125600000-129580000	1	0.0633387	0.331464
13.5	Male	Npr1	3:88460000-92440000	1	0.000219996	1.98405
13.5	Male	Lrrc19	4:92650000-96630000	2	1.99996e-05	-0.985638
13.5	Male	D030028A08Rik	11:94940000-98920000	1	0.0837783	0.528275
13.5	Male	Slc25a51	4:43400000-47380000	1	0.219976	0.420037
13.5	Male	Phkg1	5:127870000-131850000	1	0.00193996	1.29869
13.5	Male	Mrps33	6:37810000-41790000	4	0.267115	-0.473675
13.5	Male	Tmem141	2:23620000-27600000	1	0.309654	0.207368
13.5	Male	Nprl3	11:30260000-34240000	1	0.0229795	1.12062
13.5	Male	Gzmn	14:54170000-58150000	3	7.99984e-05	1.22121
13.5	Male	Mir208b	14:52970000-56950000	1	1.99996e-05	1.12316
13.5	Male	Slc26a1	5:106670000-110650000	1	0.0467991	0.918856
13.5	Male	Ugt8a	3:123930000-127910000	3	0.141037	0.201317
13.5	Male	Prss8	7:125930000-129910000	1	0.0118598	0.741922
13.5	Male	Npsr1	9:22090000-26070000	3	0.0974981	0.21887
13.5	Male	Olfr683	7:103140000-107120000	3	0.222236	0.138139
13.5	Male	Chic1	X:101350000-105330000	4	0.404712	-0.0800156
13.5	Male	Eme2	17:22890000-26870000	1	0.265115	0.255377
13.5	Male	Mrps5	2:125580000-129560000	4	0.0609788	-0.664537
13.5	Male	Stom	2:33330000-37310000	1	0.426271	0.0907402
13.5	Male	Lrrc29	8:103320000-107300000	1	0.0350993	0.676788
13.5	Male	Olfr685	7:103180000-107160000	3	0.0807784	0.135119
13.5	Male	Nptx2	5:142540000-146520000	4	0.000259995	-0.26126
13.5	Male	Slc26a3	12:29430000-33410000	2	0.226335	-0.192281
13.5	Male	Chid1	7:139530000-143510000	1	1.99996e-05	1.98125
13.5	Male	Iqch	9:61600000-65580000	1	0.0187396	0.740128
13.5	Male	Prune2	19:14950000-18930000	4	0.00243995	-0.628578
13.5	Male	Mir2137	X:70990000-74970000	1	0.00129997	1.26725
13.5	Male	Nptxr	15:77800000-81780000	3	0.229995	0.352907
13.5	Male	Olfr689	7:103310000-107290000	3	0.273495	0.0595252
13.5	Male	Rpl10a	17:26320000-30300000	1	0.0220996	0.65758
13.5	Male	Psap	10:58270000-62250000	1	0.0286194	0.90714
13.5	Male	1700125H03Rik	8:66360000-70340000	1	0.283774	0.191623
13.5	Male	Zfp60	7:25730000-29710000	1	0.427451	0.0597837
13.5	Male	Chil4	3:104210000-108190000	3	1.99996e-05	0.588499
13.5	Male	Rpl10l	12:64280000-68260000	3	0.288814	0.0562197
13.5	Male	Arcn1	9:42760000-46740000	1	0.00665987	0.976773
13.5	Male	Slc26a7	4:12620000-16600000	1	0.0244995	1.60843
13.5	Male	Iqgap1	7:78800000-82780000	1	0.0210596	0.662724
13.5	Male	Olfr693	7:104670000-108650000	3	1.99996e-05	0.148032
13.5	Male	Arf1	11:57220000-61200000	1	0.395452	0.121614
13.5	Male	Slc26a9	1:129740000-133720000	1	0.0696586	0.604322
13.5	Male	Lrrc39	3:114560000-118540000	1	0.00805984	1.08245
13.5	Male	Npy4r	14:32150000-36130000	4	0.444951	-0.0262356
13.5	Male	A830082K12Rik	13:76190000-80170000	1	0.0892982	0.827837
13.5	Male	D17Wsu92e	17:25820000-29800000	1	0.00571989	0.749072
13.5	Male	Gm20736	Y:34730000-38710000	3	1.99996e-05	0.00635364
13.5	Male	Arf3	15:96760000-100740000	1	0.0560789	0.516555
13.5	Male	A830082N09Rik	10:31990000-35970000	1	0.000939981	4.38269
13.5	Male	D1Ertd622e	1:95660000-99640000	1	0.0433991	1.45953
13.5	Male	Olfr697	7:104740000-108720000	3	1.99996e-05	0.148032
13.5	Male	Arf4	14:24630000-28610000	1	0.106878	0.598267
13.5	Male	Zfp609	9:63820000-67800000	1	0.00051999	1.18609
13.5	Male	Phtf1	3:101960000-105940000	1	0.116678	0.720907
13.5	Male	Stra6	9:56120000-60100000	1	0.0698786	0.433946
13.5	Male	Arf6	12:67370000-71350000	1	0.00161997	2.2421
13.5	Male	Zfp61	7:22290000-26270000	1	0.00239995	1.37477
13.5	Male	A930003A15Rik	16:17880000-21860000	4	0.00705986	-0.728262
13.5	Male	Ms4a2	19:9620000-13600000	3	0.00651987	0.340986
13.5	Male	A930003O13Rik	5:20740000-24720000	3	0.00339993	0.558598
13.5	Male	Stra6l	4:43840000-47820000	2	0.232375	-0.249259
13.5	Male	Mir219c	17:32020000-36000000	1	0.357553	0.162229
13.5	Male	D230030E09Rik	12:116530000-120510000	3	0.390712	0.0312078
13.5	Male	Gm20743	1:162860000-166840000	3	0.49099	0.00782295
13.5	Male	Tmem163	1:125670000-129650000	3	0.0839583	0.352387
13.5	Male	Ms4a4b	19:9440000-13420000	3	0.0114398	0.324341
13.5	Male	H2afz	3:135860000-139840000	1	0.00201996	1.83767
13.5	Male	Arfgap3	15:81350000-85330000	1	0.138417	0.334105
13.5	Male	Irak2	6:111630000-115610000	1	1.99996e-05	2.08384
13.5	Male	Rpl23	11:95780000-99760000	1	0.000899982	1.05465
13.5	Male	Ms4a4c	19:9400000-13380000	3	0.0300194	0.283807
13.5	Male	Emx2	19:57450000-61430000	1	0.385652	0.112998
13.5	Male	Lrrc47	4:152010000-155990000	4	0.456611	-0.0833441
13.5	Male	Tmem167	13:88080000-92060000	1	0.121338	0.599187
13.5	Male	Nr1d2	14:16230000-20210000	4	0.47517	-0.0254225
13.5	Male	H2al1e	X:9310000-13290000	4	1.99996e-05	-0.156054
13.5	Male	Rpl27	11:99440000-103420000	1	0.0120598	0.970225
13.5	Male	Ms4a6b	19:9510000-13490000	4	0.0133997	-0.687719
13.5	Male	Unc13d	11:114070000-118050000	1	0.000939981	0.953189
13.5	Male	En2	5:26160000-30140000	3	0.0884782	0.289233
13.5	Male	Tmem169	1:70280000-74260000	1	0.131477	0.871234
13.5	Male	Nr1h3	2:89190000-93170000	1	0.0474791	0.410768
13.5	Male	Gm20752	3:157070000-161050000	3	0.0851583	0.205974
13.5	Male	H2al1j	X:9320000-13300000	3	0.151697	0.385449
13.5	Male	Gm20753	1:104170000-108150000	1	0.099238	0.941611
13.5	Male	Strc	2:119380000-123360000	2	0.403872	-0.0935421
13.5	Male	Rpl28	7:2790000-6770000	1	0.00327993	1.22081
13.5	Male	A930012L18Rik	18:42660000-46640000	4	0.48883	-0.105105
13.5	Male	D3Ertd751e	3:39740000-43720000	4	1.99996e-05	-1.32594
13.5	Male	Ms4a6d	19:9600000-13580000	4	0.00171997	-0.479149
13.5	Male	Galr3	15:77040000-81020000	1	0.000359993	0.490284
13.5	Male	Enam	5:86480000-90460000	3	1.99996e-05	0.234903
13.5	Male	1810013L24Rik	16:6830000-10810000	1	0.0552989	1.36821
13.5	Male	Nr1h5	3:100960000-104940000	4	0.0176596	-0.431288
13.5	Male	H2al1n	X:12210000-16190000	3	0.103578	0.239513
13.5	Male	Irf3	7:42990000-46970000	1	0.00817984	1.19234
13.5	Male	A930016O22Rik	7:17420000-21400000	1	1.99996e-05	2.26905
13.5	Male	Endod1	9:12380000-16360000	4	0.446831	-0.091973
13.5	Male	Slc29a4	5:140700000-144680000	1	0.452211	0.0214545
13.5	Male	Strn	17:76730000-80710000	1	0.00319994	1.6143
13.5	Male	Msantd1	5:32910000-36890000	1	0.272755	0.171509
13.5	Male	Rpl31	1:37360000-41340000	1	0.0156797	1.18056
13.5	Male	Gan	8:115150000-119130000	1	0.00181996	2.02648
13.5	Male	A930017M01Rik	15:42880000-46860000	2	0.182116	-0.114291
13.5	Male	Slc2a1	4:117100000-121080000	4	0.251255	-0.291114
13.5	Male	Lrrc56	7:139190000-143170000	1	0.00263995	1.32411
13.5	Male	Psg28	7:16430000-20410000	3	0.0296594	0.338341
13.5	Male	Arhgap11a	2:111840000-115820000	1	0.383612	0.184229
13.5	Male	Mir2861	2:30710000-34690000	1	0.287394	0.230387
13.5	Male	Stt3b	9:113310000-117290000	1	0.0460391	0.653714
13.5	Male	Zfp64	2:166950000-170930000	4	0.0150797	-1.07657
13.5	Male	Pianp	6:122990000-126970000	1	0.048639	1.34409
13.5	Male	Lrrc58	16:35860000-39840000	1	1.99996e-05	2.03589
13.5	Male	Zfp644	5:104690000-108670000	1	0.102978	0.620662
13.5	Male	Arhgap15os	2:42060000-46040000	2	0.200636	-0.0732518
13.5	Male	Chp2	7:120210000-124190000	1	0.0049799	1.47226
13.5	Male	Msgn1	12:9200000-13180000	1	0.00121998	0.997316
13.5	Male	Rpl36	17:54610000-58590000	1	9.9998e-05	2.82565
13.5	Male	Arhgap17	7:121360000-125340000	1	1.99996e-05	3.25569
13.5	Male	Irgc1	7:22440000-26420000	1	3.99992e-05	2.64359
13.5	Male	Zfp647	15:74920000-78900000	1	0.211616	0.260269
13.5	Male	Tmem178b	6:38110000-42090000	3	0.00531989	0.417865
13.5	Male	Mir290b	7:1210000-5190000	1	0.0142197	1.23391
13.5	Male	Zfp65	13:65720000-69700000	1	0.0609788	0.844401
13.5	Male	Tmem179b	19:6770000-10750000	1	0.00269995	1.77477
13.5	Male	Tmem18	12:28580000-32560000	4	0.00421992	-0.997399
13.5	Male	Unkl	17:23220000-27200000	1	0.359573	0.0992073
13.5	Male	Olfr725	14:48030000-52010000	3	5.99988e-05	0.257731
13.5	Male	Irs1	1:80290000-84270000	1	0.0309594	1.08959
13.5	Male	Msh6	17:85970000-89950000	4	0.416712	-0.165219
13.5	Male	H2-Ke6	17:32020000-36000000	1	0.352693	0.162229
13.5	Male	Nr4a2	2:55110000-59090000	1	0.187696	0.565797
13.5	Male	H2-L	17:33260000-37240000	3	0.401752	0.105083
13.5	Male	Nr4a3	4:46050000-50030000	3	0.436291	0.0341731
13.5	Male	Psmb1	17:13490000-17470000	1	0.00289994	2.16826
13.5	Male	Gas2	7:49870000-53850000	2	5.99988e-05	-0.401477
13.5	Male	Slc30a2	4:132340000-136320000	1	0.48433	0.00434412
13.5	Male	AA986860	1:128730000-132710000	4	0.471891	-0.0642061
13.5	Male	Gm20917	Y:21030000-25010000	3	0.140777	0.033275
13.5	Male	Rpl6	5:119200000-123180000	1	0.00223996	1.35721
13.5	Male	Arhgap27	11:101360000-105340000	1	0.290094	0.16282
13.5	Male	Mir297c	1:183530000-187510000	3	0.228395	0.127824
13.5	Male	Psmb3	11:95700000-99680000	1	0.0885182	0.669465
13.5	Male	Mir299a	12:107710000-111690000	3	0.00537989	0.717848
13.5	Male	Irx5	8:90350000-94330000	4	0.162457	-0.445689
13.5	Male	Tmem185a	X:68470000-72450000	4	0.47653	-0.189556
13.5	Male	Rpl7a	2:24910000-28890000	1	0.0335993	0.76496
13.5	Male	Gas6	8:11490000-15470000	1	0.000559989	2.60052
13.5	Male	Gm21119	8:17720000-21700000	3	0.0748385	0.112011
13.5	Male	Tmem186	16:6630000-10610000	1	1.99996e-05	4.44632
13.5	Male	Ensa	3:93620000-97600000	1	0.051219	0.477881
13.5	Male	Aadat	8:58500000-62480000	4	1.99996e-05	-0.76665
13.5	Male	Msmp	4:41580000-45560000	1	0.000239995	0.991778
13.5	Male	Pigh	12:77080000-81060000	4	0.336813	-0.123018
13.5	Male	Aaed1	13:62310000-66290000	1	0.0172997	1.16819
13.5	Male	Slc30a9	5:65300000-69280000	1	0.0546589	1.25182
13.5	Male	Arhgap32	9:30220000-34200000	1	0.324714	0.438448
13.5	Male	Chrna7	7:61210000-65190000	3	0.049759	0.189381
13.5	Male	Aak1	6:84840000-88820000	1	0.00135997	1.03237
13.5	Male	Slc32a1	2:156610000-160590000	3	0.102538	0.302291
13.5	Male	Rpn1	6:86080000-90060000	1	0.0525389	0.609346
13.5	Male	Psmc2	5:19780000-23760000	1	0.0310794	1.28869
13.5	Male	Chrnb1	11:67790000-71770000	1	0.190196	0.315012
13.5	Male	Gata4	14:61240000-65220000	1	1.99996e-05	2.978
13.5	Male	Chrnb2	3:87760000-91740000	2	0.0836583	-0.433384
13.5	Male	Lrrfip2	9:109110000-113090000	1	0.255075	0.256767
13.5	Male	Gata5	2:178330000-182310000	4	0.116518	-0.430325
13.5	Male	Entpd6	2:148740000-152720000	1	0.0703986	0.57032
13.5	Male	Arhgap39	15:74810000-78790000	4	0.48695	-0.0367118
13.5	Male	D830026I12Rik	6:15190000-19170000	3	0.349013	0.0827236
13.5	Male	Lrriq3	3:153090000-157070000	4	1.99996e-05	-1.26027
13.5	Male	Gata6	18:9050000-13030000	1	0.0215796	0.864676
13.5	Male	D830030K20Rik	14:1220000-5200000	2	0.0169397	-0.389889
13.5	Male	Pigr	1:128820000-132800000	3	0.0539989	0.351802
13.5	Male	Chrnd	1:85190000-89170000	1	0.368953	0.0466552
13.5	Male	Entpd8	2:23080000-27060000	2	0.332133	-0.154588
13.5	Male	Nrf1	6:28040000-32020000	1	0.0562989	0.569439
13.5	Male	Gatad2a	8:67990000-71970000	1	0.139237	0.476833
13.5	Male	Pigt	2:162490000-166470000	2	0.0243795	-0.513401
13.5	Male	D830032E09Rik	1:105910000-109890000	3	0.323994	0.052112
13.5	Male	Lrrn1	6:105520000-109500000	4	0.285894	-0.240673
13.5	Male	Aars2	17:43500000-47480000	4	0.238435	-0.365548
13.5	Male	Chst1	2:90590000-94570000	3	1.99996e-05	1.10672
13.5	Male	Slc35a5	16:43150000-47130000	4	0.440511	-0.106685
13.5	Male	Tmem201	4:147730000-151710000	4	0.473391	-0.030082
13.5	Male	Chst10	1:36890000-40870000	4	0.396592	-0.122559
13.5	Male	Psmd12	11:105470000-109450000	1	0.0114398	1.00982
13.5	Male	Arhgap8	15:82720000-86700000	1	0.048399	0.469843
13.5	Male	Gm21708	Y:1410000-5390000	4	1.99996e-05	-0.901647
13.5	Male	Nrg3os	14:36890000-40870000	3	0.434831	0.0454551
13.5	Male	Lrrn4	2:130880000-134860000	2	0.0135997	-0.514536
13.5	Male	Lrrn4cl	19:6850000-10830000	1	9.9998e-05	1.04664
13.5	Male	Psmd2	16:18650000-22630000	1	0.00109998	1.34064
13.5	Male	Urb1	16:88810000-92790000	3	0.119918	0.301405
13.5	Male	Psmd3	11:96680000-100660000	4	0.0538589	-0.637108
13.5	Male	Arhgdig	17:24200000-28180000	1	0.374513	0.17409
13.5	Male	Olfr75-ps1	11:71400000-75380000	3	0.00759985	0.486029
13.5	Male	Mt3	8:92150000-96130000	1	0.00927981	1.66771
13.5	Male	Gm21953	4:39940000-43920000	3	0.0951581	0.735818
13.5	Male	Psmd5	2:32870000-36850000	1	0.48911	0.00174737
13.5	Male	Sufu	19:44390000-48370000	1	0.0359193	0.707325
13.5	Male	Urm1	2:27820000-31800000	1	0.00189996	1.02571
13.5	Male	Rprml	11:101640000-105620000	3	0.0156197	0.67134
13.5	Male	Sugp1	8:68040000-72020000	1	0.0189596	0.936657
13.5	Male	Psmd7	8:105580000-109560000	1	0.178676	0.419357
13.5	Male	Mir3073b	12:110100000-114080000	4	0.052279	-0.171487
13.5	Male	Gbgt1	2:26490000-30470000	4	0.294094	-0.0997924
13.5	Male	Mir3074-2	8:82200000-86180000	1	0.000219996	1.69164
13.5	Male	Arhgef12	9:41100000-45080000	1	0.316674	0.246182
13.5	Male	Lrwd1	5:134130000-138110000	1	0.225935	0.251204
13.5	Male	2210039B01Rik	12:71540000-75520000	4	0.411272	-0.174765
13.5	Male	Pik3c2g	6:137710000-141690000	3	0.0925981	0.240562
13.5	Male	Mir3075	14:23530000-27510000	1	0.0188996	0.799928
13.5	Male	Use1	8:69360000-73340000	1	0.104178	0.531534
13.5	Male	Sulf2	2:164150000-168130000	4	0.0269995	-0.363615
13.5	Male	Dact1	12:69300000-73280000	2	0.453851	-0.0251774
13.5	Male	Lsm1	8:23780000-27760000	1	1.99996e-05	2.05552
13.5	Male	Habp2	19:54280000-58260000	3	0.00113998	0.556324
13.5	Male	Slc35f1	10:50690000-54670000	4	0.198196	-0.345545
13.5	Male	Ush1g	11:113320000-117300000	1	0.190836	0.16759
13.5	Male	Mtcp1	X:73410000-77390000	1	0.303914	0.30525
13.5	Male	Lsm12	11:100180000-104160000	1	0.0853383	0.518259
13.5	Male	Itga4	2:77250000-81230000	4	0.184956	-0.478993
13.5	Male	Tmem220	11:65020000-69000000	1	0.250455	0.340058
13.5	Male	Slc35f3	8:124290000-128270000	3	0.00283994	0.692574
13.5	Male	Zfp763	17:31030000-35010000	4	1.99996e-05	-1.39103
13.5	Male	Abca7	10:77990000-81970000	1	0.00157997	0.643495
13.5	Male	Olfr777	10:127260000-131240000	3	1.99996e-05	0.712731
13.5	Male	Usp1	4:96920000-100900000	4	0.48093	-0.100061
13.5	Male	Pik3r4	9:103640000-107620000	4	0.187216	-0.371941
13.5	Male	Gm2837	X:31050000-35030000	3	1.99996e-05	0.00250627
13.5	Male	Zfp770	2:112200000-116180000	1	0.147157	0.801376
13.5	Male	Usp13	3:30810000-34790000	3	0.0418592	0.371058
13.5	Male	Hadhb	5:28150000-32130000	1	0.141197	0.676099
13.5	Male	Rps24	14:22490000-26470000	1	0.145397	0.954844
13.5	Male	Zfp777	6:46040000-50020000	4	0.189556	-0.497921
13.5	Male	Mtfr1	3:17180000-21160000	1	5.99988e-05	4.81875
13.5	Male	Abcb1b	5:6790000-10770000	2	0.0631387	-0.124455
13.5	Male	Gcc1	6:26420000-30400000	1	0.250455	0.34477
13.5	Male	Gm3020	14:1410000-5390000	3	0.263155	0.0716055
13.5	Male	Rps27	3:88210000-92190000	1	0.00593988	1.16368
13.5	Male	Olfr792	10:127540000-131520000	3	0.0049399	0.433458
13.5	Male	Rps27a	11:27540000-31520000	1	1.99996e-05	2.92243
13.5	Male	Lst1	17:33180000-37160000	1	0.00161997	1.17426
13.5	Male	Sult3a2	10:31780000-35760000	4	0.223116	-0.817273
13.5	Male	Itgb1bp2	X:99440000-103420000	1	0.000739985	1.77971
13.5	Male	Cideb	14:53750000-57730000	2	0.0396792	-0.229971
13.5	Male	Gm30505	16:20890000-24870000	1	0.000319994	1.82823
13.5	Male	Arid2	15:94280000-98260000	4	0.283494	-0.29524
13.5	Male	2310008N11Rik	8:24820000-28800000	2	0.157497	-0.159028
13.5	Male	Hand1	11:55830000-59810000	1	0.00365993	0.502794
13.5	Male	Cilp	9:63260000-67240000	4	0.127697	-0.172982
13.5	Male	Tmem242	17:3440000-7420000	1	0.284894	0.257866
13.5	Male	Dazap1	10:78260000-82240000	1	0.0360793	1.22925
13.5	Male	Usp18	6:119240000-123220000	4	1.99996e-05	-0.643053
13.5	Male	Itgb4	11:113970000-117950000	1	0.0610788	0.0902211
13.5	Male	Ephb4	5:135350000-139330000	1	0.152377	0.418564
13.5	Male	Ephb6	6:39600000-43580000	1	0.224236	0.480873
13.5	Male	Gck	11:3950000-7930000	1	0.260715	0.306141
13.5	Male	2310015A10Rik	12:78130000-82110000	1	0.150337	0.373307
13.5	Male	Gckr	5:29290000-33270000	4	0.344373	-0.202839
13.5	Male	Nsmce3	7:62870000-66850000	4	0.139997	-0.630261
13.5	Male	Arid5a	1:34300000-38280000	1	0.382352	0.14437
13.5	Male	Pip4k2a	2:16990000-20970000	1	0.378612	0.0921862
13.5	Male	Zfp800	6:26260000-30240000	4	0.285214	-0.233665
13.5	Male	Pip4k2b	11:95740000-99720000	1	0.0208996	0.692645
13.5	Male	Mir30f	4:118770000-122750000	1	0.0598388	0.588949
13.5	Male	Ltbr	6:123310000-127290000	1	0.223436	0.438867
13.5	Male	Mthfsl	9:86710000-90690000	1	0.180636	0.515008
13.5	Male	Usp25	16:75010000-78990000	1	0.332593	0.242509
13.5	Male	Olfr809	10:127770000-131750000	3	0.0149597	0.326553
13.5	Male	2310020H05Rik	13:97080000-101060000	1	0.0765385	0.292506
13.5	Male	Usp27x	X:5370000-9350000	4	0.220836	-0.616524
13.5	Male	Sumo3	10:75600000-79580000	1	0.00203996	1.66943
13.5	Male	Ptcra	17:44760000-48740000	2	0.0098798	-1.0409
13.5	Male	Usp28	9:46980000-50960000	1	0.0634387	1.78872
13.5	Male	Sun2	15:77740000-81720000	1	0.149877	0.371758
13.5	Male	Pip5k1c	10:79290000-83270000	1	0.00447991	0.743557
13.5	Male	Arl10	13:52570000-56550000	1	0.00051999	1.88999
13.5	Male	Olfr812	10:127840000-131820000	3	0.000159997	0.537176
13.5	Male	Zfp809	9:20220000-24200000	1	0.103398	0.469125
13.5	Male	Ltk	2:117750000-121730000	1	0.283234	0.0716656
13.5	Male	Mir3102	7:98880000-102860000	1	0.00131997	0.835343
13.5	Male	Olfr814	10:127870000-131850000	3	0.00047999	0.545939
13.5	Male	Rps6kb2	19:2160000-6140000	1	0.0147997	0.891758
13.5	Male	Tmem253	14:50010000-53990000	1	0.0196396	1.96226
13.5	Male	Pira1	7:1910000-5890000	3	0.0185396	0.271184
13.5	Male	Pira11	7:1890000-5870000	3	0.0704386	0.316529
13.5	Male	2310033P09Rik	11:57200000-61180000	4	0.204416	-0.302114
13.5	Male	Cited4	4:118660000-122640000	4	0.463771	-0.117708
13.5	Male	Gcnt3	9:68030000-72010000	1	0.0299794	0.656039
13.5	Male	Itk	11:44380000-48360000	2	0.0195796	-0.461559
13.5	Male	2310034O05Rik	5:98210000-102190000	4	0.169757	-0.316796
13.5	Male	Has2	15:54690000-58670000	4	0.000239995	-0.868809
13.5	Male	Usp34	11:21300000-25280000	1	0.0050599	1.58818
13.5	Male	Ptgds	2:23460000-27440000	1	0.0162997	1.50948
13.5	Male	Ckap2	8:20180000-24160000	1	0.0140197	1.06249
13.5	Male	Supt4a	11:85730000-89710000	1	0.338533	0.149573
13.5	Male	Abcf3	16:18540000-22520000	1	0.161497	0.761586
13.5	Male	Pisd	5:30780000-34760000	1	0.0048199	0.815201
13.5	Male	Gm3414	5:43720000-47700000	1	0.0190396	0.998497
13.5	Male	Ptger3	3:155560000-159540000	2	0.135597	-0.214781
13.5	Male	Arl2	19:4140000-8120000	1	0.388892	0.0879698
13.5	Male	Gcsh	8:114990000-118970000	1	0.048359	1.20267
13.5	Male	Zfp827	8:77020000-81000000	1	0.257255	0.270055
13.5	Male	Usp38	8:79010000-82990000	1	0.439971	0.135449
13.5	Male	Nt5c3	6:54900000-58880000	1	1.99996e-05	4.36509
13.5	Male	Zfp830	11:80760000-84740000	1	0.186696	0.554701
13.5	Male	Cklf	8:102250000-106230000	4	0.223256	-0.273429
13.5	Male	2310050C09Rik	3:90870000-94850000	3	0.0181796	0.200549
13.5	Male	Gm3488	14:3160000-7140000	2	0.293474	-0.0745751
13.5	Male	Dcaf13	15:37110000-41090000	1	0.149757	0.394676
13.5	Male	Ckmt2	13:89870000-93850000	4	0.48951	-0.0045989
13.5	Male	Haus5	7:28660000-32640000	1	0.00311994	1.22963
13.5	Male	Mto1	9:76440000-80420000	1	0.310394	0.247323
13.5	Male	Eps8	6:135640000-139620000	1	0.00683986	2.13827
13.5	Male	2310057N15Rik	16:86770000-90750000	3	1.99996e-05	0.31642
13.5	Male	Gde1	7:116700000-120680000	1	0.450831	0.0498004
13.5	Male	Slc39a4	15:74610000-78590000	1	0.0220196	0.562898
13.5	Male	Slc39a5	10:126400000-130380000	1	0.0051799	1.12825
13.5	Male	Haus8	8:69270000-73250000	1	0.233355	0.29691
13.5	Male	Olfr837	9:17130000-21110000	3	0.0136997	0.231575
13.5	Male	2310065F04Rik	11:65120000-69100000	3	0.348313	0.0900493
13.5	Male	Ptgis	2:165240000-169220000	1	0.0767585	0.188829
13.5	Male	Arl6ip1	7:116120000-120100000	1	0.099298	0.826813
13.5	Male	Epsti1	14:75900000-79880000	3	0.050959	0.404608
13.5	Male	Ntf3	6:124160000-128140000	4	0.00119998	-0.775498
13.5	Male	Usp47	7:110020000-114000000	4	0.0859383	-0.741622
13.5	Male	Abhd14b	9:104440000-108420000	1	0.00111998	0.918605
13.5	Male	Olfr845	9:17330000-21310000	3	0.000819984	0.293087
13.5	Male	Ntf5	7:43410000-47390000	1	1.99996e-05	1.71592
13.5	Male	Gm382	X:125030000-129010000	3	1.99996e-05	0.0195589
13.5	Male	Dcbld1	10:50230000-54210000	1	0.0797384	1.02142
13.5	Male	Clca2	3:143090000-147070000	2	0.0707186	-0.30596
13.5	Male	Hba-a2	11:30280000-34260000	2	0.0342793	-0.476121
13.5	Male	Ntm	9:27960000-31940000	3	0.122658	0.113067
13.5	Male	2310081J21Rik	13:48260000-52240000	3	0.000119998	0.592219
13.5	Male	Abhd17b	19:19650000-23630000	1	0.000579988	2.5875
13.5	Male	Mir343	7:17380000-21360000	1	1.99996e-05	2.54779
13.5	Male	Hbb-b1	7:101820000-105800000	3	0.00315994	0.36918
13.5	Male	Pja1	X:97470000-101450000	1	0.00937981	1.45099
13.5	Male	2410002F23Rik	7:42240000-46220000	4	0.318814	-0.282958
13.5	Male	Erap1	13:72630000-76610000	1	0.241395	0.330461
13.5	Male	Olfr850	9:17470000-21450000	3	0.000839983	0.353217
13.5	Male	Sv2a	3:94180000-98160000	2	0.0620388	-0.714418
13.5	Male	Slc41a1	1:129820000-133800000	1	0.0049599	1.20944
13.5	Male	Gm38423	4:71600000-75580000	3	0.387692	0.0245426
13.5	Male	Erbb2	11:96410000-100390000	1	0.358373	0.11745
13.5	Male	Hbb-bs	7:101820000-105800000	3	0.00263995	0.36918
13.5	Male	Armc12	17:26530000-30510000	2	0.0202996	-0.881307
13.5	Male	Sva	6:40030000-44010000	3	1.99996e-05	0.185466
13.5	Male	Ntng1	3:108140000-112120000	4	0.0255595	-0.698944
13.5	Male	Tmem40	6:113750000-117730000	1	7.99984e-05	1.33946
13.5	Male	Abhd5	9:120350000-124330000	4	0.179836	-0.460047
13.5	Male	Mir344d-2	7:59680000-63660000	1	0.0328193	2.19287
13.5	Male	Pkd1l3	8:107610000-111590000	2	0.420492	-0.0551638
13.5	Male	Mtx3	13:90840000-94820000	4	0.0666387	-0.58099
13.5	Male	Slc43a2	11:73530000-77510000	1	0.0273195	0.874466
13.5	Male	Olfr856-ps1	9:17650000-21630000	4	0.422612	-0.0780962
13.5	Male	Usp9y	Y:0-3430000	3	1.99996e-05	0.152564
13.5	Male	Rrp12	19:39890000-43870000	1	0.00219996	1.45684
13.5	Male	Abi1	2:21040000-25020000	2	0.000959981	-0.521889
13.5	Male	Ntrk3	7:76570000-80550000	3	0.0324194	0.495777
13.5	Male	Izumo3	4:90140000-94120000	3	0.473611	0.0374839
13.5	Male	Olfr859	9:17800000-21780000	3	0.00207996	0.503484
13.5	Male	Olfr860	9:17840000-21820000	3	0.000239995	0.51884
13.5	Male	Muc2	7:139690000-143670000	3	0.473511	0.0330263
13.5	Male	Pkdrej	15:83820000-87800000	1	0.00203996	1.57404
13.5	Male	Utp14a	X:46250000-50230000	1	0.234035	0.678228
13.5	Male	Rrp8	7:103730000-107710000	1	0.00351993	2.72608
13.5	Male	Gemin2	12:57010000-60990000	1	0.000199996	8.92023
13.5	Male	Utp14b	1:76650000-80630000	1	0.00453991	3.60736
13.5	Male	Hcar2	5:121860000-125840000	3	0.0130197	1.33998
13.5	Male	Pkhd1l1	15:42450000-46430000	2	0.0240795	-0.285183
13.5	Male	Utp18	11:91880000-95860000	1	0.404792	0.148856
13.5	Male	Ptn	6:34810000-38790000	4	0.0376192	-0.72442
13.5	Male	Jag2	12:110920000-114900000	4	0.421332	-0.038679
13.5	Male	Gm4175	7:19300000-23280000	2	0.0102398	-0.365713
13.5	Male	Ercc6l	X:100150000-104130000	1	0.049979	1.05036
13.5	Male	Muc5b	7:139830000-143810000	1	0.448031	0.0298805
13.5	Male	2410141K09Rik	13:64440000-68420000	3	1.99996e-05	0.189523
13.5	Male	Jagn1	6:111440000-115420000	1	0.0318394	0.882508
13.5	Male	Nubp1	16:8410000-12390000	1	0.00943981	0.917849
13.5	Male	2510002D24Rik	16:16830000-20810000	4	0.413692	-0.0775194
13.5	Male	Arntl	7:111200000-115180000	1	0.388652	0.0940212
13.5	Male	Cldn11	3:29140000-33120000	1	0.000899982	1.99674
13.5	Male	Hcn1	13:115600000-119580000	3	0.250915	0.0711784
13.5	Male	Lypd5	7:22340000-26320000	2	0.0652987	-0.267466
13.5	Male	Dct	14:116050000-120030000	1	7.99984e-05	4.24761
13.5	Male	Tmem53	4:115250000-119230000	1	0.168777	0.422029
13.5	Male	Ptpmt1	2:88910000-92890000	1	0.000279994	1.69704
13.5	Male	Olfr874	9:35740000-39720000	3	0.297214	0.0932037
13.5	Male	Mum1	10:78220000-82200000	1	0.0277394	0.603382
13.5	Male	Tmem55a	4:12860000-16840000	1	0.00121998	2.53729
13.5	Male	Mir3473g	2:124900000-128880000	1	0.000199996	0.473662
13.5	Male	Jam2	16:82770000-86750000	1	9.9998e-05	6.98858
13.5	Male	Abtb1	6:86840000-90820000	1	0.228395	0.475144
13.5	Male	Cldn16	16:24460000-28440000	3	0.47733	0.018934
13.5	Male	Nudcd3	11:4200000-8180000	1	0.438711	0.0531507
13.5	Male	Rslcan18	13:65110000-69090000	2	5.99988e-05	-0.38557
13.5	Male	Dctn3	4:39720000-43700000	1	0.156837	0.303845
13.5	Male	Nudt10	X:4170000-8150000	4	1.99996e-05	-0.757647
13.5	Male	Zfp942	17:19960000-23940000	4	0.179076	-0.500511
13.5	Male	2610027K06Rik	11:83830000-87810000	4	0.049479	-0.440338
13.5	Male	Swt1	1:149420000-153400000	1	0.00557989	1.78195
13.5	Male	Hcst	7:28410000-32390000	3	0.0161597	0.555047
13.5	Male	Lyplal1	1:184110000-188090000	4	0.130057	-0.764863
13.5	Male	Acaa2	18:72770000-76750000	1	0.0564389	0.617019
13.5	Male	Olfr883	9:36020000-40000000	3	0.0610588	0.243491
13.5	Male	Slc4a1ap	5:29520000-33500000	4	0.235595	-0.385068
13.5	Male	Mir351	X:51050000-55030000	1	9.9998e-05	3.01482
13.5	Male	Dcun1d2	8:11280000-15260000	1	0.178496	0.655463
13.5	Male	Pkp4	2:57160000-61140000	1	0.321434	0.163323
13.5	Male	Vac14	8:108610000-112590000	4	0.379552	-0.114939
13.5	Male	Syce2	8:82870000-86850000	1	0.0310594	0.776047
13.5	Male	Dcun1d4	5:71480000-75460000	3	0.134757	0.425192
13.5	Male	Zfp951	5:102860000-106840000	3	0.00381992	0.0931444
13.5	Male	Gm436	4:142680000-146660000	3	1.99996e-05	0.241902
13.5	Male	Jhy	9:38960000-42940000	4	0.109658	-0.870966
13.5	Male	Gfra4	2:129040000-133020000	4	0.110618	-0.177004
13.5	Male	Arrdc2	8:68830000-72810000	1	0.257555	0.163649
13.5	Male	Cldn34b1	X:152890000-156870000	3	0.335773	0.11846
13.5	Male	Acadl	1:64860000-68840000	1	0.000199996	2.36108
13.5	Male	Ddb1	19:8600000-12580000	1	0.0150197	1.02118
13.5	Male	Pla2g15	8:104150000-108130000	1	0.0259395	0.466259
13.5	Male	2610318N02Rik	16:15120000-19100000	1	0.00135997	0.899668
13.5	Male	Slc50a1	3:87270000-91250000	1	0.143597	0.390022
13.5	Male	Cldn34c4	X:125730000-129710000	3	0.223536	0.0317288
13.5	Male	Hdc	2:124610000-128590000	1	0.0532189	0.609961
13.5	Male	Mup7	4:58070000-62050000	4	0.231155	-0.224552
13.5	Male	Rsrp1	4:132920000-136900000	4	0.161577	-0.501936
13.5	Male	Hddc3	7:78340000-82320000	1	0.00289994	1.19621
13.5	Male	Olfr895	9:36260000-40240000	3	0.0240595	0.210184
13.5	Male	2610524H06Rik	5:112820000-116800000	1	0.284914	0.294489
13.5	Male	Ddhd2	8:23750000-27730000	1	0.000119998	1.75413
13.5	Male	Acan	7:77050000-81030000	4	0.160117	-0.277128
13.5	Male	Hdgf	3:85900000-89880000	1	0.0122398	1.2499
13.5	Male	Syf2	4:132930000-136910000	4	0.462351	-0.0113357
13.5	Male	Cldn5	16:16770000-20750000	4	0.0694586	-0.236335
13.5	Male	Jph1	1:15090000-19070000	1	0.0971981	0.871199
13.5	Male	Nudt6	3:35410000-39390000	1	0.0529589	1.01935
13.5	Male	Ggh	4:18040000-22020000	4	0.444531	-0.149206
13.5	Male	Musk	4:56280000-60260000	3	0.00135997	0.64296
13.5	Male	Ptpra	2:128450000-132430000	1	0.00339993	1.14365
13.5	Male	Mustn1	14:28870000-32850000	1	0.354553	0.125623
13.5	Male	Rtel1	2:179310000-183290000	1	0.310614	0.108605
13.5	Male	Gm4567	7:18730000-22710000	3	1.99996e-05	0.340186
13.5	Male	Cldn9	17:21680000-25660000	1	0.180256	0.327795
13.5	Male	Acat2	17:10960000-14940000	1	0.000419992	2.74333
13.5	Male	Vasn	16:2630000-6610000	1	1.99996e-05	2.5423
13.5	Male	Cldnd2	7:41440000-45420000	1	0.100798	0.898389
13.5	Male	Lyzl6	11:101630000-105610000	3	0.0362993	0.524221
13.5	Male	Mvd	8:120440000-124420000	1	0.0576588	0.538863
13.5	Male	Nufip2	11:75680000-79660000	4	0.0560189	-0.555127
13.5	Male	Lztfl1	9:121710000-125690000	4	0.189396	-0.457386
13.5	Male	2700062C07Rik	18:22470000-26450000	1	0.00949981	1.40874
13.5	Male	Erp27	6:134920000-138900000	1	0.257375	0.35142
13.5	Male	Mx2	16:95530000-99510000	4	0.275734	-0.400875
13.5	Male	Erp44	4:46270000-50250000	1	0.000459991	1.95503
13.5	Male	Arvcf	16:16340000-20320000	1	0.0799584	0.630271
13.5	Male	Vav2	2:25420000-29400000	1	0.00239995	1.19286
13.5	Male	Gm4759	7:104440000-108420000	4	0.151817	-0.628578
13.5	Male	Arx	X:91280000-95260000	4	0.342513	-0.162964
13.5	Male	Mir3964	14:107460000-111440000	3	1.99996e-05	0.0535433
13.5	Male	Gm4763	7:22720000-26700000	3	0.243915	0.120876
13.5	Male	Tmem9	1:134010000-137990000	4	0.0213796	-1.02535
13.5	Male	Syne1	10:3190000-7170000	4	0.285514	-0.186865
13.5	Male	Rtn1	12:70400000-74380000	4	0.00269995	-0.344063
13.5	Male	Asah2	19:30100000-34080000	1	0.00461991	2.11917
13.5	Male	Mir3968	11:113440000-117420000	1	0.0112798	0.295029
13.5	Male	Mab21l1	3:53780000-57760000	1	0.116698	0.474691
13.5	Male	Gm4792	10:92290000-96270000	3	0.0413592	0.667669
13.5	Male	Zfp985	4:145550000-149530000	4	3.99992e-05	-1.0106
13.5	Male	Asap1	15:62380000-66360000	1	0.0752985	0.827584
13.5	Male	2810021J22Rik	11:56860000-60840000	4	0.106918	-0.522326
13.5	Male	Tmem95	11:67870000-71850000	1	0.000619988	0.819428
13.5	Male	Heca	10:15940000-19920000	1	0.133537	0.701505
13.5	Male	Acer1	17:54980000-58960000	1	0.000319994	2.02603
13.5	Male	Ghrl	6:111710000-115690000	1	0.0367993	0.821878
13.5	Male	Acer2	4:84870000-88850000	1	0.152637	0.78289
13.5	Male	Ddx20	3:103680000-107660000	1	0.00943981	1.42957
13.5	Male	Plac9b	14:23900000-27880000	3	0.0220396	0.520742
13.5	Male	Clec2h	6:126660000-130640000	3	0.231695	0.152395
13.5	Male	Asb11	X:162430000-166410000	1	0.210956	0.414218
13.5	Male	Vdac1	11:50360000-54340000	1	0.000319994	1.57756
13.5	Male	Ptprs	17:54470000-58450000	1	0.000379992	1.86113
13.5	Male	Mir432	12:107590000-111570000	3	0.213056	0.191786
13.5	Male	Plagl2	2:151240000-155220000	1	0.000719986	0.883659
13.5	Male	Ackr2	9:119890000-123870000	3	0.430011	0.0548809
13.5	Male	2810403A07Rik	3:86680000-90660000	1	0.0246395	0.710431
13.5	Male	Asb15	6:22520000-26500000	1	0.402352	0.136365
13.5	Male	Ptprtos	2:160390000-164370000	3	0.0474391	0.230453
13.5	Male	Nup43	10:5660000-9640000	1	0.0350993	2.29835
13.5	Male	Ddx27	2:165010000-168990000	1	0.00703986	1.07685
13.5	Male	2810404M03Rik	8:39820000-43800000	3	0.165597	0.113622
13.5	Male	Platr14	2:102550000-106530000	2	0.000759985	-0.643691
13.5	Male	Mad2l2	4:146140000-150120000	1	0.249635	0.250908
13.5	Male	Gm4871	5:143030000-147010000	1	0.447031	0.024113
13.5	Male	Clec4a4	6:120990000-124970000	3	0.0757185	0.269223
13.5	Male	Asb3	11:28950000-32930000	4	0.124278	-0.460771
13.5	Male	Zfyve21	12:109810000-113790000	1	0.0126797	1.22981
13.5	Male	Syp	X:5630000-9610000	1	5.99988e-05	1.32707
13.5	Male	Acnat2	4:47400000-51380000	2	0.412352	-0.0331102
13.5	Male	Rubie	14:44570000-48550000	4	0.0125797	-0.642125
13.5	Male	Gm4890	8:77290000-81270000	1	0.0851383	0.727346
13.5	Male	Clec4b2	6:121170000-125150000	2	0.395572	-0.0317073
13.5	Male	Tmprss11a	5:84460000-88440000	1	0.163337	1.1268
13.5	Male	Zfyve27	19:40170000-44150000	1	0.325133	0.23865
13.5	Male	Hemgn	4:44400000-48380000	1	0.000799984	1.80827
13.5	Male	Gimap9	6:46670000-50650000	4	0.49827	-0.0142118
13.5	Male	2810454H06Rik	6:132890000-136870000	1	0.0736385	0.797441
13.5	Male	Slc6a6	6:89680000-93660000	1	0.000239995	2.36342
13.5	Male	Gm4925	10:86730000-90710000	1	0.00843983	2.05318
13.5	Male	Platr8	2:107910000-111890000	1	3.99992e-05	5.60185
13.5	Male	Zfyve9	4:106720000-110700000	2	0.401792	-0.0785854
13.5	Male	Myd88	9:117340000-121320000	1	0.137757	0.499033
13.5	Male	Henmt1	3:106940000-110920000	2	0.0228395	-0.673095
13.5	Male	Mir466f-1	19:10070000-14050000	2	0.306974	-0.0811802
13.5	Male	Slc6a8	X:71670000-75650000	1	0.0217796	1.62295
13.5	Male	Plau	14:18830000-22810000	1	0.0326593	0.722914
13.5	Male	Esr2	12:74170000-78150000	2	3.99992e-05	-0.934838
13.5	Male	Vil1	1:72400000-76380000	1	3.99992e-05	0.951425
13.5	Male	Hephl1	9:13110000-17090000	3	0.240235	0.214949
13.5	Male	Vill	9:117050000-121030000	1	0.0141397	0.942064
13.5	Male	Mir466g	8:106660000-110640000	3	0.49139	0.00490888
13.5	Male	Mag	7:28910000-32890000	1	0.0227195	0.767291
13.5	Male	Plbd1	6:134660000-138640000	1	0.0404592	0.780768
13.5	Male	Slc7a10	7:33180000-37160000	2	0.0924982	-0.253843
13.5	Male	2900026A02Rik	5:111160000-115140000	1	0.0151997	1.03459
13.5	Male	Clgn	8:81380000-85360000	3	0.334533	0.0962453
13.5	Male	Zhx3	2:158870000-162850000	1	1.99996e-05	4.09987
13.5	Male	Slc7a11	3:48440000-52420000	4	0.0729985	-0.461538
13.5	Male	Vipas39	12:85260000-89240000	1	0.0280794	1.69949
13.5	Male	Ascl5	1:134050000-138030000	3	0.00371993	0.898842
13.5	Male	Tmprss3	17:29190000-33170000	1	0.0422592	0.0186245
13.5	Male	Slc7a13	4:17810000-21790000	2	0.00179996	-0.314377
13.5	Male	Herc6	6:55580000-59560000	1	0.283074	0.265165
13.5	Male	Pus10	11:21660000-25640000	1	0.00921982	2.18041
13.5	Male	Virma	4:9480000-13460000	1	0.238615	0.493637
13.5	Male	Asf1b	8:81950000-85930000	1	0.00315994	1.06893
13.5	Male	Olfr948	9:37310000-41290000	3	0.0193596	0.274482
13.5	Male	Gm5071	X:89930000-93910000	3	0.163197	0.10631
13.5	Male	Vit	17:76500000-80480000	3	0.0233995	0.471587
13.5	Male	Gm5072	X:89390000-93370000	3	0.284254	0.0448878
13.5	Male	Zim1	7:4690000-8670000	1	0.0276594	0.830875
13.5	Male	Plcd1	9:117080000-121060000	1	0.0809584	0.890601
13.5	Male	Decr2	17:24090000-28070000	4	0.445951	-0.0299263
13.5	Male	Vkorc1l1	5:127940000-131920000	1	0.0335793	1.44715
13.5	Male	Olfr951	9:37390000-41370000	3	0.0233795	0.258772
13.5	Male	Slc7a2	8:38860000-42840000	4	0.220096	-0.591305
13.5	Male	Clip1	5:121680000-125660000	1	0.259955	0.141429
13.5	Male	Nxf7	X:133590000-137570000	1	0.425171	0.110308
13.5	Male	Mir467a-8	2:8470000-12450000	3	1.99996e-05	0.227774
13.5	Male	Vldlr	19:25210000-29190000	4	0.0376792	-0.217042
13.5	Male	Vmac	17:54710000-58690000	1	0.00935981	2.12627
13.5	Male	Olfr954	9:37460000-41440000	3	0.0370193	0.245554
13.5	Male	Mageb4	X:84250000-88230000	4	0.48451	-0.0289375
13.5	Male	Gja3	14:55050000-59030000	3	0.0110198	0.69488
13.5	Male	Gm5086	13:95550000-99530000	1	0.0678986	0.362284
13.5	Male	Gja4	4:125310000-129290000	4	0.191316	-0.2958
13.5	Male	Myh6	14:52960000-56940000	1	5.99988e-05	1.2818
13.5	Male	Mir467d	2:8500000-12480000	3	0.209776	0.227774
13.5	Male	Nxpe3	16:53890000-57870000	1	0.154337	0.781057
13.5	Male	3100003L05Rik	7:122700000-126680000	3	0.00047999	0.494815
13.5	Male	Vmn1r104	7:18530000-22510000	3	1.99996e-05	0.397429
13.5	Male	Tmtc1	6:146440000-150420000	4	0.000199996	-0.593348
13.5	Male	Sytl3	17:4670000-8650000	3	0.370253	0.0730515
13.5	Male	Tmtc2	10:103570000-107550000	1	0.155617	0.896096
13.5	Male	Plcl2	17:48500000-52480000	1	0.0269595	0.786454
13.5	Male	Myh9	15:75840000-79820000	1	0.0206196	0.767919
13.5	Male	Slc8a1	17:79730000-83710000	3	0.00715986	0.38307
13.5	Male	Olfr960	9:37620000-41600000	3	0.223296	0.1149
13.5	Male	Nxph1	6:6950000-10930000	3	0.170577	0.177124
13.5	Male	Defa27	8:19310000-23290000	3	0.00633987	0.232583
13.5	Male	Szrd1	4:139130000-143110000	1	0.000599988	1.76621
13.5	Male	Slc8a3	12:79330000-83310000	3	0.000239995	0.935578
13.5	Male	Cln6	9:60830000-64810000	1	0.00361993	1.05772
13.5	Male	Defa29	8:19320000-23300000	3	0.0138197	0.224677
13.5	Male	Gjb4	4:125350000-129330000	2	0.466711	-0.00875105
13.5	Male	Kcna3	3:105030000-109010000	4	1.99996e-05	-0.465308
13.5	Male	Magoh	4:105870000-109850000	4	0.162117	-0.391012
13.5	Male	Ets1	9:30690000-34670000	4	0.471051	-0.0488948
13.5	Male	Defa32	8:19520000-23500000	3	0.048439	0.206119
13.5	Male	Taar1	10:21920000-25900000	2	0.370433	-0.0689067
13.5	Male	Clock	5:74300000-78280000	1	0.122618	0.475444
13.5	Male	Defa35	8:19060000-23040000	3	1.99996e-05	0.24297
13.5	Male	Kcna6	6:124740000-128720000	1	0.109818	0.676316
13.5	Male	Pld4	12:110760000-114740000	1	0.00533989	0.490648
13.5	Male	Pycard	7:125990000-129970000	1	0.143357	0.389229
13.5	Male	Mir495	12:107710000-111690000	3	0.0049399	0.717848
13.5	Male	Myl6b	10:126490000-130470000	1	0.00853983	1.80327
13.5	Male	Tnfaip3	10:17010000-20990000	4	0.343193	-0.220938
13.5	Male	S100a11	3:91520000-95500000	1	0.00755985	1.47293
13.5	Male	Olfr971	9:37830000-41810000	3	0.0945181	0.243659
13.5	Male	Defa6	8:19730000-23710000	3	1.99996e-05	0.348254
13.5	Male	Slc9a5	8:103340000-107320000	1	0.049099	0.6823
13.5	Male	Mak16	8:29160000-33140000	1	5.99988e-05	10.0452
13.5	Male	Aspn	13:47540000-51520000	3	0.244035	0.130665
13.5	Male	Zmym2	14:54880000-58860000	1	0.426651	0.0497533
13.5	Male	Zmym3	X:99410000-103390000	1	0.000159997	2.86135
13.5	Male	Taar6	10:21980000-25960000	1	0.446971	0.002794
13.5	Male	Pygl	12:68220000-72200000	1	0.449011	0.0389018
13.5	Male	Hgfac	5:33040000-37020000	1	0.0469991	0.484725
13.5	Male	Kcnab3	11:67320000-71300000	1	0.232295	0.385197
13.5	Male	Defa-ps13	8:17300000-21280000	3	0.167597	0.154586
13.5	Male	Mir501	X:5240000-9220000	2	0.129637	-0.324514
13.5	Male	Acsm1	7:117610000-121590000	3	1.99996e-05	0.420731
13.5	Male	Kcnb1	2:165180000-169160000	2	0.49003	-0.00857353
13.5	Male	Asrgl1	19:7130000-11110000	4	0.0169197	-0.799967
13.5	Male	Slc9a9	9:92660000-96640000	4	0.293714	-0.115621
13.5	Male	Mir504	X:57090000-61070000	1	0.000179996	0.857583
13.5	Male	Gk5	9:94110000-98090000	1	0.0742585	1.17736
13.5	Male	Eva1a	6:80040000-84020000	1	0.114978	0.581694
13.5	Male	Gm5141	13:60780000-64760000	1	0.0413792	0.377901
13.5	Male	Ass1	2:29470000-33450000	4	0.0566389	-0.546298
13.5	Male	Mall	2:125720000-129700000	1	0.168717	0.369583
13.5	Male	S100a6	3:88610000-92590000	4	1.99996e-05	-0.161099
13.5	Male	Gm5142	14:57170000-61150000	3	0.287914	0.161754
13.5	Male	Malsu1	6:47070000-51050000	1	0.0102398	1.22838
13.5	Male	Vmn1r143	7:18190000-22170000	3	1.99996e-05	0.403647
13.5	Male	Astl	2:125330000-129310000	4	1.99996e-05	-0.538573
13.5	Male	Acsm5	7:117520000-121500000	3	0.0443791	0.373199
13.5	Male	Defb14	8:17190000-21170000	3	0.473811	0.000261666
13.5	Male	Hhex	19:35430000-39410000	3	0.394772	0.0762689
13.5	Male	Vmn1r152	7:18530000-22510000	3	1.99996e-05	0.397429
13.5	Male	Asxl2	12:1420000-5400000	1	0.0382992	1.23699
13.5	Male	S100b	10:74250000-78230000	1	0.0136397	1.01517
13.5	Male	Hhipl1	12:106300000-110280000	2	0.0260795	-0.371058
13.5	Male	S100g	X:160960000-164940000	1	0.00137997	2.87116
13.5	Male	Evi2b	11:77520000-81500000	1	0.112778	0.426285
13.5	Male	Oas2	5:118740000-122720000	4	0.0278394	-0.44809
13.5	Male	Slco1a5	6:140270000-144250000	4	0.109658	-0.694558
13.5	Male	Glb1l2	9:24800000-28780000	3	0.300914	0.0823074
13.5	Male	3830406C13Rik	14:10280000-14260000	1	0.0419792	1.21491
13.5	Male	Evi5	5:105870000-109850000	1	0.000139997	0.271718
13.5	Male	Vmn1r16	6:55320000-59300000	3	0.0607588	0.263557
13.5	Male	Defb20	2:150470000-154450000	3	0.0370393	0.494742
13.5	Male	Gm525	11:87070000-91050000	1	0.137577	0.323349
13.5	Male	Qk	17:8310000-12290000	1	1.99996e-05	2.96558
13.5	Male	Tnfrsf17	16:9310000-13290000	1	0.0300594	0.780364
13.5	Male	Vmn1r166	7:18700000-22680000	3	0.281994	0.349136
13.5	Male	Atad2	15:56130000-60110000	1	0.00529989	1.54738
13.5	Male	3930402G23Rik	8:8920000-12900000	1	0.00659987	1.43464
13.5	Male	Hic1	11:73170000-77150000	1	0.00103998	1.01332
13.5	Male	Evx1os	6:50310000-54290000	3	0.0178996	0.414005
13.5	Male	Qrfp	2:29810000-33790000	2	0.193176	-0.261324
13.5	Male	Actl10	2:152550000-156530000	1	0.0051399	0.388302
13.5	Male	Vmn1r17	6:55360000-59340000	3	1.99996e-05	0.255739
13.5	Male	Tac4	11:93260000-97240000	1	0.172517	0.140264
13.5	Male	Plekhf2	4:9000000-12980000	1	0.158457	0.811278
13.5	Male	Atat1	17:33910000-37890000	1	0.0349993	1.15694
13.5	Male	Slco2b1	7:97700000-101680000	4	0.00293994	-0.164754
13.5	Male	Oaz2	9:63670000-67650000	1	0.000339993	1.22752
13.5	Male	Atcay	10:79230000-83210000	1	0.108078	0.30532
13.5	Male	Ewsr1	11:3090000-7070000	1	0.429351	0.110703
13.5	Male	Saa1	7:44740000-48720000	2	0.135617	-0.310081
13.5	Male	4632415L05Rik	3:17890000-21870000	4	0.285814	-0.402979
13.5	Male	Mir5116	X:54580000-58560000	1	0.0208396	1.55973
13.5	Male	Atf2	2:71890000-75870000	1	0.00755985	1.90037
13.5	Male	Zp2	7:118140000-122120000	2	0.248995	-0.145118
13.5	Male	Actl9	17:31430000-35410000	4	3.99992e-05	-0.686202
13.5	Male	Slco6b1	1:94990000-98970000	3	0.272195	0.0524169
13.5	Male	Qsox2	2:24230000-28210000	1	0.313274	0.184254
13.5	Male	Kcng4	8:117630000-121610000	1	0.00973981	1.07543
13.5	Male	Sacs	14:59130000-63110000	3	0.00549989	0.146577
13.5	Male	Tacr3	3:132820000-136800000	3	0.0752985	0.348153
13.5	Male	Vmn1r179	7:21920000-25900000	3	0.00367993	0.349168
13.5	Male	Mir5125	12:46300000-50280000	2	0.147257	-0.0554262
13.5	Male	Defb39	8:17060000-21040000	3	0.48557	0.0160859
13.5	Male	Obp2b	2:23730000-27710000	2	0.00879982	-0.849671
13.5	Male	Zpbp	11:9460000-13440000	4	1.99996e-05	-1.12072
13.5	Male	R3hcc1l	19:40510000-44490000	4	0.140457	-0.558732
13.5	Male	Gm5434	12:34090000-38070000	1	0.107298	0.66162
13.5	Male	Tnfsf12	11:67690000-71670000	1	3.99992e-05	1.34633
13.5	Male	Cmip	8:115340000-119320000	1	0.00589988	1.91708
13.5	Male	Plekhm3	1:62950000-66930000	1	0.0286794	0.885212
13.5	Male	Gm5458	14:17600000-21580000	3	0.0156597	0.602241
13.5	Male	Ocel1	8:69370000-73350000	1	0.0687986	0.647142
13.5	Male	Gm5460	14:32040000-36020000	3	1.99996e-05	0.343785
13.5	Male	Atg101	15:99280000-103260000	1	7.99984e-05	1.4226
13.5	Male	Plekho2	9:63580000-67560000	1	0.0302594	0.647223
13.5	Male	Slfn2	11:81060000-85040000	3	0.0384592	0.256875
13.5	Male	Atg12	18:44740000-48720000	1	0.00225995	2.57408
13.5	Male	Taf12	4:130270000-134250000	1	0.110098	0.619561
13.5	Male	R74862	7:141050000-145030000	4	0.273375	-0.302574
13.5	Male	Kcnh8	17:50600000-54580000	4	1.99996e-05	-0.914364
13.5	Male	Samd12	15:51900000-55880000	3	0.00209996	0.497076
13.5	Male	Cdk17	10:91160000-95140000	1	0.0158597	0.956481
13.5	Male	Spon1	7:111760000-115740000	3	0.00047999	0.688376
13.5	Male	Pck2	14:53540000-57520000	1	0.182436	0.306133
13.5	Male	Neurl3	1:34270000-38250000	4	0.0369593	-0.141851
13.5	Male	Gpr18	14:119910000-123890000	1	0.000179996	1.49133
13.5	Male	Mkln1os	6:29390000-33370000	4	0.449011	-0.0959121
13.5	Male	1700009C05Rik	6:79910000-83890000	3	0.321514	0.130606
13.5	Male	Gpr182	10:125750000-129730000	1	0.0380392	0.779523
13.5	Male	Prag1	8:34090000-38070000	1	0.0691786	0.752815
13.5	Male	Bicdl2	17:21660000-25640000	1	0.0109198	1.0782
13.5	Male	Mfsd6	1:50720000-54700000	4	0.0692786	-0.42691
13.5	Male	Shroom1	11:51450000-55430000	1	0.425111	0.0617983
13.5	Male	E2f1	2:152560000-156540000	1	0.0048999	0.493523
13.5	Male	Ttf1	2:27060000-31040000	4	0.105158	-0.40561
13.5	Male	Spp2	1:86400000-90380000	4	0.0211396	-0.516708
13.5	Male	Ift172	5:29290000-33270000	4	0.346973	-0.202839
13.5	Male	Pcna	2:130250000-134230000	1	0.0131597	1.87419
13.5	Male	Sppl2a	2:124930000-128910000	1	0.0049999	1.28225
13.5	Male	Siae	9:35610000-39590000	1	0.259955	0.463004
13.5	Male	5730412P04Rik	X:134100000-138080000	1	0.000439991	1.88252
13.5	Male	Nexmif	X:102200000-106180000	4	0.350053	-0.119877
13.5	Male	Mfsd9	1:38790000-42770000	4	1.99996e-05	-1.05467
13.5	Male	Nf1	11:77330000-81310000	1	0.207516	0.239402
13.5	Male	Cdk5rap1	2:152370000-156350000	4	0.0396392	-0.541993
13.5	Male	Olfr390	11:71780000-75760000	3	1.99996e-05	0.846514
13.5	Male	5730435O14Rik	10:39560000-43540000	3	0.229855	0.242733
13.5	Male	1700011H14Rik	14:47240000-51220000	3	0.375912	0.0767947
13.5	Male	Gm13287	4:86800000-90780000	2	0.0829983	-0.307709
13.5	Male	Pcolce	5:135610000-139590000	1	0.273395	0.257367
13.5	Male	Sidt1	16:42330000-46310000	2	0.315694	-0.112554
13.5	Male	5730460C07Rik	3:151790000-155770000	3	0.337073	0.0807357
13.5	Male	Lef1	3:129110000-133090000	4	1.99996e-05	-0.458538
13.5	Male	Olfr393	11:71840000-75820000	3	1.99996e-05	0.889419
13.5	Male	Ctnna3	10:61430000-65410000	1	0.00779984	1.21933
13.5	Male	Sprn	7:138150000-142130000	3	0.427351	0.0519823
13.5	Male	Mlf2	6:122930000-126910000	1	0.000739985	2.10652
13.5	Male	Ttll13	7:78240000-82220000	1	0.00293994	0.882239
13.5	Male	Zbtb8os	4:127330000-131310000	1	0.00051999	1.60615
13.5	Male	Lefty2	1:178890000-182870000	1	0.0306794	0.490085
13.5	Male	Nfatc2	2:166590000-170570000	1	0.00855983	0.865572
13.5	Male	Blcap	2:155560000-159540000	4	0.0303394	-0.798403
13.5	Male	Fndc3a	14:70710000-74690000	1	0.0287194	1.41131
13.5	Male	Blk	14:61410000-65390000	3	1.99996e-05	0.759518
13.5	Male	Siglece	7:41660000-45640000	2	0.0196796	-0.59932
13.5	Male	Prc1	7:78290000-82270000	1	0.0611588	0.605995
13.5	Male	Gpr4	7:17210000-21190000	2	3.99992e-05	-0.857629
13.5	Male	Anapc15	7:99880000-103860000	1	3.99992e-05	1.12196
13.5	Male	Lemd2	17:25200000-29180000	4	0.00189996	-0.527671
13.5	Male	Igdcc3	9:63140000-67120000	1	0.0272795	0.602514
13.5	Male	1700012D14Rik	7:109120000-113100000	4	0.0228195	-1.02704
13.5	Male	Mgat4e	1:132540000-136520000	1	0.000619988	0.699325
13.5	Male	5830416I19Rik	5:62040000-66020000	4	0.364853	-0.148833
13.5	Male	Nfe2l1	11:94820000-98800000	1	0.133757	0.678495
13.5	Male	Gm13483	2:48290000-52270000	1	0.281294	0.434354
13.5	Male	Sigmar1	4:39740000-43720000	1	0.0723386	0.562988
13.5	Male	Fndc9	11:44230000-48210000	2	0.365393	-0.0363928
13.5	Male	Leng8	7:2130000-6110000	1	0.000139997	2.13938
13.5	Male	1700013H16Rik	X:51750000-55730000	3	0.464651	0.0254901
13.5	Male	Nfic	10:79420000-83400000	1	0.262275	0.150923
13.5	Male	5830444B04Rik	4:153420000-157400000	2	0.355313	-0.115845
13.5	Male	5830454E08Rik	9:118570000-122550000	4	0.233995	-0.31436
13.5	Male	1700015G11Rik	7:50010000-53990000	2	0.0675586	-0.215968
13.5	Male	Fntb	12:74830000-78810000	1	0.0929181	0.68125
13.5	Male	Nfix	8:82800000-86780000	3	0.142737	0.30237
13.5	Male	Igf2r	17:10760000-14740000	1	0.00123998	1.6753
13.5	Male	1700016C15Rik	1:175720000-179700000	3	0.350953	0.0884415
13.5	Male	Th	7:140890000-144870000	3	0.00365993	0.689709
13.5	Male	5930403L14Rik	4:152630000-156610000	3	1.99996e-05	0.49014
13.5	Male	Cdkn2aipnl	11:49960000-53940000	1	0.430771	0.0513187
13.5	Male	Leprotl1	8:32140000-36120000	1	0.432271	0.0743917
13.5	Male	Rhou	8:121650000-125630000	1	0.458591	0.0483802
13.5	Male	Zc3h3	15:73840000-77820000	1	0.000139997	1.36177
13.5	Male	Gpr75	11:28880000-32860000	4	0.189456	-0.277573
13.5	Male	Gpr82	X:11660000-15640000	1	0.136717	0.269816
13.5	Male	Nfkbib	7:26760000-30740000	1	0.128077	0.491713
13.5	Male	1700016K19Rik	11:73990000-77970000	3	0.147337	0.382522
13.5	Male	Zc3h7a	16:9170000-13150000	1	0.131537	0.556483
13.5	Male	Ear14	14:49200000-53180000	3	0.227135	0.0834004
13.5	Male	Sin3b	8:70720000-74700000	1	0.0224796	1.10441
13.5	Male	Fos	12:83470000-87450000	1	0.418412	0.064183
13.5	Male	Nfkbie	17:43550000-47530000	2	0.0319794	-0.581623
[truncated: 22,028 more rows]

## Sheet: Fig_3b_GO_analysis_male 
geneSet	description	link	size	overlap	expect	enrichmentRatio	pValue	FDR	overlapId	userId
GO:0010273	detoxification of copper ion	http://amigo.geneontology.org/amigo/term/GO:0010273	6	4	0.188152	21.2594	1.36572e-05	0.00223903	17748;17750;17751;17752	Mt1;Mt2;Mt3;Mt4
GO:1990169	stress response to copper ion	http://amigo.geneontology.org/amigo/term/GO:1990169	6	4	0.188152	21.2594	1.36572e-05	0.00223903	17748;17750;17751;17752	Mt1;Mt2;Mt3;Mt4
GO:0097501	stress response to metal ion	http://amigo.geneontology.org/amigo/term/GO:0097501	9	5	0.282228	17.7162	3.38455e-06	0.000824825	14828;17748;17750;17751;17752	Hspa5;Mt1;Mt2;Mt3;Mt4
GO:0071294	cellular response to zinc ion	http://amigo.geneontology.org/amigo/term/GO:0071294	12	6	0.376304	15.9445	7.29424e-07	0.000299195	12257;12912;17748;17750;17751;17752	Creb1;Mt1;Mt2;Mt3;Mt4;Tspo
GO:0061687	detoxification of inorganic compound	http://amigo.geneontology.org/amigo/term/GO:0061687	8	4	0.25087	15.9445	6.06042e-05	0.00719037	17748;17750;17751;17752	Mt1;Mt2;Mt3;Mt4
GO:0060009	Sertoli cell development	http://amigo.geneontology.org/amigo/term/GO:0060009	22	7	0.689891	10.1465	3.2569e-06	0.000824825	13010;14309;20682;22589;50796;100986;319448	Akap9;Atrx;Cst3;Dmrt1;Fndc3a;Fshr;Sox9
GO:0007063	regulation of sister chromatid cohesion	http://amigo.geneontology.org/amigo/term/GO:0007063	21	6	0.658533	9.11116	3.36474e-05	0.0047955	19357;22589;26914;71514;218914;226151	Atrx;H2afy;Rad21;Sfpq;Slf2;Wapl
GO:0060008	Sertoli cell differentiation	http://amigo.geneontology.org/amigo/term/GO:0060008	29	7	0.909402	7.69736	2.46229e-05	0.00363975	13010;14309;20682;22589;50796;100986;319448	Akap9;Atrx;Cst3;Dmrt1;Fndc3a;Fshr;Sox9
GO:0010043	response to zinc ion	http://amigo.geneontology.org/amigo/term/GO:0010043	42	8	1.31707	6.07411	4.10479e-05	0.00552431	11810;12257;12912;17748;17750;17751;17752;19211	Apobec1;Creb1;Mt1;Mt2;Mt3;Mt4;Pten;Tspo
GO:0007062	sister chromatid cohesion	http://amigo.geneontology.org/amigo/term/GO:0007062	54	10	1.69337	5.90538	5.88112e-06	0.00129342	19357;22589;26914;51792;71514;71988;100710;210711;218914;226151	Atrx;Esco2;H2afy;Mcmbp;Pds5b;Ppp2r1a;Rad21;Sfpq;Slf2;Wapl
GO:0034502	protein localization to chromosome	http://amigo.geneontology.org/amigo/term/GO:0034502	78	12	2.44598	4.90601	5.31719e-06	0.00119863	12534;14056;19357;20877;22589;26914;30877;71988;101185;104271;218914;226151	Atrx;Aurkb;Cdk1;Esco2;Ezh2;Gnl3;H2afy;Pot1a;Rad21;Slf2;Tex15;Wapl
GO:0006367	transcription initiation from RNA polymerase II promoter	http://amigo.geneontology.org/amigo/term/GO:0006367	59	9	1.85016	4.86444	8.55875e-05	0.00918742	12912;15214;21374;26896;67089;98403;228980;234959;235459	Creb1;Gtf2a2;Hey2;Med14;Med17;Psmc6;Taf4;Tbp;Zfp451
GO:0006352	DNA-templated transcription, initiation	http://amigo.geneontology.org/amigo/term/GO:0006352	99	13	3.10451	4.18745	1.30026e-05	0.00223903	12912;15214;21374;26896;67089;93762;98403;106298;108143;228980;234959;235459;544971	Bdp1;Creb1;Gtf2a2;Hey2;Med14;Med17;Psmc6;Rrn3;Smarca5;Taf4;Taf9;Tbp;Zfp451
GO:0008584	male gonad development	http://amigo.geneontology.org/amigo/term/GO:0008584	141	17	4.42158	3.84478	2.10018e-06	0.00061088	12316;12402;12841;13010;14309;18095;20133;20682;22589;50796;54562;57816;100986;101476;110542;214899;319448	Akap9;Amhr2;Aspm;Atrx;Cbl;Col9a3;Cst3;Dmrt1;Fndc3a;Fshr;Kdm5a;Lrrc6;Nkx3-1;Plekha1;Rrm1;Sox9;Tesc
GO:0046661	male sex differentiation	http://amigo.geneontology.org/amigo/term/GO:0046661	167	20	5.2369	3.81905	2.99962e-07	0.000246554	12316;12402;12841;13010;14309;17129;18095;20133;20682;22589;50796;54562;57816;100986;101476;104271;110542;214899;319448;381157	Akap9;Amhr2;Aspm;Atrx;Cbl;Col9a3;Cst3;Dmrt1;Fndc3a;Fshr;Greb1l;Kdm5a;Lrrc6;Nkx3-1;Plekha1;Rrm1;Smad5;Sox9;Tesc;Tex15
GO:0046546	development of primary male sexual characteristics	http://amigo.geneontology.org/amigo/term/GO:0046546	142	17	4.45294	3.81771	2.31763e-06	0.000633274	12316;12402;12841;13010;14309;18095;20133;20682;22589;50796;54562;57816;100986;101476;110542;214899;319448	Akap9;Amhr2;Aspm;Atrx;Cbl;Col9a3;Cst3;Dmrt1;Fndc3a;Fshr;Kdm5a;Lrrc6;Nkx3-1;Plekha1;Rrm1;Sox9;Tesc
GO:0000725	recombinational repair	http://amigo.geneontology.org/amigo/term/GO:0000725	114	13	3.57489	3.63647	5.93456e-05	0.00713492	19691;21761;27354;66713;67241;69885;71514;74386;98415;104271;209334;234736;236904	Actr2;Aunip;Gen1;Klhl15;Morf4l1;Nbn;Nucks1;Recql;Rfwd3;Rmi1;Sfpq;Smc6;Tex15
GO:0000724	double-strand break repair via homologous recombination	http://amigo.geneontology.org/amigo/term/GO:0000724	114	13	3.57489	3.63647	5.93456e-05	0.00713492	19691;21761;27354;66713;67241;69885;71514;74386;98415;104271;209334;234736;236904	Actr2;Aunip;Gen1;Klhl15;Morf4l1;Nbn;Nucks1;Recql;Rfwd3;Rmi1;Sfpq;Smc6;Tex15
GO:0071826	ribonucleoprotein complex subunit organization	http://amigo.geneontology.org/amigo/term/GO:0071826	223	23	6.99299	3.28901	5.97934e-07	0.000283767	13209;13665;14105;16573;18983;21357;26905;27979;54723;66877;66978;68135;72587;78655;80913;100019;104625;108143;192196;214498;216767;231386;100042807	Cdc73;Cnot6;Cnot7;Crnkl1;Ddx6;Eif2s1;Eif2s3x;Eif3b;Eif3h;Eif3j1;Eif3j2;Kif5b;Luc7l2;Luc7l;Mdn1;Mrpl22;Pan3;Pum2;Srsf10;Taf9;Tarbp2;Tfip11;Ythdc1
GO:0022618	ribonucleoprotein complex assembly	http://amigo.geneontology.org/amigo/term/GO:0022618	210	21	6.58533	3.18891	3.01843e-06	0.000800506	13209;13665;14105;18983;21357;26905;27979;66877;66978;68135;72587;78655;80913;100019;104625;108143;192196;214498;216767;231386;100042807	Cdc73;Cnot6;Cnot7;Crnkl1;Ddx6;Eif2s1;Eif2s3x;Eif3b;Eif3h;Eif3j1;Eif3j2;Luc7l2;Luc7l;Mdn1;Mrpl22;Pan3;Pum2;Srsf10;Taf9;Tarbp2;Ythdc1
GO:0008406	gonad development	http://amigo.geneontology.org/amigo/term/GO:0008406	235	23	7.36929	3.12106	1.4953e-06	0.000494631	12316;12402;12841;13010;14309;14566;14828;15387;18095;20133;20682;22215;22589;50796;54562;57816;75410;100986;101476;110542;214899;228980;319448	Akap9;Amhr2;Aspm;Atrx;Cbl;Col9a3;Cst3;Dmrt1;Fndc3a;Fshr;Gdf9;Hnrnpk;Hspa5;Kdm5a;Kmt2b;Lrrc6;Nkx3-1;Plekha1;Rrm1;Sox9;Taf4;Tesc;Ube3a
GO:0045137	development of primary sexual characteristics	http://amigo.geneontology.org/amigo/term/GO:0045137	241	23	7.55745	3.04336	2.30573e-06	0.000633274	12316;12402;12841;13010;14309;14566;14828;15387;18095;20133;20682;22215;22589;50796;54562;57816;75410;100986;101476;110542;214899;228980;319448	Akap9;Amhr2;Aspm;Atrx;Cbl;Col9a3;Cst3;Dmrt1;Fndc3a;Fshr;Gdf9;Hnrnpk;Hspa5;Kdm5a;Kmt2b;Lrrc6;Nkx3-1;Plekha1;Rrm1;Sox9;Taf4;Tesc;Ube3a
GO:0006402	mRNA catabolic process	http://amigo.geneontology.org/amigo/term/GO:0006402	187	17	5.86408	2.89901	8.70182e-05	0.00923109	11792;11810;14852;18983;20823;24014;56403;66373;72587;75420;78428;78781;80913;104625;229663;230908;233789	Apex1;Apobec1;Cnot6;Cnot7;Csde1;Gspt1;Lsm5;Pan3;Pum2;Pym1;Rnasel;Secisbp2;Smg1;Ssb;Syncrip;Tardbp;Zc3hav1
GO:0007548	sex differentiation	http://amigo.geneontology.org/amigo/term/GO:0007548	287	26	8.99995	2.88891	1.37396e-06	0.000476501	12316;12402;12841;13010;14309;14566;14828;15387;17129;18095;20133;20682;22215;22589;50796;54562;57816;75410;100986;101476;104271;110542;214899;228980;319448;381157	Akap9;Amhr2;Aspm;Atrx;Cbl;Col9a3;Cst3;Dmrt1;Fndc3a;Fshr;Gdf9;Greb1l;Hnrnpk;Hspa5;Kdm5a;Kmt2b;Lrrc6;Nkx3-1;Plekha1;Rrm1;Smad5;Sox9;Taf4;Tesc;Tex15;Ube3a
GO:0006401	RNA catabolic process	http://amigo.geneontology.org/amigo/term/GO:0006401	216	19	6.77348	2.80506	5.34522e-05	0.00680235	11792;11810;14000;14852;18983;20823;24014;56403;66373;72587;75420;78428;78781;80913;104625;229663;230908;233789;380773	Apex1;Apobec1;Cnot6;Cnot7;Csde1;Drosha;Gspt1;Lsm5;Pan3;Pum2;Pym1;Rnasel;Secisbp2;Slirp;Smg1;Ssb;Syncrip;Tardbp;Zc3hav1
GO:0022613	ribonucleoprotein complex biogenesis	http://amigo.geneontology.org/amigo/term/GO:0022613	404	34	12.6689	2.68373	1.94261e-07	0.000246554	13209;13665;14000;14105;18572;18983;19211;21357;24014;26905;27979;57316;66161;66409;66583;66877;66978;68135;68533;69237;69663;72587;78655;80913;100019;100608;104625;106298;108143;192196;214498;216767;231386;100042807	C1d;Cdc73;Cnot6;Cnot7;Crnkl1;Ddx51;Ddx6;Drosha;Eif2s1;Eif2s3x;Eif3b;Eif3h;Eif3j1;Eif3j2;Exosc1;Gtpbp4;Luc7l2;Luc7l;Mdn1;Mphosph6;Mrpl22;Noc4l;Pan3;Pdcd11;Pop4;Pten;Pum2;Rnasel;Rrn3;Rsl1d1;Srsf10;Taf9;Tarbp2;Ythdc1
GO:0043161	proteasome-mediated ubiquitin-dependent protein catabolic process	http://amigo.geneontology.org/amigo/term/GO:0043161	364	29	11.4146	2.54061	4.57594e-06	0.00105798	14828;17772;19167;19170;19358;21762;22215;23806;26374;26444;54609;56353;67089;67163;68612;68795;70797;71538;72194;77006;93687;97064;108143;193670;225131;236904;242960;252870;329795	Ankib1;Arih1;Ccdc47;Cop1;Csnk1a1;Ddrgk1;Fbxl20;Fbxl5;Fbxo9;Hspa5;Klhl15;Mtm1;Psma3;Psma7;Psmb1;Psmc6;Psmd2;Rad23a;Rnf185;Rybp;Taf9;Tmem67;Ube2c;Ube3a;Ubqln2;Ubr3;Usp7;Wac;Wwtr1
GO:0008380	RNA splicing	http://amigo.geneontology.org/amigo/term/GO:0008380	341	27	10.6933	2.52494	1.08715e-05	0.0019395	11834;14105;15387;20637;20658;54367;54723;56031;56403;59013;66373;66877;66978;67039;67106;67197;69131;69207;69562;70601;71514;76522;101943;192196;225027;230908;231386	Aqr;Cdk12;Cdk13;Crnkl1;Ecd;Hnrnph1;Hnrnpk;Lsm5;Lsm8;Luc7l2;Luc7l;Ppie;Rbm25;Sf3b3;Sfpq;Snrnp70;Son;Srsf10;Srsf11;Srsf7;Syncrip;Tardbp;Tfip11;Ythdc1;Zbtb8os;Zcrb1;Zfp326
GO:0048608	reproductive structure development	http://amigo.geneontology.org/amigo/term/GO:0048608	469	37	14.7072	2.51577	2.84456e-07	0.000246554	12211;12316;12402;12841;13010;14309;14566;14828;15214;15387;17986;18095;18815;19143;19211;20133;20682;20873;21945;22215;22589;23950;50796;54562;56711;57816;75410;100986;101476;104271;107586;110542;211064;214899;228980;319448;381157	Akap9;Alkbh1;Amhr2;Aspm;Atrx;Birc6;Cbl;Col9a3;Cst3;Dedd;Dmrt1;Dnajb6;Fndc3a;Fshr;Gdf9;Greb1l;Hey2;Hnrnpk;Hspa5;Kdm5a;Kmt2b;Lrrc6;Ndp;Nkx3-1;Ovol2;Plag1;Plekha1;Plg;Plk4;Pten;Rrm1;Sox9;St14;Taf4;Tesc;Tex15;Ube3a
GO:0018205	peptidyl-lysine modification	http://amigo.geneontology.org/amigo/term/GO:0018205	345	27	10.8188	2.49567	1.34161e-05	0.00223903	11909;14056;15182;15185;17192;17765;19386;21761;22589;26914;30877;50995;57261;64707;66083;67099;68917;70316;72895;73247;75410;75560;98403;108143;140858;223770;231915	Atf2;Atrx;Brd1;Brd4;Ep400;Ezh2;Gnl3;H2afy;Hdac2;Hdac6;Hint2;Kmt2b;Mbd3;Mettl21a;Morf4l1;Mrgbp;Mtf2;Ndufab1;Ranbp2;Setd5;Setd6;Suv39h2;Taf9;Uba2;Uspl1;Wdr5;Zfp451
GO:0061458	reproductive system development	http://amigo.geneontology.org/amigo/term/GO:0061458	474	37	14.864	2.48923	3.69391e-07	0.000246554	12211;12316;12402;12841;13010;14309;14566;14828;15214;15387;17986;18095;18815;19143;19211;20133;20682;20873;21945;22215;22589;23950;50796;54562;56711;57816;75410;100986;101476;104271;107586;110542;211064;214899;228980;319448;381157	Akap9;Alkbh1;Amhr2;Aspm;Atrx;Birc6;Cbl;Col9a3;Cst3;Dedd;Dmrt1;Dnajb6;Fndc3a;Fshr;Gdf9;Greb1l;Hey2;Hnrnpk;Hspa5;Kdm5a;Kmt2b;Lrrc6;Ndp;Nkx3-1;Ovol2;Plag1;Plekha1;Plg;Plk4;Pten;Rrm1;Sox9;St14;Taf4;Tesc;Tex15;Ube3a
GO:0042176	regulation of protein catabolic process	http://amigo.geneontology.org/amigo/term/GO:0042176	359	27	11.2578	2.39834	2.71757e-05	0.0039523	13010;17772;18245;19211;19358;20682;21762;21945;22215;23806;26374;54609;56353;56458;67089;70797;72194;77006;84092;93687;101943;108143;225131;230598;242960;252870;329795	Ankib1;Arih1;Cop1;Csnk1a1;Cst3;Ddrgk1;Dedd;Fbxl20;Fbxl5;Foxo1;Mtm1;Nrd1;Oaz1;Psmc6;Psmd2;Pten;Rad23a;Rybp;Sf3b3;Sox9;Taf9;Tmem67;Ube3a;Ubqln2;Usp7;Usp8;Wac
GO:0016569	covalent chromatin modification	http://amigo.geneontology.org/amigo/term/GO:0016569	441	33	13.8292	2.38626	3.95665e-06	0.000938872	11810;11909;12534;14056;15182;15185;15201;17192;17751;17765;20877;21761;22385;22589;26404;26914;56353;57261;64707;66083;71514;72895;73247;75410;75560;98403;108143;140858;214498;214899;223770;225131;252870	Apobec1;Atf2;Atrx;Aurkb;Baz1b;Brd1;Brd4;Cdc73;Cdk1;Ep400;Ezh2;H2afy;Hdac2;Hdac6;Hells;Kdm5a;Kmt2b;Map3k12;Mbd3;Morf4l1;Mrgbp;Mt3;Mtf2;Rybp;Setd5;Setd6;Sfpq;Suv39h2;Taf9;Usp7;Wac;Wdr5;Zfp451
GO:0019941	modification-dependent protein catabolic process	http://amigo.geneontology.org/amigo/term/GO:0019941	553	41	17.3414	2.36429	3.39131e-07	0.000246554	12211;12402;14828;15185;17772;17847;19167;19170;19211;19358;21762;22190;22215;22224;23806;26374;26444;52348;54609;56353;67089;67163;68612;68795;70797;71393;71538;72194;77006;84092;93687;97064;108143;193670;225131;231380;236904;242960;252870;329795;622320	Ankib1;Arih1;Birc6;Cbl;Ccdc47;Cop1;Csnk1a1;Ddrgk1;Fbxl20;Fbxl5;Fbxo9;Hdac6;Hspa5;Kctd21;Kctd6;Klhl15;Mtm1;Psma3;Psma7;Psmb1;Psmc6;Psmd2;Pten;Rad23a;Rnf185;Rybp;Taf9;Tmem67;Uba6;Ubc;Ube2c;Ube3a;Ubqln2;Ubr3;Usp10;Usp34;Usp7;Usp8;Vps37a;Wac;Wwtr1
GO:0006397	mRNA processing	http://amigo.geneontology.org/amigo/term/GO:0006397	420	31	13.1707	2.35372	1.01905e-05	0.00187527	11810;11834;14105;15387;18572;20637;20658;24014;54367;54723;56031;56403;59013;66373;66877;66978;67039;67197;69131;69562;70601;71514;72587;76522;101943;192196;214498;223642;225027;230908;231386	Apobec1;Aqr;Cdc73;Cdk12;Cdk13;Crnkl1;Ecd;Hnrnph1;Hnrnpk;Lsm5;Lsm8;Luc7l2;Luc7l;Pan3;Pdcd11;Ppie;Rbm25;Rnasel;Sf3b3;Sfpq;Snrnp70;Son;Srsf10;Srsf7;Syncrip;Tardbp;Tfip11;Ythdc1;Zc3h3;Zcrb1;Zfp326
GO:0006511	ubiquitin-dependent protein catabolic process	http://amigo.geneontology.org/amigo/term/GO:0006511	542	40	16.9964	2.35344	5.32264e-07	0.000282319	12211;12402;14828;15185;17772;17847;19167;19170;19211;19358;21762;22215;22224;23806;26374;26444;52348;54609;56353;67089;67163;68612;68795;70797;71393;71538;72194;77006;84092;93687;97064;108143;193670;225131;231380;236904;242960;252870;329795;622320	Ankib1;Arih1;Birc6;Cbl;Ccdc47;Cop1;Csnk1a1;Ddrgk1;Fbxl20;Fbxl5;Fbxo9;Hdac6;Hspa5;Kctd21;Kctd6;Klhl15;Mtm1;Psma3;Psma7;Psmb1;Psmc6;Psmd2;Pten;Rad23a;Rnf185;Rybp;Taf9;Tmem67;Uba6;Ube2c;Ube3a;Ubqln2;Ubr3;Usp10;Usp34;Usp7;Usp8;Vps37a;Wac;Wwtr1
GO:0016071	mRNA metabolic process	http://amigo.geneontology.org/amigo/term/GO:0016071	586	43	18.3762	2.33998	2.31335e-07	0.000246554	11792;11810;11834;14105;14852;15387;18572;18983;20637;20658;20823;24014;54367;54723;56031;56403;59013;66373;66656;66877;66978;67039;67197;69131;69562;70601;71514;72587;75420;76522;78428;78781;80913;101943;104625;192196;214498;223642;225027;229663;230908;231386;233789	Apex1;Apobec1;Aqr;Cdc73;Cdk12;Cdk13;Cnot6;Cnot7;Crnkl1;Csde1;Ecd;Eef1d;Gspt1;Hnrnph1;Hnrnpk;Lsm5;Lsm8;Luc7l2;Luc7l;Pan3;Pdcd11;Ppie;Pum2;Pym1;Rbm25;Rnasel;Secisbp2;Sf3b3;Sfpq;Smg1;Snrnp70;Son;Srsf10;Srsf7;Ssb;Syncrip;Tardbp;Tfip11;Ythdc1;Zc3h3;Zc3hav1;Zcrb1;Zfp326
GO:0043632	modification-dependent macromolecule catabolic process	http://amigo.geneontology.org/amigo/term/GO:0043632	564	41	17.6863	2.31818	5.675e-07	0.000283767	12211;12402;14828;15185;17772;17847;19167;19170;19211;19358;21762;22190;22215;22224;23806;26374;26444;52348;54609;56353;67089;67163;68612;68795;70797;71393;71538;72194;77006;84092;93687;97064;108143;193670;225131;231380;236904;242960;252870;329795;622320	Ankib1;Arih1;Birc6;Cbl;Ccdc47;Cop1;Csnk1a1;Ddrgk1;Fbxl20;Fbxl5;Fbxo9;Hdac6;Hspa5;Kctd21;Kctd6;Klhl15;Mtm1;Psma3;Psma7;Psmb1;Psmc6;Psmd2;Pten;Rad23a;Rnf185;Rybp;Taf9;Tmem67;Uba6;Ubc;Ube2c;Ube3a;Ubqln2;Ubr3;Usp10;Usp34;Usp7;Usp8;Vps37a;Wac;Wwtr1
GO:0006396	RNA processing	http://amigo.geneontology.org/amigo/term/GO:0006396	774	56	24.2716	2.30722	5.23567e-09	1.57367e-05	11810;11834;14000;14105;15387;18572;20637;20658;20823;21357;24014;54367;54723;56031;56403;57316;59013;66161;66246;66373;66409;66583;66877;66978;67039;67106;67197;67958;68205;68533;69131;69207;69237;69562;69663;70601;71514;72587;74753;76522;80913;94223;98685;100019;101861;101943;102614;192196;211064;214498;215201;223642;225027;230908;231386;320816	Alkbh1;Ankrd16;Apobec1;Aqr;C1d;Cdc73;Cdk12;Cdk13;Crnkl1;Ddx51;Dgcr8;Drosha;Ecd;Exosc1;Gtpbp4;Hnrnph1;Hnrnpk;Ints4;Lsm5;Lsm8;Luc7l2;Luc7l;Mdn1;Mphosph6;Osgep;Pan3;Pdcd11;Pop4;Ppie;Pum2;Rbm25;Rnasel;Rpp25;Rsl1d1;Sf3b3;Sfpq;Snrnp70;Son;Srsf10;Srsf11;Srsf7;Ssb;Syncrip;Tarbp2;Tardbp;Tfip11;Trmo;Trmt1l;Trmt2b;U2surp;Urm1;Ythdc1;Zbtb8os;Zc3h3;Zcrb1;Zfp326
GO:0016570	histone modification	http://amigo.geneontology.org/amigo/term/GO:0016570	430	31	13.4842	2.29898	1.61923e-05	0.00256151	11909;12534;14056;15182;15185;17192;17751;17765;20877;21761;22385;22589;26404;26914;56353;57261;64707;66083;71514;72895;73247;75410;75560;98403;108143;140858;214498;214899;223770;225131;252870	Atf2;Atrx;Aurkb;Baz1b;Brd1;Brd4;Cdc73;Cdk1;Ep400;Ezh2;H2afy;Hdac2;Hdac6;Kdm5a;Kmt2b;Map3k12;Mbd3;Morf4l1;Mrgbp;Mt3;Mtf2;Rybp;Setd5;Setd6;Sfpq;Suv39h2;Taf9;Usp7;Wac;Wdr5;Zfp451
GO:0044265	cellular macromolecule catabolic process	http://amigo.geneontology.org/amigo/term/GO:0044265	945	68	29.634	2.29466	1.30367e-10	1.17552e-06	11792;11810;12176;12177;12211;12402;13010;14000;14828;14852;15185;17772;17847;18571;18815;18983;19167;19170;19211;19358;20823;21762;22190;22215;22224;23806;24014;26374;26444;27377;52348;53895;54609;56353;56403;66373;67089;67163;68612;68795;70797;71393;71538;72194;72587;75420;77006;78428;78781;80913;84092;93687;97064;104625;108143;193670;209334;225131;229663;230908;231380;233789;236904;242960;2528…	Ankib1;Apex1;Apobec1;Arih1;Birc6;Bnip3l;Bnip3;Cbl;Ccdc47;Clpp;Cnot6;Cnot7;Cop1;Csde1;Csnk1a1;Cst3;Ddrgk1;Drosha;Fbxl20;Fbxl5;Fbxo9;Gen1;Gspt1;Hdac6;Hspa5;Kctd21;Kctd6;Klhl15;Lsm5;Mtm1;Pan3;Pdcd6ip;Plg;Psma3;Psma7;Psmb1;Psmc6;Psmd2;Pten;Pum2;Pym1;Rad23a;Rnasel;Rnf185;Rybp;Secisbp2;Slirp;Smg1;Ssb;Syncrip;Taf9;Tardbp;Tmem67;Uba6;Ubc;Ube2c;Ube3a;Ubqln2;Ubr3;Usp10;Usp34;Usp7;Usp8;Vps37a;Wac;Wwtr1;Yme1…
GO:0051603	proteolysis involved in cellular protein catabolic process	http://amigo.geneontology.org/amigo/term/GO:0051603	654	45	20.5086	2.1942	7.29987e-07	0.000299195	12211;12402;14828;15185;17772;17847;18571;18815;19167;19170;19211;19358;21762;22190;22215;22224;23806;26374;26444;27377;52348;53895;54609;56353;67089;67163;68612;68795;70797;71393;71538;72194;77006;84092;93687;97064;108143;193670;225131;231380;236904;242960;252870;329795;622320	Ankib1;Arih1;Birc6;Cbl;Ccdc47;Clpp;Cop1;Csnk1a1;Ddrgk1;Fbxl20;Fbxl5;Fbxo9;Hdac6;Hspa5;Kctd21;Kctd6;Klhl15;Mtm1;Pdcd6ip;Plg;Psma3;Psma7;Psmb1;Psmc6;Psmd2;Pten;Rad23a;Rnf185;Rybp;Taf9;Tmem67;Uba6;Ubc;Ube2c;Ube3a;Ubqln2;Ubr3;Usp10;Usp34;Usp7;Usp8;Vps37a;Wac;Wwtr1;Yme1l1
GO:0010498	proteasomal protein catabolic process	http://amigo.geneontology.org/amigo/term/GO:0010498	425	29	13.3274	2.17596	8.09892e-05	0.00879855	14828;17772;19167;19170;19358;21762;22215;23806;26374;26444;54609;56353;67089;67163;68612;68795;70797;71538;72194;77006;93687;97064;108143;193670;225131;236904;242960;252870;329795	Ankib1;Arih1;Ccdc47;Cop1;Csnk1a1;Ddrgk1;Fbxl20;Fbxl5;Fbxo9;Hspa5;Klhl15;Mtm1;Psma3;Psma7;Psmb1;Psmc6;Psmd2;Rad23a;Rnf185;Rybp;Taf9;Tmem67;Ube2c;Ube3a;Ubqln2;Ubr3;Usp7;Wac;Wwtr1
GO:0044257	cellular protein catabolic process	http://amigo.geneontology.org/amigo/term/GO:0044257	697	47	21.857	2.15034	7.28217e-07	0.000299195	12176;12177;12211;12402;14828;15185;17772;17847;18571;18815;19167;19170;19211;19358;21762;22190;22215;22224;23806;26374;26444;27377;52348;53895;54609;56353;67089;67163;68612;68795;70797;71393;71538;72194;77006;84092;93687;97064;108143;193670;225131;231380;236904;242960;252870;329795;622320	Ankib1;Arih1;Birc6;Bnip3l;Bnip3;Cbl;Ccdc47;Clpp;Cop1;Csnk1a1;Ddrgk1;Fbxl20;Fbxl5;Fbxo9;Hdac6;Hspa5;Kctd21;Kctd6;Klhl15;Mtm1;Pdcd6ip;Plg;Psma3;Psma7;Psmb1;Psmc6;Psmd2;Pten;Rad23a;Rnf185;Rybp;Taf9;Tmem67;Uba6;Ubc;Ube2c;Ube3a;Ubqln2;Ubr3;Usp10;Usp34;Usp7;Usp8;Vps37a;Wac;Wwtr1;Yme1l1
GO:0010564	regulation of cell cycle process	http://amigo.geneontology.org/amigo/term/GO:0010564	555	37	17.4041	2.12594	1.45369e-05	0.0023407	11792;12211;12317;12444;12534;12905;14056;18571;19211;19356;19357;20682;20873;20877;22589;26914;27354;50796;50850;51792;57261;66917;68612;68964;69274;70601;71514;77744;81702;209334;214498;218914;225326;226151;234736;329795;353170	Ankrd17;Apex1;Atrx;Aurkb;Birc6;Bora;Brd4;Calr;Ccnd2;Cdc73;Cdk1;Chordc1;Cradd;Ctc1;Ctdspl;Dmrt1;Ecd;Ezh2;Gen1;H2afy;Nbn;Pdcd6ip;Pik3c3;Plk4;Ppp2r1a;Pten;Rad17;Rad21;Rfwd3;Sfpq;Slf2;Sox9;Spast;Tmem67;Txlng;Ube2c;Wapl
GO:0006974	cellular response to DNA damage stimulus	http://amigo.geneontology.org/amigo/term/GO:0006974	694	46	21.7629	2.11369	1.53595e-06	0.000494631	11792;11909;12051;12402;12534;12905;15387;18095;19356;19357;19358;19691;21761;22224;22385;22589;27354;56458;57748;66400;66713;67121;67241;68964;69885;70099;70925;71514;71988;74168;74386;98415;100710;104271;110749;209334;211064;223989;225131;226151;231841;233789;234736;236904;252870;269344	Actr2;Alkbh1;Alkbh7;Apex1;Atf2;Atrx;Aunip;Baz1b;Bcl3;Brat1;Cbl;Cdk1;Cdkn2aip;Chaf1b;Cradd;Ctc1;Ell3;Esco2;Foxo1;Gen1;Hnrnpk;Jmy;Klhl15;Marf1;Mastl;Morf4l1;Nbn;Nkx3-1;Nucks1;Pds5b;Rad17;Rad21;Rad23a;Recql;Rfwd3;Rmi1;Sfpq;Slf2;Smc4;Smc6;Smg1;Tex15;Usp10;Usp7;Wac;Zdhhc16
GO:0009057	macromolecule catabolic process	http://amigo.geneontology.org/amigo/term/GO:0009057	1133	75	35.5294	2.11093	6.21631e-10	2.80262e-06	11792;11810;12176;12177;12211;12402;13010;14000;14828;14852;15185;17772;17847;18245;18571;18815;18983;19167;19170;19211;19358;20682;20823;21762;21945;22190;22215;22224;23806;24014;26374;26444;27377;52348;53895;54609;56353;56403;56458;66373;67089;67163;67298;68612;68795;70797;71393;71538;72194;72587;75420;77006;78428;78781;80913;84092;93687;97064;101943;104625;108143;193670;209334;225131;229663;23…	Ankib1;Apex1;Apobec1;Arih1;Birc6;Bnip3l;Bnip3;Cbl;Ccdc47;Clpp;Cnot6;Cnot7;Cop1;Csde1;Csnk1a1;Cst3;Ddrgk1;Dedd;Drosha;Fbxl20;Fbxl5;Fbxo9;Foxo1;Gen1;Gprasp1;Gspt1;Hdac6;Hspa5;Kctd21;Kctd6;Klhl15;Lsm5;Mtm1;Nrd1;Oaz1;Pan3;Pdcd6ip;Plg;Psma3;Psma7;Psmb1;Psmc6;Psmd2;Pten;Pum2;Pym1;Rad23a;Rnasel;Rnf185;Rybp;Secisbp2;Sf3b3;Slirp;Smg1;Sox9;Ssb;Syncrip;Taf9;Tardbp;Tmem67;Uba6;Ubc;Ube2c;Ube3a;Ubqln2;Ubr3;Usp…
GO:0009894	regulation of catabolic process	http://amigo.geneontology.org/amigo/term/GO:0009894	765	50	23.9894	2.08425	8.00707e-07	0.000300979	11792;11807;11810;12176;12177;12257;13010;15185;17168;17751;17772;18245;18475;18983;19013;19211;19358;20682;21762;21945;22215;22224;23806;23947;24014;26374;54609;56353;56403;56458;67089;68441;70797;72194;72287;75420;77006;78781;80913;84092;93687;101943;108143;225131;230598;230908;242960;252870;329795;380773	Ankib1;Apex1;Apoa2;Apobec1;Arih1;Bnip3l;Bnip3;Cnot7;Cop1;Csnk1a1;Cst3;Ddrgk1;Dedd;Fbxl20;Fbxl5;Foxo1;Hdac6;Mid2;Mt3;Mtm1;Nprl3;Nrd1;Oaz1;Pafah1b2;Plekhf1;Ppara;Psmc6;Psmd2;Pten;Pum2;Rad23a;Rnasel;Rraga;Rybp;Secisbp2;Sf3b3;Slirp;Sox9;Syncrip;Taf9;Tardbp;Tmem67;Tspo;Ube3a;Ubqln2;Usp10;Usp7;Usp8;Wac;Zc3hav1
GO:0031329	regulation of cellular catabolic process	http://amigo.geneontology.org/amigo/term/GO:0031329	650	42	20.3832	2.06052	8.26828e-06	0.00165678	11792;11810;12176;12177;12257;13010;15185;17168;17751;17772;18475;18983;19013;19211;19358;22215;22224;23806;23947;24014;26374;54609;56353;56403;56458;67089;68441;70797;72287;75420;77006;78781;80913;93687;108143;225131;230598;230908;242960;252870;329795;380773	Ankib1;Apex1;Apobec1;Arih1;Bnip3l;Bnip3;Cnot7;Cop1;Csnk1a1;Cst3;Ddrgk1;Fbxl5;Foxo1;Hdac6;Mid2;Mt3;Mtm1;Nprl3;Nrd1;Pafah1b2;Plekhf1;Ppara;Psmc6;Pten;Pum2;Rad23a;Rnasel;Rraga;Rybp;Secisbp2;Slirp;Syncrip;Taf9;Tardbp;Tmem67;Tspo;Ube3a;Ubqln2;Usp10;Usp7;Wac;Zc3hav1
GO:0030163	protein catabolic process	http://amigo.geneontology.org/amigo/term/GO:0030163	842	54	26.404	2.04514	5.14499e-07	0.000282319	12176;12177;12211;12402;13010;14828;15185;17772;17847;18245;18571;18815;19167;19170;19211;19358;20682;21762;21945;22190;22215;22224;23806;26374;26444;27377;52348;53895;54609;56353;56458;67089;67163;68612;68795;70797;71393;71538;72194;77006;84092;93687;97064;101943;108143;193670;225131;230598;231380;236904;242960;252870;329795;622320	Ankib1;Arih1;Birc6;Bnip3l;Bnip3;Cbl;Ccdc47;Clpp;Cop1;Csnk1a1;Cst3;Ddrgk1;Dedd;Fbxl20;Fbxl5;Fbxo9;Foxo1;Hdac6;Hspa5;Kctd21;Kctd6;Klhl15;Mtm1;Nrd1;Oaz1;Pdcd6ip;Plg;Psma3;Psma7;Psmb1;Psmc6;Psmd2;Pten;Rad23a;Rnf185;Rybp;Sf3b3;Sox9;Taf9;Tmem67;Uba6;Ubc;Ube2c;Ube3a;Ubqln2;Ubr3;Usp10;Usp34;Usp7;Usp8;Vps37a;Wac;Wwtr1;Yme1l1
GO:0003006	developmental process involved in reproduction	http://amigo.geneontology.org/amigo/term/GO:0003006	759	48	23.8013	2.0167	3.33638e-06	0.000824825	12211;12316;12402;12767;12841;13010;13209;14160;14309;14566;14828;15214;15387;17129;17986;18095;18815;19143;19211;20133;20682;20873;21357;21945;22215;22589;23950;50796;51792;54562;56711;57816;74360;75410;94221;100986;101476;104271;107586;110542;211064;214899;223989;228980;319448;380773;380855;381157	Akap9;Alkbh1;Amhr2;Aspm;Atrx;Birc6;Cbl;Cep57;Col9a3;Cst3;Cxcr4;Ddx6;Dedd;Dmrt1;Dnajb6;Fndc3a;Fshr;Gdf9;Gopc;Greb1l;Hey2;Hnrnpk;Hspa5;Kdm5a;Kmt2b;Lgr5;Lrrc6;Marf1;Ndp;Nkx3-1;Ovol2;Plag1;Plekha1;Plg;Plk4;Ppp2r1a;Pten;Rrm1;Rsl1;Slirp;Smad5;Sox9;St14;Taf4;Tarbp2;Tesc;Tex15;Ube3a
GO:0006325	chromatin organization	http://amigo.geneontology.org/amigo/term/GO:0006325	680	43	21.3239	2.01652	1.09698e-05	0.0019395	11810;11909;12534;14056;14309;15182;15185;15201;17192;17751;17765;19646;20682;20877;21761;22385;22589;26404;26914;54561;56353;57261;64707;66083;67382;71389;71514;72895;73247;75410;75560;93762;98403;98415;108143;110749;140858;214498;214899;223770;225131;252870;269397	Apobec1;Atf2;Atrx;Aurkb;Baz1b;Brd1;Brd3;Brd4;Cdc73;Cdk1;Chaf1b;Chd6;Ep400;Ezh2;Fshr;H2afy;Hdac2;Hdac6;Hells;Kdm5a;Kmt2b;Map3k12;Mbd3;Morf4l1;Mrgbp;Mt3;Mtf2;Nap1l3;Nucks1;Rbbp4;Rybp;Setd5;Setd6;Sfpq;Smarca5;Sox9;Ss18l1;Suv39h2;Taf9;Usp7;Wac;Wdr5;Zfp451
GO:0051129	negative regulation of cellular component organization	http://amigo.geneontology.org/amigo/term/GO:0051129	696	44	21.8257	2.01598	8.71338e-06	0.00168223	11807;11810;12176;12257;13860;15182;15185;15214;16150;16423;17751;17765;17772;19042;19211;19357;20259;20348;20354;20360;20877;22215;22589;23950;26914;27354;50706;50796;54609;54723;68964;74143;80880;98403;101185;108151;209334;210789;214899;218914;269295;329795;399591;666244	Apoa2;Apobec1;Atrx;Aurkb;Bnip3;Cd47;Ctc1;Dmrt1;Dnajb6;Eps8;Gen1;H2afy;Hdac2;Hdac6;Hey2;Ikbkb;Kank3;Kdm5a;Mt3;Mtf2;Mtm1;Nbn;Opa1;Postn;Pot1a;Ppm1a;Pten;Rad21;Rtn4rl2;Scin;Sema3c;Sema3d;Sema4d;Sema6c;Tbc1d4;Tfip11;Tmem67;Tmsb15b1;Tmsb15l;Tspo;Ube3a;Ubqln2;Wapl;Zfp451
GO:1903047	mitotic cell cycle process	http://amigo.geneontology.org/amigo/term/GO:1903047	622	39	19.5051	1.99948	3.4037e-05	0.0047955	11792;11909;12444;12534;12905;13860;14056;18541;18571;19211;19356;19357;20658;20877;22390;22589;26914;27354;50796;50850;51792;57261;67121;67203;68612;68964;69274;70099;70601;71782;76789;77744;81702;84092;100710;209334;214498;226151;234736	Ankle2;Ankrd17;Apex1;Atf2;Atrx;Aurkb;Bora;Brd4;Ccnd2;Cdc73;Cdk1;Cradd;Ctc1;Ctdspl;Dmrt1;Ecd;Eps8;Ezh2;Gen1;H2afy;Mastl;Mzt1;Nbn;Nde1;Pcnt;Pdcd6ip;Pds5b;Ppp2r1a;Pten;Rad17;Rad21;Rfwd3;Slf2;Smc4;Son;Spast;Ube2c;Usp8;Wee1
GO:0034622	cellular protein-containing complex assembly	http://amigo.geneontology.org/amigo/term/GO:0034622	953	59	29.8848	1.97424	4.81851e-07	0.000282319	12317;12912;13209;13665;13860;14105;15159;15185;15201;15214;18481;18983;19042;19646;20259;20682;21357;21374;22589;26905;26914;27979;54561;54562;56443;57748;66713;66877;66978;67089;67203;68135;68612;70316;72587;74143;75786;76789;78655;80880;80913;93762;100019;100986;101314;102339;104625;106298;108143;110749;192196;214498;216767;231386;235459;399591;544971;666244;100042807	Actr2;Akap9;Arpc1a;Atrx;Bdp1;Brk1;Calr;Cdc73;Chaf1b;Ckap5;Cnot6;Cnot7;Cog4;Creb1;Crnkl1;Ddx6;Eif2s1;Eif2s3x;Eif3b;Eif3h;Eif3j1;Eif3j2;Eps8;Gtf2a2;H2afy;Hccs;Hdac6;Hells;Hey2;Jmy;Kank3;Lrrc6;Luc7l2;Luc7l;Mdn1;Mrpl22;Mzt1;Nap1l3;Nde1;Ndufab1;Opa1;Pak3;Pan3;Ppm1a;Psmc6;Pum2;Rbbp4;Rrn3;Scin;Smarca5;Sox9;Srsf10;Taf9;Tarbp2;Tbp;Tmsb15b1;Tmsb15l;Ube2c;Ythdc1
GO:0000278	mitotic cell cycle	http://amigo.geneontology.org/amigo/term/GO:0000278	764	47	23.958	1.96176	8.7684e-06	0.00168223	11792;11909;12444;12534;12905;13860;14056;18095;18541;18571;19211;19356;19357;20133;20658;20877;22142;22390;22589;26914;27053;27354;50796;50850;51792;57261;66854;67121;67203;68612;68964;69274;70099;70601;71782;76789;77744;81702;84092;100710;102060;209334;214498;218914;226151;227613;234736	Ankle2;Ankrd17;Apex1;Asns;Atf2;Atrx;Aurkb;Bora;Brd4;Ccnd2;Cdc73;Cdk1;Cradd;Ctc1;Ctdspl;Dmrt1;Ecd;Eps8;Ezh2;Gadd45gip1;Gen1;H2afy;Mastl;Mzt1;Nbn;Nde1;Nkx3-1;Pcnt;Pdcd6ip;Pds5b;Ppp2r1a;Pten;Rad17;Rad21;Rfwd3;Rrm1;Slf2;Smc4;Son;Spast;Trim35;Tuba1a;Tubb4b;Ube2c;Usp8;Wapl;Wee1
GO:0051276	chromosome organization	http://amigo.geneontology.org/amigo/term/GO:0051276	1038	63	32.5503	1.93546	3.82805e-07	0.000246554	11792;11810;11909;12534;14056;14309;15182;15185;15201;16434;17192;17751;17765;19357;19646;19691;20682;20877;21761;22385;22589;26404;26914;27354;30877;51792;54561;56353;57261;64707;66083;67241;67382;68964;70099;71389;71514;71988;72895;73247;75410;75560;93762;98403;98415;100710;101185;104271;108143;110749;140858;209334;210711;214498;214899;218914;223770;225131;226151;233789;234736;252870;269397	Apex1;Apobec1;Atf2;Atrx;Aurkb;Baz1b;Brd1;Brd3;Brd4;Cdc73;Cdk1;Chaf1b;Chd6;Ctc1;Ep400;Esco2;Ezh2;Fshr;Gen1;Gnl3;H2afy;Hdac2;Hdac6;Hells;Itpa;Kdm5a;Kmt2b;Map3k12;Mbd3;Mcmbp;Morf4l1;Mrgbp;Mt3;Mtf2;Nap1l3;Nbn;Nucks1;Pds5b;Pot1a;Ppp2r1a;Rad21;Rbbp4;Recql;Rfwd3;Rybp;Setd5;Setd6;Sfpq;Slf2;Smarca5;Smc4;Smc6;Smg1;Sox9;Ss18l1;Suv39h2;Taf9;Tex15;Usp7;Wac;Wapl;Wdr5;Zfp451
GO:0022402	cell cycle process	http://amigo.geneontology.org/amigo/term/GO:0022402	1038	63	32.5503	1.93546	3.82805e-07	0.000246554	11792;11909;12211;12316;12317;12444;12534;12905;13860;14056;18095;18541;18571;19211;19356;19357;20658;20682;20873;20877;22390;22589;26914;27354;50796;50850;51792;57261;57748;64707;66713;66917;67121;67203;68612;68964;69274;69885;70099;70601;71514;71782;71988;74386;75786;76789;77744;81702;84092;100710;102060;104271;209334;210711;214498;218914;223989;225326;226151;228730;234736;329795;353170	Actr2;Ankle2;Ankrd17;Apex1;Aspm;Atf2;Atrx;Aunip;Aurkb;Birc6;Bora;Brd4;Calr;Ccnd2;Cdc73;Cdk1;Chordc1;Ckap5;Cradd;Ctc1;Ctdspl;Dmrt1;Ecd;Eps8;Esco2;Ezh2;Gadd45gip1;Gen1;H2afy;Jmy;Kiz;Marf1;Mastl;Mcmbp;Mzt1;Nbn;Nde1;Nkx3-1;Pcnt;Pdcd6ip;Pds5b;Pik3c3;Plk4;Ppp2r1a;Pten;Rad17;Rad21;Rfwd3;Rmi1;Sfpq;Slf2;Smc4;Son;Sox9;Spast;Suv39h2;Tex15;Tmem67;Txlng;Ube2c;Usp8;Wapl;Wee1
GO:0070647	protein modification by small protein conjugation or removal	http://amigo.geneontology.org/amigo/term/GO:0070647	858	51	26.9058	1.8955	9.34259e-06	0.00175504	12211;12257;12402;14828;15185;17847;19211;19386;22190;22215;22224;23806;23947;26374;30877;50995;56353;59043;67121;68205;68612;68795;69237;70797;71393;71538;71956;72194;76580;76630;77006;78825;80985;84092;97064;98403;193670;213211;214498;224170;225131;231380;231670;231915;234736;234959;236904;240263;242960;252870;622320	Ankib1;Arih1;Birc6;Cbl;Cdc73;Cop1;Ddrgk1;Desi2;Dzip3;Fbxl20;Fbxl5;Fbxo21;Fbxo9;Fem1c;Gnl3;Gtpbp4;Hdac6;Hspa5;Kctd21;Kctd6;Klhl15;Mastl;Med17;Mib2;Mid2;Pten;Ranbp2;Rfwd3;Rnf135;Rnf185;Rnf26;Rybp;Stambpl1;Trim44;Tspo;Uba2;Uba6;Ubc;Ube2c;Ube3a;Ubr3;Urm1;Usp10;Usp34;Usp7;Usp8;Uspl1;Wac;Wsb2;Wwtr1;Zfp451
GO:0032446	protein modification by small protein conjugation	http://amigo.geneontology.org/amigo/term/GO:0032446	741	44	23.2368	1.89355	3.98417e-05	0.00544322	12211;12257;12402;14828;15185;19211;19386;22190;22215;23806;23947;26374;30877;50995;56353;59043;67121;68205;68612;68795;69237;70797;71393;71538;71956;72194;76580;77006;80985;97064;98403;193670;213211;214498;224170;225131;231380;231670;234736;234959;236904;240263;242960;622320	Ankib1;Arih1;Birc6;Cbl;Cdc73;Cop1;Ddrgk1;Dzip3;Fbxl20;Fbxl5;Fbxo21;Fbxo9;Fem1c;Gnl3;Gtpbp4;Hdac6;Hspa5;Kctd21;Kctd6;Klhl15;Mastl;Med17;Mib2;Mid2;Pten;Ranbp2;Rfwd3;Rnf135;Rnf185;Rnf26;Rybp;Trim44;Tspo;Uba2;Uba6;Ubc;Ube2c;Ube3a;Ubr3;Urm1;Wac;Wsb2;Wwtr1;Zfp451
GO:0048589	developmental growth	http://amigo.geneontology.org/amigo/term/GO:0048589	711	42	22.296	1.88374	6.70479e-05	0.00761894	12316;12534;12767;12818;12912;13869;14056;14381;14566;14571;15182;15185;15214;15387;17751;17772;18541;18815;19013;19211;19248;20348;20354;20360;20682;21357;22215;22330;22589;27354;50706;51886;56711;57261;68964;74386;97064;101476;108151;211064;223650;240396	Alkbh1;Aspm;Atrx;Brd4;Cdk1;Col14a1;Creb1;Ctc1;Cxcr4;Eppk1;Erbb4;Ezh2;Fubp1;G6pdx;Gdf9;Gpd2;Hdac2;Hdac6;Hey2;Hnrnpk;Mex3c;Mt3;Mtm1;Nbn;Pcnt;Plag1;Plekha1;Plg;Postn;Ppara;Pten;Ptpn12;Rmi1;Sema3c;Sema3d;Sema4d;Sema6c;Sox9;Tarbp2;Ube3a;Vcl;Wwtr1
GO:0051726	regulation of cell cycle	http://amigo.geneontology.org/amigo/term/GO:0051726	918	54	28.7873	1.87583	6.82121e-06	0.00146445	11792;11909;12211;12316;12317;12444;12534;12905;14056;18095;18571;19211;19356;19357;19358;20658;20682;20873;20877;22390;22589;26914;27053;27354;50796;50850;51792;57261;57748;66854;66917;67121;68612;68964;69131;69237;69274;69562;70601;71514;77744;81702;102060;107586;209334;214498;218914;225131;225326;226151;230908;234736;329795;353170	Ankrd17;Apex1;Asns;Aspm;Atf2;Atrx;Aurkb;Birc6;Bora;Brd4;Calr;Ccnd2;Cdc73;Cdk12;Cdk13;Cdk1;Chordc1;Cradd;Ctc1;Ctdspl;Dmrt1;Ecd;Ezh2;Gadd45gip1;Gen1;Gtpbp4;H2afy;Jmy;Mastl;Nbn;Nkx3-1;Ovol2;Pdcd6ip;Pik3c3;Plk4;Ppp2r1a;Pten;Rad17;Rad21;Rad23a;Rfwd3;Sfpq;Slf2;Son;Sox9;Spast;Tardbp;Tmem67;Trim35;Txlng;Ube2c;Wac;Wapl;Wee1
GO:0006259	DNA metabolic process	http://amigo.geneontology.org/amigo/term/GO:0006259	861	49	26.9998	1.81483	4.29861e-05	0.00570008	11792;11810;12534;13010;14056;15201;17192;18027;18481;19356;19357;19358;19646;19691;20133;20877;21761;22224;22589;27354;30877;57748;66713;67241;68964;69237;69885;70099;71514;71988;74386;81702;98415;100710;101185;104271;106344;110749;209334;210711;211064;218914;223989;226151;233789;234736;236904;252870;380855	Actr2;Alkbh1;Ankrd17;Apex1;Apobec1;Atrx;Aunip;Aurkb;Cdk1;Chaf1b;Cst3;Ctc1;Esco2;Ezh2;Gen1;Gnl3;Gtpbp4;Hells;Jmy;Klhl15;Marf1;Mbd3;Mcmbp;Morf4l1;Nbn;Nfia;Nucks1;Pak3;Pds5b;Pot1a;Rad17;Rad21;Rad23a;Rbbp4;Recql;Rfc4;Rfwd3;Rmi1;Rrm1;Rsl1;Sfpq;Slf2;Smc4;Smc6;Smg1;Tex15;Usp10;Usp7;Wapl
GO:0033554	cellular response to stress	http://amigo.geneontology.org/amigo/term/GO:0033554	1674	93	52.4945	1.77162	3.46248e-08	7.09627e-05	11677;11792;11909;12051;12176;12177;12257;12317;12402;12534;12905;13010;13506;13665;14056;14381;14828;14866;15182;15185;15387;17168;17751;18095;18481;19211;19356;19357;19358;19691;21761;21940;22224;22385;22589;26404;27053;27354;50527;54609;56458;57748;64707;66400;66409;66521;66713;66917;67089;67121;67163;67241;67669;68441;68964;69568;69885;70099;70925;71389;71514;71988;72149;74143;74168;74347;743…	Actr2;Akr1b3;Alkbh1;Alkbh7;Apex1;Asns;Atf2;Atrx;Aunip;Baz1b;Bcl3;Bnip3l;Bnip3;Brat1;Calr;Cbl;Ccdc47;Cd27;Cdk1;Cdkn2aip;Chaf1b;Chd6;Chordc1;Cradd;Cst3;Ctc1;Ddrgk1;Dsc2;Eif2s1;Ell3;Ero1l;Esco2;Ezh2;Fgd4;Foxo1;G6pdx;Gen1;Gstm5;Hdac2;Hdac6;Hikeshi;Hnrnpk;Hspa5;Jmy;Klhl15;Map3k10;Map3k12;Map3k21;Marf1;Mastl;Morf4l1;Mt3;Nbn;Nkx3-1;Nprl3;Nucks1;Opa1;Oxsr1;Pak3;Pdk1;Pds5b;Pik3c3;Plekha1;Psmc6;Pten;Rad17;…
GO:1901575	organic substance catabolic process	http://amigo.geneontology.org/amigo/term/GO:1901575	1777	97	55.7244	1.74071	3.93494e-08	7.09627e-05	11529;11792;11807;11810;12176;12177;12211;12402;13010;13177;14000;14187;14571;14660;14828;14852;15185;15452;16434;17751;17772;17847;18245;18475;18571;18815;18983;19013;19167;19170;19211;19358;20682;20823;21762;21945;22190;22215;22224;23806;24014;26374;26444;27377;30956;52348;52665;53895;54609;56353;56403;56458;58810;66373;67089;67163;67298;67452;67460;68612;68795;68917;70797;71393;71538;72194;725…	Aass;Adh7;Akr1a1;Akr1b8;Ankib1;Apex1;Apoa2;Apobec1;Arih1;Birc6;Bnip3l;Bnip3;Cbl;Ccdc47;Clpp;Cnot6;Cnot7;Cop1;Csde1;Csnk1a1;Cst3;Ddhd1;Ddrgk1;Decr1;Dedd;Dhtkd1;Drosha;Echdc1;Eci1;Fbxl20;Fbxl5;Fbxo9;Foxo1;Gcdh;Gen1;Gls;Gpd2;Gprasp1;Gspt1;Hdac6;Hint2;Hprt;Hspa5;Itpa;Kctd21;Kctd6;Klhl15;Lrcol1;Lsm5;Mt3;Mtm1;Npl;Nrd1;Oaz1;Pafah1b2;Pan3;Pdcd6ip;Plg;Pnpla8;Ppara;Psma3;Psma7;Psmb1;Psmc6;Psmd2;Pten;Pum2;P…
GO:1901565	organonitrogen compound catabolic process	http://amigo.geneontology.org/amigo/term/GO:1901565	1105	60	34.6514	1.73153	2.36714e-05	0.00355742	11810;12176;12177;12211;12402;13010;14660;14828;15185;15452;16434;17772;17847;18245;18571;18815;19167;19170;19211;19358;20682;21762;21945;22190;22215;22224;23806;26374;26444;27377;30956;52348;53895;54609;56353;56458;67089;67163;67452;68612;68795;70797;71393;71538;72194;77006;84092;93687;97064;101943;108143;193670;225131;230598;231380;236904;242960;252870;329795;622320	Aass;Ankib1;Apobec1;Arih1;Birc6;Bnip3l;Bnip3;Cbl;Ccdc47;Clpp;Cop1;Csnk1a1;Cst3;Ddrgk1;Dedd;Fbxl20;Fbxl5;Fbxo9;Foxo1;Gls;Hdac6;Hprt;Hspa5;Itpa;Kctd21;Kctd6;Klhl15;Mtm1;Nrd1;Oaz1;Pdcd6ip;Plg;Pnpla8;Psma3;Psma7;Psmb1;Psmc6;Psmd2;Pten;Rad23a;Rnf185;Rybp;Sf3b3;Sox9;Taf9;Tmem67;Uba6;Ubc;Ube2c;Ube3a;Ubqln2;Ubr3;Usp10;Usp34;Usp7;Usp8;Vps37a;Wac;Wwtr1;Yme1l1
GO:0040007	growth	http://amigo.geneontology.org/amigo/term/GO:0040007	1021	55	32.0172	1.71782	6.49275e-05	0.00750578	12316;12534;12767;12818;12912;13869;14056;14309;14381;14566;14571;15182;15185;15214;15387;17748;17750;17751;17772;18541;18815;19013;19211;19248;20348;20354;20360;20682;21357;21761;22215;22330;22589;27354;50706;51886;56711;57261;68964;70925;71393;72075;73247;74386;76303;97064;101476;108143;108151;211064;214498;223650;231841;240396;622320	Alkbh1;Aspm;Atrx;Brat1;Brd4;Cdc73;Cdk1;Cdkn2aip;Col14a1;Creb1;Ctc1;Cxcr4;Eppk1;Erbb4;Ezh2;Fshr;Fubp1;G6pdx;Gdf9;Gpd2;Hdac2;Hdac6;Hey2;Hnrnpk;Kctd21;Kctd6;Mex3c;Morf4l1;Mrgbp;Mt1;Mt2;Mt3;Mtm1;Nbn;Ogfr;Osbp;Pcnt;Plag1;Plekha1;Plg;Postn;Ppara;Pten;Ptpn12;Rmi1;Sema3c;Sema3d;Sema4d;Sema6c;Sox9;Taf9;Tarbp2;Ube3a;Vcl;Wwtr1
GO:0007049	cell cycle	http://amigo.geneontology.org/amigo/term/GO:0007049	1544	83	48.4178	1.71424	8.27071e-07	0.000300979	11792;11909;12211;12316;12317;12444;12534;12905;13860;14056;15201;18095;18541;18571;19211;19356;19357;19358;19646;20133;20658;20682;20873;20877;22142;22390;22589;26914;27053;27354;50796;50850;51792;57261;57748;64707;66713;66854;66917;67121;67203;67500;68612;68964;69131;69237;69274;69562;69885;70099;70601;71514;71782;71988;72149;74386;75786;76789;77744;81702;84092;93687;100710;102060;104271;107586…	Actr2;Ankle2;Ankrd17;Apex1;Asns;Aspm;Atf2;Atrx;Aunip;Aurkb;Birc6;Bora;Brd4;Calr;Ccar1;Ccnd2;Cdc73;Cdk12;Cdk13;Cdk1;Chaf1b;Chordc1;Ckap5;Cradd;Csnk1a1;Ctc1;Ctdspl;Dmrt1;Ecd;Eps8;Esco2;Ezh2;Gadd45gip1;Gen1;Gtpbp4;H2afy;Hells;Jmy;Kiz;Marf1;Mastl;Mcmbp;Mis18bp1;Mzt1;Nbn;Nde1;Nkx3-1;Ovol2;Pcnt;Pdcd6ip;Pds5b;Pik3c3;Plk4;Ppp2r1a;Pten;Rad17;Rad21;Rad23a;Rbbp4;Rfwd3;Rmi1;Rrm1;Sfpq;Slf2;Smc4;Son;Sox9;Spag8…
GO:0065003	protein-containing complex assembly	http://amigo.geneontology.org/amigo/term/GO:0065003	1644	87	51.5537	1.68756	8.34476e-07	0.000300979	11807;12317;12534;12912;13209;13665;13860;14105;14583;14660;15159;15185;15201;15208;15214;15452;18481;18571;18983;19042;19646;20133;20259;20312;20682;21357;21374;22589;26905;26914;27377;27979;50850;51792;53895;54561;54562;54723;56298;56443;57748;58800;66590;66713;66877;66978;67089;67203;67460;68135;68612;69146;70316;71393;72149;72587;74143;74360;75786;76789;78655;80880;80913;93762;94221;98403;100…	Actr2;Akap9;Apoa2;Arpc1a;Atl2;Atrx;Bdp1;Brk1;Calr;Cdc73;Cdk1;Cep57;Chaf1b;Ckap5;Clpp;Cnot6;Cnot7;Cog4;Creb1;Crnkl1;Cx3cl1;Ddx6;Decr1;Eif2s1;Eif2s3x;Eif3b;Eif3h;Eif3j1;Eif3j2;Eps8;Farsa;Gfpt1;Gls;Gopc;Gsdmd;Gtf2a2;H2afy;Hccs;Hdac6;Hells;Hes5;Hey2;Hprt;Jmy;Kank3;Kcnrg;Kctd21;Kctd6;Lrrc6;Luc7l2;Luc7l;Mdn1;Mrpl22;Mzt1;Nap1l3;Nde1;Ndufab1;Opa1;Pak3;Pan3;Pdcd6ip;Ppm1a;Ppp2r1a;Psmc6;Pum2;Rbbp4;Rrm1;Rrn3…
GO:0044248	cellular catabolic process	http://amigo.geneontology.org/amigo/term/GO:0044248	1888	99	59.2052	1.67215	1.94583e-07	0.000246554	11529;11792;11807;11810;12176;12177;12211;12257;12402;13010;13177;14000;14187;14571;14660;14828;14852;14866;15185;15452;16434;17168;17751;17772;17847;18475;18571;18815;18983;19013;19167;19170;19211;19358;20823;21762;22190;22215;22224;23806;23947;24014;26374;26444;27377;30956;52348;52665;53895;54609;56353;56403;56458;58810;66373;67089;67163;67298;67452;67460;68441;68612;68795;70797;71393;71538;721…	1600014C10Rik;Aass;Adh7;Akr1a1;Akr1b8;Ankib1;Apex1;Apoa2;Apobec1;Arih1;Birc6;Bnip3l;Bnip3;Cbl;Ccdc47;Clpp;Cnot6;Cnot7;Cop1;Csde1;Csnk1a1;Cst3;Ddrgk1;Decr1;Dhtkd1;Drosha;Echdc1;Eci1;Fbxl20;Fbxl5;Fbxo9;Foxo1;Gcdh;Gen1;Gls;Gopc;Gpd2;Gprasp1;Gspt1;Gstm5;Hdac6;Hprt;Hspa5;Itpa;Kctd21;Kctd6;Klhl15;Lsm5;Mid2;Mt3;Mtm1;Npl;Nprl3;Nrd1;Pafah1b2;Pan3;Pdcd6ip;Pik3c3;Plekhf1;Plg;Pnpla8;Ppara;Psma3;Psma7;Psmb1;P…
GO:0045934	negative regulation of nucleobase-containing compound metabolic process	http://amigo.geneontology.org/amigo/term/GO:0045934	1397	71	43.8081	1.6207	3.63312e-05	0.00503998	11810;11909;12051;12257;12317;12912;14056;14105;15182;15201;15208;15214;15387;17129;17192;17751;17765;18027;18095;18983;19013;19356;20354;20682;20841;20877;21761;21888;21945;22589;23950;26914;27354;50796;54006;56353;56403;56458;57316;64707;66645;67035;67122;67500;68678;68964;69228;69237;69885;71514;75420;93762;97064;98403;100978;101185;107586;214498;214899;218914;223828;225027;230908;236904;23909…	Apobec1;Atf2;Atrx;Aunip;Aurkb;Bcl3;C1d;Calr;Ccar1;Cdc73;Cnot7;Creb1;Ctc1;Deaf1;Dedd;Dmrt1;Dnajb4;Dnajb6;Ezh2;Foxo1;Gtpbp4;H2afy;Hdac2;Hells;Hes5;Hey2;Hnrnpk;Homez;Irf2bp2;Kdm5a;Klhl15;Map3k10;Mbd3;Morf4l1;Mt3;Mtf2;N4bp2l2;Nbn;Nfia;Nfxl1;Nkx3-1;Nrarp;Ovol2;Pot1a;Ppara;Pphln1;Pspc1;Rad17;Rsl1;Rybp;Sap130;Secisbp2;Sema4d;Sfpq;Slirp;Smad5;Smarca5;Smtnl1;Sox9;Srsf10;Srsf7;Suv39h2;Syncrip;Tardbp;Tle4;T…
GO:0012501	programmed cell death	http://amigo.geneontology.org/amigo/term/GO:0012501	1874	95	58.7662	1.61658	1.61068e-06	0.000500811	11677;11792;11800;11909;12051;12176;12177;12211;12257;12368;12402;12444;12534;12767;12905;12912;13010;13665;13869;14381;14566;14828;15182;15185;15201;15214;15387;17748;17751;18095;18481;18541;18567;18571;19211;19357;20259;20312;20440;20658;20682;20877;21940;21945;23950;26404;27053;27354;27377;50527;51792;56353;56412;56458;57316;57748;58800;65098;66400;66409;66854;66870;67039;67169;67500;67770;678…	1600014C10Rik;Akr1b3;Alkbh1;Alkbh7;Ankle2;Apex1;Api5;Asns;Atf2;Aurkb;Bcl3;Birc6;Bnip3l;Bnip3;Brat1;C1d;Caap1;Casp6;Cbl;Ccar1;Ccnd2;Cd27;Cdc73;Cdk1;Cradd;Creb1;Csrnp1;Cst3;Cx3cl1;Cxcr4;Ddrgk1;Ddx42;Dedd;Dnajb6;Eif2s1;Ell3;Elmo1;Erbb4;Ero1l;Foxo1;G6pdx;Gdf9;Gsdmd;Hdac2;Hdac6;Hells;Hey2;Hint2;Hnrnpk;Hspa5;Jmy;Krit1;Map3k10;Map3k12;Mt1;Mt3;Nbn;Nkx3-1;Noa1;Nradd;Opa1;Pak3;Pcnt;Pdcd2;Pdcd6ip;Pdk1;Plekh…
GO:0043933	protein-containing complex subunit organization	http://amigo.geneontology.org/amigo/term/GO:0043933	1857	94	58.2331	1.6142	1.96608e-06	0.000590939	11807;12176;12317;12534;12818;12912;13209;13665;13860;14105;14309;14583;14660;14852;15159;15185;15201;15208;15214;15452;16573;18481;18571;18983;19042;19646;20133;20259;20312;20682;21357;21374;22589;26905;26914;27377;27979;50850;51792;53895;54561;54562;54723;56298;56443;57748;58800;66590;66713;66877;66978;67089;67203;67460;68135;68612;69146;70099;70316;71393;72149;72587;74143;74360;75786;76789;784…	Actr2;Akap9;Apoa2;Arpc1a;Atl2;Atrx;Bdp1;Bnip3;Brk1;Calr;Cdc73;Cdk1;Cep57;Chaf1b;Ckap5;Clpp;Cnot6;Cnot7;Cog4;Col14a1;Creb1;Crnkl1;Cx3cl1;Ddx6;Decr1;Eif2s1;Eif2s3x;Eif3b;Eif3h;Eif3j1;Eif3j2;Eps8;Farsa;Fshr;Gfpt1;Gls;Gopc;Gsdmd;Gspt1;Gtf2a2;H2afy;Hccs;Hdac6;Hells;Hes5;Hey2;Hprt;Jmy;Kank3;Kcnrg;Kctd21;Kctd6;Kif5b;Lrrc6;Luc7l2;Luc7l;Mdn1;Mrpl22;Mzt1;Nap1l3;Nde1;Ndufab1;Opa1;Pak3;Pan3;Pdcd6ip;Ppm1a;Ppp…
GO:0010557	positive regulation of macromolecule biosynthetic process	http://amigo.geneontology.org/amigo/term/GO:0010557	1765	88	55.3481	1.58994	8.01092e-06	0.00164169	11792;11807;11810;11909;12051;12534;12912;13010;13869;14391;15182;15185;15208;15214;15387;16150;17129;17751;17765;17986;18027;18095;18481;18983;19013;19042;20312;20682;20841;20877;21357;21374;21940;22215;22589;24014;26404;26896;30877;50796;51886;54006;54367;56353;56458;56711;57261;57748;57816;66713;67089;67488;67500;68964;69131;69228;69562;70601;71389;71514;74239;75420;77006;78428;80985;93762;970…	Actr2;Apex1;Apoa2;Apobec1;Atf2;Atrx;Aurkb;Bcl3;Brd4;Calcoco1;Ccar1;Cd27;Cdc73;Cdk12;Cdk13;Cdk1;Chd6;Cnot6;Cnot7;Creb1;Csrnp1;Cst3;Ctc1;Cx3cl1;Ddrgk1;Deaf1;Dmrt1;Ecd;Edrf1;Ell3;Erbb4;Foxo1;Fubp1;Gabpb1;Gnl3;Gtf2a2;Hdac2;Hdac6;Hes5;Hey2;Hnrnpk;Ikbkb;Iqce;Irf2bp2;Jmy;Kdm5a;Map3k12;Med14;Med17;Mt3;Mtf2;Ndp;Nfia;Nkx3-1;Nucks1;Ovol2;Pak3;Plag1;Pot1a;Ppara;Ppm1a;Psmc6;Pym1;Rfc4;Rnasel;Rrn3;Rybp;Secisbp2…
GO:0006915	apoptotic process	http://amigo.geneontology.org/amigo/term/GO:0006915	1838	91	57.6373	1.57884	7.24476e-06	0.00151921	11677;11792;11800;11909;12051;12176;12177;12211;12257;12368;12402;12444;12534;12905;12912;13010;13665;13869;14381;14566;14828;15182;15201;15214;15387;17748;17751;18095;18481;18541;18567;18571;19211;19357;20259;20312;20440;20658;20682;20877;21940;21945;23950;26404;27053;27354;27377;50527;51792;56353;56412;56458;57316;57748;58800;65098;66409;66854;66870;67039;67169;67500;67770;67809;68441;68917;696…	1600014C10Rik;Akr1b3;Alkbh1;Ankle2;Apex1;Api5;Asns;Atf2;Aurkb;Bcl3;Birc6;Bnip3l;Bnip3;Brat1;C1d;Caap1;Casp6;Cbl;Ccar1;Ccnd2;Cd27;Cdc73;Cdk1;Cradd;Creb1;Csrnp1;Cst3;Cx3cl1;Ddrgk1;Ddx42;Dedd;Dnajb6;Eif2s1;Ell3;Elmo1;Erbb4;Ero1l;Foxo1;G6pdx;Gdf9;Hdac2;Hells;Hey2;Hint2;Hnrnpk;Hspa5;Jmy;Krit1;Map3k10;Map3k12;Mt1;Mt3;Nbn;Nkx3-1;Noa1;Nradd;Opa1;Pak3;Pcnt;Pdcd2;Pdcd6ip;Pdk1;Plekhf1;Ppp2r1a;Pten;Rad21;Rbm…
GO:0010941	regulation of cell death	http://amigo.geneontology.org/amigo/term/GO:0010941	1658	82	51.9927	1.57714	2.27849e-05	0.00348223	11677;11792;11800;11909;12051;12176;12177;12211;12257;12368;12402;12444;12534;12767;12905;12912;13010;13665;13869;14381;14566;14828;15182;15185;15201;15214;15387;16150;17748;17751;18095;18481;18541;18567;19013;19211;20259;20312;20440;20658;20682;20877;21940;21945;23950;26404;27053;27377;51792;56353;56412;56458;57748;58800;65098;66409;66656;66854;66870;67039;67169;67500;67770;69228;69660;71514;717…	Akr1b3;Alkbh1;Ankle2;Apex1;Api5;Asns;Atf2;Aurkb;Bcl3;Birc6;Bnip3l;Bnip3;Caap1;Casp6;Cbl;Ccar1;Ccnd2;Cd27;Cdc73;Cdk1;Cradd;Creb1;Cst3;Cx3cl1;Cxcr4;Ddrgk1;Ddx42;Dedd;Dnajb6;Eef1d;Eif2s1;Ell3;Erbb4;Foxo1;G6pdx;Gdf9;Hdac2;Hdac6;Hells;Hey2;Hnrnpk;Hspa5;Ikbkb;Jmy;Krit1;Map3k10;Map3k12;Mt1;Mt3;Nkx3-1;Noa1;Nradd;Opa1;Pak3;Pcnt;Pdcd2;Plekhf1;Ppara;Ppp2r1a;Pten;Rbm25;Rrn3;Rsl1d1;Rybp;Scin;Serbp1;Sfpq;Son;S…
GO:0043067	regulation of programmed cell death	http://amigo.geneontology.org/amigo/term/GO:0043067	1517	75	47.5711	1.57659	5.35618e-05	0.00680235	11677;11792;11800;11909;12051;12176;12177;12211;12257;12368;12402;12444;12534;12767;12905;12912;13010;13665;13869;14381;14566;14828;15182;15185;15201;15214;15387;17748;17751;18095;18481;18541;18567;19211;20259;20312;20440;20658;20682;20877;21940;21945;23950;26404;27053;27377;51792;56353;56458;57748;58800;65098;66409;66854;66870;67039;67500;67770;69660;71514;71782;72047;72287;74143;77006;79264;106…	Akr1b3;Alkbh1;Ankle2;Apex1;Api5;Asns;Atf2;Aurkb;Bcl3;Birc6;Bnip3l;Bnip3;Caap1;Casp6;Cbl;Ccar1;Ccnd2;Cd27;Cdc73;Cdk1;Cradd;Creb1;Cst3;Cx3cl1;Cxcr4;Ddrgk1;Ddx42;Dedd;Dnajb6;Eif2s1;Ell3;Erbb4;Foxo1;G6pdx;Gdf9;Hdac2;Hdac6;Hells;Hey2;Hnrnpk;Hspa5;Jmy;Krit1;Map3k10;Map3k12;Mt1;Mt3;Nkx3-1;Opa1;Pak3;Pcnt;Pdcd2;Plekhf1;Ppp2r1a;Pten;Rbm25;Rrn3;Rsl1d1;Rybp;Scin;Serbp1;Sfpq;Son;Sox9;St6gal1;Taf9;Tardbp;Tmbim…
GO:1903508	positive regulation of nucleic acid-templated transcription	http://amigo.geneontology.org/amigo/term/GO:1903508	1520	75	47.6652	1.57347	5.7106e-05	0.00713492	11792;11810;11909;12051;12912;13869;14391;15182;15208;15214;15387;16150;17129;17751;17765;17986;18027;18095;18983;19013;19042;20312;20682;20841;21374;22215;22589;24014;26404;26896;30877;50796;51886;54006;54367;56353;56458;56711;57261;57748;57816;66713;67089;67488;67500;69131;69228;69562;70601;71389;71514;74239;77006;80985;93762;97064;98415;104625;106298;107586;108143;140858;214498;214764;214899;2…	Actr2;Apex1;Apobec1;Atf2;Atrx;Bcl3;Brd4;Calcoco1;Ccar1;Cdc73;Cdk12;Cdk13;Chd6;Cnot6;Cnot7;Creb1;Csrnp1;Cx3cl1;Ddrgk1;Deaf1;Dmrt1;Ecd;Edrf1;Ell3;Erbb4;Foxo1;Fubp1;Gabpb1;Gnl3;Gtf2a2;Hdac2;Hes5;Hey2;Hnrnpk;Ikbkb;Iqce;Irf2bp2;Jmy;Kdm5a;Map3k12;Med14;Med17;Mt3;Mtf2;Ndp;Nfia;Nkx3-1;Nucks1;Ovol2;Plag1;Ppara;Ppm1a;Psmc6;Rnasel;Rrn3;Rybp;Sfpq;Smad5;Smarca5;Sox9;Spag8;Ss18l1;Taf4;Taf9;Tardbp;Tbp;Tesc;Trim…
GO:1902680	positive regulation of RNA biosynthetic process	http://amigo.geneontology.org/amigo/term/GO:1902680	1521	75	47.6966	1.57244	5.83346e-05	0.00713492	11792;11810;11909;12051;12912;13869;14391;15182;15208;15214;15387;16150;17129;17751;17765;17986;18027;18095;18983;19013;19042;20312;20682;20841;21374;22215;22589;24014;26404;26896;30877;50796;51886;54006;54367;56353;56458;56711;57261;57748;57816;66713;67089;67488;67500;69131;69228;69562;70601;71389;71514;74239;77006;80985;93762;97064;98415;104625;106298;107586;108143;140858;214498;214764;214899;2…	Actr2;Apex1;Apobec1;Atf2;Atrx;Bcl3;Brd4;Calcoco1;Ccar1;Cdc73;Cdk12;Cdk13;Chd6;Cnot6;Cnot7;Creb1;Csrnp1;Cx3cl1;Ddrgk1;Deaf1;Dmrt1;Ecd;Edrf1;Ell3;Erbb4;Foxo1;Fubp1;Gabpb1;Gnl3;Gtf2a2;Hdac2;Hes5;Hey2;Hnrnpk;Ikbkb;Iqce;Irf2bp2;Jmy;Kdm5a;Map3k12;Med14;Med17;Mt3;Mtf2;Ndp;Nfia;Nkx3-1;Nucks1;Ovol2;Plag1;Ppara;Ppm1a;Psmc6;Rnasel;Rrn3;Rybp;Sfpq;Smad5;Smarca5;Sox9;Spag8;Ss18l1;Taf4;Taf9;Tardbp;Tbp;Tesc;Trim…
GO:0045935	positive regulation of nucleobase-containing compound metabolic process	http://amigo.geneontology.org/amigo/term/GO:0045935	1787	87	56.038	1.55252	2.23458e-05	0.003474	11792;11810;11909;12051;12534;12912;13010;13869;14391;15182;15208;15214;15387;16150;17129;17751;17765;17986;18027;18095;18481;18983;19013;19042;20312;20637;20682;20841;20877;21374;22215;22589;24014;26404;26896;27354;30877;50796;51886;54006;54367;56353;56458;56711;57261;57748;57816;66713;67089;67488;67500;68964;69131;69228;69562;70601;71389;71514;74239;77006;78781;80985;93762;97064;98415;101185;10…	Actr2;Apex1;Apobec1;Atf2;Atrx;Aurkb;Bcl3;Brd4;Calcoco1;Ccar1;Cdc73;Cdk12;Cdk13;Cdk1;Chd6;Cnot6;Cnot7;Creb1;Csrnp1;Cst3;Ctc1;Cx3cl1;Ddrgk1;Deaf1;Dmrt1;Ecd;Edrf1;Ell3;Erbb4;Foxo1;Fubp1;Gabpb1;Gnl3;Gtf2a2;Hdac2;Hes5;Hey2;Hnrnpk;Ikbkb;Iqce;Irf2bp2;Jmy;Kdm5a;Map3k12;Med14;Med17;Mt3;Mtf2;Nbn;Ndp;Nfia;Nkx3-1;Nucks1;Ovol2;Pak3;Plag1;Pot1a;Ppara;Ppm1a;Psmc6;Rfc4;Rnasel;Rrn3;Rybp;Sfpq;Slf2;Smad5;Smarca5;Sn…
GO:0010629	negative regulation of gene expression	http://amigo.geneontology.org/amigo/term/GO:0010629	1632	79	51.1774	1.54365	6.75962e-05	0.00761894	11792;11810;11909;12051;12317;12912;13665;14000;14056;14105;14852;15182;15201;15208;15214;15387;17129;17192;17751;17765;18027;18095;18983;19013;20354;20682;20823;20841;20877;21357;21761;21888;21945;22589;23950;24014;26914;50796;54006;56353;56403;56458;56711;57316;64707;66373;66645;67035;67122;68678;69228;71514;72587;75410;75420;77006;78428;78781;80913;93762;94223;97064;98403;100978;104625;107586;…	Apex1;Apobec1;Atf2;Atrx;Aurkb;Bcl3;C1d;Calr;Cdc73;Cnot6;Cnot7;Creb1;Csde1;Ddrgk1;Deaf1;Dedd;Dgcr8;Dmrt1;Dnajb4;Dnajb6;Drosha;Eif2s1;Ezh2;Foxo1;Gspt1;H2afy;Hdac2;Hells;Hes5;Hey2;Hnrnpk;Homez;Irf2bp2;Kdm5a;Kmt2b;Lsm5;Map3k10;Mbd3;Morf4l1;Mt3;Mtf2;N4bp2l2;Nfia;Nfxl1;Nkx3-1;Nrarp;Ovol2;Pan3;Plag1;Ppara;Pphln1;Pspc1;Pum2;Pym1;Rnasel;Rsl1;Rybp;Sap130;Secisbp2;Sema4d;Sfpq;Smad5;Smarca5;Smg1;Smtnl1;Sox9;…
GO:0009891	positive regulation of biosynthetic process	http://amigo.geneontology.org/amigo/term/GO:0009891	1904	90	59.707	1.50736	4.7811e-05	0.00624799	11792;11807;11810;11909;12051;12534;12912;13010;13869;14391;15182;15185;15208;15214;15387;16150;17129;17751;17765;17986;18027;18095;18481;18983;19013;19042;20312;20682;20841;20877;21357;21374;21940;22215;22589;24014;26404;26896;30877;50796;51886;54006;54367;56353;56458;56711;57261;57748;57816;66713;67089;67488;67500;68964;69131;69228;69562;70601;71389;71514;74239;75420;77006;78428;80985;93762;970…	Actr2;Apex1;Apoa2;Apobec1;Atf2;Atrx;Aurkb;Bcl3;Brd4;Calcoco1;Ccar1;Cd27;Cdc73;Cdk12;Cdk13;Cdk1;Chd6;Cnot6;Cnot7;Creb1;Csrnp1;Cst3;Ctc1;Cx3cl1;Ddrgk1;Deaf1;Dmrt1;Ecd;Edrf1;Ell3;Erbb4;Foxo1;Fubp1;Gabpb1;Gnl3;Gtf2a2;Hdac2;Hdac6;Hes5;Hey2;Hnrnpk;Ikbkb;Iqce;Irf2bp2;Jmy;Kdm5a;Map3k12;Med14;Med17;Mt3;Mtf2;Ndp;Nfia;Nkx3-1;Nucks1;Ovol2;Pak3;Plag1;Pot1a;Ppara;Ppm1a;Ppp4r3b;Psmc6;Pym1;Rfc4;Rnasel;Rrn3;Rybp;…
GO:0031328	positive regulation of cellular biosynthetic process	http://amigo.geneontology.org/amigo/term/GO:0031328	1865	88	58.484	1.50469	6.25906e-05	0.0073296	11792;11807;11810;11909;12051;12534;12912;13010;13869;14391;15182;15208;15214;15387;16150;17129;17751;17765;17986;18027;18095;18481;18983;19013;19042;20312;20682;20841;20877;21357;21374;21940;22215;22589;24014;26404;26896;30877;50796;51886;54006;54367;56353;56458;56711;57261;57748;57816;66713;67089;67488;67500;68964;69131;69228;69562;70601;71389;71514;74239;75420;77006;78428;80985;93762;97064;984…	Actr2;Apex1;Apoa2;Apobec1;Atf2;Atrx;Aurkb;Bcl3;Brd4;Calcoco1;Ccar1;Cd27;Cdc73;Cdk12;Cdk13;Cdk1;Chd6;Cnot6;Cnot7;Creb1;Csrnp1;Cst3;Ctc1;Cx3cl1;Ddrgk1;Deaf1;Dmrt1;Ecd;Edrf1;Ell3;Erbb4;Foxo1;Fubp1;Gabpb1;Gnl3;Gtf2a2;Hdac2;Hes5;Hey2;Hnrnpk;Ikbkb;Iqce;Irf2bp2;Jmy;Kdm5a;Map3k12;Med14;Med17;Mt3;Mtf2;Ndp;Nfia;Nkx3-1;Nucks1;Ovol2;Pak3;Plag1;Pot1a;Ppara;Ppm1a;Ppp4r3b;Psmc6;Pym1;Rfc4;Rnasel;Rrn3;Rybp;Secisb…
GO:0006357	regulation of transcription by RNA polymerase II	http://amigo.geneontology.org/amigo/term/GO:0006357	1871	88	58.6721	1.49986	7.01684e-05	0.00781121	11909;12051;12317;12912;14056;14391;14566;15182;15208;15214;15387;15976;16150;17129;17192;17751;17765;18027;18095;18983;19013;19042;19357;20312;20354;20682;20841;20877;21888;22215;22589;23893;24014;26896;26914;30877;50796;51886;54006;56353;56458;56711;57261;57748;64707;66521;66713;67035;67089;67122;67382;67488;67785;69131;69228;69232;69274;69562;70601;71389;71514;73247;74239;77006;93871;97064;984…	Actr2;Atf2;Atrx;Aurkb;Bcl3;Brd3;Brd4;Brwd1;Calcoco1;Calr;Cdc73;Cdk12;Cdk13;Chd6;Cnot7;Creb1;Csrnp1;Ctdspl;Cx3cl1;Ddrgk1;Deaf1;Dmrt1;Dnajb4;Ecd;Ell3;Ezh2;Foxo1;Fubp1;Gabpb1;Gdf9;Gnl3;Grem2;Gtf2a2;H2afy;Hdac2;Hes5;Hey2;Hnrnpk;Homez;Ifnar2;Ikbkb;Iqce;Irf2bp2;Jmy;Kdm5a;Mbd3;Med14;Med17;Mrgbp;Mt3;Mtf2;N4bp2l2;Nfia;Nfxl1;Nkx3-1;Nrarp;Nucks1;Ovol2;Plag1;Ppara;Ppm1a;Psmc6;Qrich1;Rad21;Rnasel;Rprd1a;Rsl1;…
GO:0006366	transcription by RNA polymerase II	http://amigo.geneontology.org/amigo/term/GO:0006366	1926	90	60.3969	1.49014	7.25442e-05	0.0079772	11909;12051;12317;12912;14056;14391;14566;15182;15208;15214;15387;15976;16150;17129;17192;17751;17765;18027;18095;18983;19013;19042;19357;20312;20354;20682;20841;20877;21374;21888;22215;22589;23893;24014;26896;26914;30877;50796;51886;54006;56353;56458;56711;57261;57748;64707;66521;66713;67035;67089;67122;67382;67488;67785;69131;69228;69232;69274;69562;70601;71389;71514;73247;74239;77006;93871;970…	Actr2;Atf2;Atrx;Aurkb;Bcl3;Brd3;Brd4;Brwd1;Calcoco1;Calr;Cdc73;Cdk12;Cdk13;Chd6;Cnot7;Creb1;Csrnp1;Ctdspl;Cx3cl1;Ddrgk1;Deaf1;Dmrt1;Dnajb4;Ecd;Ell3;Ezh2;Foxo1;Fubp1;Gabpb1;Gdf9;Gnl3;Grem2;Gtf2a2;H2afy;Hdac2;Hes5;Hey2;Hnrnpk;Homez;Ifnar2;Ikbkb;Iqce;Irf2bp2;Jmy;Kdm5a;Mbd3;Med14;Med17;Mrgbp;Mt3;Mtf2;N4bp2l2;Nfia;Nfxl1;Nkx3-1;Nrarp;Nucks1;Ovol2;Plag1;Polr2b;Ppara;Ppm1a;Psmc6;Qrich1;Rad21;Rnasel;Rprd1…

## Sheet: Fig_3c-d_gene_transitions
gene	Female_10.5_to_Female_13.5	Female_10.5_to_Male_10.5	Female_10.5_to_Male_13.5	Female_13.5_to_Female_10.5	Female_13.5_to_Male_10.5	Female_13.5_to_Male_13.5	Male_10.5_to_Female_10.5	Male_10.5_to_Female_13.5	Male_10.5_to_Male_13.5	Male_13.5_to_Female_10.5	Male_13.5_to_Female_13.5	Male_13.5_to_Male_10.5
Cd320	-0.0453369	-0.970169	1.3177	0.0453369	-0.924832	1.36304	0.970169	0.924832	2.28787	-1.3177	-1.36304	-2.28787
Vps11	2.39605	0.936571	2.56755	-2.39605	-1.45947	0.171502	-0.936571	1.45947	1.63098	-2.56755	-0.171502	-1.63098
Gm10790	1.62629	1.48295	0.9154	-1.62629	-0.143342	-0.710891	-1.48295	0.143342	-0.567548	-0.9154	0.710891	0.567548
Ppcdc	0.113534	-0.295266	0.872992	-0.113534	-0.4088	0.759458	0.295266	0.4088	1.16826	-0.872992	-0.759458	-1.16826
Dph1	-0.59197	-0.644553	0.988584	0.59197	-0.0525835	1.58055	0.644553	0.0525835	1.63314	-0.988584	-1.58055	-1.63314
Trp53rka	-1.06252	0.0011601	-2.24932	1.06252	1.06368	-1.18681	-0.0011601	-1.06368	-2.25048	2.24932	1.18681	2.25048
Bbox1	-1.94279	-1.93308	-6.05249	1.94279	0.00971278	-4.1097	1.93308	-0.00971278	-4.11941	6.05249	4.1097	4.11941
Vps13b	1.09128	0.955771	0.527831	-1.09128	-0.135505	-0.563444	-0.955771	0.135505	-0.42794	-0.527831	0.563444	0.42794
Snrpa1	0.561361	-0.199001	0.358125	-0.561361	-0.760362	-0.203236	0.199001	0.760362	0.557126	-0.358125	0.203236	-0.557126
Ncl	0.539227	-0.710847	0.351351	-0.539227	-1.25007	-0.187876	0.710847	1.25007	1.0622	-0.351351	0.187876	-1.0622
Reep6	0.375038	-0.0226367	0.332731	-0.375038	-0.397674	-0.0423066	0.0226367	0.397674	0.355368	-0.332731	0.0423066	-0.355368
Krt4	0.0246516	0.579916	-0.776829	-0.0246516	0.555264	-0.80148	-0.579916	-0.555264	-1.35674	0.776829	0.80148	1.35674
Megf6	-1.59894	0.732899	-0.682628	1.59894	2.33184	0.916309	-0.732899	-2.33184	-1.41553	0.682628	-0.916309	1.41553
Olfr1336	-0.917836	-0.721903	-1.08418	0.917836	0.195933	-0.166346	0.721903	-0.195933	-0.36228	1.08418	0.166346	0.36228
Vps16	1.07958	-0.427231	1.43604	-1.07958	-1.50681	0.356456	0.427231	1.50681	1.86327	-1.43604	-0.356456	-1.86327
Reg1	0.336055	0.21753	1.89398	-0.336055	-0.118525	1.55793	-0.21753	0.118525	1.67645	-1.89398	-1.55793	-1.67645
Megf8	2.06492	0.45637	1.77605	-2.06492	-1.60855	-0.28887	-0.45637	1.60855	1.31968	-1.77605	0.28887	-1.31968
Akap8l	-0.0172892	0.261966	-0.841338	0.0172892	0.279255	-0.824048	-0.261966	-0.279255	-1.1033	0.841338	0.824048	1.1033
Ncoa2	-2.29353	-0.702794	0.504562	2.29353	1.59074	2.79809	0.702794	-1.59074	1.20736	-0.504562	-2.79809	-1.20736
Reg3a	-2.31975	-0.130657	3.05015	2.31975	2.18909	5.3699	0.130657	-2.18909	3.1808	-3.05015	-5.3699	-3.1808
Gm10857	3.55343	0.70197	3.76709	-3.55343	-2.85146	0.21366	-0.70197	2.85146	3.06512	-3.76709	-0.21366	-3.06512
Hyi	-0.961687	-0.198305	-0.682196	0.961687	0.763382	0.279491	0.198305	-0.763382	-0.483891	0.682196	-0.279491	0.483891
4932441J04Rik	-3.67395	-3.16903	-6.53789	3.67395	0.504919	-2.86394	3.16903	-0.504919	-3.36886	6.53789	2.86394	3.36886
Gm10863	-0.144453	-0.249769	1.0962	0.144453	-0.105315	1.24066	0.249769	0.105315	1.34597	-1.0962	-1.24066	-1.34597
Cd4	1.44049	0.460337	2.50389	-1.44049	-0.980149	1.06341	-0.460337	0.980149	2.04356	-2.50389	-1.06341	-2.04356
Mei4	-3.80679	-1.34387	-0.849873	3.80679	2.46292	2.95692	1.34387	-2.46292	0.494	0.849873	-2.95692	-0.494
4932443I19Rik	0.566617	-0.101391	0.160677	-0.566617	-0.668008	-0.40594	0.101391	0.668008	0.262068	-0.160677	0.40594	-0.262068
Tcte1	-0.012979	0.0304741	0.0237802	0.012979	0.0434531	0.0367591	-0.0304741	-0.0434531	-0.00669391	-0.0237802	-0.0367591	0.00669391
Gm10941	-2.12913	0.0876147	0.716454	2.12913	2.21675	2.84559	-0.0876147	-2.21675	0.62884	-0.716454	-2.84559	-0.62884
Reg4	-2.28514	-3.08233	-2.33756	2.28514	-0.797185	-0.052414	3.08233	0.797185	0.744771	2.33756	0.052414	-0.744771
Fam78b	-2.6559	-0.26485	-1.0295	2.6559	2.39105	1.62639	0.26485	-2.39105	-0.764653	1.0295	-1.62639	0.764653
Meiob	1.66623	0.927262	-0.947703	-1.66623	-0.738968	-2.61393	-0.927262	0.738968	-1.87496	0.947703	2.61393	1.87496
BC002163	0.19557	-0.0844986	0.41064	-0.19557	-0.280068	0.21507	0.0844986	0.280068	0.495139	-0.41064	-0.21507	-0.495139
Rela	0.112958	0.14321	1.52353	-0.112958	0.0302511	1.41057	-0.14321	-0.0302511	1.38032	-1.52353	-1.41057	-1.38032
Fam83a	1.28988	-0.651342	1.48849	-1.28988	-1.94122	0.198616	0.651342	1.94122	2.13984	-1.48849	-0.198616	-2.13984
BC003331	2.03778	0.29791	2.95423	-2.03778	-1.73987	0.916445	-0.29791	1.73987	2.65632	-2.95423	-0.916445	-2.65632
Pafah1b1	1.70905	1.08713	1.81806	-1.70905	-0.621927	0.109003	-1.08713	0.621927	0.73093	-1.81806	-0.109003	-0.73093
Cd5	0.860266	0.763599	0.703586	-0.860266	-0.0966663	-0.15668	-0.763599	0.0966663	-0.0600136	-0.703586	0.15668	0.0600136
Ncs1	-1.38959	-0.413143	-1.17183	1.38959	0.976452	0.217766	0.413143	-0.976452	-0.758685	1.17183	-0.217766	0.758685
Serpina3i	-1.4065	0.96862	0.388019	1.4065	2.37512	1.79452	-0.96862	-2.37512	-0.580601	-0.388019	-1.79452	0.580601
Pafah2	-0.348309	-0.319775	0.384043	0.348309	0.0285338	0.732352	0.319775	-0.0285338	0.703818	-0.384043	-0.732352	-0.703818
Sntg2	-0.486529	-0.51325	1.82235	0.486529	-0.0267214	2.30888	0.51325	0.0267214	2.3356	-1.82235	-2.30888	-2.3356
Serpina3j	-0.768762	0.723305	-1.62568	0.768762	1.49207	-0.85692	-0.723305	-1.49207	-2.34899	1.62568	0.85692	2.34899
Ppifos	-0.807185	-0.470473	-2.80866	0.807185	0.336712	-2.00147	0.470473	-0.336712	-2.33818	2.80866	2.00147	2.33818
Fam83f	0.565086	0.406073	3.43263	-0.565086	-0.159013	2.86755	-0.406073	0.159013	3.02656	-3.43263	-2.86755	-3.02656
Iars	1.7211	0.719536	1.23773	-1.7211	-1.00156	-0.483371	-0.719536	1.00156	0.518194	-1.23773	0.483371	-0.518194
Vps37d	0.362842	-1.3734	-1.12189	-0.362842	-1.73624	-1.48473	1.3734	1.73624	0.251508	1.12189	1.48473	-0.251508
Men1	1.88988	0.352702	0.0673231	-1.88988	-1.53718	-1.82255	-0.352702	1.53718	-0.285379	-0.0673231	1.82255	0.285379
Olfr1352	-0.225887	-0.260606	-0.17863	0.225887	-0.0347185	0.0472576	0.260606	0.0347185	0.081976	0.17863	-0.0472576	-0.081976
Meox1	-3.09299	0.310031	-0.968813	3.09299	3.40302	2.12417	-0.310031	-3.40302	-1.27884	0.968813	-2.12417	1.27884
Snupn	1.36466	0.919101	-0.505476	-1.36466	-0.445558	-1.87013	-0.919101	0.445558	-1.42458	0.505476	1.87013	1.42458
Gm1123	1.55942	3.17715	-0.0128557	-1.55942	1.61773	-1.57228	-3.17715	-1.61773	-3.19001	0.0128557	1.57228	3.19001
4933402E13Rik	0.000413896	5.3258	3.98279	-0.000413896	5.32539	3.98237	-5.3258	-5.32539	-1.34301	-3.98279	-3.98237	1.34301
Mep1a	0.895694	0.158039	1.55651	-0.895694	-0.737655	0.660816	-0.158039	0.737655	1.39847	-1.55651	-0.660816	-1.39847
4933402J07Rik	-1.57503	-1.4046	0.555165	1.57503	0.170426	2.13019	1.4046	-0.170426	1.95977	-0.555165	-2.13019	-1.95977
Mir7005	0.808927	-0.624937	-0.463027	-0.808927	-1.43386	-1.27195	0.624937	1.43386	0.16191	0.463027	1.27195	-0.16191
Dppa4	1.44353	-1.8004	-2.8256	-1.44353	-3.24393	-4.26914	1.8004	3.24393	-1.0252	2.8256	4.26914	1.0252
Tdp1	0.0652309	-0.176249	0.951175	-0.0652309	-0.24148	0.885944	0.176249	0.24148	1.12742	-0.951175	-0.885944	-1.12742
Olfr1355	-0.488383	0.156425	-0.0448438	0.488383	0.644809	0.44354	-0.156425	-0.644809	-0.201269	0.0448438	-0.44354	0.201269
Paip2	3.06746	0.694626	2.2992	-3.06746	-2.37283	-0.768256	-0.694626	2.37283	1.60458	-2.2992	0.768256	-1.60458
Olfr1356	-0.241892	2.00385	2.59502	0.241892	2.24574	2.83691	-2.00385	-2.24574	0.591164	-2.59502	-2.83691	-0.591164
Ndfip2	2.21365	3.86366	1.91611	-2.21365	1.65001	-0.29754	-3.86366	-1.65001	-1.94755	-1.91611	0.29754	1.94755
Mepce	-0.166536	-0.0154171	0.896947	0.166536	0.151119	1.06348	0.0154171	-0.151119	0.912364	-0.896947	-1.06348	-0.912364
Trpm6	1.00956	-0.00813542	2.46491	-1.00956	-1.01769	1.45535	0.00813542	1.01769	2.47304	-2.46491	-1.45535	-2.47304
Pak1	0.0109387	-0.181628	-0.263808	-0.0109387	-0.192566	-0.274747	0.181628	0.192566	-0.0821805	0.263808	0.274747	0.0821805
Serpina9	-0.281361	-0.00170798	0.514001	0.281361	0.279653	0.795362	0.00170798	-0.279653	0.515709	-0.514001	-0.795362	-0.515709
Icam1	1.30872	-0.0414642	1.14027	-1.30872	-1.35018	-0.168442	0.0414642	1.35018	1.18174	-1.14027	0.168442	-1.18174
Ppip5k2	3.18667	-0.142952	1.60131	-3.18667	-3.32963	-1.58536	0.142952	3.32963	1.74427	-1.60131	1.58536	-1.74427
Fam91a1	-0.879268	-0.080096	-0.971792	0.879268	0.799172	-0.0925237	0.080096	-0.799172	-0.891696	0.971792	0.0925237	0.891696
Cd7	0.657874	-0.578133	1.09441	-0.657874	-1.23601	0.436534	0.578133	1.23601	1.67254	-1.09441	-0.436534	-1.67254
Cryge	4.41707	1.79256	3.82288	-4.41707	-2.6245	-0.594189	-1.79256	2.6245	2.03032	-3.82288	0.594189	-2.03032
Dpy19l3	1.32099	-0.0659715	3.78906	-1.32099	-1.38696	2.46808	0.0659715	1.38696	3.85503	-3.78906	-2.46808	-3.85503
Snx14	1.71493	-0.993732	3.96283	-1.71493	-2.70866	2.2479	0.993732	2.70866	4.95656	-3.96283	-2.2479	-4.95656
Rerg	0.0596579	-0.180099	0.0423503	-0.0596579	-0.239757	-0.0173076	0.180099	0.239757	0.222449	-0.0423503	0.0173076	-0.222449
Ndrg1	3.46625	1.32273	-0.131454	-3.46625	-2.14352	-3.59771	-1.32273	2.14352	-1.45419	0.131454	3.59771	1.45419
4933404K08Rik	-0.0746964	0.0904418	-0.337981	0.0746964	0.165138	-0.263284	-0.0904418	-0.165138	-0.428423	0.337981	0.263284	0.428423
Pak4	-0.541036	-0.119322	0.433157	0.541036	0.421714	0.974193	0.119322	-0.421714	0.55248	-0.433157	-0.974193	-0.55248
Fam92b	0.803409	0.329887	-0.181248	-0.803409	-0.473522	-0.984658	-0.329887	0.473522	-0.511135	0.181248	0.984658	0.511135
Serpinb13	0.496578	-0.621505	-0.412462	-0.496578	-1.11808	-0.90904	0.621505	1.11808	0.209043	0.412462	0.90904	-0.209043
Vps72	2.15281	-0.414888	1.91942	-2.15281	-2.56769	-0.233387	0.414888	2.56769	2.33431	-1.91942	0.233387	-2.33431
Ppm1d	0.0382167	-0.0838906	1.58198	-0.0382167	-0.122107	1.54376	0.0838906	0.122107	1.66587	-1.58198	-1.54376	-1.66587
BC028528	0.387555	0.436307	1.06198	-0.387555	0.0487524	0.674423	-0.436307	-0.0487524	0.625671	-1.06198	-0.674423	-0.625671
Vps9d1	1.05145	0.195799	1.53646	-1.05145	-0.855651	0.485013	-0.195799	0.855651	1.34066	-1.53646	-0.485013	-1.34066
Cryl1	0.361783	1.3191	3.60175	-0.361783	0.957312	3.23997	-1.3191	-0.957312	2.28265	-3.60175	-3.23997	-2.28265
Golt1b	0.12582	-0.880466	1.4793	-0.12582	-1.00629	1.35348	0.880466	1.00629	2.35977	-1.4793	-1.35348	-2.35977
Ndst1	-0.274346	-1.4741	0.453466	0.274346	-1.19976	0.727812	1.4741	1.19976	1.92757	-0.453466	-0.727812	-1.92757
Icmt	0.69285	-0.582688	0.864149	-0.69285	-1.27554	0.171299	0.582688	1.27554	1.44684	-0.864149	-0.171299	-1.44684
Krtap12-1	-0.613469	0.773211	-0.819084	0.613469	1.38668	-0.205615	-0.773211	-1.38668	-1.59229	0.819084	0.205615	1.59229
Cd82	0.057599	0.585276	0.385552	-0.057599	0.527677	0.327953	-0.585276	-0.527677	-0.199724	-0.385552	-0.327953	0.199724
Tdrd9	1.29919	1.29264	-0.158152	-1.29919	-0.00654527	-1.45734	-1.29264	0.00654527	-1.45079	0.158152	1.45734	1.45079
Krtap1-3	-1.18891	-0.97228	-1.01933	1.18891	0.216627	0.169573	0.97228	-0.216627	-0.0470533	1.01933	-0.169573	0.0470533
Fanca	0.427048	0.348342	1.79084	-0.427048	-0.0787056	1.3638	-0.348342	0.0787056	1.4425	-1.79084	-1.3638	-1.4425
Mir7018	-0.762166	0.290772	-1.4923	0.762166	1.05294	-0.730131	-0.290772	-1.05294	-1.78307	1.4923	0.730131	1.78307
Olfr1371	-0.247429	0.0474397	-0.0166188	0.247429	0.294869	0.23081	-0.0474397	-0.294869	-0.0640585	0.0166188	-0.23081	0.0640585
Fancb	-2.47582	1.1667	0.661926	2.47582	3.64252	3.13775	-1.1667	-3.64252	-0.504777	-0.661926	-3.13775	0.504777
Serpinb3c	-1.92888	1.04813	1.14137	1.92888	2.97701	3.07025	-1.04813	-2.97701	0.0932392	-1.14137	-3.07025	-0.0932392
Try10	-0.382018	-0.448235	-0.369341	0.382018	-0.0662164	0.0126779	0.448235	0.0662164	0.0788943	0.369341	-0.0126779	-0.0788943
Cd8a	0.493862	0.440338	0.863837	-0.493862	-0.0535237	0.369975	-0.440338	0.0535237	0.423498	-0.863837	-0.369975	-0.423498
Krtap15	0.360568	2.12252	0.869476	-0.360568	1.76195	0.508908	-2.12252	-1.76195	-1.25304	-0.869476	-0.508908	1.25304
Snx27	0.1003	-1.04958	-0.153169	-0.1003	-1.14988	-0.253469	1.04958	1.14988	0.896409	0.153169	0.253469	-0.896409
Tead3	0.334677	-0.669864	-0.0330498	-0.334677	-1.00454	-0.367727	0.669864	1.00454	0.636814	0.0330498	0.367727	-0.636814
Retreg3	1.35726	0.393561	-0.471287	-1.35726	-0.963698	-1.82855	-0.393561	0.963698	-0.864848	0.471287	1.82855	0.864848
Try5	-0.356917	-0.585759	-0.846043	0.356917	-0.228842	-0.489126	0.585759	0.228842	-0.260284	0.846043	0.489126	0.260284
Vsig8	1.31332	0.35025	0.518451	-1.31332	-0.963072	-0.79487	-0.35025	0.963072	0.168202	-0.518451	0.79487	-0.168202
Mir7022	-1.16427	-0.994901	-0.118931	1.16427	0.169371	1.04534	0.994901	-0.169371	0.87597	0.118931	-1.04534	-0.87597
Aldh16a1	-0.370176	-0.229957	0.868082	0.370176	0.140219	1.23826	0.229957	-0.140219	1.09804	-0.868082	-1.23826	-1.09804
Mettl16	2.45592	0.216885	0.0390894	-2.45592	-2.23903	-2.41683	-0.216885	2.23903	-0.177796	-0.0390894	2.41683	0.177796
4933407E24Rik	-1.86373	-0.167564	0.0366102	1.86373	1.69617	1.90034	0.167564	-1.69617	0.204174	-0.0366102	-1.90034	-0.204174
Mir7024	-0.981816	-0.45588	-0.981844	0.981816	0.525937	-2.73247e-05	0.45588	-0.525937	-0.525964	0.981844	2.73247e-05	0.525964
Rev3l	1.80845	-0.37482	-0.950204	-1.80845	-2.18327	-2.75866	0.37482	2.18327	-0.575384	0.950204	2.75866	0.575384
Tsc22d1	-1.17905	-0.0968122	-1.48683	1.17905	1.08224	-0.307779	0.0968122	-1.08224	-1.39002	1.48683	0.307779	1.39002
Snx32	0.559333	0.0808892	0.63922	-0.559333	-0.478444	0.0798873	-0.0808892	0.478444	0.558331	-0.63922	-0.0798873	-0.558331
Gp1ba	-0.528144	-0.3973	-0.0791159	0.528144	0.130845	0.449028	0.3973	-0.130845	0.318184	0.0791159	-0.449028	-0.318184
Serpinb7	-0.512294	0.900463	-3.0437	0.512294	1.41276	-2.53141	-0.900463	-1.41276	-3.94416	3.0437	2.53141	3.94416
Olfr1383	-2.81472	-0.94557	-1.48937	2.81472	1.86915	1.32535	0.94557	-1.86915	-0.543797	1.48937	-1.32535	0.543797
Aldh1a3	-0.0114585	-0.855563	0.132454	0.0114585	-0.844104	0.143912	0.855563	0.844104	0.988016	-0.132454	-0.143912	-0.988016
Tsc22d4	0.80502	-0.871479	2.66824	-0.80502	-1.6765	1.86322	0.871479	1.6765	3.53972	-2.66824	-1.86322	-3.53972
Idi2	3.28408	0.159756	1.0094	-3.28408	-3.12432	-2.27467	-0.159756	3.12432	0.849648	-1.0094	2.27467	-0.849648
Rexo4	1.74092	1.05493	1.71773	-1.74092	-0.685982	-0.0231842	-1.05493	0.685982	0.662798	-1.71773	0.0231842	-0.662798
Idnk	2.75028	-0.373262	0.000287901	-2.75028	-3.12354	-2.74999	0.373262	3.12354	0.37355	-0.000287901	2.74999	-0.37355
Snx6	2.18152	-0.351492	2.73915	-2.18152	-2.53302	0.557624	0.351492	2.53302	3.09064	-2.73915	-0.557624	-3.09064
Csgalnact1	2.67626	-0.0388729	-0.25729	-2.67626	-2.71513	-2.93355	0.0388729	2.71513	-0.218417	0.25729	2.93355	0.218417
Tsen2	-0.536631	-0.572158	0.0979504	0.536631	-0.0355271	0.634581	0.572158	0.0355271	0.670108	-0.0979504	-0.634581	-0.670108
1500009C09Rik	-1.97184	-0.038345	-0.610139	1.97184	1.9335	1.3617	0.038345	-1.9335	-0.571794	0.610139	-1.3617	0.571794
Gp9	-0.0294241	0.866723	0.0675895	0.0294241	0.896147	0.0970136	-0.866723	-0.896147	-0.799134	-0.0675895	-0.0970136	0.799134
Cdc14b	2.41023	1.84337	0.0967021	-2.41023	-0.566864	-2.31353	-1.84337	0.566864	-1.74667	-0.0967021	2.31353	1.74667
Mir7030	0.936006	-0.171432	0.833406	-0.936006	-1.10744	-0.1026	0.171432	1.10744	1.00484	-0.833406	0.1026	-1.00484
Olfr1389	-1.31141	0.601413	-1.23577	1.31141	1.91282	0.0756416	-0.601413	-1.91282	-1.83718	1.23577	-0.0756416	1.83718
Gpaa1	3.60274	0.381106	0.859516	-3.60274	-3.22163	-2.74322	-0.381106	3.22163	0.47841	-0.859516	2.74322	-0.47841
Ppp1r14a	-0.334828	-1.00765	-1.40753	0.334828	-0.672823	-1.0727	1.00765	0.672823	-0.399879	1.40753	1.0727	0.399879
Krtap2-4	-0.31159	0.00175516	-1.18803	0.31159	0.313346	-0.87644	-0.00175516	-0.313346	-1.18979	1.18803	0.87644	1.18979
Drd5	-0.679606	-0.763879	0.113194	0.679606	-0.0842733	0.7928	0.763879	0.0842733	0.877073	-0.113194	-0.7928	-0.877073
Teddm2	1.01171	-0.78713	0.00474264	-1.01171	-1.79884	-1.00696	0.78713	1.79884	0.791873	-0.00474264	1.00696	-0.791873
Ndufaf2	0.179824	0.529386	2.48781	-0.179824	0.349562	2.30799	-0.529386	-0.349562	1.95843	-2.48781	-2.30799	-1.95843
Olfr139	-0.144613	0.100359	-0.0362676	0.144613	0.244972	0.108345	-0.100359	-0.244972	-0.136627	0.0362676	-0.108345	0.136627
Gm11627	-0.636964	-0.412386	-0.958219	0.636964	0.224578	-0.321256	0.412386	-0.224578	-0.545834	0.958219	0.321256	0.545834
Paox	1.45072	0.110545	0.621704	-1.45072	-1.34018	-0.829017	-0.110545	1.34018	0.511159	-0.621704	0.829017	-0.511159
BC049762	0.558953	-0.114961	-0.31476	-0.558953	-0.673914	-0.873713	0.114961	0.673914	-0.199799	0.31476	0.873713	0.199799
Ppp1r14d	-0.690891	-0.571822	-0.731883	0.690891	0.119069	-0.040992	0.571822	-0.119069	-0.160061	0.731883	0.040992	0.160061
1500015A07Rik	-0.622362	-0.6311	0.436465	0.622362	-0.00873832	1.05883	0.6311	0.00873832	1.06757	-0.436465	-1.05883	-1.06757
Drg2	-1.33458	-1.82322	-0.513846	1.33458	-0.488638	0.820735	1.82322	0.488638	1.30937	0.513846	-0.820735	-1.30937
Aldh3b2	-0.314684	0.546831	0.125693	0.314684	0.861515	0.440377	-0.546831	-0.861515	-0.421139	-0.125693	-0.440377	0.421139
Fas	1.15492	1.0404	0.571112	-1.15492	-0.114516	-0.583807	-1.0404	0.114516	-0.469291	-0.571112	0.583807	0.469291
Olfr1393	0.0908736	1.61722	0.386634	-0.0908736	1.52634	0.295761	-1.61722	-1.52634	-1.23058	-0.386634	-0.295761	1.23058
Ndufaf6	-2.79695	-1.7376	-2.42464	2.79695	1.05934	0.372305	1.7376	-1.05934	-0.687039	2.42464	-0.372305	0.687039
Gpat3	2.44824	0.179083	0.499096	-2.44824	-2.26916	-1.94915	-0.179083	2.26916	0.320014	-0.499096	1.94915	-0.320014
Tekt1	1.94157	2.48812	1.82838	-1.94157	0.546555	-0.113186	-2.48812	-0.546555	-0.659741	-1.82838	0.113186	0.659741
Vwa3a	2.95736	-0.384075	0.744603	-2.95736	-3.34144	-2.21276	0.384075	3.34144	1.12868	-0.744603	2.21276	-1.12868
Cdc26	6.02974	1.20105	4.37388	-6.02974	-4.82869	-1.65585	-1.20105	4.82869	3.17283	-4.37388	1.65585	-3.17283
Papola	6.0822	3.0084	5.78138	-6.0822	-3.0738	-0.300823	-3.0084	3.0738	2.77298	-5.78138	0.300823	-2.77298
Olfr1395	-0.40027	0.00418308	-3.11795	0.40027	0.404453	-2.71768	-0.00418308	-0.404453	-3.12213	3.11795	2.71768	3.12213
Gpatch1	1.41287	-0.10383	2.04488	-1.41287	-1.5167	0.632012	0.10383	1.5167	2.14871	-2.04488	-0.632012	-2.14871
Mettl7a2	-0.664986	-0.0588216	-0.637555	0.664986	0.606164	0.027431	0.0588216	-0.606164	-0.578733	0.637555	-0.027431	0.578733
Olfr1396	-1.49859	-0.639249	-2.27038	1.49859	0.85934	-0.771795	0.639249	-0.85934	-1.63113	2.27038	0.771795	1.63113
Vwa5b1	-1.07991	-1.01883	0.98696	1.07991	0.0610771	2.06687	1.01883	-0.0610771	2.00579	-0.98696	-2.06687	-2.00579
Dsc3	1.17635	-0.381949	0.786856	-1.17635	-1.5583	-0.389494	0.381949	1.5583	1.1688	-0.786856	0.389494	-1.1688
Mettl7a3	-1.41202	-0.669447	-1.8117	1.41202	0.742576	-0.399678	0.669447	-0.742576	-1.14225	1.8117	0.399678	1.14225
Papolg	0.706568	-0.00920584	1.15696	-0.706568	-0.715774	0.450396	0.00920584	0.715774	1.16617	-1.15696	-0.450396	-1.16617
Krtap4-16	-2.30617	-0.124651	-2.18578	2.30617	2.18152	0.120389	0.124651	-2.18152	-2.06113	2.18578	-0.120389	2.06113
Csn3	-1.11184	0.301799	-0.587167	1.11184	1.41364	0.524674	-0.301799	-1.41364	-0.888966	0.587167	-0.524674	0.888966
Cdc37	1.32434	-1.52115	-0.321409	-1.32434	-2.84549	-1.64574	1.52115	2.84549	1.19974	0.321409	1.64574	-1.19974
Dscam	0.614343	0.465533	0.0657177	-0.614343	-0.14881	-0.548626	-0.465533	0.14881	-0.399816	-0.0657177	0.548626	0.399816
Aldh9a1	2.57204	-0.45609	1.73565	-2.57204	-3.02813	-0.836386	0.45609	3.02813	2.19174	-1.73565	0.836386	-2.19174
Ppp1r1b	-0.67164	-0.543691	-0.653295	0.67164	0.127949	0.0183451	0.543691	-0.127949	-0.109604	0.653295	-0.0183451	0.109604
BC053393	2.08059	-0.470688	0.166119	-2.08059	-2.55128	-1.91447	0.470688	2.55128	0.636806	-0.166119	1.91447	-0.636806
4933416E03Rik	1.26274	1.60113	0.961006	-1.26274	0.338387	-0.301735	-1.60113	-0.338387	-0.640122	-0.961006	0.301735	0.640122
Rft1	1.70882	-0.589943	0.184399	-1.70882	-2.29876	-1.52442	0.589943	2.29876	0.774342	-0.184399	1.52442	-0.774342
Aldoa	0.0257529	0.720102	0.0273926	-0.0257529	0.694349	0.00163972	-0.720102	-0.694349	-0.69271	-0.0273926	-0.00163972	0.69271
Rftn2	-2.05104	-1.67826	-0.352201	2.05104	0.372776	1.69884	1.67826	-0.372776	1.32606	0.352201	-1.69884	-1.32606
1600019K03Rik	0.763843	0.271394	0.651129	-0.763843	-0.492449	-0.112714	-0.271394	0.492449	0.379735	-0.651129	0.112714	-0.379735
Soga1	-0.381403	-1.14583	-1.05264	0.381403	-0.764425	-0.671239	1.14583	0.764425	0.093186	1.05264	0.671239	-0.093186
Paqr3	0.475864	0.00043689	0.508026	-0.475864	-0.475427	0.0321627	-0.00043689	0.475427	0.507589	-0.508026	-0.0321627	-0.507589
Rfwd3	1.7472	-0.582105	1.76441	-1.7472	-2.3293	0.0172157	0.582105	2.3293	2.34652	-1.76441	-0.0172157	-2.34652
Tenm3	-6.29099	-2.11037	-3.5193	6.29099	4.18063	2.77169	2.11037	-4.18063	-1.40893	3.5193	-2.77169	1.40893
BC061237	-1.87264	-0.258265	-2.31272	1.87264	1.61437	-0.440083	0.258265	-1.61437	-2.05446	2.31272	0.440083	2.05446
Gm11981	-0.769058	-0.328904	-1.47758	0.769058	0.440154	-0.708525	0.328904	-0.440154	-1.14868	1.47758	0.708525	1.14868
Olfr1411	-1.06311	-0.161441	2.69022	1.06311	0.901671	3.75333	0.161441	-0.901671	2.85166	-2.69022	-3.75333	-2.85166
Ndufb9	2.4798	0.069536	2.46003	-2.4798	-2.41026	-0.0197663	-0.069536	2.41026	2.3905	-2.46003	0.0197663	-2.3905
Gm11992	0.0803127	0.495389	0.0716348	-0.0803127	0.415076	-0.0086779	-0.495389	-0.415076	-0.423754	-0.0716348	0.0086779	0.423754
Csnk2b	-0.0458244	-0.016824	-0.296269	0.0458244	0.0290004	-0.250445	0.016824	-0.0290004	-0.279445	0.296269	0.250445	0.279445
Rfx3	-0.0229018	0.0233946	0.0356694	0.0229018	0.0462964	0.0585712	-0.0233946	-0.0462964	0.0122748	-0.0356694	-0.0585712	-0.0122748
Olfr1412	0.307397	0.233771	3.79285	-0.307397	-0.0736255	3.48545	-0.233771	0.0736255	3.55908	-3.79285	-3.48545	-3.55908
Faxc	3.62335	1.95148	-1.62339	-3.62335	-1.67187	-5.24674	-1.95148	1.67187	-3.57487	1.62339	5.24674	3.57487
Dsg2	0.340076	0.886209	0.496027	-0.340076	0.546133	0.155951	-0.886209	-0.546133	-0.390182	-0.496027	-0.155951	0.390182
Cdc42ep4	-0.187523	-1.94103	-2.37851	0.187523	-1.7535	-2.19098	1.94103	1.7535	-0.43748	2.37851	2.19098	0.43748
Fbf1	0.526213	-0.507674	0.34156	-0.526213	-1.03389	-0.184653	0.507674	1.03389	0.849234	-0.34156	0.184653	-0.849234
Gm12159	-2.91482	-2.60059	-0.503152	2.91482	0.314228	2.41166	2.60059	-0.314228	2.09744	0.503152	-2.41166	-2.09744
Fbl	-0.780724	-1.34618	-0.107554	0.780724	-0.565453	0.67317	1.34618	0.565453	1.23862	0.107554	-0.67317	-1.23862
Dsg4	-1.63267	-0.745776	-1.64182	1.63267	0.886897	-0.00915053	0.745776	-0.886897	-0.896048	1.64182	0.00915053	0.896048
Gm12169	0.520589	-0.0303986	0.590743	-0.520589	-0.550988	0.0701533	0.0303986	0.550988	0.621141	-0.590743	-0.0701533	-0.621141
Ppp1r37	1.79712	2.33733	1.98768	-1.79712	0.540209	0.190559	-2.33733	-0.540209	-0.34965	-1.98768	-0.190559	0.34965
Sestd1	1.65414	1.67623	0.0225596	-1.65414	0.0220912	-1.63158	-1.67623	-0.0220912	-1.65367	-0.0225596	1.63158	1.65367
Was	-3.0544	-2.25278	-2.04025	3.0544	0.801628	1.01416	2.25278	-0.801628	0.212527	2.04025	-1.01416	-0.212527
4933424G05Rik	-0.644247	0.910746	2.13058	0.644247	1.55499	2.77483	-0.910746	-1.55499	1.21984	-2.13058	-2.77483	-1.21984
Wasf1	1.58991	-1.07754	0.682598	-1.58991	-2.66744	-0.907309	1.07754	2.66744	1.76014	-0.682598	0.907309	-1.76014
Pard6b	0.792675	1.0782	4.43073	-0.792675	0.285525	3.63805	-1.0782	-0.285525	3.35253	-4.43073	-3.63805	-3.35253
4933424G06Rik	1.08782	1.03546	0.44603	-1.08782	-0.0523595	-0.641787	-1.03546	0.0523595	-0.589428	-0.44603	0.641787	0.589428
Tspan15	0.663625	0.179329	2.08063	-0.663625	-0.484295	1.41701	-0.179329	0.484295	1.9013	-2.08063	-1.41701	-1.9013
Sorcs2	-0.704703	0.0884462	-0.349126	0.704703	0.793149	0.355577	-0.0884462	-0.793149	-0.437572	0.349126	-0.355577	0.437572
Ppp1r3b	-0.0213174	1.69693	-0.0518582	0.0213174	1.71824	-0.0305409	-1.69693	-1.71824	-1.74878	0.0518582	0.0305409	1.74878
Mir7052	0.409572	-0.510501	0.360138	-0.409572	-0.920073	-0.0494338	0.510501	0.920073	0.870639	-0.360138	0.0494338	-0.870639
Setbp1	0.418358	3.2632	0.653898	-0.418358	2.84484	0.23554	-3.2632	-2.84484	-2.6093	-0.653898	-0.23554	2.6093
Csrp2	0.837542	-0.97778	-1.82231	-0.837542	-1.81532	-2.65985	0.97778	1.81532	-0.844527	1.82231	2.65985	0.844527
Sord	0.48139	1.31306	0.495798	-0.48139	0.831675	0.0144076	-1.31306	-0.831675	-0.817267	-0.495798	-0.0144076	0.817267
4933425L06Rik	1.24905	-0.322325	0.262664	-1.24905	-1.57138	-0.986389	0.322325	1.57138	0.58499	-0.262664	0.986389	-0.58499
Ifi47	-1.04442	0.298789	-0.0156726	1.04442	1.34321	1.02875	-0.298789	-1.34321	-0.314461	0.0156726	-1.02875	0.314461
Olfr1420	-0.937827	-0.0852003	-0.763607	0.937827	0.852626	0.17422	0.0852003	-0.852626	-0.678407	0.763607	-0.17422	0.678407
Krtcap3	0.197071	-0.10005	-0.759393	-0.197071	-0.29712	-0.956463	0.10005	0.29712	-0.659343	0.759393	0.956463	0.659343
Csrp3	-0.00380932	0.300592	-2.64843	0.00380932	0.304401	-2.64462	-0.300592	-0.304401	-2.94902	2.64843	2.64462	2.94902
Fbn1	0.122738	3.78946	0.122374	-0.122738	3.66673	-0.000363908	-3.78946	-3.66673	-3.66709	-0.122374	0.000363908	3.66709
Mfn2	0.137665	-0.51267	-0.766658	-0.137665	-0.650335	-0.904323	0.51267	0.650335	-0.253988	0.766658	0.904323	0.253988
Parl	0.215711	0.0150182	0.147248	-0.215711	-0.200693	-0.068463	-0.0150182	0.200693	0.13223	-0.147248	0.068463	-0.13223
4933427D14Rik	0.90688	-0.211606	1.26282	-0.90688	-1.11849	0.355945	0.211606	1.11849	1.47443	-1.26282	-0.355945	-1.47443
Rgl3	0.16442	-0.69108	-0.452944	-0.16442	-0.8555	-0.617364	0.69108	0.8555	0.238137	0.452944	0.617364	-0.238137
Cst11	3.25329	0.246786	5.92245	-3.25329	-3.00651	2.66916	-0.246786	3.00651	5.67567	-5.92245	-2.66916	-5.67567
Parm1	-0.650843	0.304453	-0.700827	0.650843	0.955296	-0.0499839	-0.304453	-0.955296	-1.00528	0.700827	0.0499839	1.00528
Washc5	2.3086	-0.220345	3.61967	-2.3086	-2.52895	1.31107	0.220345	2.52895	3.84002	-3.61967	-1.31107	-3.84002
Olfr1426	-0.0766722	-0.187965	-1.75331	0.0766722	-0.111293	-1.67664	0.187965	0.111293	-1.56534	1.75331	1.67664	1.56534
1700001L05Rik	0.58414	-0.558919	-0.45291	-0.58414	-1.14306	-1.03705	0.558919	1.14306	0.106009	0.45291	1.03705	-0.106009
Olfr1427	-0.0690931	-0.181041	-1.74436	0.0690931	-0.111948	-1.67527	0.181041	0.111948	-1.56332	1.74436	1.67527	1.56332
Tespa1	0.360518	1.08517	0.226867	-0.360518	0.724654	-0.133651	-1.08517	-0.724654	-0.858305	-0.226867	0.133651	0.858305
Ppp1r7	-0.122162	0.134449	-0.884371	0.122162	0.256612	-0.762209	-0.134449	-0.256612	-1.01882	0.884371	0.762209	1.01882
Wbp1	2.61021	2.67852	2.44757	-2.61021	0.0683028	-0.162648	-2.67852	-0.0683028	-0.23095	-2.44757	0.162648	0.23095
Bcas3	1.01733	0.283654	0.277608	-1.01733	-0.733676	-0.739722	-0.283654	0.733676	-0.00604596	-0.277608	0.739722	0.00604596
Fbrs	1.40444	0.891918	1.20738	-1.40444	-0.512521	-0.197062	-0.891918	0.512521	0.315459	-1.20738	0.197062	-0.315459
Sostdc1	-1.10172	-0.663476	-1.16919	1.10172	0.438245	-0.0674732	0.663476	-0.438245	-0.505718	1.16919	0.0674732	0.505718
4933428C19Rik	0.00167833	1.01573	0.523765	-0.00167833	1.01405	0.522087	-1.01573	-1.01405	-0.491965	-0.523765	-0.522087	0.491965
Gpihbp1	0.0276451	-0.546658	-0.889662	-0.0276451	-0.574303	-0.917307	0.546658	0.574303	-0.343004	0.889662	0.917307	0.343004
Mir706	-0.552773	0.239272	1.14057	0.552773	0.792045	1.69334	-0.239272	-0.792045	0.901295	-1.14057	-1.69334	-0.901295
Mfsd11	-0.390797	0.216625	1.31213	0.390797	0.607422	1.70293	-0.216625	-0.607422	1.09551	-1.31213	-1.70293	-1.09551
Wbp11	-0.149677	0.452455	0.495394	0.149677	0.602132	0.64507	-0.452455	-0.602132	0.0429384	-0.495394	-0.64507	-0.0429384
Tet2	0.258644	0.331371	-0.216582	-0.258644	0.0727277	-0.475225	-0.331371	-0.0727277	-0.547953	0.216582	0.475225	0.547953
Parp11	3.97657	0.816714	1.19613	-3.97657	-3.15986	-2.78045	-0.816714	3.15986	0.379413	-1.19613	2.78045	-0.379413
Fbrsl1	1.81035	1.18752	3.85759	-1.81035	-0.622823	2.04725	-1.18752	0.622823	2.67007	-3.85759	-2.04725	-2.67007
Mir7060	1.41024	0.90686	1.21624	-1.41024	-0.503377	-0.194002	-0.90686	0.503377	0.309375	-1.21624	0.194002	-0.309375
Rgr	-3.20311	-0.0667876	-0.143148	3.20311	3.13632	3.05996	0.0667876	-3.13632	-0.0763608	0.143148	-3.05996	0.0763608
Mir7061	0.841688	-0.289406	2.70609	-0.841688	-1.13109	1.8644	0.289406	1.13109	2.99549	-2.70609	-1.8644	-2.99549
Parp12	-0.0520593	-0.565778	1.14059	0.0520593	-0.513719	1.19265	0.565778	0.513719	1.70637	-1.14059	-1.19265	-1.70637
Gpld1	2.07036	0.211025	-0.177472	-2.07036	-1.85934	-2.24783	-0.211025	1.85934	-0.388497	0.177472	2.24783	0.388497
Cdcp1	0.383054	1.58872	0.314833	-0.383054	1.20566	-0.068221	-1.58872	-1.20566	-1.27388	-0.314833	0.068221	1.27388
Dtwd1	-2.02872	-0.00146603	-1.20879	2.02872	2.02725	0.819931	0.00146603	-2.02725	-1.20732	1.20879	-0.819931	1.20732
Sowahd	-0.0272697	0.562597	2.96948	0.0272697	0.589866	2.99675	-0.562597	-0.589866	2.40688	-2.96948	-2.99675	-2.40688
Parp16	0.549037	1.82198	1.31078	-0.549037	1.27295	0.761742	-1.82198	-1.27295	-0.511203	-1.31078	-0.761742	0.511203
Mir7064	0.019374	1.44082	-0.0238923	-0.019374	1.42145	-0.0432663	-1.44082	-1.42145	-1.46471	0.0238923	0.0432663	1.46471
Tspan9	1.20532	0.513974	0.39252	-1.20532	-0.691348	-0.812802	-0.513974	0.691348	-0.121455	-0.39252	0.812802	0.121455
Mfsd14b	0.509705	-0.253142	-0.10457	-0.509705	-0.762848	-0.614275	0.253142	0.762848	0.148572	0.10457	0.614275	-0.148572
Alkbh5	-0.158365	0.010237	0.825273	0.158365	0.168602	0.983638	-0.010237	-0.168602	0.815036	-0.825273	-0.983638	-0.815036
Bche	-1.07345	-1.6226	1.56516	1.07345	-0.549145	2.63861	1.6226	0.549145	3.18775	-1.56516	-2.63861	-3.18775
Dtx2	0.0746242	-0.00966745	-0.523295	-0.0746242	-0.0842916	-0.597919	0.00966745	0.0842916	-0.513628	0.523295	0.597919	0.513628
Parp4	-0.669603	0.516019	0.699483	0.669603	1.18562	1.36909	-0.516019	-1.18562	0.183464	-0.699483	-1.36909	-0.183464
Cstb	-0.135282	0.387183	-0.735973	0.135282	0.522465	-0.600691	-0.387183	-0.522465	-1.12316	0.735973	0.600691	1.12316
Cdh12	-0.812592	-0.127686	-0.784928	0.812592	0.684906	0.0276639	0.127686	-0.684906	-0.657242	0.784928	-0.0276639	0.657242
4933431E20Rik	0.358717	-0.573652	3.66976	-0.358717	-0.932369	3.31104	0.573652	0.932369	4.24341	-3.66976	-3.31104	-4.24341
Gpnmb	1.36144	1.01282	-0.776909	-1.36144	-0.348617	-2.13835	-1.01282	0.348617	-1.78973	0.776909	2.13835	1.78973
Wdfy2	3.52207	0.922791	3.35093	-3.52207	-2.59928	-0.171138	-0.922791	2.59928	2.42814	-3.35093	0.171138	-2.42814
Parp9	2.24138	-0.296525	2.15146	-2.24138	-2.5379	-0.0899235	0.296525	2.5379	2.44798	-2.15146	0.0899235	-2.44798
L3mbtl1	0.756857	0.144703	0.718633	-0.756857	-0.612154	-0.0382236	-0.144703	0.612154	0.573931	-0.718633	0.0382236	-0.573931
Olfr1445	-2.53635	0.00753013	0.274225	2.53635	2.54388	2.81057	-0.00753013	-2.54388	0.266694	-0.274225	-2.81057	-0.266694
Mfsd4b1	-0.174568	-0.375957	-1.01865	0.174568	-0.201389	-0.844081	0.375957	0.201389	-0.642691	1.01865	0.844081	0.642691
Gpr101	0.0687215	0.359163	-2.79848	-0.0687215	0.290442	-2.8672	-0.359163	-0.290442	-3.15764	2.79848	2.8672	3.15764
1700003M07Rik	2.35022	0.803767	0.590341	-2.35022	-1.54645	-1.75988	-0.803767	1.54645	-0.213426	-0.590341	1.75988	0.213426
Tex15	3.47806	-0.747839	1.42347	-3.47806	-4.2259	-2.05459	0.747839	4.2259	2.17131	-1.42347	2.05459	-2.17131
Alms1	-0.317593	-0.155326	-0.447184	0.317593	0.162267	-0.129591	0.155326	-0.162267	-0.291858	0.447184	0.129591	0.291858
Wdfy4	-0.271306	-0.391358	-0.3543	0.271306	-0.120052	-0.0829933	0.391358	0.120052	0.0370584	0.3543	0.0829933	-0.0370584
Tspyl2	0.10241	1.50749	1.05431	-0.10241	1.40508	0.951896	-1.50749	-1.40508	-0.453186	-1.05431	-0.951896	0.453186
4933432K03Rik	-3.341	0.0720784	-2.2264	3.341	3.41308	1.1146	-0.0720784	-3.41308	-2.29848	2.2264	-1.1146	2.29848
Ifna15	-1.14885	-0.00290777	-0.507181	1.14885	1.14594	0.641667	0.00290777	-1.14594	-0.504273	0.507181	-0.641667	0.504273
Duox2	1.024	0.477038	0.982457	-1.024	-0.546961	-0.0415418	-0.477038	0.546961	0.505419	-0.982457	0.0415418	-0.505419
Rgs21	-1.46162	-0.00121796	-0.664141	1.46162	1.4604	0.797481	0.00121796	-1.4604	-0.662923	0.664141	-0.797481	0.662923
Lactb	-0.673955	-1.52876	-0.04013	0.673955	-0.854806	0.633825	1.52876	0.854806	1.48863	0.04013	-0.633825	-1.48863
Rgs22	0.0943422	-0.326738	-0.0195847	-0.0943422	-0.42108	-0.113927	0.326738	0.42108	0.307153	0.0195847	0.113927	-0.307153
Wdr12	0.956051	-0.0130132	0.441046	-0.956051	-0.969065	-0.515006	0.0130132	0.969065	0.454059	-0.441046	0.515006	-0.454059
Mir7074	-1.04428	-0.393353	-0.637831	1.04428	0.650923	0.406445	0.393353	-0.650923	-0.244479	0.637831	-0.406445	0.244479
1700007F19Rik	-0.156781	0.614686	0.160961	0.156781	0.771467	0.317742	-0.614686	-0.771467	-0.453726	-0.160961	-0.317742	0.453726
Pate1	1.34009	2.55017	0.927882	-1.34009	1.21008	-0.412208	-2.55017	-1.21008	-1.62229	-0.927882	0.412208	1.62229
Ifna6	0.642013	-2.61374	0.460854	-0.642013	-3.25575	-0.181159	2.61374	3.25575	3.0746	-0.460854	0.181159	-3.0746
Mfsd7a	-0.134203	-0.161707	-1.04106	0.134203	-0.0275037	-0.906855	0.161707	0.0275037	-0.879352	1.04106	0.906855	0.879352
Ctcf	1.08508	-0.450513	1.20633	-1.08508	-1.53559	0.121248	0.450513	1.53559	1.65684	-1.20633	-0.121248	-1.65684
Rgs5	-2.31612	0.469825	-1.22638	2.31612	2.78594	1.08974	-0.469825	-2.78594	-1.6962	1.22638	-1.08974	1.6962
Ifna7	0.512336	0.0741187	0.4986	-0.512336	-0.438217	-0.0137355	-0.0741187	0.438217	0.424481	-0.4986	0.0137355	-0.424481
4933434E20Rik	3.76951	0.401208	2.38633	-3.76951	-3.3683	-1.38318	-0.401208	3.3683	1.98512	-2.38633	1.38318	-1.98512
Mir7078	1.66163	-0.957924	-0.285818	-1.66163	-2.61956	-1.94745	0.957924	2.61956	0.672106	0.285818	1.94745	-0.672106
Sox5	-0.0249512	-1.16917	-0.0436888	0.0249512	-1.14422	-0.0187376	1.16917	1.14422	1.12548	0.0436888	0.0187376	-1.12548
Tex28	0.2037	-0.606057	-0.778034	-0.2037	-0.809757	-0.981734	0.606057	0.809757	-0.171977	0.778034	0.981734	0.171977
Patj	-1.27607	-0.146764	-1.89752	1.27607	1.12931	-0.62145	0.146764	-1.12931	-1.75076	1.89752	0.62145	1.75076
Ctdnep1	0.613973	-0.544037	1.57197	-0.613973	-1.15801	0.957995	0.544037	1.15801	2.11601	-1.57197	-0.957995	-2.11601
Rgs7bp	0.479974	0.12433	0.239386	-0.479974	-0.355644	-0.240588	-0.12433	0.355644	0.115056	-0.239386	0.240588	-0.115056
Patl1	-1.52126	-2.04008	-0.851677	1.52126	-0.518826	0.669581	2.04008	0.518826	1.18841	0.851677	-0.669581	-1.18841
Mir7081	1.77553	0.0287916	1.52317	-1.77553	-1.74674	-0.252363	-0.0287916	1.74674	1.49438	-1.52317	0.252363	-1.49438
Gm13003	-0.499265	-0.835314	-1.32825	0.499265	-0.33605	-0.828989	0.835314	0.33605	-0.49294	1.32825	0.828989	0.49294
4933438K21Rik	3.49288	0.223752	3.17192	-3.49288	-3.26913	-0.320962	-0.223752	3.26913	2.94817	-3.17192	0.320962	-2.94817
1700008J07Rik	1.521	-0.247026	1.83599	-1.521	-1.76802	0.314989	0.247026	1.76802	2.08301	-1.83599	-0.314989	-2.08301
Gm13023	1.10292	0.561698	0.199325	-1.10292	-0.541217	-0.903591	-0.561698	0.541217	-0.362373	-0.199325	0.903591	0.362373
Mgat1	0.0461021	0.185074	1.72309	-0.0461021	0.138972	1.67699	-0.185074	-0.138972	1.53802	-1.72309	-1.67699	-1.53802
Bcl2l15	-0.526211	0.604398	0.479898	0.526211	1.13061	1.00611	-0.604398	-1.13061	-0.1245	-0.479898	-1.00611	0.1245
1700008O03Rik	-0.908477	-0.954591	-0.00961399	0.908477	-0.0461136	0.898863	0.954591	0.0461136	0.944977	0.00961399	-0.898863	-0.944977
Mir7084	1.34923	0.138792	0.897835	-1.34923	-1.21044	-0.451393	-0.138792	1.21044	0.759044	-0.897835	0.451393	-0.759044
Sp1	2.5151	1.05037	3.26219	-2.5151	-1.46473	0.747086	-1.05037	1.46473	2.21182	-3.26219	-0.747086	-2.21182
Ifngas1	-1.68337	-0.343597	-2.49406	1.68337	1.33977	-0.810689	0.343597	-1.33977	-2.15046	2.49406	0.810689	2.15046
Cdh9	0.786843	0.805896	0.699394	-0.786843	0.0190527	-0.0874494	-0.805896	-0.0190527	-0.106502	-0.699394	0.0874494	0.106502
Olfr1465	-2.45917	-0.126893	-0.182157	2.45917	2.33228	2.27701	0.126893	-2.33228	-0.0552642	0.182157	-2.27701	0.0552642
Als2	-1.14555	-0.260182	-1.00205	1.14555	0.885364	0.143498	0.260182	-0.885364	-0.741866	1.00205	-0.143498	0.741866
Lama5	1.61948	-0.760514	0.652778	-1.61948	-2.37999	-0.966702	0.760514	2.37999	1.41329	-0.652778	0.966702	-1.41329
Mir7086	-0.0930406	-0.0688367	-0.489284	0.0930406	0.0242039	-0.396244	0.0688367	-0.0242039	-0.420447	0.489284	0.396244	0.420447
1700009C05Rik	-0.459427	0.0421649	-0.66025	0.459427	0.501592	-0.200823	-0.0421649	-0.501592	-0.702415	0.66025	0.200823	0.702415
Nek5	0.0706501	1.08375	-0.0613215	-0.0706501	1.0131	-0.131972	-1.08375	-1.0131	-1.14507	0.0613215	0.131972	1.14507
Gm13043	-1.23736	1.08793	1.69602	1.23736	2.3253	2.93338	-1.08793	-2.3253	0.608083	-1.69602	-2.93338	-0.608083
Fbxo2	-0.929482	-1.18215	-0.23803	0.929482	-0.252666	0.691452	1.18215	0.252666	0.944117	0.23803	-0.691452	-0.944117
Bcl6b	0.757576	0.281443	1.24077	-0.757576	-0.476133	0.483199	-0.281443	0.476133	0.959332	-1.24077	-0.483199	-0.959332
Als2cr11	-1.54953	-0.00424893	-0.658734	1.54953	1.54528	0.890795	0.00424893	-1.54528	-0.654485	0.658734	-0.890795	0.654485
Lamb2	3.69653	1.45731	2.14512	-3.69653	-2.23923	-1.55142	-1.45731	2.23923	0.68781	-2.14512	1.55142	-0.68781
Ctgf	0.0136133	0.0722982	4.89205	-0.0136133	0.0586849	4.87843	-0.0722982	-0.0586849	4.81975	-4.89205	-4.87843	-4.81975
Pax4	-0.0818129	-0.0345509	-0.091437	0.0818129	0.047262	-0.00962411	0.0345509	-0.047262	-0.0568861	0.091437	0.00962411	0.0568861
Gpr153	0.314812	-0.627321	-0.779976	-0.314812	-0.942133	-1.09479	0.627321	0.942133	-0.152655	0.779976	1.09479	0.152655
1700010B08Rik	-1.98955	-2.04027	-1.49041	1.98955	-0.0507136	0.499146	2.04027	0.0507136	0.549859	1.49041	-0.499146	-0.549859
Cthrc1	0.16599	-0.690361	-0.658093	-0.16599	-0.856351	-0.824083	0.690361	0.856351	0.0322677	0.658093	0.824083	-0.0322677
Mir709	0.111699	-1.18331	-1.09761	-0.111699	-1.29501	-1.20931	1.18331	1.29501	0.0856972	1.09761	1.20931	-0.0856972
Olfr1471	-0.00899619	-0.131639	0.265004	0.00899619	-0.122643	0.274	0.131639	0.122643	0.396644	-0.265004	-0.274	-0.396644
Sp5	2.04535	0.92659	0.360313	-2.04535	-1.11876	-1.68504	-0.92659	1.11876	-0.566277	-0.360313	1.68504	0.566277
Olfr1474	-2.61576	-1.89121	0.0553036	2.61576	0.724551	2.67107	1.89121	-0.724551	1.94652	-0.0553036	-2.67107	-1.94652
1700010J16Rik	-0.825754	-0.449657	-3.13538	0.825754	0.376097	-2.30963	0.449657	-0.376097	-2.68573	3.13538	2.30963	2.68573
Pax9	2.41061	2.19414	2.35864	-2.41061	-0.216469	-0.0519673	-2.19414	0.216469	0.164502	-2.35864	0.0519673	-0.164502
Sp7	2.03111	0.221535	2.75236	-2.03111	-1.80957	0.721252	-0.221535	1.80957	2.53082	-2.75236	-0.721252	-2.53082
Olfr1477	-2.28582	-0.00835747	-0.328506	2.28582	2.27746	1.95732	0.00835747	-2.27746	-0.320149	0.328506	-1.95732	0.320149
5033406O09Rik	-0.724799	0.294362	0.406895	0.724799	1.01916	1.13169	-0.294362	-1.01916	0.112533	-0.406895	-1.13169	-0.112533
Nell1os	-0.0168095	1.2549	0.817136	0.0168095	1.27171	0.833945	-1.2549	-1.27171	-0.437763	-0.817136	-0.833945	0.437763
Wdr45b	0.0156569	0.11704	0.829341	-0.0156569	0.101384	0.813684	-0.11704	-0.101384	0.7123	-0.829341	-0.813684	-0.7123
Rhd	0.966851	1.34885	1.46017	-0.966851	0.381995	0.493319	-1.34885	-0.381995	0.111324	-1.46017	-0.493319	-0.111324
Wdr46	0.782215	0.453357	0.902986	-0.782215	-0.328858	0.120771	-0.453357	0.328858	0.449629	-0.902986	-0.120771	-0.449629
5330411J11Rik	-0.92076	-0.820025	0.000953668	0.92076	0.100735	0.921714	0.820025	-0.100735	0.820979	-0.000953668	-0.921714	-0.820979
Sfxn2	-0.544433	1.43573	0.314683	0.544433	1.98017	0.859116	-1.43573	-1.98017	-1.12105	-0.314683	-0.859116	1.12105
Wdr47	3.25582	0.704303	1.95769	-3.25582	-2.55151	-1.29812	-0.704303	2.55151	1.25339	-1.95769	1.29812	-1.25339
Cdk15	-0.166602	0.937534	-0.201276	0.166602	1.10414	-0.0346741	-0.937534	-1.10414	-1.13881	0.201276	0.0346741	1.13881
Ambra1	1.34789	-0.590473	0.95442	-1.34789	-1.93836	-0.393466	0.590473	1.93836	1.54489	-0.95442	0.393466	-1.54489
Pbk	0.986153	0.60925	1.54311	-0.986153	-0.376903	0.556954	-0.60925	0.376903	0.933858	-1.54311	-0.556954	-0.933858
Lamtor3	1.07097	0.0321086	1.45784	-1.07097	-1.03886	0.386863	-0.0321086	1.03886	1.42573	-1.45784	-0.386863	-1.42573
Sfxn4	1.48808	1.938	0.509796	-1.48808	0.449913	-0.978288	-1.938	-0.449913	-1.4282	-0.509796	0.978288	1.4282
Nemp1	-0.176817	0.571666	-0.546101	0.176817	0.748482	-0.369285	-0.571666	-0.748482	-1.11777	0.546101	0.369285	1.11777
Sfxn5	1.68712	0.206819	0.525695	-1.68712	-1.4803	-1.16142	-0.206819	1.4803	0.318876	-0.525695	1.16142	-0.318876
Wdr5	-0.0915087	-0.598149	3.32002	0.0915087	-0.50664	3.41153	0.598149	0.50664	3.91817	-3.32002	-3.41153	-3.91817
Nemp2	0.604379	0.879792	1.28166	-0.604379	0.275413	0.677285	-0.879792	-0.275413	0.401872	-1.28166	-0.677285	-0.401872
Mir7115	0.208116	-0.532937	-0.0928307	-0.208116	-0.741053	-0.300947	0.532937	0.741053	0.440106	0.0928307	0.300947	-0.440106
Amdhd2	1.83164	-0.291652	0.943126	-1.83164	-2.12329	-0.888509	0.291652	2.12329	1.23478	-0.943126	0.888509	-1.23478
Cdk19	0.546779	0.863884	2.27449	-0.546779	0.317104	1.72771	-0.863884	-0.317104	1.41061	-2.27449	-1.72771	-1.41061
Wdr55	1.60734	-0.260568	2.06492	-1.60734	-1.86791	0.45758	0.260568	1.86791	2.32549	-2.06492	-0.45758	-2.32549
Neo1	1.6681	0.522009	0.794704	-1.6681	-1.14609	-0.873394	-0.522009	1.14609	0.272695	-0.794704	0.873394	-0.272695
Olfr1490	2.86243	0.0285567	2.05829	-2.86243	-2.83387	-0.804141	-0.0285567	2.83387	2.02973	-2.05829	0.804141	-2.02973
Praf2	3.00524	0.966085	2.11121	-3.00524	-2.03916	-0.894031	-0.966085	2.03916	1.14513	-2.11121	0.894031	-1.14513
Rhobtb2	-1.87125	-1.81655	-3.45024	1.87125	0.0546997	-1.57899	1.81655	-0.0546997	-1.63369	3.45024	1.57899	1.63369
Prag1	-0.799597	-0.929175	-2.56814	0.799597	-0.129578	-1.76855	0.929175	0.129578	-1.63897	2.56814	1.76855	1.63897
Fbxo41	0.91373	3.16724	3.17501	-0.91373	2.25351	2.26128	-3.16724	-2.25351	0.00777333	-3.17501	-2.26128	-0.00777333
Olfr1495	-0.011448	-0.25999	-2.43393	0.011448	-0.248542	-2.42248	0.25999	0.248542	-2.17394	2.43393	2.42248	2.17394
Gm13288	0.631901	-0.631531	0.911268	-0.631901	-1.26343	0.279367	0.631531	1.26343	1.5428	-0.911268	-0.279367	-1.5428
Cdk3-ps	0.703544	0.751647	1.03684	-0.703544	0.0481029	0.333294	-0.751647	-0.0481029	0.285191	-1.03684	-0.333294	-0.285191
Rhog	4.38061	1.83012	4.4648	-4.38061	-2.55048	0.084196	-1.83012	2.55048	2.63468	-4.4648	-0.084196	-2.63468
Tfdp1	1.7971	0.555617	1.49311	-1.7971	-1.24149	-0.303993	-0.555617	1.24149	0.937493	-1.49311	0.303993	-0.937493
Mib2	0.149312	-0.653235	1.1352	-0.149312	-0.802546	0.985889	0.653235	0.802546	1.78844	-1.1352	-0.985889	-1.78844
Amigo1	0.991873	0.392165	1.84391	-0.991873	-0.599708	0.852037	-0.392165	0.599708	1.45175	-1.84391	-0.852037	-1.45175
Neto2	2.23977	2.1345	1.54017	-2.23977	-0.105266	-0.699603	-2.1345	0.105266	-0.594336	-1.54017	0.699603	0.594336
Olfr1499	0.0804318	0.177291	0.000958428	-0.0804318	0.0968594	-0.0794734	-0.177291	-0.0968594	-0.176333	-0.000958428	0.0794734	0.176333
Amigo2	0.589341	-0.250695	-0.890471	-0.589341	-0.840037	-1.47981	0.250695	0.840037	-0.639776	0.890471	1.47981	0.639776
Ctrcos	2.48517	0.794322	2.29541	-2.48517	-1.69085	-0.189759	-0.794322	1.69085	1.50109	-2.29541	0.189759	-1.50109
Gpr22	2.47425	-0.324144	0.916148	-2.47425	-2.7984	-1.55811	0.324144	2.7984	1.24029	-0.916148	1.55811	-1.24029
Tfec	-0.995425	-0.322286	1.24139	0.995425	0.673139	2.23682	0.322286	-0.673139	1.56368	-1.24139	-2.23682	-1.56368
Dym	-0.12535	-1.11106	0.252883	0.12535	-0.985711	0.378233	1.11106	0.985711	1.36394	-0.252883	-0.378233	-1.36394
Cdk5rap3	-1.15354	0.621337	-1.12393	1.15354	1.77487	0.0296112	-0.621337	-1.77487	-1.74526	1.12393	-0.0296112	1.74526
Cts8	-0.873302	0.677816	1.03162	0.873302	1.55112	1.90492	-0.677816	-1.55112	0.353801	-1.03162	-1.90492	-0.353801
Wdr74	2.73791	0.465034	1.33581	-2.73791	-2.27288	-1.4021	-0.465034	2.27288	0.870775	-1.33581	1.4021	-0.870775
Neurl1b	-2.86632	-0.639378	-1.17701	2.86632	2.22695	1.68931	0.639378	-2.22695	-0.537637	1.17701	-1.68931	0.537637
Mir7215	1.74651	-2.24438	0.933675	-1.74651	-3.99089	-0.812834	2.24438	3.99089	3.17806	-0.933675	0.812834	-3.17806
Spag8	2.44334	-1.06355	3.43151	-2.44334	-3.50689	0.988174	1.06355	3.50689	4.49506	-3.43151	-0.988174	-4.49506
Sgo2b	-1.01018	-1.05909	-1.00665	1.01018	-0.0489118	0.00352828	1.05909	0.0489118	0.0524401	1.00665	-0.00352828	-0.0524401
Pcdh10	1.33435	0.154445	1.36141	-1.33435	-1.17991	0.0270535	-0.154445	1.17991	1.20696	-1.36141	-0.0270535	-1.20696
Micu3	1.00373	-1.24967	2.18738	-1.00373	-2.25341	1.18364	1.24967	2.25341	3.43705	-2.18738	-1.18364	-3.43705
Dync1li1	2.47233	0.0205726	0.133899	-2.47233	-2.45176	-2.33843	-0.0205726	2.45176	0.113327	-0.133899	2.33843	-0.113327
Larp7	0.983813	-0.027059	0.762903	-0.983813	-1.01087	-0.22091	0.027059	1.01087	0.789962	-0.762903	0.22091	-0.789962
Pcdh11x	8.10457	0.504298	0.558678	-8.10457	-7.60027	-7.54589	-0.504298	7.60027	0.0543798	-0.558678	7.54589	-0.0543798
Mid1	-7.24834	-0.563254	-4.04658	7.24834	6.68509	3.20176	0.563254	-6.68509	-3.48333	4.04658	-3.20176	3.48333
1700016L04Rik	0.0105783	-2.04924	0.212347	-0.0105783	-2.05982	0.201768	2.04924	2.05982	2.26159	-0.212347	-0.201768	-2.26159
Best3	-1.0251	-0.0966466	0.316214	1.0251	0.928455	1.34132	0.0966466	-0.928455	0.412861	-0.316214	-1.34132	-0.412861
Lars	2.85987	-2.12495	3.54425	-2.85987	-4.98482	0.684383	2.12495	4.98482	5.6692	-3.54425	-0.684383	-5.6692
Sparcl1	-1.2662	-2.52159	-2.29604	1.2662	-1.25538	-1.02984	2.52159	1.25538	0.225545	2.29604	1.02984	-0.225545
Ctsd	0.647683	0.859538	0.0840295	-0.647683	0.211855	-0.563653	-0.859538	-0.211855	-0.775508	-0.0840295	0.563653	0.775508
Gm13539	0.799059	-1.34429	0.732009	-0.799059	-2.14335	-0.0670501	1.34429	2.14335	2.0763	-0.732009	0.0670501	-2.0763
Mir7224	-0.0523349	-0.484547	-0.947114	0.0523349	-0.432212	-0.894779	0.484547	0.432212	-0.462567	0.947114	0.894779	0.462567
5730405O15Rik	6.84075	3.68282	7.9345	-6.84075	-3.15793	1.09375	-3.68282	3.15793	4.25168	-7.9345	-1.09375	-4.25168
Ctse	0.825003	-0.0011495	2.02472	-0.825003	-0.826153	1.19972	0.0011495	0.826153	2.02587	-2.02472	-1.19972	-2.02587
Fbxw16	-4.3996	-2.6564	-4.18709	4.3996	1.7432	0.212511	2.6564	-1.7432	-1.53069	4.18709	-0.212511	1.53069
Prcc	0.188901	-0.604101	0.375213	-0.188901	-0.793003	0.186311	0.604101	0.793003	0.979314	-0.375213	-0.186311	-0.979314
Rhox2c	-2.92656	0.134754	-0.604979	2.92656	3.06131	2.32158	-0.134754	-3.06131	-0.739733	0.604979	-2.32158	0.739733
Pcdh18	1.48198	0.00855126	-0.0525575	-1.48198	-1.47343	-1.53454	-0.00855126	1.47343	-0.0611088	0.0525575	1.53454	0.0611088
Sgsm2	2.11708	-0.444293	0.995974	-2.11708	-2.56137	-1.1211	0.444293	2.56137	1.44027	-0.995974	1.1211	-1.44027
Cdkl4	4.8613	2.33026	3.29304	-4.8613	-2.53104	-1.56825	-2.33026	2.53104	0.962785	-3.29304	1.56825	-0.962785
Dynlrb1	0.245024	0.237181	1.09293	-0.245024	-0.00784228	0.847904	-0.237181	0.00784228	0.855747	-1.09293	-0.847904	-0.855747
Amtn	0.369441	-0.473923	1.04489	-0.369441	-0.843363	0.675452	0.473923	0.843363	1.51881	-1.04489	-0.675452	-1.51881
Gm13580	-1.45702	-0.91146	-1.06165	1.45702	0.545557	0.395366	0.91146	-0.545557	-0.150191	1.06165	-0.395366	0.150191
Olfr1512	-0.469238	-0.40022	-0.43948	0.469238	0.0690175	0.029758	0.40022	-0.0690175	-0.0392595	0.43948	-0.029758	0.0392595
Bex6	1.02172	1.72336	0.83596	-1.02172	0.701642	-0.185763	-1.72336	-0.701642	-0.887404	-0.83596	0.185763	0.887404
Ctsl	2.08876	0.230366	2.53476	-2.08876	-1.8584	0.445998	-0.230366	1.8584	2.3044	-2.53476	-0.445998	-2.3044
Gm136	0.106622	-0.22011	1.66616	-0.106622	-0.326733	1.55954	0.22011	0.326733	1.88627	-1.66616	-1.55954	-1.88627
Cdkn1c	0.201063	0.165242	0.970812	-0.201063	-0.0358206	0.769749	-0.165242	0.0358206	0.80557	-0.970812	-0.769749	-0.80557
Ctsll3	-0.541247	0.179391	-3.7457	0.541247	0.720639	-3.20445	-0.179391	-0.720639	-3.92509	3.7457	3.20445	3.92509
Gm13629	1.88779	2.15301	-0.13758	-1.88779	0.265212	-2.02537	-2.15301	-0.265212	-2.29059	0.13758	2.02537	2.29059
Mif	1.52552	-0.133336	3.85988	-1.52552	-1.65886	2.33436	0.133336	1.65886	3.99322	-3.85988	-2.33436	-3.99322
Olfr153	0.697045	0.651454	0.478444	-0.697045	-0.0455914	-0.218602	-0.651454	0.0455914	-0.17301	-0.478444	0.218602	0.17301
Mir7229	-1.949	-1.65277	-2.24722	1.949	0.29623	-0.298219	1.65277	-0.29623	-0.594449	2.24722	0.298219	0.594449
Amy2a5	0.613763	0.768335	-0.171733	-0.613763	0.154572	-0.785496	-0.768335	-0.154572	-0.940068	0.171733	0.785496	0.940068
Gpr55	1.27766	1.32743	0.623995	-1.27766	0.0497707	-0.65366	-1.32743	-0.0497707	-0.70343	-0.623995	0.65366	0.70343
Mir7230	-1.79126	-2.96258	-2.7693	1.79126	-1.17132	-0.978041	2.96258	1.17132	0.193279	2.7693	0.978041	-0.193279
Bglap2	0.876019	-0.407142	-0.0120139	-0.876019	-1.28316	-0.888033	0.407142	1.28316	0.395128	0.0120139	0.888033	-0.395128
Sh2d1b1	0.551919	0.487191	-0.0618183	-0.551919	-0.0647283	-0.613737	-0.487191	0.0647283	-0.549009	0.0618183	0.613737	0.549009
Ctsq	0.153592	-0.184452	0.403632	-0.153592	-0.338044	0.250041	0.184452	0.338044	0.588084	-0.403632	-0.250041	-0.588084
Pcdha12	-0.160167	1.06359	-0.2292	0.160167	1.22376	-0.0690339	-1.06359	-1.22376	-1.29279	0.2292	0.0690339	1.29279
Pcdha2	-0.181127	0.505234	-0.138517	0.181127	0.686362	0.0426101	-0.505234	-0.686362	-0.643752	0.138517	-0.0426101	0.643752
Wdtc1	0.506135	-0.695956	0.310474	-0.506135	-1.20209	-0.195661	0.695956	1.20209	1.00643	-0.310474	0.195661	-1.00643
Gpr62	1.60538	-0.115734	-0.338689	-1.60538	-1.72111	-1.94407	0.115734	1.72111	-0.222955	0.338689	1.94407	0.222955
Gm13807	-0.312397	-0.258588	-0.361111	0.312397	0.0538093	-0.0487146	0.258588	-0.0538093	-0.102524	0.361111	0.0487146	0.102524
Mill1	-0.821113	2.36169	-0.0504033	0.821113	3.18281	0.77071	-2.36169	-3.18281	-2.4121	0.0504033	-0.77071	2.4121
Lbx2	1.03642	0.577171	1.26354	-1.03642	-0.459254	0.227114	-0.577171	0.459254	0.686368	-1.26354	-0.227114	-0.686368
Dysf	0.557236	-0.715944	1.15242	-0.557236	-1.27318	0.595181	0.715944	1.27318	1.86836	-1.15242	-0.595181	-1.86836
Cdnf	5.99428	0.0403879	0.803079	-5.99428	-5.95389	-5.1912	-0.0403879	5.95389	0.762691	-0.803079	5.1912	-0.762691
1700019D03Rik	-1.72882	-1.02151	-2.30396	1.72882	0.707309	-0.575141	1.02151	-0.707309	-1.28245	2.30396	0.575141	1.28245
Wee2	0.713471	0.679777	0.737651	-0.713471	-0.0336932	0.0241807	-0.679777	0.0336932	0.0578739	-0.737651	-0.0241807	-0.0578739
Sh2d4b	0.0223306	-1.16318	1.21852	-0.0223306	-1.18551	1.19619	1.16318	1.18551	2.3817	-1.21852	-1.19619	-2.3817
Spata31d1a	0.76737	0.0309308	-0.675295	-0.76737	-0.736439	-1.44267	-0.0309308	0.736439	-0.706226	0.675295	1.44267	0.706226
Gpr68	0.0325176	0.67549	-1.04182	-0.0325176	0.642973	-1.07434	-0.67549	-0.642973	-1.71731	1.04182	1.07434	1.71731
Gm13944	-0.0117386	-1.01618	-1.29133	0.0117386	-1.00444	-1.27959	1.01618	1.00444	-0.275147	1.29133	1.27959	0.275147
Mir7236	0.528307	-0.343955	0.463734	-0.528307	-0.872262	-0.0645735	0.343955	0.872262	0.807689	-0.463734	0.0645735	-0.807689
Dytn	-0.767611	-1.51204	-0.906996	0.767611	-0.744426	-0.139385	1.51204	0.744426	0.605041	0.906996	0.139385	-0.605041
Bhlhe41	1.13361	0.978383	1.16401	-1.13361	-0.155224	0.030406	-0.978383	0.155224	0.18563	-1.16401	-0.030406	-0.18563
Gpr82	0.482347	3.72129	4.14791	-0.482347	3.23895	3.66556	-3.72129	-3.23895	0.426612	-4.14791	-3.66556	-0.426612
Ctu1	0.00178762	0.608015	0.400864	-0.00178762	0.606227	0.399077	-0.608015	-0.606227	-0.20715	-0.400864	-0.399077	0.20715
Wfdc11	0.167538	0.116713	1.4388	-0.167538	-0.0508251	1.27127	-0.116713	0.0508251	1.32209	-1.4388	-1.27127	-1.32209
Tgif2lx1	0.269178	-2.65019	-2.48944	-0.269178	-2.91937	-2.75861	2.65019	2.91937	0.160758	2.48944	2.75861	-0.160758
Spata31d1d	-0.108635	0.180255	0.32398	0.108635	0.28889	0.432616	-0.180255	-0.28889	0.143725	-0.32398	-0.432616	-0.143725
5830418P13Rik	0.408427	-0.60821	-0.0735998	-0.408427	-1.01664	-0.482027	0.60821	1.01664	0.534611	0.0735998	0.482027	-0.534611
Prdx1	2.9058	0.935188	3.96845	-2.9058	-1.97061	1.06265	-0.935188	1.97061	3.03327	-3.96845	-1.06265	-3.03327
Rhox7a	-0.504841	-1.17417	0.918439	0.504841	-0.669332	1.42328	1.17417	0.669332	2.09261	-0.918439	-1.42328	-2.09261
Tgm1	0.748714	-0.216126	0.844337	-0.748714	-0.96484	0.0956231	0.216126	0.96484	1.06046	-0.844337	-0.0956231	-1.06046
Anapc4	4.89494	0.461951	3.71259	-4.89494	-4.43298	-1.18234	-0.461951	4.43298	3.25064	-3.71259	1.18234	-3.25064
Spata33	1.32139	1.22531	2.53181	-1.32139	-0.0960766	1.21042	-1.22531	0.0960766	1.3065	-2.53181	-1.21042	-1.3065
Cdr2l	-0.307461	-0.353502	1.71123	0.307461	-0.0460414	2.01869	0.353502	0.0460414	2.06473	-1.71123	-2.01869	-2.06473
Pcdhb10	-0.654969	-0.494603	-0.737016	0.654969	0.160366	-0.0820466	0.494603	-0.160366	-0.242412	0.737016	0.0820466	0.242412
Prdx3	0.0555984	3.4932	0.648134	-0.0555984	3.4376	0.592535	-3.4932	-3.4376	-2.84507	-0.648134	-0.592535	2.84507
Sh3bgrl3	-0.0030122	0.299309	-0.573306	0.0030122	0.302321	-0.570293	-0.299309	-0.302321	-0.872614	0.573306	0.570293	0.872614
Tgm3	1.02041	-0.550263	-0.711951	-1.02041	-1.57067	-1.73236	0.550263	1.57067	-0.161688	0.711951	1.73236	0.161688
Dzip3	5.7746	-0.028918	5.73724	-5.7746	-5.80352	-0.0373628	0.028918	5.80352	5.76615	-5.73724	0.0373628	-5.76615
Sh3bp1	0.889973	0.205062	-1.34655	-0.889973	-0.684912	-2.23653	-0.205062	0.684912	-1.55162	1.34655	2.23653	1.55162
Ang2	0.726414	-2.50148	-3.2369	-0.726414	-3.2279	-3.96331	2.50148	3.2279	-0.735418	3.2369	3.96331	0.735418
Pcdhb14	-0.646281	-0.627347	-0.85545	0.646281	0.0189337	-0.209169	0.627347	-0.0189337	-0.228103	0.85545	0.209169	0.228103
Gprasp1	-0.781902	-0.749507	1.54806	0.781902	0.0323947	2.32997	0.749507	-0.0323947	2.29757	-1.54806	-2.32997	-2.29757
Bicra	0.666413	-0.433802	0.213685	-0.666413	-1.10022	-0.452729	0.433802	1.10022	0.647487	-0.213685	0.452729	-0.647487
Nfic	-0.0667198	-0.204893	-0.179689	0.0667198	-0.138173	-0.11297	0.204893	0.138173	0.0252038	0.179689	0.11297	-0.0252038
Tgm7	-2.83849	-0.736013	-1.43746	2.83849	2.10248	1.40103	0.736013	-2.10248	-0.701446	1.43746	-1.40103	0.701446
Ang5	-2.22496	-1.08633	-3.25247	2.22496	1.13863	-1.02751	1.08633	-1.13863	-2.16614	3.25247	1.02751	2.16614
Bid	0.812293	-1.29156	0.66508	-0.812293	-2.10385	-0.147213	1.29156	2.10385	1.95664	-0.66508	0.147213	-1.95664
Ric1	0.227793	-1.29327	-0.493501	-0.227793	-1.52106	-0.721294	1.29327	1.52106	0.799767	0.493501	0.721294	-0.799767
Pcdhb19	1.40534	1.46181	1.33582	-1.40534	0.0564693	-0.0695241	-1.46181	-0.0564693	-0.125993	-1.33582	0.0695241	0.125993
Wfdc3	2.12553	-0.0497088	1.78651	-2.12553	-2.17524	-0.339018	0.0497088	2.17524	1.83622	-1.78651	0.339018	-1.83622
Lce1l	-2.15817	-1.48502	-1.76709	2.15817	0.673155	0.391077	1.48502	-0.673155	-0.282078	1.76709	-0.391077	0.282078
Olfr170	1.96833	-0.00651517	-0.0653873	-1.96833	-1.97484	-2.03372	0.00651517	1.97484	-0.0588722	0.0653873	2.03372	0.0588722
Gprc5d	-0.955477	0.64659	-2.26921	0.955477	1.60207	-1.31373	-0.64659	-1.60207	-2.9158	2.26921	1.31373	2.9158
Cdx4	-3.04426	-0.993282	-0.608156	3.04426	2.05097	2.4361	0.993282	-2.05097	0.385125	0.608156	-2.4361	-0.385125
Olfr171	-1.02062	0.326883	0.148893	1.02062	1.3475	1.16951	-0.326883	-1.3475	-0.17799	-0.148893	-1.16951	0.17799
Fcho1	1.23904	0.88265	0.62414	-1.23904	-0.356387	-0.614897	-0.88265	0.356387	-0.25851	-0.62414	0.614897	0.25851
Gm14207	0.656609	1.4651	0.680993	-0.656609	0.808489	0.0243842	-1.4651	-0.808489	-0.784105	-0.680993	-0.0243842	0.784105
Mir760	0.836098	0.488327	1.23119	-0.836098	-0.34777	0.395087	-0.488327	0.34777	0.742858	-1.23119	-0.395087	-0.742858
Birc2	1.73757	-1.32632	3.95237	-1.73757	-3.06388	2.2148	1.32632	3.06388	5.27868	-3.95237	-2.2148	-5.27868
Wfdc9	0.0490301	0.651484	0.0342039	-0.0490301	0.602454	-0.0148262	-0.651484	-0.602454	-0.61728	-0.0342039	0.0148262	0.61728
Ikbke	1.01332	2.14133	0.0835863	-1.01332	1.12801	-0.929734	-2.14133	-1.12801	-2.05774	-0.0835863	0.929734	2.05774
Gm14322	1.47537	0.114986	-1.95716	-1.47537	-1.36038	-3.43253	-0.114986	1.36038	-2.07215	1.95716	3.43253	2.07215
Mir105	-0.449141	-0.915204	-3.49046	0.449141	-0.466063	-3.04132	0.915204	0.466063	-2.57526	3.49046	3.04132	2.57526
Fcnb	-0.515105	-0.512018	-3.33732	0.515105	0.00308684	-2.82222	0.512018	-0.00308684	-2.8253	3.33732	2.82222	2.8253
Nfs1	1.12202	0.00544896	1.26038	-1.12202	-1.11657	0.138356	-0.00544896	1.11657	1.25493	-1.26038	-0.138356	-1.25493
Pcdhb9	-1.53707	0.511631	-0.781963	1.53707	2.0487	0.755105	-0.511631	-2.0487	-1.29359	0.781963	-0.755105	1.29359
Wif1	2.90149	2.01202	4.0902	-2.90149	-0.889471	1.18871	-2.01202	0.889471	2.07818	-4.0902	-1.18871	-2.07818
Ceacam14	-1.04258	-0.213806	-0.418137	1.04258	0.828773	0.624442	0.213806	-0.828773	-0.204331	0.418137	-0.624442	0.204331
Blk	-2.1462	-0.792919	-4.37839	2.1462	1.35328	-2.23219	0.792919	-1.35328	-3.58547	4.37839	2.23219	3.58547
Gpt	0.248122	-0.473009	-0.318894	-0.248122	-0.721131	-0.567016	0.473009	0.721131	0.154115	0.318894	0.567016	-0.154115
Spdef	-0.602499	0.0649675	-1.0159	0.602499	0.667466	-0.413403	-0.0649675	-0.667466	-1.08087	1.0159	0.413403	1.08087
Fcrlb	2.36158	0.0906467	1.74041	-2.36158	-2.27093	-0.621167	-0.0906467	2.27093	1.64976	-1.74041	0.621167	-1.64976
Ceacam2	-0.605256	-0.668989	-0.90819	0.605256	-0.0637332	-0.302934	0.668989	0.0637332	-0.239201	0.90819	0.302934	0.239201
Sh3tc2	1.46281	0.61251	1.4885	-1.46281	-0.850301	0.025685	-0.61251	0.850301	0.875986	-1.4885	-0.025685	-0.875986
Gm14461	0.202576	0.0910205	0.781002	-0.202576	-0.111555	0.578427	-0.0910205	0.111555	0.689982	-0.781002	-0.578427	-0.689982
Ngb	-1.20559	0.122084	-1.12788	1.20559	1.32768	0.0777145	-0.122084	-1.32768	-1.24996	1.12788	-0.0777145	1.24996
Fdft1	2.89845	-1.67501	1.67654	-2.89845	-4.57345	-1.2219	1.67501	4.57345	3.35155	-1.67654	1.2219	-3.35155
Rims2	1.97941	-0.417054	1.31456	-1.97941	-2.39646	-0.664847	0.417054	2.39646	1.73162	-1.31456	0.664847	-1.73162
Olfr190	1.37665	0.412144	2.37388	-1.37665	-0.964505	0.997231	-0.412144	0.964505	1.96174	-2.37388	-0.997231	-1.96174
Prickle4	1.98794	0.241425	2.67827	-1.98794	-1.74652	0.690329	-0.241425	1.74652	2.43685	-2.67827	-0.690329	-2.43685
Shank1	-0.591647	-0.761824	0.199703	0.591647	-0.170177	0.791351	0.761824	0.170177	0.961528	-0.199703	-0.791351	-0.961528
Rims4	0.353056	1.04564	0.51474	-0.353056	0.692584	0.161684	-1.04564	-0.692584	-0.5309	-0.51474	-0.161684	0.5309
Mir1192	0.142792	0.131666	1.6105	-0.142792	-0.011126	1.46771	-0.131666	0.011126	1.47883	-1.6105	-1.46771	-1.47883
Ankef1	-0.845746	-1.90308	-1.97208	0.845746	-1.05733	-1.12633	1.90308	1.05733	-0.0689972	1.97208	1.12633	0.0689972
Il12rb1	0.121387	0.0466032	1.21993	-0.121387	-0.0747838	1.09854	-0.0466032	0.0747838	1.17333	-1.21993	-1.09854	-1.17333
Pcdhga8	1.75074	1.72283	2.79104	-1.75074	-0.0279148	1.0403	-1.72283	0.0279148	1.06821	-2.79104	-1.0403	-1.06821
Specc1l	1.10234	-0.555544	1.18761	-1.10234	-1.65789	0.0852605	0.555544	1.65789	1.74315	-1.18761	-0.0852605	-1.74315
1700025C18Rik	0.301012	-2.06374	-0.322274	-0.301012	-2.36475	-0.623286	2.06374	2.36475	1.74146	0.322274	0.623286	-1.74146
6430548M08Rik	0.655764	0.183141	0.0440158	-0.655764	-0.472623	-0.611748	-0.183141	0.472623	-0.139125	-0.0440158	0.611748	0.139125
Olfr194	0.799089	-2.37849	0.839748	-0.799089	-3.17758	0.040659	2.37849	3.17758	3.21823	-0.839748	-0.040659	-3.21823
Blvra	2.59821	-0.02159	1.815	-2.59821	-2.6198	-0.783207	0.02159	2.6198	1.83659	-1.815	0.783207	-1.83659
Fech	0.631582	0.0139032	0.00517792	-0.631582	-0.617679	-0.626404	-0.0139032	0.617679	-0.00872526	-0.00517792	0.626404	0.00872526
Shbg	0.351819	1.1308	2.13791	-0.351819	0.778977	1.7861	-1.1308	-0.778977	1.00712	-2.13791	-1.7861	-1.00712
Cebpe	0.572804	-0.307732	0.404618	-0.572804	-0.880536	-0.168186	0.307732	0.880536	0.712349	-0.404618	0.168186	-0.712349
Speer3	-3.29404	-0.0395311	-3.18797	3.29404	3.25451	0.106072	0.0395311	-3.25451	-3.14844	3.18797	-0.106072	3.14844
Fem1b	1.9156	0.753023	0.449616	-1.9156	-1.16258	-1.46599	-0.753023	1.16258	-0.303407	-0.449616	1.46599	0.303407
Cebpg	1.43731	1.44432	1.36602	-1.43731	0.00700295	-0.0712895	-1.44432	-0.00700295	-0.0782925	-1.36602	0.0712895	0.0782925
E2f2	1.64692	-0.16587	0.997286	-1.64692	-1.81279	-0.649636	0.16587	1.81279	1.16316	-0.997286	0.649636	-1.16316
6430571L13Rik	-1.42419	0.311728	0.629379	1.42419	1.73592	2.05357	-0.311728	-1.73592	0.317651	-0.629379	-2.05357	-0.317651
Prkab2	-0.471455	0.517727	0.770995	0.471455	0.989181	1.24245	-0.517727	-0.989181	0.253269	-0.770995	-1.24245	-0.253269
Fem1c	3.94496	-0.112811	3.99623	-3.94496	-4.05777	0.0512651	0.112811	4.05777	4.10904	-3.99623	-0.0512651	-4.10904
Wnt1	1.38162	-0.25924	0.971822	-1.38162	-1.64086	-0.409796	0.25924	1.64086	1.23106	-0.971822	0.409796	-1.23106
Speer4c	1.16186	0.330192	-0.0044895	-1.16186	-0.831672	-1.16635	-0.330192	0.831672	-0.334682	0.0044895	1.16635	0.334682
Lcp2	-0.474959	-2.55567	-3.23464	0.474959	-2.08071	-2.75968	2.55567	2.08071	-0.678969	3.23464	2.75968	0.678969
Wnt10a	4.62562	0.20173	2.12703	-4.62562	-4.42389	-2.49859	-0.20173	4.42389	1.9253	-2.12703	2.49859	-1.9253
E2f5	1.53885	0.834461	4.6494	-1.53885	-0.704389	3.11055	-0.834461	0.704389	3.81494	-4.6494	-3.11055	-3.81494
Themis2	1.3504	-0.0543754	1.03809	-1.3504	-1.40478	-0.312317	0.0543754	1.40478	1.09246	-1.03809	0.312317	-1.09246
Lct	-1.16173	-1.25644	-0.546119	1.16173	-0.0947056	0.615611	1.25644	0.0947056	0.710316	0.546119	-0.615611	-0.710316
6430710C18Rik	2.3953	0.661086	0.880874	-2.3953	-1.73422	-1.51443	-0.661086	1.73422	0.219789	-0.880874	1.51443	-0.219789
Mir124a-1	1.2586	2.45348	1.98414	-1.2586	1.19488	0.725532	-2.45348	-1.19488	-0.469345	-1.98414	-0.725532	0.469345
E2f7	-0.106785	-0.0077358	0.21199	0.106785	0.0990496	0.318775	0.0077358	-0.0990496	0.219725	-0.21199	-0.318775	-0.219725
Gm14851	-2.03563	-1.63259	-2.49994	2.03563	0.403043	-0.464314	1.63259	-0.403043	-0.867357	2.49994	0.464314	0.867357
Fer1l5	-0.971002	0.0358681	0.119212	0.971002	1.00687	1.09021	-0.0358681	-1.00687	0.0833437	-0.119212	-1.09021	-0.0833437
Fermt1	2.94405	2.56594	3.56655	-2.94405	-0.378108	0.622498	-2.56594	0.378108	1.00061	-3.56655	-0.622498	-1.00061
E330012B07Rik	-1.7164	0.984802	1.42004	1.7164	2.7012	3.13644	-0.984802	-2.7012	0.435238	-1.42004	-3.13644	-0.435238
Nhsl1	-1.75937	-0.881545	0.945094	1.75937	0.877821	2.70446	0.881545	-0.877821	1.82664	-0.945094	-2.70446	-1.82664
Mir7677	-1.8107	-0.333897	-0.68554	1.8107	1.4768	1.12516	0.333897	-1.4768	-0.351643	0.68554	-1.12516	0.351643
Prkar2a	1.51383	-0.0544091	-0.458881	-1.51383	-1.56824	-1.97271	0.0544091	1.56824	-0.404472	0.458881	1.97271	0.404472
Celf3	0.735559	0.596769	0.315709	-0.735559	-0.13879	-0.41985	-0.596769	0.13879	-0.28106	-0.315709	0.41985	0.28106
Cxcl5	-0.62166	-0.863705	-3.1471	0.62166	-0.242045	-2.52544	0.863705	0.242045	-2.2834	3.1471	2.52544	2.2834
Cxcl9	0.653738	0.0250388	0.673529	-0.653738	-0.6287	0.0197902	-0.0250388	0.6287	0.64849	-0.673529	-0.0197902	-0.64849
Prkca	-1.74812	-0.0793348	-1.07533	1.74812	1.66879	0.672788	0.0793348	-1.66879	-0.996	1.07533	-0.672788	0.996
Shisa5	-0.323544	0.416037	0.514803	0.323544	0.739581	0.838347	-0.416037	-0.739581	0.0987655	-0.514803	-0.838347	-0.0987655
Ankrd13c	4.24271	-1.18719	5.35286	-4.24271	-5.4299	1.11015	1.18719	5.4299	6.54004	-5.35286	-1.11015	-6.54004
Ldhc	-0.116133	-0.0953246	-0.504305	0.116133	0.0208083	-0.388172	0.0953246	-0.0208083	-0.40898	0.504305	0.388172	0.40898
Mir7680	0.127519	-0.620017	0.0519415	-0.127519	-0.747537	-0.0755776	0.620017	0.747537	0.671959	-0.0519415	0.0755776	-0.671959
Ripply1	1.4738	2.21994	1.85479	-1.4738	0.746137	0.380991	-2.21994	-0.746137	-0.365146	-1.85479	-0.380991	0.365146
Olfr208	0.465284	0.0699	0.0301477	-0.465284	-0.395384	-0.435136	-0.0699	0.395384	-0.0397523	-0.0301477	0.435136	0.0397523
Ankrd13d	1.97773	0.393986	0.504065	-1.97773	-1.58374	-1.47366	-0.393986	1.58374	0.110079	-0.504065	1.47366	-0.110079
Gm15114	1.22898	0.0561728	0.953216	-1.22898	-1.17281	-0.275763	-0.0561728	1.17281	0.897043	-0.953216	0.275763	-0.897043
Ankrd16	1.53116	-0.172491	2.4932	-1.53116	-1.70365	0.962035	0.172491	1.70365	2.66569	-2.4932	-0.962035	-2.66569
Mir7681	-0.760632	-0.61049	-0.478315	0.760632	0.150141	0.282316	0.61049	-0.150141	0.132175	0.478315	-0.282316	-0.132175
Prkcd	-0.65555	-1.8114	-0.631681	0.65555	-1.15585	0.0238693	1.8114	1.15585	1.17972	0.631681	-0.0238693	-1.17972
Nim1k	0.151241	0.311519	1.76026	-0.151241	0.160278	1.60902	-0.311519	-0.160278	1.44874	-1.76026	-1.60902	-1.44874
Prkce	-0.746307	-0.717638	-0.0532664	0.746307	0.0286692	0.693041	0.717638	-0.0286692	0.664372	0.0532664	-0.693041	-0.664372
Spem2	2.14255	0.868009	1.51856	-2.14255	-1.27454	-0.623999	-0.868009	1.27454	0.650546	-1.51856	0.623999	-0.650546
1700028J19Rik	-0.513083	0.251712	-0.48464	0.513083	0.764795	0.0284425	-0.251712	-0.764795	-0.736352	0.48464	-0.0284425	0.736352
Cxcr4	-0.812925	-0.842256	1.72714	0.812925	-0.0293309	2.54007	0.842256	0.0293309	2.5694	-1.72714	-2.54007	-2.5694
Ldlrad2	2.18485	1.00908	1.31808	-2.18485	-1.17577	-0.866768	-1.00908	1.17577	0.309	-1.31808	0.866768	-0.309
Cxcr5	0.611544	0.00760135	1.21667	-0.611544	-0.603942	0.605129	-0.00760135	0.603942	1.20907	-1.21667	-0.605129	-1.20907
Wnt8a	0.93408	-0.797113	1.21997	-0.93408	-1.73119	0.285892	0.797113	1.73119	2.01709	-1.21997	-0.285892	-2.01709
Rit2	-0.564505	-0.292675	-1.14514	0.564505	0.27183	-0.58064	0.292675	-0.27183	-0.85247	1.14514	0.58064	0.85247
Fezf2	1.93472	1.95409	2.67513	-1.93472	0.0193644	0.740403	-1.95409	-0.0193644	0.721038	-2.67513	-0.740403	-0.721038
Pcmtd2	0.269725	0.522176	0.502837	-0.269725	0.252451	0.233113	-0.522176	-0.252451	-0.0193383	-0.502837	-0.233113	0.0193383
Prkci	1.23613	2.17108	3.91599	-1.23613	0.934954	2.67986	-2.17108	-0.934954	1.7449	-3.91599	-2.67986	-1.7449
Shmt1	1.01571	-0.968184	0.53217	-1.01571	-1.98389	-0.483538	0.968184	1.98389	1.50035	-0.53217	0.483538	-1.50035
8030423J24Rik	5.10057	0.0681241	3.85985	-5.10057	-5.03244	-1.24071	-0.0681241	5.03244	3.79173	-3.85985	1.24071	-3.79173
Ankrd24	0.657561	-0.579261	0.373377	-0.657561	-1.23682	-0.284183	0.579261	1.23682	0.952638	-0.373377	0.284183	-0.952638
Shmt2	0.782445	0.103901	0.94085	-0.782445	-0.678543	0.158405	-0.103901	0.678543	0.836948	-0.94085	-0.158405	-0.836948
Rlbp1	-0.0877542	0.025517	-0.408197	0.0877542	0.113271	-0.320443	-0.025517	-0.113271	-0.433714	0.408197	0.320443	0.433714
Thrsp	4.42872	0.924309	4.81114	-4.42872	-3.50441	0.382419	-0.924309	3.50441	3.88683	-4.81114	-0.382419	-3.88683
Cxxc4	-0.508965	-0.503001	0.242309	0.508965	0.00596439	0.751274	0.503001	-0.00596439	0.74531	-0.242309	-0.751274	-0.74531
Cenpb	-1.79181	-1.04765	0.301291	1.79181	0.744153	2.0931	1.04765	-0.744153	1.34895	-0.301291	-2.0931	-1.34895
Nipa1	2.46414	-1.98828	-1.41087	-2.46414	-4.45242	-3.87501	1.98828	4.45242	0.57741	1.41087	3.87501	-0.57741
E4f1	2.70392	0.693815	2.59552	-2.70392	-2.0101	-0.108402	-0.693815	2.0101	1.9017	-2.59552	0.108402	-1.9017
Il1f10	-0.397127	0.419542	0.558456	0.397127	0.816668	0.955582	-0.419542	-0.816668	0.138914	-0.558456	-0.955582	-0.138914
Leap2	2.98632	0.893636	3.78668	-2.98632	-2.09268	0.800365	-0.893636	2.09268	2.89305	-3.78668	-0.800365	-2.89305
Cyb561	-0.653747	-1.05508	-0.0907396	0.653747	-0.401332	0.563008	1.05508	0.401332	0.964339	0.0907396	-0.563008	-0.964339
1700029H14Rik	3.37283	0.744714	0.4879	-3.37283	-2.62812	-2.88493	-0.744714	2.62812	-0.256814	-0.4879	2.88493	0.256814
Ankrd29	-0.434555	-0.850597	-2.2743	0.434555	-0.416042	-1.83975	0.850597	0.416042	-1.42371	2.2743	1.83975	1.42371
Bnc1	-2.71006	-2.14204	-4.94065	2.71006	0.568025	-2.23059	2.14204	-0.568025	-2.79862	4.94065	2.23059	2.79862
E530011L22Rik	1.42657	0.0683781	2.02704	-1.42657	-1.35819	0.600469	-0.0683781	1.35819	1.95866	-2.02704	-0.600469	-1.95866
Rln3	2.55187	-0.165971	0.0745565	-2.55187	-2.71784	-2.47732	0.165971	2.71784	0.240528	-0.0745565	2.47732	-0.240528
Thsd7b	0.200427	-1.58532	-0.439941	-0.200427	-1.78574	-0.640368	1.58532	1.78574	1.14538	0.439941	0.640368	-1.14538
Gria3	2.14204	2.72328	2.35859	-2.14204	0.581239	0.216549	-2.72328	-0.581239	-0.36469	-2.35859	-0.216549	0.36469
Mir130b	1.21315	1.19267	1.98204	-1.21315	-0.0204812	0.768884	-1.19267	0.0204812	0.789366	-1.98204	-0.768884	-0.789366
Prkg1	-2.60569	0.0136364	-3.09823	2.60569	2.61932	-0.492545	-0.0136364	-2.61932	-3.11187	3.09823	0.492545	3.11187
1700029M20Rik	-1.63611	-0.500894	-1.4591	1.63611	1.13521	0.177001	0.500894	-1.13521	-0.958211	1.4591	-0.177001	0.958211
Mir132	0.500674	-0.228482	1.8941	-0.500674	-0.729156	1.39343	0.228482	0.729156	2.12258	-1.8941	-1.39343	-2.12258
Thumpd3	2.34748	-0.428243	1.21891	-2.34748	-2.77572	-1.12857	0.428243	2.77572	1.64715	-1.21891	1.12857	-1.64715
8430431K14Rik	-2.78991	-0.133162	-0.675363	2.78991	2.65675	2.11455	0.133162	-2.65675	-0.542202	0.675363	-2.11455	0.542202
Siae	0.48758	0.0735226	0.851333	-0.48758	-0.414057	0.363753	-0.0735226	0.414057	0.77781	-0.851333	-0.363753	-0.77781
Il1rap	0.201081	0.612342	-0.121052	-0.201081	0.411261	-0.322133	-0.612342	-0.411261	-0.733394	0.121052	0.322133	0.733394
Prkrip1	-0.0682183	0.845345	1.51411	0.0682183	0.913564	1.58233	-0.845345	-0.913564	0.668768	-1.51411	-1.58233	-0.668768
Mir133b	0.317025	-0.462643	0.421301	-0.317025	-0.779668	0.104277	0.462643	0.779668	0.883944	-0.421301	-0.104277	-0.883944
Mir133c	-5.92992	0.35254	-2.02565	5.92992	6.28246	3.90427	-0.35254	-6.28246	-2.37819	2.02565	-3.90427	2.37819
Ear7	-0.789108	-0.873254	-1.87695	0.789108	-0.0841453	-1.08784	0.873254	0.0841453	-1.00369	1.87695	1.08784	1.00369
Prl	0.66083	0.376619	0.31406	-0.66083	-0.284211	-0.34677	-0.376619	0.284211	-0.0625594	-0.31406	0.34677	0.0625594
Pcsk1n	0.157703	0.215959	1.74532	-0.157703	0.0582568	1.58761	-0.215959	-0.0582568	1.52936	-1.74532	-1.58761	-1.52936
Mir134	-0.819079	-0.446284	-1.64784	0.819079	0.372795	-0.828764	0.446284	-0.372795	-1.20156	1.64784	0.828764	1.20156
1700030F18Rik	0.260012	-0.666968	-0.64757	-0.260012	-0.92698	-0.907581	0.666968	0.92698	0.0193985	0.64757	0.907581	-0.0193985
Cenpq	-1.92504	-1.99677	-0.796788	1.92504	-0.0717298	1.12825	1.99677	0.0717298	1.19998	0.796788	-1.12825	-1.19998
Mir135a-1	0.602694	-0.687385	-1.20172	-0.602694	-1.29008	-1.80442	0.687385	1.29008	-0.514339	1.20172	1.80442	0.514339
Prl2b1	-1.46742	0.572162	0.700342	1.46742	2.03958	2.16776	-0.572162	-2.03958	0.12818	-0.700342	-2.16776	-0.12818
Leng8	-1.95006	-1.51602	0.561775	1.95006	0.434037	2.51183	1.51602	-0.434037	2.0778	-0.561775	-2.51183	-2.0778
Rmst	2.32198	-0.0841521	-0.850893	-2.32198	-2.40613	-3.17287	0.0841521	2.40613	-0.766741	0.850893	3.17287	0.766741
Fgf13	0.32414	0.446156	1.13529	-0.32414	0.122016	0.811151	-0.446156	-0.122016	0.689135	-1.13529	-0.811151	-0.689135
Ticam1	1.9254	0.444322	1.2127	-1.9254	-1.48108	-0.712698	-0.444322	1.48108	0.768379	-1.2127	0.712698	-0.768379
Ebf3	-0.73738	0.166485	-0.026799	0.73738	0.903866	0.710581	-0.166485	-0.903866	-0.193284	0.026799	-0.710581	0.193284
Sigirr	0.1309	0.160683	-0.671031	-0.1309	0.0297834	-0.801931	-0.160683	-0.0297834	-0.831715	0.671031	0.801931	0.831715
Mir8100	-0.172447	1.18114	-2.58557	0.172447	1.35359	-2.41312	-1.18114	-1.35359	-3.76671	2.58557	2.41312	3.76671
Pcsk5	-0.990649	-0.805249	-0.774498	0.990649	0.1854	0.216151	0.805249	-0.1854	0.0307505	0.774498	-0.216151	-0.0307505
9030624G23Rik	0.924955	0.196139	0.856752	-0.924955	-0.728815	-0.0682027	-0.196139	0.728815	0.660612	-0.856752	0.0682027	-0.660612
Cybb	-0.191801	1.28323	0.653098	0.191801	1.47503	0.844899	-1.28323	-1.47503	-0.630128	-0.653098	-0.844899	0.630128
Lep	0.626287	-2.27627	0.883734	-0.626287	-2.90256	0.257447	2.27627	2.90256	3.16001	-0.883734	-0.257447	-3.16001
Nkain2	0.111259	0.551879	1.05652	-0.111259	0.44062	0.945263	-0.551879	-0.44062	0.504643	-1.05652	-0.945263	-0.504643
Lepr	0.547593	0.37212	0.225533	-0.547593	-0.175474	-0.32206	-0.37212	0.175474	-0.146586	-0.225533	0.32206	0.146586
Siglec15	-1.73095	-0.142816	-0.106319	1.73095	1.58813	1.62463	0.142816	-1.58813	0.0364973	0.106319	-1.62463	-0.0364973
Cep104	-0.157224	-0.216621	-0.684698	0.157224	-0.0593966	-0.527474	0.216621	0.0593966	-0.468077	0.684698	0.527474	0.468077
Gm15645	1.55912	0.592214	0.0331903	-1.55912	-0.966906	-1.52593	-0.592214	0.966906	-0.559024	-0.0331903	1.52593	0.559024
Il21	0.196434	0.384189	0.96215	-0.196434	0.187755	0.765716	-0.384189	-0.187755	0.577961	-0.96215	-0.765716	-0.577961
9130011E15Rik	0.00429498	-0.711446	-0.38045	-0.00429498	-0.715741	-0.384745	0.711446	0.715741	0.330996	0.38045	0.384745	-0.330996
Prl3c1	-1.08351	-1.01147	-2.03737	1.08351	0.0720374	-0.953864	1.01147	-0.0720374	-1.0259	2.03737	0.953864	1.0259
Gm15694	0.772186	-0.558776	1.25398	-0.772186	-1.33096	0.48179	0.558776	1.33096	1.81275	-1.25398	-0.48179	-1.81275
Grin3a	2.19771	2.12933	2.95668	-2.19771	-0.0683767	0.758972	-2.12933	0.0683767	0.827349	-2.95668	-0.758972	-0.827349
9130015L21Rik	0.613256	0.629418	-1.39727	-0.613256	0.0161613	-2.01052	-0.629418	-0.0161613	-2.02669	1.39727	2.01052	2.02669
Nkd2	1.62747	-1.07007	2.92844	-1.62747	-2.69754	1.30097	1.07007	2.69754	3.99851	-2.92844	-1.30097	-3.99851
Tigd3	1.28825	0.628253	0.13155	-1.28825	-0.659996	-1.1567	-0.628253	0.659996	-0.496703	-0.13155	1.1567	0.496703
Olfr257	0.715512	0.99971	0.0496952	-0.715512	0.284198	-0.665817	-0.99971	-0.284198	-0.950015	-0.0496952	0.665817	0.950015
1700034E13Rik	0.884535	0.0710279	0.190798	-0.884535	-0.813507	-0.693737	-0.0710279	0.813507	0.119771	-0.190798	0.693737	-0.119771
Mir142b	-0.198329	0.673927	0.0372189	0.198329	0.872256	0.235548	-0.673927	-0.872256	-0.636708	-0.0372189	-0.235548	0.636708
Grin3b	0.251733	-0.107517	-0.584505	-0.251733	-0.35925	-0.836239	0.107517	0.35925	-0.476989	0.584505	0.836239	0.476989
Il22ra2	-0.718643	0.744569	0.088519	0.718643	1.46321	0.807162	-0.744569	-1.46321	-0.65605	-0.088519	-0.807162	0.65605
Rnase6	0.0468035	1.69544	-0.361251	-0.0468035	1.64863	-0.408055	-1.69544	-1.64863	-2.05669	0.361251	0.408055	2.05669
Olfr259	-0.49278	0.901676	-3.56142	0.49278	1.39446	-3.06864	-0.901676	-1.39446	-4.46309	3.56142	3.06864	4.46309
Sik2	2.65245	0.862149	0.494047	-2.65245	-1.7903	-2.1584	-0.862149	1.7903	-0.368103	-0.494047	2.1584	0.368103
Xdh	0.361566	0.9091	0.673049	-0.361566	0.547534	0.311484	-0.9091	-0.547534	-0.23605	-0.673049	-0.311484	0.23605
Tigd5	1.37038	-0.134307	2.35594	-1.37038	-1.50469	0.985554	0.134307	1.50469	2.49024	-2.35594	-0.985554	-2.49024
Ecel1	1.01197	0.0311029	0.0329461	-1.01197	-0.980872	-0.979029	-0.0311029	0.980872	0.00184316	-0.0329461	0.979029	-0.00184316
Cep135	0.854991	0.116374	1.31467	-0.854991	-0.738617	0.459677	-0.116374	0.738617	1.19829	-1.31467	-0.459677	-1.19829
Spink8	0.526899	-0.0765138	-0.8914	-0.526899	-0.603413	-1.4183	0.0765138	0.603413	-0.814886	0.8914	1.4183	0.814886
Cym	-0.688663	1.00704	0.0704209	0.688663	1.69571	0.759084	-1.00704	-1.69571	-0.936622	-0.0704209	-0.759084	0.936622
1700034K08Rik	-0.0226158	-0.410795	-3.18949	0.0226158	-0.38818	-3.16687	0.410795	0.38818	-2.77869	3.18949	3.16687	2.77869
Xist	-3.2331	-5.4307	-4.54109	3.2331	-2.1976	-1.30798	5.4307	2.1976	0.889618	4.54109	1.30798	-0.889618
9130221F21Rik	0.932337	0.800858	0.984202	-0.932337	-0.13148	0.0518643	-0.800858	0.13148	0.183344	-0.984202	-0.0518643	-0.183344
Cyp11b2	0.45129	0.0241549	-1.80038	-0.45129	-0.427135	-2.25167	-0.0241549	0.427135	-1.82454	1.80038	2.25167	1.82454
Il2rb	-0.064966	0.151532	-0.448073	0.064966	0.216499	-0.383106	-0.151532	-0.216499	-0.599605	0.448073	0.383106	0.599605
Il2rg	-1.72132	-1.69107	0.751015	1.72132	0.0302449	2.47233	1.69107	-0.0302449	2.44209	-0.751015	-2.47233	-2.44209
9130227L01Rik	0.578026	1.39868	0.780712	-0.578026	0.820652	0.202686	-1.39868	-0.820652	-0.617966	-0.780712	-0.202686	0.617966
Lgals8	-1.33204	1.27477	2.0744	1.33204	2.6068	3.40644	-1.27477	-2.6068	0.799639	-2.0744	-3.40644	-0.799639
Nkx2-3	-0.140782	2.07458	2.21365	0.140782	2.21536	2.35443	-2.07458	-2.21536	0.139073	-2.21365	-2.35443	-0.139073
Xkr7	2.37202	1.9928	1.23402	-2.37202	-0.379226	-1.13801	-1.9928	0.379226	-0.758781	-1.23402	1.13801	0.758781
Cyp1a2	-0.968472	-0.590254	0.0737679	0.968472	0.378218	1.04224	0.590254	-0.378218	0.664022	-0.0737679	-1.04224	-0.664022
Mir152	-0.344555	-0.305218	-0.131846	0.344555	0.0393367	0.212708	0.305218	-0.0393367	0.173372	0.131846	-0.212708	-0.173372
Timm21	3.71588	0.933538	1.06274	-3.71588	-2.78234	-2.65313	-0.933538	2.78234	0.129204	-1.06274	2.65313	-0.129204
1700041C23Rik	-0.4288	-0.252743	0.487427	0.4288	0.176057	0.916227	0.252743	-0.176057	0.74017	-0.487427	-0.916227	-0.74017
Ecscr	1.69506	0.165253	0.456208	-1.69506	-1.5298	-1.23885	-0.165253	1.5298	0.290956	-0.456208	1.23885	-0.290956
Sipa1l2	-0.215667	-1.94711	-0.602534	0.215667	-1.73145	-0.386867	1.94711	1.73145	1.34458	0.602534	0.386867	-1.34458
Lgi1	0.655425	3.63101	-0.0245923	-0.655425	2.97558	-0.680017	-3.63101	-2.97558	-3.6556	0.0245923	0.680017	3.6556
Il33	0.649254	0.391246	1.12759	-0.649254	-0.258008	0.478339	-0.391246	0.258008	0.736347	-1.12759	-0.478339	-0.736347
Il34	4.02624	0.794626	2.46878	-4.02624	-3.23162	-1.55746	-0.794626	3.23162	1.67416	-2.46878	1.55746	-1.67416
Spns1	0.972894	-0.000786176	-0.0222398	-0.972894	-0.97368	-0.995134	0.000786176	0.97368	-0.0214536	0.0222398	0.995134	0.0214536
Lgi3	2.97227	0.528953	1.40277	-2.97227	-2.44331	-1.5695	-0.528953	2.44331	0.873813	-1.40277	1.5695	-0.873813
Il4	2.94996	1.4774	1.37794	-2.94996	-1.47255	-1.57201	-1.4774	1.47255	-0.0994601	-1.37794	1.57201	0.0994601
1700042O10Rik	-2.33027	-1.78323	-1.19792	2.33027	0.547047	1.13235	1.78323	-0.547047	0.585302	1.19792	-1.13235	-0.585302
Timm8a1	-2.68695	-4.3456	-4.46677	2.68695	-1.65865	-1.77981	4.3456	1.65865	-0.121163	4.46677	1.77981	0.121163
Rnf113a1	2.74725	2.30482	1.81925	-2.74725	-0.442432	-0.928	-2.30482	0.442432	-0.485569	-1.81925	0.928	0.485569
Cep55	-1.48583	0.542539	-0.203068	1.48583	2.02837	1.28276	-0.542539	-2.02837	-0.745607	0.203068	-1.28276	0.745607
Grm7	0.560449	1.28048	1.06109	-0.560449	0.720028	0.500643	-1.28048	-0.720028	-0.219385	-1.06109	-0.500643	0.219385
Pdcl2	1.96236	1.98407	2.25477	-1.96236	0.0217117	0.29241	-1.98407	-0.0217117	0.270698	-2.25477	-0.29241	-0.270698
Bpnt1	1.69016	0.274344	3.73283	-1.69016	-1.41582	2.04267	-0.274344	1.41582	3.45849	-3.73283	-2.04267	-3.45849
Cyp26c1	-2.72895	-0.119797	-0.709435	2.72895	2.60915	2.01952	0.119797	-2.60915	-0.589638	0.709435	-2.01952	0.589638
1700044K03Rik	-0.286972	-0.011248	0.621989	0.286972	0.275724	0.908961	0.011248	-0.275724	0.633237	-0.621989	-0.908961	-0.633237
1700045H11Rik	0.0694068	-0.591115	0.552504	-0.0694068	-0.660522	0.483097	0.591115	0.660522	1.14362	-0.552504	-0.483097	-1.14362
Lgr6	-0.416763	-1.11242	-0.200313	0.416763	-0.695658	0.21645	1.11242	0.695658	0.912108	0.200313	-0.21645	-0.912108
Prm1	-0.701836	-1.15084	-1.0845	0.701836	-0.449005	-0.382661	1.15084	0.449005	0.0663432	1.0845	0.382661	-0.0663432
Gm16157	0.761543	0.206514	1.87643	-0.761543	-0.555029	1.11489	-0.206514	0.555029	1.66992	-1.87643	-1.11489	-1.66992
1700046C09Rik	0.0219788	-0.0516427	0.680133	-0.0219788	-0.0736215	0.658154	0.0516427	0.0736215	0.731776	-0.680133	-0.658154	-0.731776
Xndc1	2.96499	-0.631897	0.626297	-2.96499	-3.59689	-2.33869	0.631897	3.59689	1.25819	-0.626297	2.33869	-1.25819
Prmt1	2.23837	0.774254	1.49764	-2.23837	-1.46412	-0.740733	-0.774254	1.46412	0.723384	-1.49764	0.740733	-0.723384
Pde1a	0.590437	-0.734431	-1.41549	-0.590437	-1.32487	-2.00593	0.734431	1.32487	-0.68106	1.41549	2.00593	0.68106
Spon1	-1.9543	0.138676	-3.22094	1.9543	2.09298	-1.26664	-0.138676	-2.09298	-3.35962	3.22094	1.26664	3.35962
Eddm3b	-0.315591	0.42421	-1.56531	0.315591	0.7398	-1.24972	-0.42421	-0.7398	-1.98952	1.56531	1.24972	1.98952
Mir883b	-1.16322	-1.15289	-0.358504	1.16322	0.010326	0.804712	1.15289	-0.010326	0.794386	0.358504	-0.804712	-0.794386
Mir181d	-1.58843	1.57489	-0.867929	1.58843	3.16332	0.720504	-1.57489	-3.16332	-2.44282	0.867929	-0.720504	2.44282
Mir9-1	-1.20578	-0.627456	-0.346396	1.20578	0.578321	0.85938	0.627456	-0.578321	0.28106	0.346396	-0.85938	-0.28106
1700047E10Rik	-0.646148	0.941732	-0.101116	0.646148	1.58788	0.545032	-0.941732	-1.58788	-1.04285	0.101116	-0.545032	1.04285
Prmt3	3.72484	2.31309	3.4281	-3.72484	-1.41174	-0.296733	-2.31309	1.41174	1.11501	-3.4281	0.296733	-1.11501
Mir182	0.349488	0.187088	-0.680862	-0.349488	-0.1624	-1.03035	-0.187088	0.1624	-0.86795	0.680862	1.03035	0.86795
Edem1	0.574683	1.48878	-0.728644	-0.574683	0.914099	-1.30333	-1.48878	-0.914099	-2.21742	0.728644	1.30333	2.21742
Olfr292	-2.74485	-3.11524	-0.142657	2.74485	-0.370387	2.6022	3.11524	0.370387	2.97258	0.142657	-2.6022	-2.97258
Spop	0.284058	0.289942	0.989406	-0.284058	0.00588415	0.705347	-0.289942	-0.00588415	0.699463	-0.989406	-0.705347	-0.699463
Mir92-1	2.68651	-0.0699173	3.28989	-2.68651	-2.75643	0.603377	0.0699173	2.75643	3.35981	-3.28989	-0.603377	-3.35981
Cyp2b10	-1.91701	0.00265353	-0.308362	1.91701	1.91967	1.60865	-0.00265353	-1.91967	-0.311015	0.308362	-1.60865	0.311015
Cep83	0.163927	0.189995	-0.511456	-0.163927	0.0260679	-0.675383	-0.189995	-0.0260679	-0.701451	0.511456	0.675383	0.701451
Mir92b	1.17142	-0.497796	0.583339	-1.17142	-1.66921	-0.588078	0.497796	1.66921	1.08114	-0.583339	0.588078	-1.08114
Pde3b	0.222789	0.146998	-0.0151085	-0.222789	-0.0757913	-0.237897	-0.146998	0.0757913	-0.162106	0.0151085	0.237897	0.162106
Gm16325	0.0636412	-0.424615	-1.0438	-0.0636412	-0.488256	-1.10744	0.424615	0.488256	-0.619182	1.0438	1.10744	0.619182
Ildr1	-0.338772	-0.140968	-0.458816	0.338772	0.197805	-0.120044	0.140968	-0.197805	-0.317848	0.458816	0.120044	0.317848
Cep89	-1.47892	1.08041	0.195463	1.47892	2.55933	1.67439	-1.08041	-2.55933	-0.884947	-0.195463	-1.67439	0.884947
Lhfpl5	0.250688	-1.45275	0.944698	-0.250688	-1.70344	0.69401	1.45275	1.70344	2.39745	-0.944698	-0.69401	-2.39745
Fhl2	-1.73299	0.294781	-1.08847	1.73299	2.02777	0.644521	-0.294781	-2.02777	-1.38325	1.08847	-0.644521	1.38325
Olfr299	5.71073	0.284977	0.55539	-5.71073	-5.42576	-5.15534	-0.284977	5.42576	0.270413	-0.55539	5.15534	-0.270413
Cyp2c23	0.747052	1.07345	-0.25075	-0.747052	0.326396	-0.997801	-1.07345	-0.326396	-1.3242	0.25075	0.997801	1.3242
Cep97	1.84924	0.698351	0.226212	-1.84924	-1.15088	-1.62302	-0.698351	1.15088	-0.472139	-0.226212	1.62302	0.472139
Olfr29-ps1	-1.93133	-0.765403	-3.16242	1.93133	1.16592	-1.2311	0.765403	-1.16592	-2.39702	3.16242	1.2311	2.39702
Lhx1	0.151795	0.691477	-1.0712	-0.151795	0.539682	-1.223	-0.691477	-0.539682	-1.76268	1.0712	1.223	1.76268
1700049E22Rik	2.28356	0.499845	1.52508	-2.28356	-1.78372	-0.75848	-0.499845	1.78372	1.02524	-1.52508	0.75848	-1.02524
Cer1	1.36594	1.28981	1.47703	-1.36594	-0.0761346	0.111081	-1.28981	0.0761346	0.187216	-1.47703	-0.111081	-0.187216
Gsc2	-1.83416	0.164724	-0.0355942	1.83416	1.99888	1.79856	-0.164724	-1.99888	-0.200318	0.0355942	-1.79856	0.200318
Sppl3	1.10839	-0.508582	2.55128	-1.10839	-1.61697	1.4429	0.508582	1.61697	3.05986	-2.55128	-1.4429	-3.05986
Proc	1.03786	-0.961229	1.09977	-1.03786	-1.99909	0.0619118	0.961229	1.99909	2.061	-1.09977	-0.0619118	-2.061
1700049L16Rik	-3.26944	-1.14356	-0.532652	3.26944	2.12587	2.73678	1.14356	-2.12587	0.610911	0.532652	-2.73678	-0.610911
Edrf1	0.0549361	-0.0208969	3.09552	-0.0549361	-0.075833	3.04058	0.0208969	0.075833	3.11641	-3.09552	-3.04058	-3.11641
Tjp1	-1.38681	-2.11723	-1.98523	1.38681	-0.730422	-0.598423	2.11723	0.730422	0.131999	1.98523	0.598423	-0.131999
Gsdma2	-0.678381	-0.82676	0.700191	0.678381	-0.148379	1.37857	0.82676	0.148379	1.52695	-0.700191	-1.37857	-1.52695
Brf2	0.225337	0.796035	-0.644264	-0.225337	0.570697	-0.869601	-0.796035	-0.570697	-1.4403	0.644264	0.869601	1.4403
Spred1	4.43299	-0.361473	4.37133	-4.43299	-4.79446	-0.0616578	0.361473	4.79446	4.7328	-4.37133	0.0616578	-4.7328
Nlrp3	1.51012	1.15352	0.785269	-1.51012	-0.3566	-0.724847	-1.15352	0.3566	-0.368246	-0.785269	0.724847	0.368246
Pde6c	-0.383176	-0.864017	-1.55068	0.383176	-0.480841	-1.1675	0.864017	0.480841	-0.686663	1.55068	1.1675	0.686663
1700052I22Rik	0.8007	0.551618	1.30052	-0.8007	-0.249082	0.499824	-0.551618	0.249082	0.748905	-1.30052	-0.499824	-0.748905
Tjp2	-1.15786	1.68029	0.606018	1.15786	2.83815	1.76388	-1.68029	-2.83815	-1.07427	-0.606018	-1.76388	1.07427
Olfr303	1.95284	0.0191981	0.291193	-1.95284	-1.93364	-1.66165	-0.0191981	1.93364	0.271995	-0.291193	1.66165	-0.271995
Ilvbl	0.0465913	-0.147587	0.0127195	-0.0465913	-0.194179	-0.0338718	0.147587	0.194179	0.160307	-0.0127195	0.0338718	-0.160307
Tjp3	-0.133216	0.563949	1.57052	0.133216	0.697165	1.70373	-0.563949	-0.697165	1.00657	-1.57052	-1.70373	-1.00657
Mirlet7c-2	2.56437	0.922317	3.64537	-2.56437	-1.64206	1.081	-0.922317	1.64206	2.72306	-3.64537	-1.081	-2.72306
Mirlet7d	-0.393577	-0.858587	0.737081	0.393577	-0.46501	1.13066	0.858587	0.46501	1.59567	-0.737081	-1.13066	-1.59567
Xrcc3	0.386228	0.395514	0.836168	-0.386228	0.00928566	0.44994	-0.395514	-0.00928566	0.440654	-0.836168	-0.44994	-0.440654
Mirlet7f-1	-0.39505	-0.863398	0.743464	0.39505	-0.468348	1.13851	0.863398	0.468348	1.60686	-0.743464	-1.13851	-1.60686
Mir1898	3.86604	0.560548	4.53137	-3.86604	-3.30549	0.665326	-0.560548	3.30549	3.97082	-4.53137	-0.665326	-3.97082
Mirlet7i	0.303826	-0.643516	-0.00534039	-0.303826	-0.947342	-0.309167	0.643516	0.947342	0.638175	0.00534039	0.309167	-0.638175
Sprr1b	-1.9114	-2.30924	-3.55137	1.9114	-0.397841	-1.63997	2.30924	0.397841	-1.24213	3.55137	1.63997	1.24213
Prokr2	-0.0130033	0.637459	0.211468	0.0130033	0.650463	0.224471	-0.637459	-0.650463	-0.425992	-0.211468	-0.224471	0.425992
Tktl1	1.03212	0.00747905	-0.452618	-1.03212	-1.02464	-1.48474	-0.00747905	1.02464	-0.460097	0.452618	1.48474	0.460097
Cers6	-1.68486	-0.356624	-0.335604	1.68486	1.32823	1.34925	0.356624	-1.32823	0.02102	0.335604	-1.34925	-0.02102
Prol1	-1.97853	0.203519	-2.60391	1.97853	2.18205	-0.625385	-0.203519	-2.18205	-2.80743	2.60391	0.625385	2.80743
Nlrp9a	2.43708	2.82171	-0.0500729	-2.43708	0.384636	-2.48715	-2.82171	-0.384636	-2.87178	0.0500729	2.48715	2.87178
Skint11	0.035148	2.78203	2.32787	-0.035148	2.74688	2.29272	-2.78203	-2.74688	-0.454156	-2.32787	-2.29272	0.454156
Gm16576	0.00567453	0.0218392	1.07913	-0.00567453	0.0161647	1.07345	-0.0218392	-0.0161647	1.05729	-1.07913	-1.07345	-1.05729
Xrn2	1.55669	0.85403	3.9058	-1.55669	-0.70266	2.34911	-0.85403	0.70266	3.05177	-3.9058	-2.34911	-3.05177
Brk1	-0.0369992	-1.99363	0.276649	0.0369992	-1.95663	0.313648	1.99363	1.95663	2.27028	-0.276649	-0.313648	-2.27028
Anxa7	1.13912	0.833621	1.7825	-1.13912	-0.305504	0.643373	-0.833621	0.305504	0.948876	-1.7825	-0.643373	-0.948876
Sprr2e	-0.284384	1.20185	-1.44298	0.284384	1.48623	-1.15859	-1.20185	-1.48623	-2.64482	1.44298	1.15859	2.64482
Mis18bp1	0.110727	-0.424772	2.86374	-0.110727	-0.535499	2.75301	0.424772	0.535499	3.28851	-2.86374	-2.75301	-3.28851
Prom2	-1.0101	1.09799	-1.73901	1.0101	2.10809	-0.728912	-1.09799	-2.10809	-2.837	1.73901	0.728912	2.837
Eef2	-0.254321	0.595387	0.25494	0.254321	0.849708	0.509261	-0.595387	-0.849708	-0.340447	-0.25494	-0.509261	0.340447
Ces1c	0.974425	1.09748	0.758397	-0.974425	0.123057	-0.216029	-1.09748	-0.123057	-0.339086	-0.758397	0.216029	0.339086
Gse1	1.35217	1.32795	-2.46452	-1.35217	-0.024214	-3.81669	-1.32795	0.024214	-3.79248	2.46452	3.81669	3.79248
Impad1	0.517519	1.64446	0.872297	-0.517519	1.12694	0.354778	-1.64446	-1.12694	-0.772158	-0.872297	-0.354778	0.772158
Xylb	2.64527	-0.377451	-0.754932	-2.64527	-3.02272	-3.4002	0.377451	3.02272	-0.377481	0.754932	3.4002	0.377481
Skint4	0.502221	0.742471	-2.26994	-0.502221	0.24025	-2.77217	-0.742471	-0.24025	-3.01242	2.26994	2.77217	3.01242
1700061F12Rik	0.243412	-1.52138	0.301944	-0.243412	-1.76479	0.0585313	1.52138	1.76479	1.82332	-0.301944	-0.0585313	-1.82332
Gsg1l	-0.338017	0.431714	-0.471026	0.338017	0.769731	-0.133009	-0.431714	-0.769731	-0.90274	0.471026	0.133009	0.90274
Impdh2	2.58968	1.24116	1.79409	-2.58968	-1.34853	-0.795597	-1.24116	1.34853	0.552929	-1.79409	0.795597	-0.552929
Mitf	-1.60721	-0.695419	0.653351	1.60721	0.911791	2.26056	0.695419	-0.911791	1.34877	-0.653351	-2.26056	-1.34877
Impg1	-0.602554	0.714642	-0.629007	0.602554	1.3172	-0.0264536	-0.714642	-1.3172	-1.34365	0.629007	0.0264536	1.34365
Aoc1	-0.840874	-0.117142	-0.8079	0.840874	0.723732	0.032974	0.117142	-0.723732	-0.690758	0.8079	-0.032974	0.690758
Pdgfd	0.020287	0.893929	0.0908256	-0.020287	0.873642	0.0705387	-0.893929	-0.873642	-0.803103	-0.0908256	-0.0705387	0.803103
Proser2	3.56819	0.715067	3.99785	-3.56819	-2.85312	0.429667	-0.715067	2.85312	3.28279	-3.99785	-0.429667	-3.28279
Olfr316	1.21044	0.562268	0.296891	-1.21044	-0.648171	-0.913547	-0.562268	0.648171	-0.265376	-0.296891	0.913547	0.265376
Gm16712	-0.61478	-0.250373	-0.851456	0.61478	0.364407	-0.236676	0.250373	-0.364407	-0.601083	0.851456	0.236676	0.601083
1700063A18Rik	0.0924428	-0.485194	-0.673803	-0.0924428	-0.577637	-0.766246	0.485194	0.577637	-0.18861	0.673803	0.766246	0.18861
Mki67	-0.0519194	-0.141913	0.0139971	0.0519194	-0.0899931	0.0659165	0.141913	0.0899931	0.15591	-0.0139971	-0.0659165	-0.15591
9430021M05Rik	-2.08592	1.27909	0.690934	2.08592	3.36501	2.77685	-1.27909	-3.36501	-0.588156	-0.690934	-2.77685	0.588156
Aoc3	-0.370527	0.0836371	-0.342776	0.370527	0.454164	0.0277507	-0.0836371	-0.454164	-0.426413	0.342776	-0.0277507	0.426413
Pdgfrb	-1.55498	-1.54763	-2.61085	1.55498	0.00735742	-1.05586	1.54763	-0.00735742	-1.06322	2.61085	1.05586	1.06322
Ces2a	-1.0236	0.340225	-0.694506	1.0236	1.36383	0.329099	-0.340225	-1.36383	-1.03473	0.694506	-0.329099	1.03473
Fitm2	0.189294	-0.500611	0.0090616	-0.189294	-0.689906	-0.180233	0.500611	0.689906	0.509673	-0.0090616	0.180233	-0.509673
9430038I01Rik	2.82878	0.0374654	1.90965	-2.82878	-2.79131	-0.919123	-0.0374654	2.79131	1.87219	-1.90965	0.919123	-1.87219
Incenp	2.13283	0.54332	3.09826	-2.13283	-1.58951	0.96543	-0.54332	1.58951	2.55494	-3.09826	-0.96543	-2.55494
Gm16796	1.05208	0.473446	0.712056	-1.05208	-0.578632	-0.340022	-0.473446	0.578632	0.238611	-0.712056	0.340022	-0.238611
9430060I03Rik	1.31753	0.700549	0.23876	-1.31753	-0.616982	-1.07877	-0.700549	0.616982	-0.461789	-0.23876	1.07877	0.461789
Spry2	1.07599	-0.172219	0.908812	-1.07599	-1.2482	-0.167173	0.172219	1.2482	1.08103	-0.908812	0.167173	-1.08103
Skor2	-0.0672054	0.733522	-0.780321	0.0672054	0.800727	-0.713116	-0.733522	-0.800727	-1.51384	0.780321	0.713116	1.51384
Bsdc1	2.23131	1.94151	3.35501	-2.23131	-0.289803	1.1237	-1.94151	0.289803	1.4135	-3.35501	-1.1237	-1.4135
Mir1932	0.588784	0.651325	1.73156	-0.588784	0.0625413	1.14278	-0.651325	-0.0625413	1.08024	-1.73156	-1.14278	-1.08024
Prpf19	3.50365	3.66268	1.94289	-3.50365	0.159032	-1.56076	-3.66268	-0.159032	-1.71979	-1.94289	1.56076	1.71979
Olfr322	0.288877	-0.719605	-1.70121	-0.288877	-1.00848	-1.99009	0.719605	1.00848	-0.981606	1.70121	1.99009	0.981606
Efcab5	-0.539359	-1.26508	-1.245	0.539359	-0.725719	-0.705645	1.26508	0.725719	0.020074	1.245	0.705645	-0.020074
9430091E24Rik	2.07333	-0.732179	1.66074	-2.07333	-2.80551	-0.412591	0.732179	2.80551	2.39292	-1.66074	0.412591	-2.39292
Olfr323	0.113787	-0.438455	-2.70443	-0.113787	-0.552243	-2.81822	0.438455	0.552243	-2.26598	2.70443	2.81822	2.26598
Gm16861	3.23084	2.65085	1.308	-3.23084	-0.579985	-1.92284	-2.65085	0.579985	-1.34285	-1.308	1.92284	1.34285
Ces3a	-0.415352	1.57075	-0.953915	0.415352	1.9861	-0.538562	-1.57075	-1.9861	-2.52467	0.953915	0.538562	2.52467
1700065J18Rik	0.00219252	0.124633	0.290495	-0.00219252	0.12244	0.288303	-0.124633	-0.12244	0.165863	-0.290495	-0.288303	-0.165863
Nmnat1	0.891557	0.526885	1.06229	-0.891557	-0.364671	0.170734	-0.526885	0.364671	0.535405	-1.06229	-0.170734	-0.535405
Rnf19a	1.23055	0.680371	2.74442	-1.23055	-0.550181	1.51387	-0.680371	0.550181	2.06405	-2.74442	-1.51387	-2.06405
Lin37	0.206429	-0.466691	0.806323	-0.206429	-0.67312	0.599895	0.466691	0.67312	1.27301	-0.806323	-0.599895	-1.27301
Spsb2	3.95358	0.808427	-0.214711	-3.95358	-3.14515	-4.16829	-0.808427	3.14515	-1.02314	0.214711	4.16829	1.02314
Efcc1	0.546657	0.0585553	-0.708192	-0.546657	-0.488101	-1.25485	-0.0585553	0.488101	-0.766748	0.708192	1.25485	0.766748
Olfr33	-0.488428	0.301376	0.0332022	0.488428	0.789804	0.521631	-0.301376	-0.789804	-0.268174	-0.0332022	-0.521631	0.268174
Gstm1	3.7174	1.37668	4.42937	-3.7174	-2.34072	0.711966	-1.37668	2.34072	3.05268	-4.42937	-0.711966	-3.05268
Cyp2j6	-0.334728	1.07864	0.743976	0.334728	1.41337	1.0787	-1.07864	-1.41337	-0.334663	-0.743976	-1.0787	0.334663
Cetn2	0.590676	0.151066	1.44904	-0.590676	-0.43961	0.858361	-0.151066	0.43961	1.29797	-1.44904	-0.858361	-1.29797
Mir1943	-0.68141	-0.0793294	-0.333098	0.68141	0.602081	0.348312	0.0793294	-0.602081	-0.253769	0.333098	-0.348312	0.253769
Fkbp7	1.41746	-0.42752	2.52963	-1.41746	-1.84498	1.11217	0.42752	1.84498	2.95715	-2.52963	-1.11217	-2.95715
Fkbp8	1.01136	0.795017	0.751965	-1.01136	-0.216341	-0.259392	-0.795017	0.216341	-0.0430515	-0.751965	0.259392	0.0430515
Sptb	-0.092034	0.49267	0.748482	0.092034	0.584704	0.840516	-0.49267	-0.584704	0.255812	-0.748482	-0.840516	-0.255812
Slamf8	0.263166	0.119426	-0.794118	-0.263166	-0.14374	-1.05728	-0.119426	0.14374	-0.913544	0.794118	1.05728	0.913544
Ap2b1	0.162844	-0.428493	-0.303178	-0.162844	-0.591338	-0.466022	0.428493	0.591338	0.125315	0.303178	0.466022	-0.125315
1700067K01Rik	1.86984	-0.115125	1.97998	-1.86984	-1.98497	0.110139	0.115125	1.98497	2.09511	-1.97998	-0.110139	-2.09511
Sptbn1	-1.07798	-2.90273	0.188577	1.07798	-1.82475	1.26656	2.90273	1.82475	3.09131	-0.188577	-1.26656	-3.09131
Fkbpl	-1.42209	-2.50065	-1.50705	1.42209	-1.07856	-0.0849645	2.50065	1.07856	0.993598	1.50705	0.0849645	-0.993598
Rnf216	0.129157	-0.1139	1.08194	-0.129157	-0.243056	0.952782	0.1139	0.243056	1.19584	-1.08194	-0.952782	-1.19584
Cyp2s1	0.209802	-0.319882	1.73478	-0.209802	-0.529684	1.52498	0.319882	0.529684	2.05466	-1.73478	-1.52498	-2.05466
1700069L16Rik	1.84563	0.306124	2.1441	-1.84563	-1.53951	0.298468	-0.306124	1.53951	1.83797	-2.1441	-0.298468	-1.83797
Cfap161	3.36487	0.138839	0.722347	-3.36487	-3.22603	-2.64252	-0.138839	3.22603	0.583508	-0.722347	2.64252	-0.583508
1700069P05Rik	0.568619	0.607258	-0.83608	-0.568619	0.0386384	-1.4047	-0.607258	-0.0386384	-1.44334	0.83608	1.4047	1.44334
Prps1l3	0.728877	-0.105028	1.65431	-0.728877	-0.833905	0.925437	0.105028	0.833905	1.75934	-1.65431	-0.925437	-1.75934
9530091C08Rik	-0.899451	-0.144598	-1.87196	0.899451	0.754853	-0.972509	0.144598	-0.754853	-1.72736	1.87196	0.972509	1.72736
Btbd18	1.98767	-1.45351	2.31603	-1.98767	-3.44118	0.32836	1.45351	3.44118	3.76954	-2.31603	-0.32836	-3.76954
Mir1950	-1.20453	0.561728	0.537998	1.20453	1.76626	1.74253	-0.561728	-1.76626	-0.0237298	-0.537998	-1.74253	0.0237298
Lins1	0.63414	0.0390438	0.0586244	-0.63414	-0.595096	-0.575515	-0.0390438	0.595096	0.0195806	-0.0586244	0.575515	-0.0195806
Mlh3	0.0825869	0.511923	0.406118	-0.0825869	0.429336	0.323531	-0.511923	-0.429336	-0.105804	-0.406118	-0.323531	0.105804
Cyp39a1	0.772028	2.10551	0.0295127	-0.772028	1.33348	-0.742515	-2.10551	-1.33348	-2.07599	-0.0295127	0.742515	2.07599
Tlx3	-1.24195	-0.919442	-0.596749	1.24195	0.322504	0.645197	0.919442	-0.322504	0.322693	0.596749	-0.645197	-0.322693
Slc10a4	-1.25373	-0.800208	-0.673939	1.25373	0.453523	0.579792	0.800208	-0.453523	0.126269	0.673939	-0.579792	-0.126269
Rnf223	-0.513579	0.307653	0.0131368	0.513579	0.821232	0.526716	-0.307653	-0.821232	-0.294516	-0.0131368	-0.526716	0.294516
Fli1	-0.616542	0.603897	-0.687138	0.616542	1.22044	-0.0705959	-0.603897	-1.22044	-1.29103	0.687138	0.0705959	1.29103
Ap3m2	2.96503	0.301544	2.79618	-2.96503	-2.66349	-0.168849	-0.301544	2.66349	2.49464	-2.79618	0.168849	-2.49464
Slc10a5	0.0809469	-0.0319557	5.0748	-0.0809469	-0.112903	4.99385	0.0319557	0.112903	5.10675	-5.0748	-4.99385	-5.10675
Noa1	0.74541	-0.0650145	2.60464	-0.74541	-0.810424	1.85923	0.0650145	0.810424	2.66966	-2.60464	-1.85923	-2.66966
Ypel1	0.620794	1.08618	0.871542	-0.620794	0.465387	0.250748	-1.08618	-0.465387	-0.214639	-0.871542	-0.250748	0.214639
Efnb1	-1.3391	-3.58589	-1.38061	1.3391	-2.24679	-0.0415027	3.58589	2.24679	2.20529	1.38061	0.0415027	-2.20529
Gm17727	2.12764	1.71656	1.35382	-2.12764	-0.411075	-0.773822	-1.71656	0.411075	-0.362748	-1.35382	0.773822	0.362748
Noc3l	1.60951	0.342255	2.68772	-1.60951	-1.26726	1.07821	-0.342255	1.26726	2.34547	-2.68772	-1.07821	-2.34547
9830132P13Rik	0.517922	0.712865	2.21936	-0.517922	0.194942	1.70144	-0.712865	-0.194942	1.5065	-2.21936	-1.70144	-1.5065
Btbd35f2	-0.978762	-3.54961	-0.976237	0.978762	-2.57085	0.0025251	3.54961	2.57085	2.57338	0.976237	-0.0025251	-2.57338
Olfr348	0.378523	0.00469352	1.08381	-0.378523	-0.37383	0.705286	-0.00469352	0.37383	1.07912	-1.08381	-0.705286	-1.07912
Mllt3	-2.80856	-2.04509	-2.06095	2.80856	0.763475	0.747608	2.04509	-0.763475	-0.0158666	2.06095	-0.747608	0.0158666
Pdpr	2.60066	0.689121	2.22308	-2.60066	-1.91154	-0.377574	-0.689121	1.91154	1.53396	-2.22308	0.377574	-1.53396
Olfr350	-0.325334	1.95115	0.727064	0.325334	2.27648	1.0524	-1.95115	-2.27648	-1.22409	-0.727064	-1.0524	1.22409
Lipk	-1.55748	-2.13337	-0.0738072	1.55748	-0.575884	1.48367	2.13337	0.575884	2.05956	0.0738072	-1.48367	-2.05956
Ap5b1	0.61213	-0.0779055	0.768418	-0.61213	-0.690035	0.156288	0.0779055	0.690035	0.846323	-0.768418	-0.156288	-0.846323
Inpp5j	-0.321203	-0.679708	-1.60178	0.321203	-0.358505	-1.28058	0.679708	0.358505	-0.922073	1.60178	1.28058	0.922073
Btbd35f4	-0.0407248	-2.418	3.06382	0.0407248	-2.37728	3.10454	2.418	2.37728	5.48182	-3.06382	-3.10454	-5.48182
Ythdc2	-0.00130484	-0.238183	-0.840261	0.00130484	-0.236878	-0.838956	0.238183	0.236878	-0.602078	0.840261	0.838956	0.602078
Slc12a5	1.31679	1.41157	1.84701	-1.31679	0.0947877	0.530222	-1.41157	-0.0947877	0.435434	-1.84701	-0.530222	-0.435434
1700081H04Rik	-1.88595	-0.74687	-3.95794	1.88595	1.13908	-2.07199	0.74687	-1.13908	-3.21107	3.95794	2.07199	3.21107
Egf	-0.8922	0.486858	-0.387754	0.8922	1.37906	0.504446	-0.486858	-1.37906	-0.874612	0.387754	-0.504446	0.874612
9930111H07Rik	-0.739247	-0.93443	0.131743	0.739247	-0.195184	0.870989	0.93443	0.195184	1.06617	-0.131743	-0.870989	-1.06617
Tm6sf1	1.4869	0.690863	0.983757	-1.4869	-0.796034	-0.503139	-0.690863	0.796034	0.292894	-0.983757	0.503139	-0.292894
Mir1962	3.50413	0.0137615	2.74881	-3.50413	-3.49037	-0.75532	-0.0137615	3.49037	2.73505	-2.74881	0.75532	-2.73505
Pdx1	0.512638	-0.14562	1.15008	-0.512638	-0.658258	0.637444	0.14562	0.658258	1.2957	-1.15008	-0.637444	-1.2957
a	0.391875	-0.0285561	0.183944	-0.391875	-0.420431	-0.20793	0.0285561	0.420431	0.212501	-0.183944	0.20793	-0.212501
Prr23a2	4.38811	1.48959	-0.389187	-4.38811	-2.89853	-4.7773	-1.48959	2.89853	-1.87877	0.389187	4.7773	1.87877
Nol11	-0.12782	-0.933381	-0.653204	0.12782	-0.805561	-0.525384	0.933381	0.805561	0.280177	0.653204	0.525384	-0.280177
Cyp4a14	-1.98216	0.39733	-1.54198	1.98216	2.37949	0.440184	-0.39733	-2.37949	-1.93931	1.54198	-0.440184	1.93931
A130077B15Rik	-0.715761	0.392303	0.550708	0.715761	1.10806	1.26647	-0.392303	-1.10806	0.158405	-0.550708	-1.26647	-0.158405
Egfl8	-0.462176	-0.736957	1.54965	0.462176	-0.27478	2.01183	0.736957	0.27478	2.28661	-1.54965	-2.01183	-2.28661
Pdxk-ps	0.743202	0.0423304	-0.536966	-0.743202	-0.700872	-1.28017	-0.0423304	0.700872	-0.579296	0.536966	1.28017	0.579296
Ywhah	0.772083	0.0321605	1.53666	-0.772083	-0.739923	0.764572	-0.0321605	0.739923	1.50449	-1.53666	-0.764572	-1.50449
Egflam	-0.0554886	-0.124923	0.913352	0.0554886	-0.0694348	0.968841	0.124923	0.0694348	1.03828	-0.913352	-0.968841	-1.03828
A1bg	0.79965	1.12542	-0.769523	-0.79965	0.325766	-1.56917	-1.12542	-0.325766	-1.89494	0.769523	1.56917	1.89494
1700086O06Rik	-0.876176	0.393781	-0.859699	0.876176	1.26996	0.0164768	-0.393781	-1.26996	-1.25348	0.859699	-0.0164768	1.25348
Cfap77	1.44304	0.538185	1.02851	-1.44304	-0.904852	-0.414526	-0.538185	0.904852	0.490327	-1.02851	0.414526	-0.490327
Apc	-0.944876	-0.928081	0.90255	0.944876	0.0167947	1.84743	0.928081	-0.0167947	1.83063	-0.90255	-1.84743	-1.83063
Egln3	-0.810137	-1.28373	-0.787671	0.810137	-0.473593	0.0224663	1.28373	0.473593	0.496059	0.787671	-0.0224663	-0.496059
Olfr365	-1.27093	-0.262671	-1.19377	1.27093	1.00826	0.0771643	0.262671	-1.00826	-0.931098	1.19377	-0.0771643	0.931098
Gtf2h1	1.42707	0.0648142	0.467206	-1.42707	-1.36225	-0.959863	-0.0648142	1.36225	0.402391	-0.467206	0.959863	-0.402391
Zadh2	0.644541	2.94338	0.60348	-0.644541	2.29884	-0.0410616	-2.94338	-2.29884	-2.3399	-0.60348	0.0410616	2.3399
Slc14a1	-1.63025	-0.442198	0.668763	1.63025	1.18805	2.29901	0.442198	-1.18805	1.11096	-0.668763	-2.29901	-1.11096
Gm19303	-2.22309	-1.54013	-1.47834	2.22309	0.682954	0.74475	1.54013	-0.682954	0.0617962	1.47834	-0.74475	-0.0617962
Mmgt1	-6.75488	-0.833972	-0.0673743	6.75488	5.92091	6.68751	0.833972	-5.92091	0.766597	0.0673743	-6.68751	-0.766597
Zap70	-0.301548	0.652049	0.523214	0.301548	0.953597	0.824761	-0.652049	-0.953597	-0.128835	-0.523214	-0.824761	0.128835
Slc14a2	-0.718955	-1.83249	-2.88827	0.718955	-1.11354	-2.16932	1.83249	1.11354	-1.05578	2.88827	2.16932	1.05578
Nolc1	0.835409	0.0312248	0.00742787	-0.835409	-0.804184	-0.827981	-0.0312248	0.804184	-0.0237969	-0.00742787	0.827981	0.0237969
Insrr	-0.0901725	-0.35324	-1.31773	0.0901725	-0.263068	-1.22756	0.35324	0.263068	-0.96449	1.31773	1.22756	0.96449
Lman2	0.695916	0.628112	0.913655	-0.695916	-0.067804	0.217739	-0.628112	0.067804	0.285543	-0.913655	-0.217739	-0.285543
Nom1	0.373504	0.121353	0.607073	-0.373504	-0.252151	0.23357	-0.121353	0.252151	0.48572	-0.607073	-0.23357	-0.48572
Egr4	0.561487	0.952534	1.17882	-0.561487	0.391047	0.617329	-0.952534	-0.391047	0.226282	-1.17882	-0.617329	-0.226282
Apela	-2.37924	-0.85786	0.501475	2.37924	1.52138	2.88071	0.85786	-1.52138	1.35933	-0.501475	-2.88071	-1.35933
Prr7	-0.424314	-0.450016	-0.378608	0.424314	-0.025702	0.0457056	0.450016	0.025702	0.0714077	0.378608	-0.0457056	-0.0714077
Fmo1	-3.0544	-1.33931	-0.583092	3.0544	1.71509	2.47131	1.33931	-1.71509	0.756219	0.583092	-2.47131	-0.756219
Gtf2i	0.822396	-1.60386	0.286058	-0.822396	-2.42625	-0.536338	1.60386	2.42625	1.88991	-0.286058	0.536338	-1.88991
Ints12	2.92919	1.12575	3.63298	-2.92919	-1.80343	0.703793	-1.12575	1.80343	2.50723	-3.63298	-0.703793	-2.50723
Cyp4f18	-1.09175	0.856738	0.259393	1.09175	1.94849	1.35114	-0.856738	-1.94849	-0.597344	-0.259393	-1.35114	0.597344
Mmp12	-0.81678	1.16094	0.0360065	0.81678	1.97772	0.852786	-1.16094	-1.97772	-1.12493	-0.0360065	-0.852786	1.12493
Slc15a4	4.01468	0.524912	2.43227	-4.01468	-3.48976	-1.58241	-0.524912	3.48976	1.90736	-2.43227	1.58241	-1.90736
Prrc1	-0.619609	-0.563813	0.257081	0.619609	0.0557963	0.876689	0.563813	-0.0557963	0.820893	-0.257081	-0.876689	-0.820893
Rnmt	-0.873636	0.0556961	1.33106	0.873636	0.929332	2.2047	-0.0556961	-0.929332	1.27537	-1.33106	-2.2047	-1.27537
Gm19434	0.952611	0.250051	-1.94926	-0.952611	-0.70256	-2.90187	-0.250051	0.70256	-2.19931	1.94926	2.90187	2.19931
Prrc2a	0.292145	-0.194752	1.13523	-0.292145	-0.486898	0.843088	0.194752	0.486898	1.32999	-1.13523	-0.843088	-1.32999
Gtf2ird2	1.68173	0.275911	0.634745	-1.68173	-1.40582	-1.04699	-0.275911	1.40582	0.358834	-0.634745	1.04699	-0.358834
Ehd2	-3.45746	-0.916977	-0.422959	3.45746	2.54049	3.0345	0.916977	-2.54049	0.494018	0.422959	-3.0345	-0.494018
Gm19461	-3.18797	0.516015	-3.82949	3.18797	3.70399	-0.641516	-0.516015	-3.70399	-4.3455	3.82949	0.641516	4.3455
Ehd3	0.0667313	-0.177358	0.966706	-0.0667313	-0.244089	0.899975	0.177358	0.244089	1.14406	-0.966706	-0.899975	-1.14406
Tmc5	-0.748492	1.55882	1.13667	0.748492	2.30731	1.88516	-1.55882	-2.30731	-0.422149	-1.13667	-1.88516	0.422149
Gm19466	1.87601	0.980581	2.10219	-1.87601	-0.895431	0.22618	-0.980581	0.895431	1.12161	-2.10219	-0.22618	-1.12161
A2ml1	-0.859263	-0.124496	0.379947	0.859263	0.734766	1.23921	0.124496	-0.734766	0.504443	-0.379947	-1.23921	-0.504443
Prrg1	-1.01257	-0.271755	2.65696	1.01257	0.740819	3.66954	0.271755	-0.740819	2.92872	-2.65696	-3.66954	-2.92872
Mir1a-1	-1.34578	-0.389449	-2.68834	1.34578	0.95633	-1.34256	0.389449	-0.95633	-2.29889	2.68834	1.34256	2.29889
Pea15a	0.980572	0.18308	2.57697	-0.980572	-0.797492	1.5964	-0.18308	0.797492	2.3939	-2.57697	-1.5964	-2.3939
Slc16a11	0.6102	-0.168811	0.878599	-0.6102	-0.779011	0.268399	0.168811	0.779011	1.04741	-0.878599	-0.268399	-1.04741
Cyp4v3	0.448001	0.851338	0.386135	-0.448001	0.403336	-0.0618668	-0.851338	-0.403336	-0.465203	-0.386135	0.0618668	0.465203
Lmna	0.738242	0.214097	0.454762	-0.738242	-0.524146	-0.28348	-0.214097	0.524146	0.240665	-0.454762	0.28348	-0.240665
Gtf3c3	-0.15142	1.29	-0.115372	0.15142	1.44142	0.0360485	-1.29	-1.44142	-1.40537	0.115372	-0.0360485	1.40537
Slc16a13	0.756606	0.281979	1.24139	-0.756606	-0.474627	0.484782	-0.281979	0.474627	0.959409	-1.24139	-0.484782	-0.959409
1700100L14Rik	-2.50559	-2.49605	-1.5367	2.50559	0.00954278	0.968894	2.49605	-0.00954278	0.959351	1.5367	-0.968894	-0.959351
Nos1	1.61153	-0.177272	0.557737	-1.61153	-1.7888	-1.05379	0.177272	1.7888	0.735009	-0.557737	1.05379	-0.735009
Ehmt1	2.19801	1.23143	3.17663	-2.19801	-0.966582	0.978616	-1.23143	0.966582	1.9452	-3.17663	-0.978616	-1.9452
Srp54b	0.0139742	2.10224	0.0298721	-0.0139742	2.08826	0.0158979	-2.10224	-2.08826	-2.07236	-0.0298721	-0.0158979	2.07236
Rnu6	0.714805	-0.0254767	2.05506	-0.714805	-0.740281	1.34026	0.0254767	0.740281	2.08054	-2.05506	-1.34026	-2.08054
Nos2	-0.816575	-0.769661	-1.17647	0.816575	0.0469134	-0.359896	0.769661	-0.0469134	-0.406809	1.17647	0.359896	0.406809
Prrt3	0.27373	0.306017	1.09031	-0.27373	0.032287	0.81658	-0.306017	-0.032287	0.784293	-1.09031	-0.81658	-0.784293
Pebp4	4.22767	0.885938	0.440807	-4.22767	-3.34174	-3.78687	-0.885938	3.34174	-0.44513	-0.440807	3.78687	0.44513
Lmo1	-1.67177	-0.0519429	-3.70066	1.67177	1.61982	-2.02889	0.0519429	-1.61982	-3.64872	3.70066	2.02889	3.64872
Bub1	1.77067	0.992593	1.2696	-1.77067	-0.778074	-0.501066	-0.992593	0.778074	0.277008	-1.2696	0.501066	-0.277008
Gm1965	0.493532	-0.00860134	0.524993	-0.493532	-0.502134	0.0314609	0.00860134	0.502134	0.533595	-0.524993	-0.0314609	-0.533595
Nostrin	-0.657837	0.478696	1.68176	0.657837	1.13653	2.33959	-0.478696	-1.13653	1.20306	-1.68176	-2.33959	-1.20306
Ip6k1	1.82667	1.54371	1.24061	-1.82667	-0.282953	-0.58605	-1.54371	0.282953	-0.303098	-1.24061	0.58605	0.303098
Apoa2	3.21643	-0.00280815	3.01512	-3.21643	-3.21924	-0.201317	0.00280815	3.21924	3.01793	-3.01512	0.201317	-3.01793
Lmo3	-1.30728	0.0988778	-0.490267	1.30728	1.40616	0.817012	-0.0988778	-1.40616	-0.589145	0.490267	-0.817012	0.589145
Prrx2	0.82115	-0.136631	-0.0861635	-0.82115	-0.957781	-0.907313	0.136631	0.957781	0.0504675	0.0861635	0.907313	-0.0504675
1700108J01Rik	0.310321	0.673942	0.471554	-0.310321	0.36362	0.161233	-0.673942	-0.36362	-0.202387	-0.471554	-0.161233	0.202387
Slc16a8	-0.485072	-0.00741302	1.23842	0.485072	0.477659	1.72349	0.00741302	-0.477659	1.24584	-1.23842	-1.72349	-1.24584
Lmo7	-0.818178	0.0244643	-1.37292	0.818178	0.842642	-0.554743	-0.0244643	-0.842642	-1.39738	1.37292	0.554743	1.39738
[truncated: 23,122 more rows]
