# Supplementary material for: Chromatin spatial analysis by METALoci unveils sex-determining 3D regulatory hubs
Source: Nat Struct Mol Biol. 2026 Feb 24;33(4):577–89. doi: 10.1038/s41594-026-01749-z (PMC13095655; doi:10.1038/s41594-026-01749-z)
Supplement: Supplementary file 14 — LMI values for all genes in female 10.5 and 13.5 samples, GO enrichment for female samples and gene transitions for granulosa and Sertoli differentiation. [file 41594_2026_1749_MOESM14_ESM.xlsx]

## Sheet: ED_Fig5a_10.5_Female
Time	Sex	Gene	Region	LMI_quadrant	LMI_pval	LMIs
10.5	Female	Cd320	17:31840000-35820000	1	0.287634	0.337407
10.5	Female	Vps11	9:42360000-46340000	1	0.322514	0.170165
10.5	Female	Gm10790	13:39860000-43840000	3	0.273695	0.131961
10.5	Female	Ppcdc	9:55440000-59420000	1	0.171797	0.0264132
10.5	Female	Dph1	11:73190000-77170000	1	0.0707786	0.497859
10.5	Female	Trp53rka	2:163490000-167470000	4	0.269455	-0.175863
10.5	Female	Bbox1	2:108300000-112280000	1	0.000819984	0.697756
10.5	Female	Vps13b	15:33370000-37350000	4	0.0285194	-0.488186
10.5	Female	Snrpa1	7:64060000-68040000	1	0.105358	0.442182
10.5	Female	Ncl	1:84350000-88330000	1	0.316554	0.252041
10.5	Female	Reep6	10:78330000-82310000	2	0.354153	-0.103133
10.5	Female	Krt4	15:99920000-103900000	4	0.0333193	-0.149323
10.5	Female	Megf6	4:152170000-156150000	1	0.00525989	0.808633
10.5	Female	Olfr1336	7:4460000-8440000	2	0.377892	-0.0336941
10.5	Female	Vps16	2:128420000-132400000	4	0.282094	-0.328391
10.5	Female	Reg1	6:76420000-80400000	3	0.0740985	0.296612
10.5	Female	Megf8	7:23310000-27290000	1	0.00183996	1.87526
10.5	Female	Akap8l	17:30350000-34330000	1	0.263315	0.302229
10.5	Female	Ncoa2	1:11370000-15350000	1	0.000439991	1.59496
10.5	Female	Reg3a	6:76380000-80360000	4	0.177616	-0.246315
10.5	Female	Gm10857	2:4130000-8110000	2	0.142957	-0.276598
10.5	Female	Hyi	4:116350000-120330000	2	0.0900182	-0.419478
10.5	Female	4932441J04Rik	5:55710000-59690000	1	0.00189996	3.29348
10.5	Female	Gm10863	15:77160000-81140000	1	0.239375	0.296232
10.5	Female	Cd4	6:122880000-126860000	2	0.0551989	-0.372013
10.5	Female	Mei4	9:79860000-83840000	2	0.429591	-0.0291292
10.5	Female	4932443I19Rik	8:11700000-15680000	1	0.108918	0.133268
10.5	Female	Tcte1	17:43520000-47500000	2	0.339613	-0.195935
10.5	Female	Gm10941	10:75250000-79230000	1	0.00111998	1.00768
10.5	Female	Reg4	3:96220000-100200000	1	0.000139997	1.84659
10.5	Female	Fam78b	1:165000000-168980000	3	0.49427	0.00454066
10.5	Female	Meiob	17:22800000-26780000	3	0.0147997	1.20709
10.5	Female	BC002163	4:121710000-125690000	1	0.0592788	0.859006
10.5	Female	Rela	19:3630000-7610000	4	0.125997	-0.354215
10.5	Female	Fam83a	15:55980000-59960000	1	0.0133597	0.509006
10.5	Female	BC003331	1:148390000-152370000	4	0.101538	-0.961136
10.5	Female	Pafah1b1	11:72720000-76700000	4	0.459931	-0.0226647
10.5	Female	Cd5	19:8730000-12710000	1	0.00933981	0.709884
10.5	Female	Ncs1	2:29240000-33220000	1	0.150277	0.104233
10.5	Female	Serpina3i	12:102260000-106240000	4	0.0218596	-0.608747
10.5	Female	Pafah2	4:132390000-136370000	3	0.244715	0.289083
10.5	Female	Sntg2	12:28370000-32350000	3	0.0367593	0.403282
10.5	Female	Serpina3j	12:102310000-106290000	3	0.0319394	0.124457
10.5	Female	Ppifos	14:23700000-27680000	1	0.000239995	0.917618
10.5	Female	Fam83f	15:78670000-82650000	3	0.0219996	0.686651
10.5	Female	Iars	13:47680000-51660000	4	0.231615	-0.373592
10.5	Female	Vps37d	5:133070000-137050000	1	0.121598	0.369186
10.5	Female	Men1	19:4330000-8310000	1	0.132777	0.525264
10.5	Female	Olfr1352	10:76980000-80960000	3	3.99992e-05	1.26523
10.5	Female	Meox1	11:99890000-103870000	1	0.387112	0.141841
10.5	Female	Snupn	9:54950000-58930000	1	0.435151	0.0687703
10.5	Female	Gm1123	9:97030000-101010000	1	0.299434	0.20483
10.5	Female	4933402E13Rik	X:60280000-64260000	3	1.99996e-05	0.012075
10.5	Female	Mep1a	17:41500000-45480000	3	0.0678186	0.420326
10.5	Female	4933402J07Rik	8:85560000-89540000	4	0.223756	-0.239829
10.5	Female	Mir7005	2:178170000-182150000	1	0.000719986	1.38467
10.5	Female	Dppa4	16:46280000-50260000	1	0.00203996	1.02294
10.5	Female	Tdp1	12:97880000-101860000	4	0.213396	-0.305879
10.5	Female	Olfr1355	10:76870000-80850000	3	0.00469991	1.28759
10.5	Female	Paip2	18:33590000-37570000	4	0.0294194	-1.00354
10.5	Female	Olfr1356	10:76840000-80820000	3	3.99992e-05	1.23949
10.5	Female	Ndfip2	14:103250000-107230000	1	0.143177	0.651619
10.5	Female	Mepce	5:135780000-139760000	4	0.175536	-0.553035
10.5	Female	Trpm6	19:16740000-20720000	1	0.414432	0.0716653
10.5	Female	Pak1	7:95840000-99820000	4	0.114478	-0.436344
10.5	Female	Serpina9	12:102010000-105990000	4	0.48019	-0.00551263
10.5	Female	Icam1	9:19010000-22990000	2	0.0309794	-0.456952
10.5	Female	Ppip5k2	1:95770000-99750000	1	0.0051599	2.39351
10.5	Female	Fam91a1	15:56410000-60390000	1	0.183176	0.395018
10.5	Female	Cd7	11:119030000-123010000	3	0.346913	0.204305
10.5	Female	Cryge	1:63050000-67030000	1	0.294594	0.226446
10.5	Female	Dpy19l3	7:33750000-37730000	1	0.344973	0.0495715
10.5	Female	Snx14	9:86430000-90410000	1	0.0269195	0.366003
10.5	Female	Rerg	6:135170000-139150000	2	0.0969381	-0.440746
10.5	Female	Ndrg1	15:64960000-68940000	1	0.0279194	0.573159
10.5	Female	4933404K08Rik	13:21270000-25250000	3	0.0216396	0.45622
10.5	Female	Pak4	7:26590000-30570000	1	0.145197	0.428562
10.5	Female	Fam92b	8:118170000-122150000	1	0.170277	0.148812
10.5	Female	Serpinb13	1:104980000-108960000	4	0.239975	-0.358961
10.5	Female	Vps72	3:93110000-97090000	1	0.131757	0.631713
10.5	Female	Ppm1d	11:83310000-87290000	4	0.172277	-0.422283
10.5	Female	BC028528	3:93890000-97870000	1	0.0548989	0.816967
10.5	Female	Vps9d1	8:121250000-125230000	4	0.119238	-0.239388
10.5	Female	Cryl1	14:55390000-59370000	4	0.0315994	-0.6439
10.5	Female	Golt1b	6:140380000-144360000	1	0.240555	0.394612
10.5	Female	Ndst1	18:58710000-62690000	1	7.99984e-05	1.66759
10.5	Female	Icmt	4:150290000-154270000	1	0.361153	0.0633759
10.5	Female	Krtap12-1	10:75720000-79700000	3	0.0593588	0.547325
10.5	Female	Cd82	2:91460000-95440000	1	0.167457	0.200298
10.5	Female	Tdrd9	12:109970000-113950000	3	0.0953381	0.516143
10.5	Female	Krtap1-3	11:97590000-101570000	3	0.0251995	0.437108
10.5	Female	Fanca	8:121310000-125290000	3	0.117658	0.21407
10.5	Female	Mir7018	4:135530000-139510000	1	0.0440591	0.370582
10.5	Female	Olfr1371	11:50210000-54190000	3	0.423972	0.0638765
10.5	Female	Fancb	X:162980000-166960000	4	0.465311	-0.121116
10.5	Female	Serpinb3c	1:105270000-109250000	3	0.0110198	0.409177
10.5	Female	Try10	6:39350000-43330000	3	0.0821584	0.270048
10.5	Female	Cd8a	6:69370000-73350000	4	0.391292	-0.106745
10.5	Female	Krtap15	16:86820000-90800000	3	0.000439991	0.740665
10.5	Female	Snx27	3:92580000-96560000	1	0.0338593	0.702602
10.5	Female	Tead3	17:26350000-30330000	1	0.355113	0.0793903
10.5	Female	Retreg3	11:99110000-103090000	1	0.0561189	0.568683
10.5	Female	Try5	6:39310000-43290000	3	0.0773585	0.279824
10.5	Female	Vsig8	1:170550000-174530000	4	0.0222396	-0.614903
10.5	Female	Mir7022	4:146140000-150120000	1	0.168477	0.253266
10.5	Female	Aldh16a1	7:43150000-47130000	1	0.0783184	0.628392
10.5	Female	Mettl16	11:72770000-76750000	1	0.279814	0.32159
10.5	Female	4933407E24Rik	4:122560000-126540000	3	0.0105598	0.541363
10.5	Female	Mir7024	5:31890000-35870000	1	0.224676	0.409266
10.5	Female	Rev3l	10:37730000-41710000	1	0.0179196	0.873361
10.5	Female	Tsc22d1	14:74480000-78460000	1	0.00111998	1.09891
10.5	Female	Snx32	19:3510000-7490000	3	0.415292	0.0988201
10.5	Female	Gp1ba	11:68630000-72610000	2	0.00173997	-0.806738
10.5	Female	Serpinb7	1:105420000-109400000	3	0.312454	0.111617
10.5	Female	Olfr1383	11:47520000-51500000	2	0.410732	-0.0452956
10.5	Female	Aldh1a3	7:64420000-68400000	2	0.248395	-0.244046
10.5	Female	Tsc22d4	5:135740000-139720000	1	0.221856	0.291901
10.5	Female	Idi2	13:6950000-10930000	4	0.439471	-0.045041
10.5	Female	Rexo4	2:24960000-28940000	4	0.431371	-0.0532712
10.5	Female	Idnk	13:56150000-60130000	1	0.0881382	0.337778
10.5	Female	Snx6	12:52790000-56770000	1	0.0438791	1.76186
10.5	Female	Csgalnact1	8:66730000-70710000	3	0.268575	0.146873
10.5	Female	Tsen2	6:113540000-117520000	1	0.440671	0.0493399
10.5	Female	1500009C09Rik	15:80250000-84230000	2	0.173337	-0.453181
10.5	Female	Gp9	6:85770000-89750000	4	0.124238	-0.168591
10.5	Female	Cdc14b	13:62270000-66250000	1	0.00573989	1.40799
10.5	Female	Mir7030	5:113640000-117620000	1	0.296634	0.1321
10.5	Female	Olfr1389	11:47430000-51410000	3	0.125977	0.275933
10.5	Female	Gpaa1	15:74330000-78310000	1	0.312954	0.155709
10.5	Female	Ppp1r14a	7:27280000-31260000	1	0.00215996	0.598238
10.5	Female	Krtap2-4	11:97610000-101590000	3	0.000279994	0.713341
10.5	Female	Drd5	5:36310000-40290000	2	0.210076	-0.233039
10.5	Female	Teddm2	1:151850000-155830000	3	0.270235	0.204553
10.5	Female	Ndufaf2	13:106150000-110130000	1	0.182636	0.486276
10.5	Female	Olfr139	11:72040000-76020000	3	1.99996e-05	0.990702
10.5	Female	Gm11627	11:100570000-104550000	1	0.0167797	0.921091
10.5	Female	Paox	7:138120000-142100000	2	0.187596	-0.344554
10.5	Female	BC049762	11:49260000-53240000	4	0.227175	-0.404738
10.5	Female	Ppp1r14d	2:117220000-121200000	2	0.187016	-0.300347
10.5	Female	1500015A07Rik	18:59720000-63700000	1	0.346573	0.1441
10.5	Female	Drg2	11:58450000-62430000	1	0.0291194	0.723836
10.5	Female	Aldh3b2	19:1970000-5950000	1	0.155217	0.172426
10.5	Female	Fas	19:32290000-36270000	3	0.146737	0.254889
10.5	Female	Olfr1393	11:47280000-51260000	3	0.0260395	0.374663
10.5	Female	Ndufaf6	4:9070000-13050000	1	0.00101998	1.3817
10.5	Female	Gpat3	5:98840000-102820000	2	0.281274	-0.252734
10.5	Female	Tekt1	11:70360000-74340000	1	0.294614	0.194618
10.5	Female	Vwa3a	7:118730000-122710000	1	0.129597	0.475631
10.5	Female	Cdc26	4:60400000-64380000	4	0.462451	-0.0700074
10.5	Female	Papola	12:103780000-107760000	1	0.298434	0.355777
10.5	Female	Olfr1395	11:47140000-51120000	3	0.302954	0.11967
10.5	Female	Gpatch1	7:33310000-37290000	1	0.168957	0.546949
10.5	Female	Mettl7a2	15:98350000-102330000	2	0.382172	-0.0356439
10.5	Female	Olfr1396	11:47110000-51090000	2	0.0120798	-0.495451
10.5	Female	Vwa5b1	4:136620000-140600000	3	0.00393992	0.809781
10.5	Female	Dsc3	18:18000000-21980000	3	0.382932	0.074838
10.5	Female	Mettl7a3	15:98330000-102310000	1	0.0552589	0.374616
10.5	Female	Papolg	11:21890000-25870000	4	0.473691	-0.029652
10.5	Female	Krtap4-16	11:97850000-101830000	3	0.0048799	0.582096
10.5	Female	Csn3	5:85920000-89900000	4	0.00541989	-0.8617
10.5	Female	Cdc37	9:19140000-23120000	1	0.0099998	0.896185
10.5	Female	Dscam	16:95170000-99150000	3	0.00737985	0.560721
10.5	Female	Aldh9a1	1:165340000-169320000	2	0.00577988	-0.620619
10.5	Female	Ppp1r1b	11:96340000-100320000	2	0.200336	-0.299805
10.5	Female	BC053393	11:44570000-48550000	2	0.447571	-0.0542735
10.5	Female	4933416E03Rik	2:157940000-161920000	4	1.99996e-05	-1.09428
10.5	Female	Rft1	14:28650000-32630000	1	0.0230395	1.00019
10.5	Female	Aldoa	7:124790000-128770000	4	0.286794	-0.247264
10.5	Female	Rftn2	1:53220000-57200000	1	0.0120798	1.95636
10.5	Female	1600019K03Rik	16:33500000-37480000	2	0.251975	-0.195121
10.5	Female	Soga1	2:155070000-159050000	1	0.0659187	0.781809
10.5	Female	Paqr3	5:95110000-99090000	2	0.397312	-0.0615962
10.5	Female	Rfwd3	8:109300000-113280000	1	0.366993	0.0937297
10.5	Female	Tenm3	8:46670000-50650000	1	0.00139997	0.927499
10.5	Female	BC061237	14:42500000-46480000	2	0.0624388	-0.256994
10.5	Female	Gm11981	11:4720000-8700000	4	0.298474	-0.162957
10.5	Female	Olfr1411	1:90590000-94570000	3	0.000719986	1.34355
10.5	Female	Ndufb9	15:56930000-60910000	1	0.290714	0.336917
10.5	Female	Gm11992	11:7040000-11020000	4	0.154357	-0.41744
10.5	Female	Csnk2b	17:33120000-37100000	1	0.000539989	1.85314
10.5	Female	Rfx3	19:26010000-29990000	4	0.49285	-0.00672369
10.5	Female	Olfr1412	1:90580000-94560000	3	1.99996e-05	1.64002
10.5	Female	Faxc	4:19930000-23910000	1	0.102658	0.855283
10.5	Female	Dsg2	18:18550000-22530000	1	0.0105398	1.38802
10.5	Female	Cdc42ep4	11:111750000-115730000	1	7.99984e-05	1.69658
10.5	Female	Fbf1	11:114160000-118140000	1	0.0741385	0.674907
10.5	Female	Gm12159	11:43110000-47090000	3	0.150637	0.209117
10.5	Female	Fbl	7:26160000-30140000	1	0.100918	0.590979
10.5	Female	Dsg4	18:18430000-22410000	1	0.0549589	0.641878
10.5	Female	Gm12169	11:44520000-48500000	4	0.273455	-0.193293
10.5	Female	Ppp1r37	7:17560000-21540000	1	0.00291994	2.60823
10.5	Female	Sestd1	2:75280000-79260000	4	0.49501	-0.0117864
10.5	Female	Was	X:6090000-10070000	1	0.00961981	3.1378
10.5	Female	4933424G05Rik	18:12980000-16960000	1	0.0464791	0.694798
10.5	Female	Wasf1	10:38880000-42860000	1	0.154217	0.418669
10.5	Female	Pard6b	2:166080000-170060000	1	0.421092	0.0599959
10.5	Female	4933424G06Rik	1:34710000-38690000	3	0.243395	0.428662
10.5	Female	Tspan15	10:60230000-64210000	3	0.334493	0.0780195
10.5	Female	Sorcs2	5:34390000-38370000	1	0.0251995	0.678766
10.5	Female	Ppp1r3b	8:33370000-37350000	4	0.0382592	-0.390115
10.5	Female	Mir7052	7:42470000-46450000	2	0.415012	-0.0593939
10.5	Female	Setbp1	18:77100000-81080000	4	0.00809984	-0.860693
10.5	Female	Csrp2	10:108920000-112900000	1	0.00463991	1.78653
10.5	Female	Sord	2:120230000-124210000	4	0.394192	-0.139447
10.5	Female	4933425L06Rik	13:103080000-107060000	3	0.0848983	0.392781
10.5	Female	Ifi47	11:47070000-51050000	1	0.355573	0.0883962
10.5	Female	Olfr1420	19:9890000-13870000	2	0.098758	-0.272788
10.5	Female	Krtcap3	5:29250000-33230000	1	0.260415	0.221675
10.5	Female	Csrp3	7:46840000-50820000	1	0.0279594	1.61733
10.5	Female	Fbn1	2:123500000-127480000	4	0.177236	-0.279972
10.5	Female	Mfn2	4:145900000-149880000	1	0.00387992	1.95764
10.5	Female	Parl	16:18300000-22280000	1	0.335553	0.202776
10.5	Female	4933427D14Rik	11:70200000-74180000	1	0.173217	0.638312
10.5	Female	Rgl3	9:19980000-23960000	2	0.49217	-0.00864809
10.5	Female	Cst11	2:146770000-150750000	2	0.272075	-0.117782
10.5	Female	Parm1	5:89510000-93490000	3	0.195256	0.201566
10.5	Female	Washc5	15:57370000-61350000	1	0.136777	0.473765
10.5	Female	Olfr1426	19:10090000-14070000	2	0.152817	-0.236328
10.5	Female	1700001L05Rik	15:81360000-85340000	2	0.00469991	-0.767384
10.5	Female	Olfr1427	19:10090000-14070000	2	0.154817	-0.236328
10.5	Female	Tespa1	10:128320000-132300000	3	0.0291994	0.326339
10.5	Female	Ppp1r7	1:91340000-95320000	1	0.226475	0.315572
10.5	Female	Wbp1	6:81120000-85100000	1	0.0110798	1.25395
10.5	Female	Bcas3	11:83350000-87330000	4	0.0174597	-1.04728
10.5	Female	Fbrs	7:125480000-129460000	3	0.231415	0.270757
10.5	Female	Sostdc1	12:34310000-38290000	1	0.126377	0.391589
10.5	Female	4933428C19Rik	4:38520000-42500000	4	0.48599	-0.001494
10.5	Female	Gpihbp1	15:73590000-77570000	1	0.401212	0.0124142
10.5	Female	Mir706	6:118030000-122010000	1	0.464971	0.0305352
10.5	Female	Mfsd11	11:114850000-118830000	1	0.253855	0.295844
10.5	Female	Wbp11	6:134820000-138800000	4	0.275794	-0.552082
10.5	Female	Tet2	3:131540000-135520000	1	0.049179	0.783277
10.5	Female	Parp11	6:125450000-129430000	4	0.0375392	-0.850806
10.5	Female	Fbrsl1	5:108440000-112420000	1	0.0436791	0.812828
10.5	Female	Mir7060	7:125480000-129460000	3	0.226235	0.270757
10.5	Female	Rgr	14:35040000-39020000	4	0.276014	-0.334968
10.5	Female	Mir7061	7:128900000-132880000	4	0.298554	-0.148442
10.5	Female	Parp12	6:37110000-41090000	3	0.177736	0.342405
10.5	Female	Gpld1	13:22940000-26920000	2	0.0832983	-0.453006
10.5	Female	Cdcp1	9:121210000-125190000	3	0.190156	0.273073
10.5	Female	Dtwd1	2:124150000-128130000	4	0.339653	-0.151128
10.5	Female	Sowahd	X:35040000-39020000	3	0.454531	0.0948956
10.5	Female	Parp16	9:63210000-67190000	1	0.256475	0.220383
10.5	Female	Mir7064	7:141570000-145550000	1	0.345113	0.0823741
10.5	Female	Tspan9	6:126140000-130120000	2	0.052139	-0.432624
10.5	Female	Mfsd14b	13:63110000-67090000	4	0.330933	-0.191799
10.5	Female	Alkbh5	11:58530000-62510000	4	0.373633	-0.159073
10.5	Female	Bche	3:71700000-75680000	1	0.0694586	1.18791
10.5	Female	Dtx2	5:133990000-137970000	1	0.0153197	0.344459
10.5	Female	Parp4	14:54570000-58550000	1	0.345033	0.1646
10.5	Female	Cstb	10:76420000-80400000	1	0.307374	0.225061
10.5	Female	Cdh12	15:19110000-23090000	1	0.318214	0.18329
10.5	Female	4933431E20Rik	3:105890000-109870000	1	0.379352	0.120105
10.5	Female	Gpnmb	6:47030000-51010000	4	0.158497	-0.158032
10.5	Female	Wdfy2	14:60830000-64810000	1	0.400392	0.117381
10.5	Female	Parp9	16:33930000-37910000	3	0.00303994	1.09967
10.5	Female	L3mbtl1	2:160940000-164920000	3	0.294394	0.136911
10.5	Female	Olfr1445	19:10880000-14860000	3	0.109918	0.285414
10.5	Female	Mfsd4b1	10:38020000-42000000	4	0.342253	-0.200652
10.5	Female	Gpr101	X:55500000-59480000	3	0.130897	0.0268155
10.5	Female	1700003M07Rik	4:127960000-131940000	3	0.382452	0.0884721
10.5	Female	Tex15	8:31570000-35550000	1	0.259155	0.183313
10.5	Female	Alms1	6:83580000-87560000	4	0.0584988	-0.431462
10.5	Female	Wdfy4	14:31180000-35160000	3	0.0222996	0.713053
10.5	Female	Tspyl2	X:150340000-154320000	2	0.0286594	-0.262031
10.5	Female	4933432K03Rik	7:119580000-123560000	4	0.105698	-0.313656
10.5	Female	Ifna15	4:86550000-90530000	2	0.266775	-0.106585
10.5	Female	Duox2	2:120290000-124270000	3	0.48995	0.00334494
10.5	Female	Rgs21	1:142560000-146540000	2	0.189396	-0.125788
10.5	Female	Lactb	9:64970000-68950000	1	0.0677586	0.276146
10.5	Female	Rgs22	15:34140000-38120000	3	0.408612	0.0748907
10.5	Female	Wdr12	1:58090000-62070000	4	0.49949	-0.0212563
10.5	Female	Mir7074	8:103950000-107930000	1	0.0318794	0.614185
10.5	Female	1700007F19Rik	3:56160000-60140000	1	0.0925381	0.487064
10.5	Female	Pate1	9:33680000-37660000	4	1.99996e-05	-0.348149
10.5	Female	Ifna6	4:86820000-90800000	3	0.120378	0.465148
10.5	Female	Mfsd7a	5:106440000-110420000	1	0.0590988	0.736277
10.5	Female	Ctcf	8:103630000-107610000	1	0.48881	0.0187485
10.5	Female	Rgs5	1:167650000-171630000	4	0.0181596	-0.763212
10.5	Female	Ifna7	4:86810000-90790000	3	0.182356	0.470471
10.5	Female	4933434E20Rik	3:88050000-92030000	4	0.407832	-0.209356
10.5	Female	Mir7078	8:115450000-119430000	1	0.00407992	1.08421
10.5	Female	Sox5	6:142200000-146180000	1	0.113838	0.180027
10.5	Female	Tex28	X:72160000-76140000	2	0.453271	-0.00408922
10.5	Female	Patj	4:96540000-100520000	2	0.00107998	-0.872628
10.5	Female	Ctdnep1	11:67980000-71960000	1	0.127777	0.53029
10.5	Female	Rgs7bp	13:103050000-107030000	4	0.047579	-0.151894
10.5	Female	Patl1	19:9910000-13890000	1	0.0734185	0.900951
10.5	Female	Mir7081	9:18910000-22890000	1	0.0290794	0.410244
10.5	Female	Gm13003	4:135160000-139140000	1	0.0128197	0.306672
10.5	Female	4933438K21Rik	4:145060000-149040000	3	0.00047999	0.431795
10.5	Female	1700008J07Rik	7:125510000-129490000	4	0.0598388	-0.638223
10.5	Female	Gm13023	4:141780000-145760000	3	1.99996e-05	0.684058
10.5	Female	Mgat1	11:47250000-51230000	4	0.0839783	-0.568973
10.5	Female	Bcl2l15	3:101830000-105810000	4	0.324574	-0.138293
10.5	Female	1700008O03Rik	7:42370000-46350000	1	0.230255	0.188441
10.5	Female	Mir7084	9:20110000-24090000	4	0.458271	-0.040747
10.5	Female	Sp1	15:100400000-104380000	4	0.423172	-0.116746
10.5	Female	Ifngas1	10:116550000-120530000	3	0.0560789	0.435779
10.5	Female	Cdh9	15:14770000-18750000	3	0.0706786	0.182224
10.5	Female	Olfr1465	19:11310000-15290000	3	0.0832983	0.255775
10.5	Female	Als2	1:57230000-61210000	1	0.0181596	0.887754
10.5	Female	Lama5	2:178220000-182200000	1	0.00653987	1.37065
10.5	Female	Mir7086	9:43260000-47240000	4	0.443371	-0.0590863
10.5	Female	1700009C05Rik	6:79910000-83890000	2	0.384912	-0.104655
10.5	Female	Nek5	8:20120000-24100000	4	0.422072	-0.0702476
10.5	Female	Gm13043	4:141510000-145490000	3	0.000759985	0.835405
10.5	Female	Fbxo2	4:146160000-150140000	2	0.0538589	-0.384553
10.5	Female	Bcl6b	11:68220000-72200000	4	0.111478	-0.218619
10.5	Female	Als2cr11	1:57090000-61070000	2	0.376392	-0.0858632
10.5	Female	Lamb2	9:106470000-110450000	1	0.401992	0.10348
10.5	Female	Ctgf	10:22590000-26570000	4	0.0619388	-0.864144
10.5	Female	Pax4	6:26440000-30420000	2	0.130177	-0.423517
10.5	Female	Gpr153	4:150270000-154250000	1	0.0673787	0.397549
10.5	Female	1700010B08Rik	2:171710000-175690000	1	0.000119998	1.59549
10.5	Female	Cthrc1	15:37070000-41050000	2	0.241995	-0.173586
10.5	Female	Mir709	8:82080000-86060000	1	0.00273995	0.999792
10.5	Female	Olfr1471	19:11440000-15420000	3	0.049639	0.256016
10.5	Female	Sp5	2:68470000-72450000	4	0.00159997	-0.72422
10.5	Female	Olfr1474	19:11470000-15450000	3	0.136977	0.256016
10.5	Female	1700010J16Rik	10:110720000-114700000	3	0.430731	0.0363359
10.5	Female	Pax9	12:54690000-58670000	3	1.99996e-05	0.465194
10.5	Female	Sp7	15:100360000-104340000	2	0.325593	-0.164128
10.5	Female	Olfr1477	19:11500000-15480000	3	0.136757	0.255396
10.5	Female	5033406O09Rik	12:109940000-113920000	1	0.311594	0.176484
10.5	Female	Nell1os	7:48570000-52550000	3	0.00873983	0.505354
10.5	Female	Wdr45b	11:119350000-123330000	4	0.106458	-0.39903
10.5	Female	Rhd	4:132860000-136840000	3	0.0867983	0.721368
10.5	Female	Wdr46	17:31940000-35920000	1	0.182056	0.55436
10.5	Female	5330411J11Rik	2:57380000-61360000	1	0.474811	0.0124538
10.5	Female	Sfxn2	19:44570000-48550000	1	0.0125797	1.1769
10.5	Female	Wdr47	3:106590000-110570000	2	0.0410592	-0.56336
10.5	Female	Cdk15	1:57250000-61230000	2	0.110598	-0.364606
10.5	Female	Ambra1	2:89730000-93710000	1	0.0586588	0.589083
10.5	Female	Pbk	14:63800000-67780000	4	0.325573	-0.154853
10.5	Female	Lamtor3	3:135910000-139890000	1	0.240155	0.304811
10.5	Female	Sfxn4	19:58860000-62840000	1	0.114098	0.270454
10.5	Female	Nemp1	10:125670000-129650000	1	0.0340193	0.601939
10.5	Female	Sfxn5	6:83330000-87310000	1	0.177076	0.138116
10.5	Female	Wdr5	2:25510000-29490000	1	0.416232	0.128242
10.5	Female	Nemp2	1:50630000-54610000	4	0.116998	-0.466864
10.5	Female	Mir7115	11:68430000-72410000	1	0.428731	0.0947745
10.5	Female	Amdhd2	17:22160000-26140000	1	0.175676	0.504063
10.5	Female	Cdk19	10:38340000-42320000	4	0.278354	-0.329065
10.5	Female	Wdr55	18:34760000-38740000	1	0.294414	0.246734
10.5	Female	Neo1	9:57030000-61010000	4	0.463591	-0.0340103
10.5	Female	Olfr1490	19:11650000-15630000	3	1.99996e-05	0.241965
10.5	Female	Praf2	X:5720000-9700000	1	0.208936	0.986295
10.5	Female	Rhobtb2	14:67800000-71780000	1	0.000139997	2.20574
10.5	Female	Prag1	8:34090000-38070000	1	7.99984e-05	1.43095
10.5	Female	Fbxo41	6:83500000-87480000	3	1.99996e-05	1.119
10.5	Female	Olfr1495	19:11760000-15740000	3	0.211296	0.127355
10.5	Female	Gm13288	4:86800000-90780000	3	0.411052	0.118412
10.5	Female	Cdk3-ps	11:114210000-118190000	1	0.160437	0.149859
10.5	Female	Rhog	7:100250000-104230000	4	0.196896	-0.521534
10.5	Female	Tfdp1	8:11330000-15310000	1	0.428731	0.099756
10.5	Female	Mib2	4:153660000-157640000	1	0.275714	0.271695
10.5	Female	Amigo1	3:106180000-110160000	2	0.272515	-0.197029
10.5	Female	Neto2	8:83690000-87670000	3	0.000459991	0.714658
10.5	Female	Olfr1499	19:11810000-15790000	3	0.169237	0.147871
10.5	Female	Amigo2	15:95240000-99220000	4	0.283814	-0.158437
10.5	Female	Ctrcos	4:139840000-143820000	4	0.264875	-0.132795
10.5	Female	Gpr22	12:29710000-33690000	1	0.204116	0.217693
10.5	Female	Tfec	6:14890000-18870000	3	0.167377	0.195533
10.5	Female	Dym	18:73010000-76990000	1	0.127997	0.360969
10.5	Female	Cdk5rap3	11:94910000-98890000	1	0.135797	0.435878
10.5	Female	Cts8	13:59250000-63230000	3	0.000279994	0.633418
10.5	Female	Wdr74	19:6730000-10710000	1	0.00689986	0.121954
10.5	Female	Neurl1b	17:24410000-28390000	3	0.422212	0.0655825
10.5	Female	Mir7215	10:60680000-64660000	3	0.206536	0.226286
10.5	Female	Spag8	4:41650000-45630000	1	0.161517	0.412659
10.5	Female	Sgo2b	8:61950000-65930000	2	0.221216	-0.146028
10.5	Female	Pcdh10	3:43370000-47350000	4	0.284454	-0.948305
10.5	Female	Micu3	8:38300000-42280000	1	0.048939	0.996051
10.5	Female	Dync1li1	9:112680000-116660000	1	0.48819	0.0427654
10.5	Female	Larp7	3:125550000-129530000	4	0.295514	-0.442115
10.5	Female	Pcdh11x	X:118290000-122270000	4	1.99996e-05	-0.655002
10.5	Female	Mid1	X:167680000-171660000	1	0.0439791	4.1884
10.5	Female	1700016L04Rik	10:12700000-16680000	4	0.0466591	-1.00944
10.5	Female	Best3	10:114980000-118960000	2	0.110478	-0.29211
10.5	Female	Lars	18:40260000-44240000	1	0.00163997	1.68477
10.5	Female	Sparcl1	5:102110000-106090000	1	0.00127997	1.11529
10.5	Female	Ctsd	7:140380000-144360000	4	0.393012	-0.10158
10.5	Female	Gm13539	2:23780000-27760000	1	0.0956981	0.52328
10.5	Female	Mir7224	2:65670000-69650000	3	0.390832	0.0557926
10.5	Female	5730405O15Rik	X:11040000-15020000	4	1.99996e-05	-0.768526
10.5	Female	Ctse	1:129630000-133610000	3	0.428751	0.0525068
10.5	Female	Fbxw16	9:107440000-111420000	4	0.173597	-0.134281
10.5	Female	Prcc	3:85880000-89860000	1	0.118558	0.588212
10.5	Female	Rhox2c	X:35450000-39430000	3	0.289194	0.0911448
10.5	Female	Pcdh18	3:47750000-51730000	4	0.47759	-0.0533239
10.5	Female	Sgsm2	11:72890000-76870000	1	0.48593	0.0143466
10.5	Female	Cdkl4	17:78560000-82540000	3	0.0116998	0.694625
10.5	Female	Dynlrb1	2:153230000-157210000	4	0.0384992	-0.604059
10.5	Female	Amtn	5:86370000-90350000	3	0.0347993	0.36195
10.5	Female	Gm13580	2:58410000-62390000	1	0.204456	0.195318
10.5	Female	Olfr1512	14:50370000-54350000	2	0.416532	-0.0404219
10.5	Female	Bex6	16:30170000-34150000	3	0.0050999	1.01725
10.5	Female	Ctsl	13:62370000-66350000	1	0.310034	0.161126
10.5	Female	Gm136	4:32750000-36730000	3	0.395232	0.188006
10.5	Female	Cdkn1c	7:141460000-145440000	4	0.106438	-0.326591
10.5	Female	Ctsll3	13:58800000-62780000	2	0.194536	-0.291057
10.5	Female	Gm13629	2:64440000-68420000	3	0.000899982	0.62765
10.5	Female	Mif	10:73860000-77840000	1	0.293554	0.146347
10.5	Female	Olfr153	2:85530000-89510000	3	0.048039	0.14623
10.5	Female	Mir7229	5:111320000-115300000	3	0.0623188	0.884115
10.5	Female	Amy2a5	3:111250000-115230000	3	0.436111	0.0361808
10.5	Female	Gpr55	1:83960000-87940000	4	0.49721	-0.00105587
10.5	Female	Mir7230	5:111330000-115310000	3	0.141697	0.502363
10.5	Female	Bglap2	3:86370000-90350000	2	0.463071	-0.0659642
10.5	Female	Sh2d1b1	1:168270000-172250000	3	0.452011	0.0394307
10.5	Female	Ctsq	13:59040000-63020000	3	3.99992e-05	0.667577
10.5	Female	Pcdha12	18:35020000-39000000	3	1.99996e-05	0.744708
10.5	Female	Pcdha2	18:34930000-38910000	3	1.99996e-05	0.724375
10.5	Female	Wdtc1	4:131330000-135310000	1	0.388452	0.077104
10.5	Female	Gpr62	9:104460000-108440000	1	0.0601788	0.497814
10.5	Female	Gm13807	2:91400000-95380000	1	0.0372993	0.19283
10.5	Female	Mill1	7:16240000-20220000	3	0.000219996	0.512712
10.5	Female	Lbx2	6:81080000-85060000	1	0.0215396	0.617202
10.5	Female	Dysf	6:82010000-85990000	4	0.0176596	-0.48922
10.5	Female	Cdnf	2:1510000-5490000	4	0.472451	-0.0720642
10.5	Female	1700019D03Rik	1:50950000-54930000	4	0.0619988	-0.435
10.5	Female	Wee2	6:38440000-42420000	3	0.338013	0.14901
10.5	Female	Sh2d4b	14:38890000-42870000	1	0.00623988	1.11942
10.5	Female	Spata31d1a	13:57700000-61680000	1	0.421692	0.0649223
10.5	Female	Gpr68	12:98890000-102870000	3	0.428811	0.046711
10.5	Female	Gm13944	2:75460000-79440000	2	0.0238595	-0.49574
10.5	Female	Mir7236	11:119380000-123360000	3	0.109978	0.125358
10.5	Female	Dytn	1:61680000-65660000	2	0.411432	-0.0492212
10.5	Female	Bhlhe41	6:143860000-147840000	4	0.270935	-0.129141
10.5	Female	Gpr82	X:11660000-15640000	3	1.99996e-05	0.0866547
10.5	Female	Ctu1	7:41670000-45650000	4	0.306314	-0.318974
10.5	Female	Wfdc11	2:162670000-166650000	4	0.161197	-0.330418
10.5	Female	Tgif2lx1	X:116420000-120400000	3	0.0732985	0.011885
10.5	Female	Spata31d1d	13:57730000-61710000	2	0.128337	-0.361567
10.5	Female	5830418P13Rik	9:101420000-105400000	1	0.0627987	0.622246
10.5	Female	Prdx1	4:114680000-118660000	4	0.405152	-0.12488
10.5	Female	Rhox7a	X:35830000-39810000	1	0.169657	0.887704
10.5	Female	Tgm1	14:53710000-57690000	3	0.460451	0.0221352
10.5	Female	Anapc4	5:50830000-54810000	1	0.328253	0.243366
10.5	Female	Spata33	8:121210000-125190000	4	0.0800584	-0.281474
10.5	Female	Cdr2l	11:113380000-117360000	4	0.347913	-0.101261
10.5	Female	Pcdhb10	18:35410000-39390000	3	9.9998e-05	0.686259
10.5	Female	Prdx3	19:58870000-62850000	1	0.229455	0.249941
10.5	Female	Sh3bgrl3	4:132120000-136100000	1	0.450711	0.0316212
10.5	Female	Tgm3	2:128010000-131990000	1	0.48453	0.00387137
10.5	Female	Dzip3	16:46990000-50970000	4	0.0312594	-1.31591
10.5	Female	Sh3bp1	15:76890000-80870000	1	0.00893982	1.03138
10.5	Female	Ang2	14:49190000-53170000	1	0.00097998	1.06497
10.5	Female	Pcdhb14	18:35440000-39420000	3	0.000299994	0.672138
10.5	Female	Gprasp1	X:133740000-137720000	4	0.443891	-1.25677
10.5	Female	Bicra	7:13990000-17970000	1	5.99988e-05	3.17758
10.5	Female	Nfic	10:79420000-83400000	1	0.194036	0.274153
10.5	Female	Tgm7	2:119100000-123080000	4	0.152837	-0.228218
10.5	Female	Ang5	14:41950000-45930000	1	0.00121998	0.95532
10.5	Female	Bid	6:118910000-122890000	1	0.00741985	0.834861
10.5	Female	Ric1	19:27520000-31500000	1	0.122118	0.797695
10.5	Female	Pcdhb19	18:35490000-39470000	3	1.99996e-05	0.658049
10.5	Female	Wfdc3	2:162740000-166720000	4	0.0747585	-0.512948
10.5	Female	Lce1l	3:90850000-94830000	2	0.153017	-0.160494
10.5	Female	Olfr170	16:17600000-21580000	3	1.99996e-05	0.682192
10.5	Female	Gprc5d	6:133110000-137090000	2	0.0903182	-0.409439
10.5	Female	Cdx4	X:101320000-105300000	3	0.378092	0.0776854
10.5	Female	Olfr171	16:17620000-21600000	3	0.00101998	0.624243
10.5	Female	Fcho1	8:69720000-73700000	3	0.0300794	0.829667
10.5	Female	Gm14207	2:117320000-121300000	3	0.117738	0.368389
10.5	Female	Mir760	3:120290000-124270000	4	0.440391	-0.0637461
10.5	Female	Birc2	9:5830000-9810000	1	0.0222996	1.27172
10.5	Female	Wfdc9	2:162650000-166630000	4	0.306954	-0.162164
10.5	Female	Ikbke	1:129270000-133250000	1	0.384632	0.116127
10.5	Female	Gm14322	2:175750000-179730000	3	0.113918	0.172364
10.5	Female	Mir105	X:70590000-74570000	3	0.459611	0.08353
10.5	Female	Fcnb	2:26080000-30060000	1	0.148457	0.30224
10.5	Female	Nfs1	2:154140000-158120000	4	0.329773	-0.142241
10.5	Female	Pcdhb9	18:35400000-39380000	3	0.00179996	0.686155
10.5	Female	Wif1	10:119030000-123010000	3	0.00243995	0.890565
10.5	Female	Ceacam14	7:15810000-19790000	3	0.000459991	0.592945
10.5	Female	Blk	14:61410000-65390000	1	0.247535	0.166518
10.5	Female	Gpt	15:74690000-78670000	1	0.00869983	1.25986
10.5	Female	Spdef	17:25720000-29700000	1	0.443071	0.00822801
10.5	Female	Fcrlb	1:168910000-172890000	3	0.0122198	0.933257
10.5	Female	Ceacam2	7:23540000-27520000	1	0.390872	0.0708937
10.5	Female	Sh3tc2	18:59950000-63930000	4	0.440331	-0.0608934
10.5	Female	Gm14461	2:76230000-80210000	4	0.099118	-0.336683
10.5	Female	Ngb	12:85100000-89080000	2	0.118858	-0.117553
10.5	Female	Fdft1	14:61170000-65150000	1	0.0432791	0.690108
10.5	Female	Rims2	15:37190000-41170000	3	0.0196796	0.530866
10.5	Female	Olfr190	16:57070000-61050000	3	0.00407992	0.427366
10.5	Female	Prickle4	17:45690000-49670000	3	0.160197	0.0200082
10.5	Female	Shank1	7:42310000-46290000	2	0.449331	-0.0191177
10.5	Female	Rims4	2:161910000-165890000	3	0.165077	0.265242
10.5	Female	Mir1192	19:21140000-25120000	4	0.0702786	-0.77947
10.5	Female	Ankef1	2:134530000-138510000	1	0.0684786	0.443804
10.5	Female	Il12rb1	8:68800000-72780000	2	0.137197	-0.41029
10.5	Female	Pcdhga8	18:35720000-39700000	3	0.00097998	0.57872
10.5	Female	Specc1l	10:73210000-77190000	1	0.0368593	0.776318
10.5	Female	1700025C18Rik	2:163090000-167070000	3	0.0235795	0.678168
10.5	Female	6430548M08Rik	8:118110000-122090000	2	0.376912	-0.146702
10.5	Female	Olfr194	16:57120000-61100000	3	0.0408192	0.322139
10.5	Female	Blvra	2:125070000-129050000	4	0.0907382	-0.473748
10.5	Female	Fech	18:62480000-66460000	4	0.238075	-0.370762
10.5	Female	Shbg	11:67610000-71590000	1	0.00567989	0.527426
10.5	Female	Cebpe	14:52710000-56690000	1	0.0166197	0.640218
10.5	Female	Speer3	5:11790000-15770000	4	0.433831	-0.0920621
10.5	Female	Fem1b	9:60810000-64790000	1	0.126897	0.523601
10.5	Female	Cebpg	7:33050000-37030000	1	0.132817	0.354586
10.5	Female	E2f2	4:134170000-138150000	4	0.380232	-0.0943555
10.5	Female	6430571L13Rik	9:105340000-109320000	2	0.322314	-0.00345677
10.5	Female	Prkab2	3:95650000-99630000	1	0.47829	0.00847325
10.5	Female	Fem1c	18:44520000-48500000	4	0.264355	-0.485611
10.5	Female	Wnt1	15:96780000-100760000	3	0.0793784	0.588382
10.5	Female	Speer4c	5:13710000-17690000	4	0.0254795	-0.523598
10.5	Female	Lcp2	11:32040000-36020000	3	0.377072	0.112365
10.5	Female	Wnt10a	1:72790000-76770000	3	0.050019	0.480105
10.5	Female	E2f5	3:12570000-16550000	4	0.414912	-0.0815073
10.5	Female	Themis2	4:130790000-134770000	3	0.245095	0.267737
10.5	Female	Lct	1:126320000-130300000	1	0.000779984	1.30897
10.5	Female	6430710C18Rik	2:70810000-74790000	4	0.149177	-0.287467
10.5	Female	Mir124a-1	14:62590000-66570000	4	1.99996e-05	-0.668599
10.5	Female	E2f7	10:108740000-112720000	4	0.239515	-0.27349
10.5	Female	Gm14851	8:19090000-23070000	2	0.432811	-0.0152546
10.5	Female	Fer1l5	1:34370000-38350000	2	0.297754	-0.212494
10.5	Female	Fermt1	2:130940000-134920000	3	1.99996e-05	0.771224
10.5	Female	E330012B07Rik	6:145180000-149160000	3	0.0183596	0.629037
10.5	Female	Nhsl1	10:16400000-20380000	1	0.0189596	1.16913
10.5	Female	Mir7677	17:25090000-29070000	1	0.102738	0.294804
10.5	Female	Prkar2a	9:106690000-110670000	4	0.49339	-0.0021352
10.5	Female	Celf3	3:92470000-96450000	2	0.459891	-0.0329548
10.5	Female	Cxcl5	5:88750000-92730000	2	0.256095	-0.170762
10.5	Female	Cxcl9	5:90320000-94300000	2	0.0346393	-0.409088
10.5	Female	Prkca	11:106340000-110320000	2	0.162897	-0.295066
10.5	Female	Shisa5	9:107030000-111010000	1	0.163797	0.234699
10.5	Female	Ankrd13c	3:155940000-159920000	1	0.0826383	0.967976
10.5	Female	Ldhc	7:44860000-48840000	1	0.122178	0.222575
10.5	Female	Mir7680	16:19250000-23230000	2	0.381132	-0.0692734
10.5	Female	Ripply1	X:137780000-141760000	3	0.283394	0.0378719
10.5	Female	Olfr208	16:57360000-61340000	3	0.0764585	0.328824
10.5	Female	Ankrd13d	19:2280000-6260000	1	0.356453	0.120438
10.5	Female	Gm15114	X:146480000-150460000	3	0.290354	0.0257755
10.5	Female	Ankrd16	2:9770000-13750000	4	0.144677	-0.813698
10.5	Female	Mir7681	1:51840000-55820000	1	0.0366993	0.633476
10.5	Female	Prkcd	14:28620000-32600000	1	0.00051999	1.43146
10.5	Female	Nim1k	13:117750000-121730000	1	0.00149997	2.0454
10.5	Female	Prkce	17:84160000-88140000	1	0.303954	0.181566
10.5	Female	Spem2	11:67810000-71790000	3	0.337633	0.154311
10.5	Female	1700028J19Rik	7:42230000-46210000	2	0.420652	-0.0508114
10.5	Female	Cxcr4	1:126590000-130570000	1	0.247115	0.210154
10.5	Female	Ldlrad2	4:135570000-139550000	4	0.432171	-0.0432954
10.5	Female	Cxcr5	9:42520000-46500000	4	0.207996	-0.12904
10.5	Female	Wnt8a	18:32540000-36520000	3	0.196876	0.316514
10.5	Female	Rit2	18:29310000-33290000	3	0.162397	0.264835
10.5	Female	Fezf2	14:10340000-14320000	3	0.00203996	0.742416
10.5	Female	Pcmtd2	2:179830000-183810000	4	0.0202396	-0.502204
10.5	Female	Prkci	3:28990000-32970000	1	0.0245995	0.992783
10.5	Female	Shmt1	11:58810000-62790000	1	0.0465791	0.46613
10.5	Female	8030423J24Rik	13:68880000-72860000	2	0.111378	-0.245039
10.5	Female	Ankrd24	10:79620000-83600000	1	0.412252	0.0753005
10.5	Female	Shmt2	10:125520000-129500000	1	0.194976	0.180871
10.5	Female	Rlbp1	7:77380000-81360000	1	0.201076	0.202443
10.5	Female	Thrsp	7:95410000-99390000	4	0.234835	-0.229957
10.5	Female	Cxxc4	3:132230000-136210000	1	0.445551	0.0424642
10.5	Female	Cenpb	2:129180000-133160000	1	0.0050799	0.676949
10.5	Female	Nipa1	7:54010000-57990000	1	0.00893982	1.39537
10.5	Female	E4f1	17:22450000-26430000	4	0.329393	-0.174108
10.5	Female	Il1f10	2:22290000-26270000	3	0.0816984	0.590487
10.5	Female	Leap2	11:51420000-55400000	4	0.0049399	-0.721578
10.5	Female	Cyb561	11:103940000-107920000	1	0.273015	0.10835
10.5	Female	1700029H14Rik	8:11560000-15540000	1	0.379972	0.0774025
10.5	Female	Ankrd29	18:10300000-14280000	3	0.282554	0.202381
10.5	Female	Bnc1	7:79990000-83970000	1	0.00227995	0.888211
10.5	Female	E530011L22Rik	9:119750000-123730000	4	0.104858	-0.503066
10.5	Female	Rln3	8:82040000-86020000	2	0.0393792	-0.553981
10.5	Female	Thsd7b	1:127270000-131250000	3	0.141437	0.281145
10.5	Female	Gria3	X:39400000-43380000	4	1.99996e-05	-1.09704
10.5	Female	Mir130b	16:15120000-19100000	1	0.259215	0.325946
10.5	Female	Prkg1	19:29660000-33640000	1	0.105378	0.339581
10.5	Female	1700029M20Rik	4:133620000-137600000	2	0.409992	-0.134587
10.5	Female	Mir132	11:73170000-77150000	1	0.0958381	0.391049
10.5	Female	Thumpd3	6:111040000-115020000	1	0.430751	0.0589568
10.5	Female	8430431K14Rik	19:29210000-33190000	1	0.268515	0.0606581
10.5	Female	Siae	9:35610000-39590000	4	0.312854	-0.347021
10.5	Female	Il1rap	16:24580000-28560000	3	0.365873	0.0807768
10.5	Female	Prkrip1	5:134190000-138170000	4	0.178456	-0.287959
10.5	Female	Mir133b	1:18680000-22660000	4	0.216276	-0.54679
10.5	Female	Mir133c	2:27470000-31450000	1	0.000859983	0.29718
10.5	Female	Ear7	14:49850000-53830000	1	0.047979	0.626893
10.5	Female	Prl	13:25050000-29030000	3	0.0526989	0.255568
10.5	Female	Pcsk1n	X:5910000-9890000	2	0.103918	-0.127285
10.5	Female	Mir134	12:107730000-111710000	4	0.0468391	-0.243638
10.5	Female	1700030F18Rik	15:97930000-101910000	2	0.364653	-0.142017
10.5	Female	Cenpq	17:38930000-42910000	1	0.0263195	2.45983
10.5	Female	Mir135a-1	9:104150000-108130000	1	0.141717	0.550063
10.5	Female	Prl2b1	13:25390000-29370000	3	0.00377992	0.469697
10.5	Female	Leng8	7:2130000-6110000	1	0.000779984	2.09551
10.5	Female	Rmst	10:90160000-94140000	4	0.274095	-0.0898964
10.5	Female	Fgf13	X:57160000-61140000	3	0.0603788	0.00909271
10.5	Female	Ticam1	17:54270000-58250000	1	0.000899982	1.59683
10.5	Female	Ebf3	7:135310000-139290000	4	0.163797	-0.257719
10.5	Female	Sigirr	7:139100000-143080000	1	0.447291	0.011466
10.5	Female	Mir8100	11:44100000-48080000	1	0.000539989	0.898052
10.5	Female	Pcsk5	19:15830000-19810000	1	0.0187396	0.820744
10.5	Female	9030624G23Rik	12:22090000-26070000	4	0.00179996	-0.405145
10.5	Female	Cybb	X:7460000-11440000	3	0.283674	0.0473077
10.5	Female	Lep	6:27060000-31040000	4	0.149157	-0.487054
10.5	Female	Nkain2	10:30880000-34860000	3	0.400592	0.0528611
10.5	Female	Lepr	4:99710000-103690000	4	0.049379	-0.248272
10.5	Female	Siglec15	18:76050000-80030000	2	0.223556	-0.177848
10.5	Female	Cep104	4:151970000-155950000	1	0.292314	0.200843
10.5	Female	Gm15645	7:103860000-107840000	3	0.0750985	0.0390719
10.5	Female	Il21	3:35230000-39210000	3	0.226135	0.210152
10.5	Female	9130011E15Rik	19:43990000-47970000	1	0.0238395	0.606247
10.5	Female	Prl3c1	13:25190000-29170000	2	0.49281	-0.000626791
10.5	Female	Gm15694	16:29980000-33960000	2	0.208956	-0.398622
10.5	Female	Grin3a	4:47840000-51820000	3	1.99996e-05	0.429754
10.5	Female	9130015L21Rik	2:158010000-161990000	4	0.0100198	-0.548833
10.5	Female	Nkd2	13:71840000-75820000	1	0.00179996	0.444326
10.5	Female	Tigd3	19:3890000-7870000	1	0.0381192	0.339511
10.5	Female	Olfr257	15:96310000-100290000	3	1.99996e-05	1.58371
10.5	Female	1700034E13Rik	18:50640000-54620000	3	0.214676	0.208718
10.5	Female	Mir142b	11:85750000-89730000	4	0.111718	-0.399839
10.5	Female	Grin3b	10:77970000-81950000	1	0.000879982	0.284502
10.5	Female	Il22ra2	10:17620000-21600000	2	0.119458	-0.432495
10.5	Female	Rnase6	14:49120000-53100000	1	0.0136197	0.827545
10.5	Female	Olfr259	2:85100000-89080000	2	0.409552	-0.01716
10.5	Female	Sik2	9:49000000-52980000	4	0.452291	-0.0631096
10.5	Female	Xdh	17:71950000-75930000	3	0.0640387	0.571946
10.5	Female	Tigd5	15:73900000-77880000	4	0.314874	-0.244126
10.5	Female	Ecel1	1:85150000-89130000	3	0.238515	0.330271
10.5	Female	Cep135	5:74590000-78570000	3	0.352853	0.158767
10.5	Female	Spink8	9:107810000-111790000	3	0.126617	0.327069
10.5	Female	Cym	3:105220000-109200000	3	0.337893	0.126843
10.5	Female	1700034K08Rik	9:91000000-94980000	4	0.229875	-0.385483
10.5	Female	Xist	X:101480000-105460000	1	0.00875982	4.8734
10.5	Female	9130221F21Rik	6:70040000-74020000	3	0.267375	0.270369
10.5	Female	Cyp11b2	15:72850000-76830000	4	0.341253	-0.134051
10.5	Female	Il2rb	15:76490000-80470000	1	0.212576	0.211287
10.5	Female	Il2rg	X:99260000-103240000	1	0.0758785	2.39146
10.5	Female	9130227L01Rik	1:53930000-57910000	3	0.00615988	0.570045
10.5	Female	Lgals8	13:10460000-14440000	1	0.111478	0.698337
10.5	Female	Nkx2-3	19:41610000-45590000	4	1.99996e-05	-0.439687
10.5	Female	Xkr7	2:151030000-155010000	3	0.0143397	0.671333
10.5	Female	Cyp1a2	9:55680000-59660000	2	0.295814	-0.208144
10.5	Female	Mir152	11:94850000-98830000	1	0.186136	0.031419
10.5	Female	Timm21	18:82950000-86930000	4	0.00929981	-1.25344
10.5	Female	1700041C23Rik	9:55170000-59150000	3	0.457251	0.0329235
10.5	Female	Ecscr	18:33720000-37700000	1	0.286874	0.135533
10.5	Female	Sipa1l2	8:123490000-127470000	1	0.00143997	0.793153
10.5	Female	Lgi1	19:36260000-40240000	3	0.371573	0.0905893
10.5	Female	Il33	19:27940000-31920000	4	0.00717986	-0.961642
10.5	Female	Il34	8:108800000-112780000	4	0.256195	-0.192676
10.5	Female	Spns1	7:124370000-128350000	4	0.381432	-0.143602
10.5	Female	Lgi3	14:68530000-72510000	2	0.0207196	-0.614355
10.5	Female	Il4	11:51610000-55590000	3	0.00433991	0.841893
10.5	Female	1700042O10Rik	11:9860000-13840000	1	1.99996e-05	4.6218
10.5	Female	Timm8a1	X:132540000-136520000	1	0.0100998	4.10084
10.5	Female	Rnf113a1	X:35190000-39170000	4	1.99996e-05	-1.11721
10.5	Female	Cep55	19:36050000-40030000	1	0.0823184	0.775824
10.5	Female	Grm7	6:108640000-112620000	3	0.0160597	0.376214
10.5	Female	Pdcl2	5:74330000-78310000	3	0.0134797	0.570419
10.5	Female	Bpnt1	1:183330000-187310000	1	0.00883982	1.19262
10.5	Female	Cyp26c1	19:35680000-39660000	2	0.236415	-0.126781
10.5	Female	1700044K03Rik	18:47520000-51500000	3	0.430271	0.0306486
10.5	Female	1700045H11Rik	4:148850000-152830000	1	0.395052	0.0491049
10.5	Female	Lgr6	1:133100000-137080000	3	0.458851	0.026745
10.5	Female	Prm1	16:8790000-12770000	2	0.000199996	-1.17751
10.5	Female	Gm16157	7:66270000-70250000	1	0.290094	0.194427
10.5	Female	1700046C09Rik	11:12590000-16570000	3	0.472751	0.026097
10.5	Female	Xndc1	7:100060000-104040000	1	0.047859	0.934575
10.5	Female	Prmt1	7:42980000-46960000	1	0.0914582	0.793157
10.5	Female	Pde1a	2:78120000-82100000	1	0.295114	0.220408
10.5	Female	Spon1	7:111760000-115740000	1	0.346793	0.105364
10.5	Female	Eddm3b	14:49110000-53090000	1	0.0137397	0.763261
10.5	Female	Mir883b	X:64780000-68760000	2	0.0456791	-0.0682095
10.5	Female	Mir181d	8:82170000-86150000	1	0.0107398	1.18254
10.5	Female	Mir9-1	3:86210000-90190000	3	0.247535	0.230755
10.5	Female	1700047E10Rik	14:42210000-46190000	4	0.388452	-0.119638
10.5	Female	Prmt3	7:47770000-51750000	4	0.0364393	-0.729988
10.5	Female	Mir182	6:28160000-32140000	1	0.314314	0.140958
10.5	Female	Edem1	6:106820000-110800000	1	0.00191996	2.97593
10.5	Female	Olfr292	7:84680000-88660000	3	0.458871	0.0281804
10.5	Female	Spop	11:93410000-97390000	1	0.246595	0.37825
10.5	Female	Mir92-1	14:113040000-117020000	4	1.99996e-05	-1.57119
10.5	Female	Cyp2b10	7:23890000-27870000	3	0.439191	0.0495491
10.5	Female	Cep83	10:92680000-96660000	4	0.0622788	-0.646573
10.5	Female	Mir92b	3:87220000-91200000	1	0.0563789	0.6013
10.5	Female	Pde3b	7:112410000-116390000	4	0.050219	-0.637651
10.5	Female	Gm16325	3:144640000-148620000	1	0.157397	0.400721
10.5	Female	Ildr1	16:34690000-38670000	3	0.00603988	0.773063
10.5	Female	Cep89	7:33390000-37370000	1	0.00661987	1.19377
10.5	Female	Lhfpl5	17:26570000-30550000	3	0.129517	0.825439
10.5	Female	Fhl2	1:41160000-45140000	1	0.0391992	0.894164
10.5	Female	Olfr299	7:84460000-88440000	3	0.0876782	0.139234
10.5	Female	Cyp2c23	19:42020000-46000000	3	0.276914	0.190601
10.5	Female	Cep97	16:53930000-57910000	1	0.215216	0.535999
10.5	Female	Olfr29-ps1	4:41780000-45760000	1	0.0793384	0.404511
10.5	Female	Lhx1	11:82520000-86500000	4	0.0224396	-0.197446
10.5	Female	1700049E22Rik	6:98520000-102500000	4	0.0376392	-0.298555
10.5	Female	Cer1	4:80880000-84860000	3	0.134917	0.691188
10.5	Female	Gsc2	16:15910000-19890000	1	0.0450191	0.855986
10.5	Female	Sppl3	5:113010000-116990000	1	0.442231	0.0646875
10.5	Female	Proc	18:30130000-34110000	3	0.449251	0.0383974
10.5	Female	1700049L16Rik	10:69980000-73960000	3	0.48025	0.00396772
10.5	Female	Edrf1	7:131630000-135610000	4	0.153017	-0.576415
10.5	Female	Tjp1	7:63370000-67350000	1	0.0049999	1.05508
10.5	Female	Gsdma2	11:96640000-100620000	3	0.0821784	0.440662
10.5	Female	Brf2	8:25120000-29100000	1	0.0210196	0.951524
10.5	Female	Spred1	2:115120000-119100000	1	0.163377	0.643389
10.5	Female	Nlrp3	11:57540000-61520000	3	0.00663987	0.932097
10.5	Female	Pde6c	19:36130000-40110000	2	0.0615188	-0.29395
10.5	Female	1700052I22Rik	12:78920000-82900000	3	0.0559589	0.714202
10.5	Female	Tjp2	19:22220000-26200000	1	0.00801984	1.08242
10.5	Female	Olfr303	7:84390000-88370000	3	0.156817	0.166636
10.5	Female	Ilvbl	10:76570000-80550000	4	0.0439191	-0.848409
10.5	Female	Tjp3	10:79280000-83260000	2	0.0863583	-0.525535
10.5	Female	Mirlet7c-2	15:83700000-87680000	4	0.0644587	-0.463568
10.5	Female	Mirlet7d	13:46530000-50510000	2	0.48375	-0.0368665
10.5	Female	Xrcc3	12:109810000-113790000	1	0.0532389	0.669227
10.5	Female	Mirlet7f-1	13:46530000-50510000	2	0.48259	-0.0368665
10.5	Female	Mir1898	15:10170000-14150000	3	0.49269	0.0012622
10.5	Female	Mirlet7i	10:120980000-124960000	1	0.0590788	0.975032
10.5	Female	Sprr1b	3:90430000-94410000	1	0.00211996	1.29891
10.5	Female	Prokr2	2:130380000-134360000	3	0.330913	0.113711
10.5	Female	Tktl1	X:72170000-76150000	3	0.47967	0.01918
10.5	Female	Cers6	2:66860000-70840000	1	0.0748385	0.853822
10.5	Female	Prol1	5:86310000-90290000	3	0.108258	0.219356
10.5	Female	Nlrp9a	7:24530000-28510000	3	1.99996e-05	0.549291
10.5	Female	Skint11	4:112160000-116140000	3	1.99996e-05	0.223603
10.5	Female	Gm16576	15:77740000-81720000	4	0.388172	-0.0736566
10.5	Female	Xrn2	2:145010000-148990000	4	0.125417	-0.664645
10.5	Female	Brk1	6:111600000-115580000	1	0.0332793	1.06817
10.5	Female	Anxa7	14:18480000-22460000	4	0.126077	-0.0402285
10.5	Female	Sprr2e	3:90350000-94330000	2	0.0667787	-0.220147
10.5	Female	Mis18bp1	12:63170000-67150000	1	0.274635	0.579358
10.5	Female	Prom2	2:125540000-129520000	3	0.0251195	0.662948
10.5	Female	Eef2	10:79170000-83150000	1	0.0163997	0.960459
10.5	Female	Ces1c	8:91130000-95110000	3	0.0200796	0.510518
10.5	Female	Gse1	8:118530000-122510000	1	0.00115998	0.994926
10.5	Female	Impad1	4:2790000-6770000	4	0.403172	-0.148618
10.5	Female	Xylb	9:117350000-121330000	1	0.0420992	0.282138
10.5	Female	Skint4	4:110080000-114060000	3	0.047899	0.22595
10.5	Female	1700061F12Rik	2:7180000-11160000	4	0.0308194	-0.614693
10.5	Female	Gsg1l	7:124080000-128060000	1	0.107478	0.276925
10.5	Female	Impdh2	9:106560000-110540000	4	0.200116	-0.427366
10.5	Female	Mitf	6:95800000-99780000	2	0.461831	-0.018682
10.5	Female	Impg1	9:78460000-82440000	1	0.349333	0.120721
10.5	Female	Aoc1	6:46900000-50880000	1	0.228035	0.184115
10.5	Female	Pdgfd	9:4160000-8140000	4	0.220596	-0.219916
10.5	Female	Proser2	2:4130000-8110000	2	0.149957	-0.276598
10.5	Female	Olfr316	11:56750000-60730000	3	0.0162997	0.875478
10.5	Female	Gm16712	17:53950000-57930000	1	0.0164797	1.50157
10.5	Female	1700063A18Rik	1:94020000-98000000	2	0.424412	-0.0187424
10.5	Female	Mki67	7:133710000-137690000	4	0.0638787	-1.04609
10.5	Female	9430021M05Rik	2:160660000-164640000	3	0.0169197	0.398897
10.5	Female	Aoc3	11:99330000-103310000	1	0.226395	0.252076
10.5	Female	Pdgfrb	18:59040000-63020000	1	0.000639987	1.16151
10.5	Female	Ces2a	8:102730000-106710000	4	0.00103998	-1.00265
10.5	Female	Fitm2	2:161470000-165450000	1	0.397772	0.0849511
10.5	Female	9430038I01Rik	7:135410000-139390000	4	0.364013	-0.214019
10.5	Female	Incenp	19:7890000-11870000	4	0.109718	-0.637172
10.5	Female	Gm16796	2:168510000-172490000	4	0.0051799	-1.08554
10.5	Female	9430060I03Rik	1:90950000-94930000	3	0.316694	0.220473
10.5	Female	Spry2	14:103890000-107870000	1	0.313374	0.294282
10.5	Female	Skor2	18:74850000-78830000	3	0.000399992	0.966725
10.5	Female	Bsdc1	4:127460000-131440000	4	0.439751	-0.0734262
10.5	Female	Mir1932	11:117390000-121370000	1	0.394692	0.0851102
10.5	Female	Prpf19	19:8890000-12870000	1	0.182876	0.403598
10.5	Female	Olfr322	11:56660000-60640000	4	0.0969181	-0.240204
10.5	Female	Efcab5	11:75180000-79160000	4	0.00817984	-0.252446
10.5	Female	9430091E24Rik	8:109140000-113120000	1	0.0784384	0.570126
10.5	Female	Olfr323	11:56620000-60600000	4	0.277334	-0.0947861
10.5	Female	Gm16861	16:2930000-6910000	1	0.100018	0.909732
10.5	Female	Ces3a	8:103040000-107020000	3	0.0048399	0.834334
10.5	Female	1700065J18Rik	1:190840000-194820000	2	0.148017	-0.521148
10.5	Female	Nmnat1	4:147480000-151460000	1	0.0573989	0.364712
10.5	Female	Rnf19a	15:34280000-38260000	1	0.304854	0.18512
10.5	Female	Lin37	7:28550000-32530000	1	0.456851	0.0583007
10.5	Female	Spsb2	6:122800000-126780000	1	0.109358	0.824407
10.5	Female	Efcc1	6:85730000-89710000	4	0.0183396	-0.395754
10.5	Female	Olfr33	7:100710000-104690000	3	0.0101998	0.426528
10.5	Female	Gstm1	3:106010000-109990000	1	0.120138	0.582563
10.5	Female	Cyp2j6	4:94550000-98530000	4	0.00151997	-0.947023
10.5	Female	Cetn2	X:70910000-74890000	3	0.49499	0.113204
10.5	Female	Mir1943	15:77370000-81350000	1	0.00371993	0.874635
10.5	Female	Fkbp7	2:74670000-78650000	1	0.449491	0.0602315
10.5	Female	Fkbp8	8:68520000-72500000	1	0.00603988	1.11098
10.5	Female	Sptb	12:74710000-78690000	1	0.183516	0.193071
10.5	Female	Slamf8	1:170590000-174570000	2	0.339493	-0.0988883
10.5	Female	Ap2b1	11:81300000-85280000	1	0.120798	0.691842
10.5	Female	1700067K01Rik	8:82000000-85980000	1	0.219496	0.329378
10.5	Female	Sptbn1	11:28190000-32170000	1	0.000159997	1.64683
10.5	Female	Fkbpl	17:32640000-36620000	1	0.0104998	1.37882
10.5	Female	Rnf216	5:141110000-145090000	4	0.224556	-0.247393
10.5	Female	Cyp2s1	7:23810000-27790000	1	0.0221796	0.96875
10.5	Female	1700069L16Rik	5:111720000-115700000	3	0.00525989	1.08392
10.5	Female	Cfap161	7:81790000-85770000	1	0.181076	0.363137
10.5	Female	1700069P05Rik	6:116240000-120220000	3	0.414872	0.1005
10.5	Female	Prps1l3	12:55230000-59210000	4	0.225215	-0.481082
10.5	Female	9530091C08Rik	9:66760000-70740000	1	0.0304394	0.428747
10.5	Female	Btbd18	2:82650000-86630000	1	0.000159997	2.13825
10.5	Female	Mir1950	6:38910000-42890000	4	0.149797	-0.390745
10.5	Female	Lins1	7:64680000-68660000	4	0.384872	-0.052961
10.5	Female	Mlh3	12:83270000-87250000	1	0.347193	0.133068
10.5	Female	Cyp39a1	17:41660000-45640000	4	0.452431	-0.077388
10.5	Female	Tlx3	11:31200000-35180000	2	0.429511	-0.0676369
10.5	Female	Slc10a4	5:71000000-74980000	2	0.260975	-0.198776
10.5	Female	Rnf223	4:154130000-158110000	1	0.444451	0.0210954
10.5	Female	Fli1	9:30540000-34520000	1	0.0452191	0.672341
10.5	Female	Ap3m2	8:20800000-24780000	2	0.0961781	-0.317386
10.5	Female	Slc10a5	3:8330000-12310000	1	0.188656	0.51218
10.5	Female	Noa1	5:75310000-79290000	4	0.186916	-0.610239
10.5	Female	Ypel1	16:15070000-19050000	1	0.137817	0.435012
10.5	Female	Efnb1	X:97130000-101110000	1	0.0315394	4.62783
10.5	Female	Gm17727	9:33770000-37750000	3	1.99996e-05	0.512538
10.5	Female	Noc3l	19:36810000-40790000	1	0.307234	0.272214
10.5	Female	9830132P13Rik	3:125910000-129890000	3	0.052099	0.415467
10.5	Female	Btbd35f2	X:30270000-34250000	4	0.238855	-0.938642
10.5	Female	Olfr348	2:34780000-38760000	3	1.99996e-05	0.632306
10.5	Female	Mllt3	4:86030000-90010000	1	0.00301994	1.15889
10.5	Female	Pdpr	8:109090000-113070000	2	0.156377	-0.355476
10.5	Female	Olfr350	2:34850000-38830000	3	3.99992e-05	0.631981
10.5	Female	Lipk	19:32000000-35980000	4	0.196076	-0.222266
10.5	Female	Ap5b1	19:3560000-7540000	4	0.00881982	-0.477666
10.5	Female	Inpp5j	11:1500000-5480000	1	0.00373993	1.28013
10.5	Female	Btbd35f4	X:1440000-5420000	3	0.0593388	0.0142595
10.5	Female	Ythdc2	18:42820000-46800000	1	0.223836	0.363323
10.5	Female	Slc12a5	2:162960000-166940000	3	0.000199996	1.42669
10.5	Female	1700081H04Rik	5:117100000-121080000	2	0.375172	-0.072962
10.5	Female	Egf	3:127750000-131730000	2	0.332653	-0.111088
10.5	Female	9930111H07Rik	1:83770000-87750000	1	0.0229795	0.2664
10.5	Female	Tm6sf1	7:79850000-83830000	1	0.356713	0.107399
10.5	Female	Mir1962	7:133560000-137540000	3	0.47891	0.00287517
10.5	Female	Pdx1	5:145270000-149250000	3	0.0197996	0.459109
10.5	Female	a	2:153010000-156990000	4	0.0138197	-0.921061
10.5	Female	Prr23a2	9:96850000-100830000	3	0.141357	0.235434
10.5	Female	Nol11	11:105180000-109160000	1	0.374353	0.137701
10.5	Female	Cyp4a14	4:113490000-117470000	3	0.203156	0.197501
10.5	Female	A130077B15Rik	10:120560000-124540000	2	0.448511	-0.0503215
10.5	Female	Egfl8	17:32610000-36590000	1	0.0913582	0.667934
10.5	Female	Pdxk-ps	17:30090000-34070000	1	0.443611	0.0246254
10.5	Female	Ywhah	5:31010000-34990000	1	0.136297	0.466405
10.5	Female	Egflam	15:5390000-9370000	4	0.428791	-0.0580551
10.5	Female	A1bg	15:58920000-62900000	3	0.258375	0.148009
10.5	Female	1700086O06Rik	18:36250000-40230000	1	0.250655	0.337668
10.5	Female	Cfap77	2:27050000-31030000	3	0.0330393	0.940696
10.5	Female	Apc	18:32220000-36200000	1	0.220956	0.379473
10.5	Female	Egln3	12:52200000-56180000	1	0.237015	0.149422
10.5	Female	Olfr365	2:35200000-39180000	3	0.000839983	0.705598
10.5	Female	Gtf2h1	7:44790000-48770000	4	0.48477	-0.0445394
10.5	Female	Zadh2	18:82080000-86060000	1	0.378812	0.114949
10.5	Female	Slc14a1	18:76120000-80100000	3	0.48375	0.0167933
10.5	Female	Gm19303	15:49390000-53370000	1	0.0614188	0.586711
10.5	Female	Mmgt1	X:54590000-58570000	1	0.0274995	4.54993
10.5	Female	Zap70	1:34760000-38740000	4	0.330873	-0.0438004
10.5	Female	Slc14a2	18:76590000-80570000	2	0.464351	-0.0164274
10.5	Female	Nolc1	19:44070000-48050000	4	0.288954	-0.22146
10.5	Female	Insrr	3:85790000-89770000	4	0.221036	-0.169473
10.5	Female	Lman2	13:53360000-57340000	4	0.49519	-0.00837082
10.5	Female	Nom1	5:27430000-31410000	4	0.00603988	-1.12532
10.5	Female	Egr4	6:83510000-87490000	3	0.00225995	1.10827
10.5	Female	Apela	8:63030000-67010000	1	0.0417992	0.879821
10.5	Female	Prr7	13:53460000-57440000	1	0.0443591	0.862837
10.5	Female	Fmo1	1:160860000-164840000	1	0.0677386	0.43075
10.5	Female	Gtf2i	5:132310000-136290000	1	0.00047999	1.6738
10.5	Female	Ints12	3:131090000-135070000	4	0.182056	-0.557145
10.5	Female	Cyp4f18	8:70000000-73980000	4	0.0944781	-0.162366
10.5	Female	Mmp12	9:5340000-9320000	3	0.114018	0.298385
10.5	Female	Slc15a4	5:125610000-129590000	4	0.215836	-0.47369
10.5	Female	Prrc1	18:55350000-59330000	1	0.358573	0.164515
10.5	Female	Rnmt	18:66300000-70280000	1	0.245695	0.397903
10.5	Female	Gm19434	6:133180000-137160000	1	0.206656	0.230676
10.5	Female	Prrc2a	17:33160000-37140000	1	0.0246995	1.67124
10.5	Female	Gtf2ird2	5:132180000-136160000	1	0.303694	0.281079
10.5	Female	Ehd2	7:13960000-17940000	1	0.000139997	3.45549
10.5	Female	Gm19461	1:131260000-135240000	1	0.000599988	0.462433
10.5	Female	Ehd3	17:71800000-75780000	4	0.376592	-0.0338796
10.5	Female	Tmc5	7:116590000-120570000	3	0.329953	0.132083
10.5	Female	Gm19466	18:51640000-55620000	4	0.288354	-0.225349
10.5	Female	A2ml1	6:126580000-130560000	2	0.182736	-0.232704
10.5	Female	Prrg1	X:76580000-80560000	1	0.171677	1.40015
10.5	Female	Mir1a-1	2:178380000-182360000	1	0.135537	0.109018
10.5	Female	Pea15a	1:170200000-174180000	1	0.267715	0.393749
10.5	Female	Slc16a11	11:68210000-72190000	3	0.463811	0.030763
10.5	Female	Cyp4v3	8:43330000-47310000	3	0.270015	0.167663
10.5	Female	Lmna	3:86490000-90470000	1	0.349013	0.149098
10.5	Female	Gtf3c3	1:52430000-56410000	4	0.103798	-0.918226
10.5	Female	Slc16a13	11:68220000-72200000	4	0.110938	-0.218619
10.5	Female	1700100L14Rik	13:68570000-72550000	1	0.0100998	1.26649
10.5	Female	Nos1	5:115860000-119840000	3	0.0802184	0.370914
10.5	Female	Ehmt1	2:22910000-26890000	1	0.271675	0.324777
10.5	Female	Srp54b	12:53150000-57130000	4	1.99996e-05	-0.436332
10.5	Female	Rnu6	19:12430000-16410000	2	0.374373	-0.0336946
10.5	Female	Nos2	11:76920000-80900000	2	0.459611	-0.0456918
10.5	Female	Prrt3	6:111500000-115480000	2	0.213916	-0.200649
10.5	Female	Pebp4	14:67840000-71820000	2	0.239895	-0.182331
10.5	Female	Lmo1	7:107170000-111150000	1	0.000939981	1.49914
10.5	Female	Bub1	2:125830000-129810000	3	0.0291994	0.603069
10.5	Female	Gm1965	6:87140000-91120000	4	0.389072	-0.0690224
10.5	Female	Nostrin	2:67130000-71110000	4	0.189056	-0.359127
10.5	Female	Ip6k1	9:106000000-109980000	1	0.228375	0.307724
10.5	Female	Apoa2	1:169220000-173200000	4	0.382132	-0.132275
10.5	Female	Lmo3	6:136580000-140560000	3	0.299414	0.118216
10.5	Female	Prrx2	2:28840000-32820000	2	0.103218	-0.127889
10.5	Female	1700108J01Rik	14:120230000-124210000	3	0.0120398	0.722344
10.5	Female	Slc16a8	15:77250000-81230000	4	0.176756	-0.119236
10.5	Female	Lmo7	14:99720000-103700000	2	0.259075	-0.184124
10.5	Female	Zbtb21	16:95960000-99940000	1	0.112198	0.648723
10.5	Female	Bud31	5:143140000-147120000	1	0.286294	0.328834
10.5	Female	Apob	12:5970000-9950000	2	0.114318	-0.283944
10.5	Female	Fnd3c2	X:104250000-108230000	3	0.176116	0.0477392
10.5	Female	Tmco6	18:34730000-38710000	4	0.0841783	-0.533142
10.5	Female	Mir20b	X:50740000-54720000	3	0.387452	0.0294147
10.5	Female	Bves	10:43330000-47310000	2	0.00177996	-0.766746
10.5	Female	Cypt2	X:103490000-107470000	3	0.297934	0.0692929
10.5	Female	Tmed1	9:19510000-23490000	1	0.00207996	1.25228
10.5	Female	Zbtb24	10:39450000-43430000	1	0.324174	0.20137
10.5	Female	Cypt3	X:151550000-155530000	3	1.99996e-05	0.0496855
10.5	Female	Bysl	17:45610000-49590000	1	0.140117	0.406835
10.5	Female	Rogdi	16:3010000-6990000	1	0.203296	0.372324
10.5	Female	Chaf1a	17:54040000-58020000	1	0.0188196	1.23284
10.5	Female	Gtsf1l	2:161080000-165060000	1	0.352753	0.126304
10.5	Female	Chaf1b	16:91880000-95860000	4	0.320574	-0.221092
10.5	Female	Ropn1	16:32650000-36630000	3	0.00049999	1.36983
10.5	Female	Tmed3	9:87700000-91680000	4	0.411472	-0.150159
10.5	Female	Pelo	13:113090000-117070000	1	0.217456	0.546103
10.5	Female	Eif2ak3	6:68840000-72820000	4	0.456831	-0.0685129
10.5	Female	Prss23	7:87510000-91490000	1	0.0536789	0.627459
10.5	Female	Ropn1l	15:29450000-33430000	1	0.145097	0.496959
10.5	Female	Zbtb33	X:36180000-40160000	4	1.99996e-05	-0.779216
10.5	Female	Mir214	1:160220000-164200000	1	0.00721986	1.35975
10.5	Female	Nox3	17:1690000-5670000	3	0.0651187	0.252868
10.5	Female	Prss27	17:22030000-26010000	1	0.162737	0.0806
10.5	Female	Apoc2	7:17670000-21650000	2	0.000119998	-0.555601
10.5	Female	A430078G23Rik	8:1350000-5330000	1	0.379172	0.118171
10.5	Female	Chchd10	10:73930000-77910000	1	0.050139	0.616461
10.5	Female	Ror2	13:51280000-55260000	1	0.0278794	0.769514
10.5	Female	Noxa1	2:23090000-27070000	2	0.123078	-0.274307
10.5	Female	Lncenc1	13:95480000-99460000	4	0.370433	-0.0661442
10.5	Female	Pepd	7:32910000-36890000	1	0.0116598	0.807809
10.5	Female	Eif2b4	5:29190000-33170000	1	0.363853	0.177426
10.5	Female	Mir216c	11:26740000-30720000	3	0.259855	0.104362
10.5	Female	C030023E24Rik	X:59190000-63170000	3	0.0584188	0.00966598
10.5	Female	Gm19990	12:54250000-58230000	3	0.215816	0.152088
10.5	Female	Chchd4	6:89470000-93450000	1	0.0592188	0.899462
10.5	Female	Prss30	17:21970000-25950000	4	0.49489	-0.0021363
10.5	Female	Cyth3	5:141650000-145630000	1	0.0207996	0.847992
10.5	Female	A430093F15Rik	19:8740000-12720000	1	0.132917	0.376654
10.5	Female	Npas1	7:14470000-18450000	2	0.00125997	-0.473535
10.5	Female	Slc18a3	14:30460000-34440000	3	0.0190996	0.825758
10.5	Female	Zbtb4	11:67760000-71740000	4	0.130557	-0.250033
10.5	Female	Cyth4	15:76590000-80570000	4	0.371213	-0.0525216
10.5	Female	Lnpk	2:72570000-76550000	4	0.00173997	-1.17251
10.5	Female	Mn1	5:109410000-113390000	1	0.211536	0.265369
10.5	Female	Slc19a1	10:75030000-79010000	1	0.00383992	0.83289
10.5	Female	Zbtb41	1:137420000-141400000	4	0.422072	-0.313729
10.5	Female	Srsf10	4:133850000-137830000	1	0.317934	0.196873
10.5	Female	Slc19a2	1:162240000-166220000	4	0.0542989	-0.891996
10.5	Female	Rp1l1	14:61990000-65970000	4	0.277574	-0.138746
10.5	Female	Gm2012	X:24230000-28210000	3	0.251215	0.0124902
10.5	Female	Mnd1	3:82150000-86130000	4	0.49333	-0.0103716
10.5	Female	Gm20125	10:15090000-19070000	2	0.326093	-0.109581
10.5	Female	Apol11b	15:75640000-79620000	3	0.135377	0.398001
10.5	Female	Olfr414	1:172430000-176410000	4	0.49505	-0.0125091
10.5	Female	Mnd1-ps	14:7880000-11860000	3	0.0710786	0.26681
10.5	Female	Chd2	7:71540000-75520000	1	0.00555989	1.84205
10.5	Female	Gm20139	10:17140000-21120000	3	0.153357	0.251528
10.5	Female	Rp9	9:20460000-24440000	1	0.397712	0.104771
10.5	Female	Iqcf3	9:104560000-108540000	3	0.420692	0.0625591
10.5	Female	Srsf3	17:27030000-31010000	4	0.209716	-0.411866
10.5	Female	Npc1	18:10230000-14210000	1	0.327593	0.171119
10.5	Female	Chd4	6:123090000-127070000	4	0.334293	-0.509437
10.5	Female	Apol7c	15:75530000-79510000	4	0.00343993	-0.571302
10.5	Female	Mir223	X:94240000-98220000	3	1.99996e-05	0.0355875
10.5	Female	Prss41	17:21840000-25820000	2	0.0733185	-0.428593
10.5	Female	Srsf6	2:160930000-164910000	1	0.426571	0.0813341
10.5	Female	Mir22hg	11:73460000-77440000	1	0.233995	0.420105
10.5	Female	Npdc1	2:23400000-27380000	2	0.174837	-0.313086
10.5	Female	C130079G13Rik	3:57920000-61900000	3	0.0204596	0.322143
10.5	Female	A530064D06Rik	17:46160000-50140000	4	0.360813	-0.0907639
10.5	Female	Gusb	5:128000000-131980000	1	1.99996e-05	1.45394
10.5	Female	D030056L22Rik	19:16710000-20690000	1	0.138337	0.858575
10.5	Female	D10Jhu81e	10:76160000-80140000	1	0.152197	0.358368
10.5	Female	Zbtb8a	4:127370000-131350000	1	0.284554	0.130627
10.5	Female	Pex19	1:170120000-174100000	1	0.0584988	0.670459
10.5	Female	Gm2027	12:42220000-46200000	2	0.235155	-0.192975
10.5	Female	Apold1	6:132980000-136960000	4	0.420092	-0.059435
10.5	Female	Rpe	1:64700000-68680000	1	0.101198	0.721918
10.5	Female	Mob2	7:140060000-144040000	1	0.0247795	0.94522
10.5	Female	Olfr43	11:72200000-76180000	3	0.000359993	1.04133
10.5	Female	Foxa3	7:17020000-21000000	1	0.149517	0.858036
10.5	Female	Gxylt2	6:98700000-102680000	4	0.161497	-0.341576
10.5	Female	C1galt1	6:5840000-9820000	1	0.226515	0.397763
10.5	Female	Gm20319	16:24750000-28730000	3	0.419292	0.0400732
10.5	Female	Nphp1	2:125780000-129760000	4	0.278494	-0.201364
10.5	Female	Lonrf3	X:34320000-38300000	3	0.411452	0.0696299
10.5	Female	Foxb2	19:14870000-18850000	3	0.0274595	0.638736
10.5	Female	Gm20324	15:80890000-84870000	4	0.000359993	-0.450635
10.5	Female	1700126H18Rik	5:64190000-68170000	4	0.394012	-0.00648117
10.5	Female	Zc2hc1b	10:11170000-15150000	1	0.226735	0.360561
10.5	Female	Loxhd1	18:75280000-79260000	4	0.00581988	-0.388587
10.5	Female	Prss54	8:93570000-97550000	3	0.456211	0.0417801
10.5	Female	Mir291a	7:1210000-5190000	2	0.311434	-0.058903
10.5	Female	D14Ertd670e	14:17830000-21810000	2	0.326513	-0.149085
10.5	Female	Prss55	14:62080000-66060000	1	0.300154	0.120801
10.5	Female	Olfr437	6:41160000-45140000	4	0.308134	-0.345116
10.5	Female	Chid1	7:139530000-143510000	1	0.173037	0.513198
10.5	Female	1810006J02Rik	1:96130000-100110000	1	0.0433591	1.26262
10.5	Female	A630072M18Rik	5:18950000-22930000	1	0.0178796	1.31273
10.5	Female	Gm20556	15:82720000-86700000	1	0.115278	0.275516
10.5	Female	Aprt	8:120570000-124550000	4	0.471471	-0.013294
10.5	Female	Mogat1	1:76510000-80490000	3	0.48991	0.0507143
10.5	Female	1810007D17Rik	19:56600000-60580000	1	0.384992	0.0617246
10.5	Female	Gzmb	14:54260000-58240000	4	0.0259995	-0.508242
10.5	Female	Olfr446	6:40920000-44900000	3	0.180656	0.192979
10.5	Female	Pfdn6	17:31940000-35920000	1	0.186416	0.55436
10.5	Female	Lpar2	8:67820000-71800000	1	0.0647387	0.739408
10.5	Female	Zc3h13	14:73280000-77260000	4	0.48441	-0.0196977
10.5	Female	Prtn3	10:77870000-81850000	1	0.0149597	0.680619
10.5	Female	Gzme	14:54120000-58100000	3	0.0438591	0.600574
10.5	Female	Rpl14	9:118570000-122550000	1	0.341153	0.152772
10.5	Female	Tmem129	5:31650000-35630000	4	0.452331	-0.145882
10.5	Female	C1qtnf5	9:42100000-46080000	1	0.0935781	0.659804
10.5	Female	Foxh1	15:74660000-78640000	2	0.00355993	-0.849031
10.5	Female	Pfkl	10:76000000-79980000	4	0.414152	-0.129529
10.5	Female	Olfr45	7:138690000-142670000	3	0.00147997	0.82372
10.5	Female	Zc3h3	15:73840000-77820000	1	0.348013	0.147621
10.5	Female	Chl1	6:101510000-105490000	2	0.306554	-0.0850966
10.5	Female	Foxi1	11:32200000-36180000	3	0.0615188	0.52956
10.5	Female	Olfr450	6:40810000-44790000	3	0.366553	0.0746129
10.5	Female	Zc3h6	2:126960000-130940000	4	0.323434	-0.239479
10.5	Female	Aqp5	15:97590000-101570000	3	0.143097	0.39601
10.5	Female	Mir29c	1:193030000-197010000	4	0.166537	-0.548155
10.5	Female	Lpcat2b	5:105430000-109410000	1	0.345253	0.153816
10.5	Female	H13	2:150660000-154640000	2	0.0144397	-0.711517
10.5	Female	Chmp1a	8:121210000-125190000	4	0.0808184	-0.281474
10.5	Female	Pfn2	3:55840000-59820000	1	0.339753	0.239474
10.5	Female	Irf6	1:191150000-195130000	2	0.190236	-0.30303
10.5	Female	Slc22a7	17:44430000-48410000	3	0.0108198	1.26487
10.5	Female	Irf8	8:118730000-122710000	3	0.151217	0.739903
10.5	Female	Slc22a8	19:6590000-10570000	1	0.0136997	0.717094
10.5	Female	Tmem132e	11:80380000-84360000	3	1.99996e-05	0.728551
10.5	Female	Olfr459	6:39770000-43750000	3	0.0251795	0.337599
10.5	Female	1810021B22Rik	15:87070000-91050000	1	0.305754	0.198717
10.5	Female	H2-Ab1	17:32260000-36240000	4	0.177196	-0.233309
10.5	Female	Foxl2	9:96950000-100930000	2	0.345033	-0.0977623
10.5	Female	Pgam5	5:108260000-112240000	1	0.187936	0.379614
10.5	Female	Mir3060	11:2130000-6110000	1	0.167117	0.16118
10.5	Female	Morn2	17:78290000-82270000	1	0.311474	0.103147
10.5	Female	Mir3061	11:50120000-54100000	4	0.114618	-0.284807
10.5	Female	Slc23a4	6:32970000-36950000	1	0.159337	0.44143
10.5	Female	D430042O09Rik	7:123700000-127680000	1	0.0702586	1.06876
10.5	Female	Pgap2	7:100220000-104200000	2	0.0472991	-0.58221
10.5	Female	Mir3063	11:93960000-97940000	4	0.380512	-0.0318392
10.5	Female	Rpl30	15:32440000-36420000	4	0.426751	-0.115957
10.5	Female	Rpl31	1:37360000-41340000	1	0.285434	0.282428
10.5	Female	A830009L08Rik	13:89380000-93360000	2	0.0755585	-0.43562
10.5	Female	Pgd	4:147160000-151140000	1	0.00309994	0.791887
10.5	Female	Mospd3	5:135600000-139580000	4	0.211836	-0.357262
10.5	Female	Tmem145	7:23300000-27280000	2	0.00229995	-0.637651
10.5	Female	Slc24a5	2:123060000-127040000	1	0.101718	0.571768
10.5	Female	Olfr469	7:105820000-109800000	3	0.0844183	0.265488
10.5	Female	A830019L24Rik	3:141240000-145220000	4	0.179536	-0.0906828
10.5	Female	C2cd4c	10:77610000-81590000	2	0.338893	-0.0231256
10.5	Female	Pgghg	7:138940000-142920000	1	0.0879982	0.527721
10.5	Female	Olfr47	6:41230000-45210000	2	0.291894	-0.109105
10.5	Female	Psg27	7:16560000-20540000	1	0.0936181	0.480353
10.5	Female	C2cd4d	3:92360000-96340000	2	0.115958	-0.340043
10.5	Female	Nqo1	8:105400000-109380000	1	0.384412	0.0882606
10.5	Female	Slc25a11	11:68640000-72620000	1	0.0278994	0.762055
10.5	Female	Irx6	8:90670000-94650000	3	0.052059	0.347047
10.5	Female	H2al1a	X:9290000-13270000	3	0.431831	0.000554654
10.5	Female	D630033O11Rik	9:41250000-45230000	1	0.0849583	0.967605
10.5	Female	Olfr474	7:105950000-109930000	3	0.00467991	0.44453
10.5	Female	H2al1c	X:9300000-13280000	4	0.427011	-0.137195
10.5	Female	D630041G03Rik	7:2470000-6450000	1	0.00287994	2.02753
10.5	Female	Mpdu1	11:67660000-71640000	1	0.00255995	1.14295
10.5	Female	Mir3076	14:28570000-32550000	1	3.99992e-05	1.00759
10.5	Female	Nr1h2	7:42550000-46530000	4	0.175336	-0.494501
10.5	Female	C330018D20Rik	18:54970000-58950000	4	0.197456	-0.309497
10.5	Female	Chrdl1	X:141390000-145370000	3	1.99996e-05	0.0421272
10.5	Female	Lrg1	17:54120000-58100000	1	0.171897	0.345044
10.5	Female	Isl1	13:114300000-118280000	4	0.00875982	-0.861161
10.5	Female	D6Ertd474e	6:141240000-145220000	3	0.157617	0.272169
10.5	Female	Zdhhc11	13:71960000-75940000	3	0.212756	0.224873
10.5	Female	Foxred1	9:33210000-37190000	1	0.163357	0.73369
10.5	Female	Mpg	11:30220000-34200000	1	0.000459991	1.64168
10.5	Female	2010009K17Rik	2:156090000-160070000	1	1.99996e-05	0.800185
10.5	Female	Tmem160	7:14450000-18430000	1	1.99996e-05	0.550232
10.5	Female	Mir3083	17:24940000-28920000	4	0.248195	-0.203829
10.5	Female	A930011G23Rik	5:97720000-101700000	3	0.135277	0.212635
10.5	Female	Pgm3	9:84570000-88550000	1	0.00103998	1.6885
10.5	Female	Ism1	2:137670000-141650000	1	0.280914	0.134145
10.5	Female	H2al1o	X:7570000-11550000	3	0.457471	0.0984381
10.5	Female	Zdhhc14	17:3490000-7470000	4	0.128557	-0.271176
10.5	Female	Tmem161b	13:82220000-86200000	1	0.213396	0.443299
10.5	Female	Zdhhc15	X:102670000-106650000	3	1.99996e-05	0.0800279
10.5	Female	Pgp	17:22470000-26450000	1	0.352793	0.20661
10.5	Female	Arfrp1	2:179360000-183340000	1	0.175276	0.337256
10.5	Female	D730048I06Rik	9:33790000-37770000	3	0.0048399	0.426085
10.5	Female	Pgpep1	8:68650000-72630000	1	0.0100398	0.917389
10.5	Female	Fpr2	17:15880000-19860000	2	0.243395	-0.0886405
10.5	Female	Tmem164	X:140680000-144660000	1	0.00529989	6.6822
10.5	Female	Nr2c2ap	8:68130000-72110000	4	0.152017	-0.34483
10.5	Female	Isoc2b	7:2860000-6840000	1	0.00631987	1.2565
10.5	Female	Arglu1	8:6690000-10670000	1	0.00701986	0.973007
10.5	Female	Chrna3	9:53020000-57000000	3	0.0348393	0.48603
10.5	Female	2010109A12Rik	5:91200000-95180000	1	0.0153397	1.07122
10.5	Female	Ist1	8:107690000-111670000	4	0.229315	-0.479087
10.5	Female	Arhgap11a	2:111840000-115820000	4	0.0627387	-0.902785
10.5	Female	A930019D19Rik	2:144250000-148230000	1	0.0812984	0.283238
10.5	Female	Arhgap12	18:4130000-8110000	1	0.368293	0.17212
10.5	Female	C530008M17Rik	5:74840000-78820000	1	5.99988e-05	1.45218
10.5	Female	2010300C02Rik	1:35710000-39690000	3	0.152577	0.453028
10.5	Female	Slc25a30	14:73780000-77760000	1	0.431331	0.0364573
10.5	Female	Nr3c2	8:74900000-78880000	4	0.399172	-0.0489655
10.5	Female	Slc25a31	3:38700000-42680000	2	0.333613	-0.11966
10.5	Female	C5ar1	7:14250000-18230000	2	0.00241995	-0.543148
10.5	Female	C5ar2	7:14240000-18220000	2	0.00227995	-0.461906
10.5	Female	Phactr3	2:176140000-180120000	4	0.287674	-0.185398
10.5	Female	Mir3098	2:129600000-133580000	3	0.00929981	0.583552
10.5	Female	Nr4a2	2:55110000-59090000	4	0.327873	-0.200848
10.5	Female	Olfr492	7:106320000-110300000	3	0.0379592	0.298472
10.5	Female	Psmb9	17:32180000-36160000	3	0.0320594	0.41212
10.5	Female	Psmc1	12:98110000-102090000	4	0.395132	-0.0984737
10.5	Female	2200002D01Rik	7:27240000-31220000	1	0.0535389	0.392143
10.5	Female	Mpp5	12:76740000-80720000	4	0.229535	-0.271861
10.5	Female	Rpp14	14:6080000-10060000	1	1.99996e-05	2.54719
10.5	Female	Lrp2	2:67580000-71560000	4	0.0806784	-0.529389
10.5	Female	Mpp6	6:48110000-52090000	1	0.0850783	0.370472
10.5	Female	Mir30c-2	1:21290000-25270000	2	0.163397	-0.258148
10.5	Female	Rpp30	19:34080000-38060000	4	0.0314194	-1.26233
10.5	Female	C730002L08Rik	19:18550000-22530000	2	0.110178	-0.390125
10.5	Female	Lrp5	19:1680000-5660000	1	0.0447391	1.12855
10.5	Female	Mprip	11:57660000-61640000	4	0.140577	-0.362131
10.5	Female	Olfr503	7:106540000-110520000	3	0.00919982	0.373242
10.5	Female	Lrpprc	17:82790000-86770000	1	0.418252	0.103261
10.5	Female	Nrbp1	5:29240000-33220000	4	0.463651	-0.0255915
10.5	Female	Mir3102	7:98880000-102860000	2	0.0177796	-1.16646
10.5	Female	Olfr506	7:106610000-110590000	3	1.99996e-05	0.538876
10.5	Female	Mir3103	7:126280000-130260000	1	0.190856	0.530381
10.5	Female	C87436	6:84430000-88410000	1	0.0639187	0.875637
10.5	Female	Nrcam	12:42320000-46300000	1	0.459731	0.00237393
10.5	Female	Tmem181c-ps	17:4620000-8600000	3	0.316274	0.013703
10.5	Female	Dach1	14:96160000-100140000	1	0.113678	0.559851
10.5	Female	C87499	4:86630000-90610000	3	0.119178	0.280561
10.5	Female	Arhgap29	3:119950000-123930000	1	0.0543389	0.363304
10.5	Female	Itgae	11:71090000-75070000	1	0.00179996	1.23489
10.5	Female	Nrde2	12:98150000-102130000	1	0.114318	0.741658
10.5	Female	Mir3107	8:21140000-25120000	1	0.206796	0.387654
10.5	Female	Mir3108	8:106930000-110910000	1	5.99988e-05	0.75564
10.5	Female	Dact2	17:12200000-16180000	1	0.00139997	0.946118
10.5	Female	Tmem184b	15:77400000-81380000	1	0.050759	0.628227
10.5	Female	Rps10	17:25630000-29610000	4	0.201476	-0.262339
10.5	Female	Mir3110	2:88620000-92600000	2	0.176936	-0.252754
10.5	Female	Psmd6	14:12120000-16100000	3	0.276414	0.256051
10.5	Female	Psmd7	8:105580000-109560000	1	0.392792	0.155928
10.5	Female	Frrs1l	4:54990000-58970000	3	0.295014	0.24626
10.5	Female	Tmem185a	X:68470000-72450000	4	1.99996e-05	-0.516014
10.5	Female	C920006O11Rik	9:76170000-80150000	1	0.0617588	1.19605
10.5	Female	Mr1	1:153140000-157120000	2	0.0160597	-0.763405
10.5	Female	Lrrc19	4:92650000-96630000	4	0.432371	-0.0349131
10.5	Female	C920009B18Rik	10:20300000-24280000	1	0.0725785	0.607474
10.5	Female	Aanat	11:114590000-118570000	1	0.444191	0.0527082
10.5	Female	Psme1	14:53570000-57550000	2	0.0107598	-0.855417
10.5	Female	Psme2	14:53590000-57570000	1	0.0124198	0.795976
10.5	Female	Mras	9:97430000-101410000	1	0.0224396	0.874356
10.5	Female	2310002L09Rik	4:71950000-75930000	3	0.0839383	0.20809
10.5	Female	Zfp101	17:31390000-35370000	4	0.00051999	-0.805683
10.5	Female	Psmg2	18:65640000-69620000	1	0.157077	0.430229
10.5	Female	Arhgap5	12:50510000-54490000	4	0.402932	-0.0748677
10.5	Female	Mir330	7:17180000-21160000	1	1.99996e-05	2.43688
10.5	Female	Tmem198	1:73470000-77450000	1	7.99984e-05	1.30953
10.5	Female	Rps19	7:22880000-26860000	1	0.0264195	1.59249
10.5	Female	Nrl	14:53520000-57500000	2	0.194156	-0.259586
10.5	Female	Phf8	X:149520000-153500000	4	1.99996e-05	-1.30215
10.5	Female	Arhgap9	10:125320000-129300000	2	0.0608788	-0.545944
10.5	Female	Olfr524	7:138200000-142180000	3	0.123698	0.365269
10.5	Female	Dapl1	2:57480000-61460000	4	0.395772	-0.0569802
10.5	Female	Slc27a1	8:69560000-73540000	3	0.418952	0.0796913
10.5	Female	2310015D24Rik	16:11520000-15500000	1	0.48145	0.0110548
10.5	Female	Nrp1	8:126350000-130330000	1	0.400012	0.0699907
10.5	Female	Dars2	1:159070000-163050000	4	0.456351	-0.0662889
10.5	Female	Phka2	X:158500000-162480000	3	1.99996e-05	0.0387587
10.5	Female	Tmem201	4:147730000-151710000	1	0.397372	0.0728543
10.5	Female	Cacfd1	2:25000000-28980000	4	0.232655	-0.106571
10.5	Female	Abca1	4:51150000-55130000	1	0.107058	0.477877
10.5	Female	Pstpip1	9:54080000-58060000	1	0.0353193	0.553669
10.5	Female	Dazap1	10:78260000-82240000	1	0.189996	0.359751
10.5	Female	Nrsn1	13:23260000-27240000	3	0.0173197	0.605776
10.5	Female	Dazap2	15:98610000-102590000	4	0.209936	-0.239854
10.5	Female	Zfp119b	17:53940000-57920000	1	0.0336993	1.03756
10.5	Female	Arhgef12	9:41100000-45080000	4	0.0794784	-0.559785
10.5	Female	Dbf4	5:6420000-10400000	1	0.0906982	0.90972
10.5	Female	Lrrc3b	14:13430000-17410000	1	0.170537	0.281822
10.5	Female	Mir344c	7:59830000-63810000	2	0.368073	-0.0194111
10.5	Female	Fstl1	16:35770000-39750000	1	3.99992e-05	1.57535
10.5	Female	Mir344d-1	7:59680000-63660000	3	1.99996e-05	0.0903164
10.5	Female	Zfp120	2:148130000-152110000	4	0.00113998	-1.13245
10.5	Female	Mir344d-2	7:59680000-63660000	3	1.99996e-05	0.0903164
10.5	Female	Tmem207	16:24520000-28500000	4	0.47913	-0.0343382
10.5	Female	Rps28	17:31820000-35800000	1	0.250015	0.367353
10.5	Female	Nrxn2	19:4410000-8390000	3	0.319814	0.153784
10.5	Female	Cacna1e	1:152720000-156700000	3	0.0604188	0.485178
10.5	Female	Lrrc41	4:114070000-118050000	1	0.129437	1.12912
10.5	Female	Mrgprb8	7:46380000-50360000	3	1.99996e-05	0.543125
10.5	Female	Mrgprd	7:143310000-147290000	2	0.444311	-0.0823248
10.5	Female	Phlpp1	1:104170000-108150000	1	0.149637	0.582647
10.5	Female	Arhgef2	3:86610000-90590000	1	0.151977	0.168144
10.5	Female	Fth1	19:7980000-11960000	1	0.00919982	1.04539
10.5	Female	Mir344i	7:60080000-64060000	3	1.99996e-05	0.149994
10.5	Female	Arhgef25	10:125190000-129170000	4	0.222836	-0.400227
10.5	Female	2310039H08Rik	17:44770000-48750000	1	0.0597788	0.385175
10.5	Female	Dbnl	11:3780000-7760000	1	0.467231	0.0298187
10.5	Female	Ptch1	13:61560000-65540000	1	0.397472	0.109784
10.5	Female	Arhgef28	13:96200000-100180000	2	0.48449	-0.0166919
10.5	Female	Mir3470b	7:142440000-146420000	1	0.00933981	0.551044
10.5	Female	Olfr545	7:100490000-104470000	2	0.360193	-0.12463
10.5	Female	Abca7	10:77990000-81970000	1	0.00375992	0.707892
10.5	Female	Zfp160	17:19000000-22980000	1	0.0051999	3.1663
10.5	Female	2310043L19Rik	1:175640000-179620000	4	0.147317	-0.289964
10.5	Female	Mir3473a	15:98180000-102160000	1	0.00139997	0.306503
10.5	Female	Arhgef37	18:59530000-63510000	3	0.288974	0.200301
10.5	Female	Phpt1	2:23570000-27550000	1	0.0724986	0.568892
10.5	Female	Olfr55	17:31170000-35150000	3	0.000619988	0.963608
10.5	Female	Fthl17-ps1	X:7040000-11020000	2	0.204716	-0.0869245
10.5	Female	Cacnb1	11:96020000-100000000	1	0.177536	0.491287
10.5	Female	Zfp180	7:22080000-26060000	4	0.325233	-0.322595
10.5	Female	Nsmce1	7:123490000-127470000	1	0.333773	0.207237
10.5	Female	Arhgef5	6:41260000-45240000	2	0.354953	-0.0842401
10.5	Female	Ftsj1	X:6250000-10230000	1	0.455791	0.0396252
10.5	Female	Nsmce3	7:62870000-66850000	4	0.119458	-0.534443
10.5	Female	Zfp2	11:48910000-52890000	4	0.283574	-0.157711
10.5	Female	Cacng2	15:76110000-80090000	3	0.00221996	1.04164
10.5	Female	Arhgef7	8:9750000-13730000	1	0.0549589	0.663851
10.5	Female	Zfp202	9:38190000-42170000	4	0.355473	-0.311517
10.5	Female	Mir3475	X:138310000-142290000	3	0.365293	0.0256587
10.5	Female	Nsmf	2:23050000-27030000	1	0.0960581	0.772561
10.5	Female	Abcb6	1:73180000-77160000	4	0.0241995	-0.656569
10.5	Female	Phyhipl	10:68590000-72570000	3	0.0954181	0.332419
10.5	Female	Zfp212	6:45920000-49900000	4	0.49481	-0.00869592
10.5	Female	Fuca1	4:133920000-137900000	4	0.422452	-0.0719561
10.5	Female	Nsun2	13:67610000-71590000	1	0.0432191	1.00886
10.5	Female	Cacng6	7:1420000-5400000	2	0.335533	-0.0467925
10.5	Female	Olfr559	7:100720000-104700000	3	0.0129197	0.463666
10.5	Female	Dcaf6	1:163460000-167440000	4	0.457371	-0.0539436
10.5	Female	Dcaf8	1:170140000-174120000	1	0.330473	0.241204
10.5	Female	Tmem234	4:127600000-131580000	1	0.214956	0.370668
10.5	Female	2410003L11Rik	11:95590000-99570000	3	0.250795	0.25095
10.5	Female	Abcc12	8:84560000-88540000	1	0.456291	0.0129629
10.5	Female	Lrrc73	17:44250000-48230000	2	0.323774	-0.195738
10.5	Female	Olfr564	7:100800000-104780000	3	0.217956	0.272505
10.5	Female	Slc30a8	15:50290000-54270000	4	0.162737	-0.519615
10.5	Female	Fut1	7:43610000-47590000	1	0.285214	0.0753316
10.5	Female	Ptgfr	3:149830000-153810000	1	0.210756	0.131937
10.5	Female	Lrrc74b	16:15560000-19540000	1	0.260595	0.221794
10.5	Female	Pias1	9:60980000-64960000	2	0.48271	-0.0251912
10.5	Female	Ptgfrn	3:99110000-103090000	1	0.0152797	0.526191
10.5	Female	Fut11	14:18690000-22670000	1	0.098038	0.426192
10.5	Female	Olfr569	7:100880000-104860000	3	0.0164997	0.375127
10.5	Female	Cadm4	7:22480000-26460000	1	0.326173	0.20457
10.5	Female	2410012E07Rik	14:68850000-72830000	2	0.0634187	-0.320985
10.5	Female	Mir376b	12:107720000-111700000	4	0.0648187	-0.080291
10.5	Female	Mir376c	12:107720000-111700000	4	0.0655787	-0.080291
10.5	Female	Jak1	4:99260000-103240000	1	0.291374	0.322037
10.5	Female	Arl11	14:59300000-63280000	1	0.416072	0.0583118
10.5	Female	Mrpl15	1:2780000-6760000	1	0.162717	0.662071
10.5	Female	Nt5dc1	10:32410000-36390000	1	0.00763985	2.04194
10.5	Female	Clca4a	3:142970000-146950000	4	0.0377392	-0.389765
10.5	Female	Cahm	17:8310000-12290000	1	0.234295	0.397987
10.5	Female	Ptgs1	2:34230000-38210000	4	0.361513	-0.154623
10.5	Female	Clca4c-ps	3:142890000-146870000	4	0.00547989	-0.152839
10.5	Female	Dclk2	3:84920000-88900000	3	0.0718986	0.46862
10.5	Female	Jakmip2	18:41680000-45660000	4	0.0659387	-0.28761
10.5	Female	Ptgs2os	1:148090000-152070000	3	0.0284594	0.43914
10.5	Female	Zfp276	8:121250000-125230000	4	0.118538	-0.239388
10.5	Female	Abce1	8:77710000-81690000	4	0.202896	-0.562178
10.5	Female	Slc35a4	18:34670000-38650000	4	0.127277	-0.502213
10.5	Female	Rreb1	13:35820000-39800000	1	0.00225995	0.828346
10.5	Female	Lrrd1	5:1840000-5820000	3	0.240875	0.172152
10.5	Female	Olfr577	7:100970000-104950000	3	0.0558189	0.312518
10.5	Female	Abcf3	16:18540000-22520000	1	0.412272	0.0619586
10.5	Female	Clcn1	6:40280000-44260000	1	0.143977	0.660039
10.5	Female	Slc35b1	11:93380000-97360000	1	0.0782984	0.527918
10.5	Female	Calcb	7:112710000-116690000	3	0.0303394	0.609294
10.5	Female	Abcg1	17:29050000-33030000	3	0.217156	0.34011
10.5	Female	Mir384	X:103340000-107320000	3	1.99996e-05	0.0693978
10.5	Female	Ntf3	6:124160000-128140000	4	0.243895	-0.206357
10.5	Female	Dcp1a	14:28470000-32450000	1	0.306154	0.183064
10.5	Female	Mir3962	7:142930000-146910000	1	0.389032	0.0975653
10.5	Female	Clcn3	8:58980000-62960000	1	0.107238	0.501102
10.5	Female	Lrriq1	10:101230000-105210000	4	0.190176	-0.447015
10.5	Female	Abcg3	5:102980000-106960000	4	0.0460591	-0.358738
10.5	Female	Calcr	6:1760000-5740000	3	0.00737985	0.36704
10.5	Female	Ntm	9:27960000-31940000	3	0.0382392	0.2802
10.5	Female	Abcg4	9:42280000-46260000	3	0.468871	0.0208818
10.5	Female	Clcn5	X:5310000-9290000	4	0.49171	-0.0473201
10.5	Female	Dcp2	18:42380000-46360000	1	0.195896	0.471132
10.5	Female	Rrnad1	3:85930000-89910000	1	0.00295994	1.20045
10.5	Female	Pigc	1:159960000-163940000	1	0.0125197	0.669541
10.5	Female	Dcpp2	17:21890000-25870000	2	0.399192	-0.0773591
10.5	Female	Dcpp3	17:21910000-25890000	4	0.0879782	-0.211757
10.5	Female	Tmem259	10:77980000-81960000	1	0.00157997	1.18177
10.5	Female	Slc35d2	13:62120000-66100000	1	0.281974	0.197476
10.5	Female	Zfp292	4:32880000-36860000	1	0.176436	0.844597
10.5	Female	Rrp36	17:44670000-48650000	1	0.0102198	0.699992
10.5	Female	Fyco1	9:121850000-125830000	4	0.382472	-0.13014
10.5	Female	Jmjd4	11:57450000-61430000	4	0.177756	-0.168106
10.5	Female	Olfr592	7:101180000-105160000	3	0.0313794	0.310729
10.5	Female	Calm5	13:1850000-5830000	1	1.99996e-05	2.63176
10.5	Female	Tmem267	13:117480000-121460000	1	0.405572	0.110628
10.5	Female	Pign	1:103660000-107640000	4	0.106138	-0.823483
10.5	Female	Lrrtm3	10:62090000-66070000	3	0.174177	0.160088
10.5	Female	Arl6ip4	5:122110000-126090000	4	0.0293194	-0.763678
10.5	Female	Pigo	4:41020000-45000000	1	0.0127397	0.943737
10.5	Female	Cldn13	5:132910000-136890000	3	0.189816	0.311949
10.5	Female	Jmjd8	17:23820000-27800000	1	0.249335	0.234822
10.5	Female	2610035F20Rik	14:120470000-124450000	4	0.00769985	-0.178602
10.5	Female	Arl6ip6	2:51190000-55170000	1	0.280974	0.548806
10.5	Female	Fzd3	14:63260000-67240000	1	0.48585	0.0105355
10.5	Female	Olfr598	7:101320000-105300000	3	0.234255	0.156889
10.5	Female	Zfp319	8:93330000-97310000	1	0.051179	0.647286
10.5	Female	Dctn4	18:58520000-62500000	1	0.0894182	1.10824
10.5	Female	Mrpl40	16:16870000-20850000	4	0.427251	-0.098141
10.5	Female	Lrwd1	5:134130000-138110000	4	0.0920982	-0.53346
10.5	Female	Zfp324	7:10960000-14940000	1	5.99988e-05	5.76355
10.5	Female	Mir449b	13:111030000-115010000	4	0.0359593	-0.409421
10.5	Female	Ptpn1	2:165930000-169910000	1	0.446171	0.0886217
10.5	Female	Mrpl41	2:22970000-26950000	4	0.473991	-0.0407557
10.5	Female	Mir449c	13:111030000-115010000	4	0.0348393	-0.409421
10.5	Female	Cldn19	4:117250000-121230000	4	0.361253	-0.157543
10.5	Female	Fzd7	1:57480000-61460000	1	0.0432191	0.849635
10.5	Female	Ptpn11	5:119190000-123170000	1	0.147277	0.348735
10.5	Female	Mir450b	X:51040000-55020000	1	0.000319994	4.36704
10.5	Female	Jph4	14:53110000-57090000	2	0.404992	-0.0659721
10.5	Female	Mir451b	11:76070000-80050000	4	0.278014	-0.0653646
10.5	Female	Mrpl43	19:43000000-46980000	4	0.315334	-0.192397
10.5	Female	Zfp330	8:80770000-84750000	4	0.00941981	-0.966793
10.5	Female	Rsl1	13:65170000-69150000	1	0.219716	0.330728
10.5	Female	Mir455	4:61250000-65230000	1	9.9998e-05	1.44718
10.5	Female	Lsm11	11:43940000-47920000	1	0.237535	0.412355
10.5	Female	Camk1g	1:191370000-195350000	1	0.0165597	0.834286
10.5	Female	Nucb1	7:43510000-47490000	1	0.0387792	0.79172
10.5	Female	Olfr606	7:101450000-105430000	2	0.400552	-0.0467429
10.5	Female	Jrkl	9:11240000-15220000	4	0.247635	-0.393722
10.5	Female	Tmem37	1:118070000-122050000	1	0.0279794	0.96012
10.5	Female	Armc5	7:126230000-130210000	4	0.0772385	-0.544401
10.5	Female	Zfp345	2:148480000-152460000	2	0.389412	-0.049411
10.5	Female	Lsm14b	2:178020000-182000000	1	0.194836	0.266907
10.5	Female	Cldn34a	X:150560000-154540000	3	1.99996e-05	0.0710024
10.5	Female	Pih1h3b	X:138060000-142040000	3	0.341753	0.0378719
10.5	Female	Armc7	11:113470000-117450000	1	0.0285994	0.58492
10.5	Female	Olfr609	7:101490000-105470000	3	0.358153	0.06925
10.5	Female	G3bp2	5:90080000-94060000	1	0.0753785	0.923359
10.5	Female	Cldn34b2	X:153140000-157120000	2	0.118918	-0.0630018
10.5	Female	Armc8	9:97560000-101540000	4	0.288374	-0.353177
10.5	Female	Mir466b-2	2:1520000-5500000	2	0.324794	-0.0899557
10.5	Female	Zfp352	4:88210000-92190000	3	0.247715	0.0964262
10.5	Female	Armc9	1:84150000-88130000	1	0.199376	0.370614
10.5	Female	Junb	8:82970000-86950000	4	0.306974	-0.366443
10.5	Female	2700046A07Rik	18:60750000-64730000	1	0.0166397	0.74973
10.5	Female	Mir466d	2:3370000-7350000	1	0.0259195	0.493148
10.5	Female	Mrpl54	10:79260000-83240000	4	0.419452	-0.147545
10.5	Female	Ptpn3	4:55300000-59280000	4	0.445191	-0.0520843
10.5	Female	Zfp354b	11:48930000-52910000	2	0.455451	-0.0337909
10.5	Female	Pik3c2g	6:137710000-141690000	2	0.379072	-0.0801014
10.5	Female	Armcx2	X:132800000-136780000	4	1.99996e-05	-1.11511
10.5	Female	Camkk1	11:71010000-74990000	2	0.0134597	-0.494382
10.5	Female	Tmem41a	16:19940000-23920000	4	0.221696	-0.358188
10.5	Female	2700049A03Rik	12:69130000-73110000	4	0.0130197	-1.14982
10.5	Female	Ablim2	5:33750000-37730000	2	0.0710586	-0.670782
10.5	Female	Zfp354c	11:48820000-52800000	4	0.283814	-0.224469
10.5	Female	Rspo2	15:41170000-45150000	3	0.135777	0.228758
10.5	Female	Cldn34-ps	X:75670000-79650000	2	0.0937581	-0.111397
10.5	Female	Tmem42	9:121020000-125000000	4	0.0129597	-1.03871
10.5	Female	Ptpn6	6:122730000-126710000	1	0.00117998	2.15636
10.5	Female	Tmem44	16:28550000-32530000	1	0.0382192	0.586567
10.5	Female	Arnt	3:93430000-97410000	4	0.132777	-0.743478
10.5	Female	Nudt14	12:110940000-114920000	1	0.345393	0.0875657
10.5	Female	Slc38a2	15:94690000-98670000	4	0.367693	-0.159052
10.5	Female	Rspry1	8:92600000-96580000	1	0.245215	0.315248
10.5	Female	Ptpra	2:128450000-132430000	1	0.346413	0.156479
10.5	Female	Mrps15	4:124040000-128020000	4	0.473731	-0.0504308
10.5	Female	Camsap3	8:1580000-5560000	2	3.99992e-05	-0.775762
10.5	Female	Cldnd2	7:41440000-45420000	1	0.0698786	1.14548
10.5	Female	Mrps18a	17:44110000-48090000	4	0.436951	-0.0706691
10.5	Female	Ptpre	7:133530000-137510000	3	0.099338	0.42296
10.5	Female	Slc38a9	13:110660000-114640000	4	0.406372	-0.0467602
10.5	Female	Nudt22	19:4990000-8970000	1	0.125817	0.529881
10.5	Female	Zfp384	6:123000000-126980000	1	0.203496	0.454932
10.5	Female	Ltbp4	7:25330000-29310000	4	0.240995	-0.121295
10.5	Female	Ddt	10:73770000-77750000	2	0.00253995	-0.766207
10.5	Female	Gabbr1	17:35040000-39020000	1	0.286814	0.292577
10.5	Female	Ptprh	7:2600000-6580000	1	0.0341793	0.915129
10.5	Female	2810032G03Rik	12:3370000-7350000	1	0.00693986	0.300727
10.5	Female	Slc39a11	11:111560000-115540000	1	5.99988e-05	1.24756
10.5	Female	Ddx10	9:51240000-55220000	4	0.430551	-0.0863515
10.5	Female	Arpp19	9:73030000-77010000	1	0.0816584	0.893888
10.5	Female	Pim1	17:27490000-31470000	4	0.323574	-0.181851
10.5	Female	Ltf	9:109010000-112990000	1	0.100738	0.586553
10.5	Female	Acad11	9:102060000-106040000	4	0.248135	-0.312485
10.5	Female	Mir471	X:64790000-68770000	3	0.208176	0.0165191
10.5	Female	Acad12	5:119610000-123590000	4	0.429051	-0.0429474
10.5	Female	Mir483	7:140650000-144630000	4	0.0552389	-0.496927
10.5	Female	Olfr632	7:101930000-105910000	3	0.0822784	0.259809
10.5	Female	Mrps28	3:6920000-10900000	1	0.209796	0.400215
10.5	Female	Acadl	1:64860000-68840000	1	0.276974	0.0451334
10.5	Female	Clec2d	6:127180000-131160000	1	0.0219996	0.943286
10.5	Female	Capn12	7:26880000-30860000	1	0.0118798	0.487523
10.5	Female	Kat8	7:125910000-129890000	1	0.0386992	0.709332
10.5	Female	Zfp397	18:21950000-25930000	4	0.275394	-0.460171
10.5	Female	Pin4	X:100110000-104090000	4	0.325633	-0.79725
10.5	Female	Ddx21	10:60600000-64580000	4	0.217736	-0.30823
10.5	Female	Katnal2	18:75040000-79020000	1	0.342153	0.124727
10.5	Female	Olfr640	7:102020000-106000000	3	0.332893	0.0906406
10.5	Female	Slc39a7	17:32030000-36010000	1	0.435311	0.0627009
10.5	Female	Gabra6	11:40320000-44300000	3	0.362893	0.0634841
10.5	Female	2810433D01Rik	11:100620000-104600000	1	0.0645587	0.609855
10.5	Female	Arsa	15:87470000-91450000	4	1.99996e-05	-1.32176
10.5	Female	Capn6	X:141820000-145800000	3	1.99996e-05	0.0406023
10.5	Female	Rtn3	19:5480000-9460000	1	0.254995	0.223311
10.5	Female	Clec2l	6:36660000-40640000	1	0.173397	0.147579
10.5	Female	Tmem64	4:13260000-17240000	1	0.0446991	1.50358
10.5	Female	Mir496b	19:14310000-18290000	1	9.9998e-05	1.41236
10.5	Female	Arsb	13:91770000-95750000	4	0.403992	-0.103685
10.5	Female	Capn7	14:29330000-33310000	1	0.134917	0.330022
10.5	Female	Clec3a	8:112410000-116390000	4	0.280974	-0.273954
10.5	Female	Tmem65	15:56820000-60800000	4	0.208216	-0.372344
10.5	Female	Tmem68	4:1570000-5550000	4	0.284674	-0.696455
10.5	Female	Ddx39b	17:33240000-37220000	1	0.208356	0.609389
10.5	Female	Gabrd	4:153390000-157370000	3	0.0736385	0.477568
10.5	Female	Pip5k1a	3:93100000-97080000	1	0.051419	0.821467
10.5	Female	Olfr648	7:102180000-106160000	2	0.299654	-0.0947657
10.5	Female	2900005J15Rik	5:23100000-27080000	1	0.231315	0.28215
10.5	Female	Pip5k1c	10:79290000-83270000	1	0.156357	0.440973
10.5	Female	2900009J06Rik	1:125770000-129750000	4	0.49371	-0.0227364
10.5	Female	Nup205	6:33170000-37150000	4	0.0812784	-0.8585
10.5	Female	Mir509	X:66010000-69990000	3	0.239955	0.0177395
10.5	Female	Pttg1ip	10:75580000-79560000	4	0.48619	-0.025763
10.5	Female	Ptx4	17:23120000-27100000	1	0.0945381	0.410159
10.5	Female	Accsl	2:91860000-95840000	4	0.112378	-0.0439967
10.5	Female	Pira7	7:1890000-5870000	3	0.182336	0.134216
10.5	Female	Gabrr1	4:31130000-35110000	2	0.276194	-0.183767
10.5	Female	Slc44a2	9:19320000-23300000	1	0.112778	0.373941
10.5	Female	Capza3	6:138040000-142020000	1	0.201656	0.110731
10.5	Female	Tmem81	1:130500000-134480000	4	0.323234	-0.107353
10.5	Female	Mir5107	18:58810000-62790000	1	0.00213996	1.42778
10.5	Female	Ly6g5c	17:33100000-37080000	1	0.00685986	1.19265
10.5	Female	Kcna10	3:105180000-109160000	1	0.290494	0.192579
10.5	Female	Kcna2	3:105100000-109080000	3	0.0285194	0.488438
10.5	Female	Zfp444	7:4170000-8150000	4	0.178636	-0.459969
10.5	Female	Ly6g6e	17:33070000-37050000	2	0.00359993	-0.796736
10.5	Female	Pisd-ps2	17:1080000-5060000	1	0.341473	0.148068
10.5	Female	Zfp445	9:120860000-124840000	4	0.0859783	-0.654184
10.5	Female	Rufy1	11:48430000-52410000	1	0.160297	0.437301
10.5	Female	Nup62cl	X:138060000-142040000	3	0.336693	0.0378719
10.5	Female	Arxes2	X:133990000-137970000	3	0.436311	0.0657443
10.5	Female	Olfr659	7:102670000-106650000	3	0.0249195	0.2458
10.5	Female	Purb	11:4470000-8450000	4	0.0453791	-1.08352
10.5	Female	Car12	9:64710000-68690000	1	0.450791	0.0276964
10.5	Female	Tmem88	11:67390000-71370000	1	0.0336993	0.802337
10.5	Female	Clic1	17:33050000-37030000	1	0.00101998	1.88131
10.5	Female	Ly75	2:58380000-62360000	3	0.181436	0.246912
10.5	Female	Slc45a3	1:129970000-133950000	4	0.299054	-0.239791
10.5	Female	3000002C10Rik	9:107830000-111810000	4	0.0186796	-0.644464
10.5	Female	Zfp455	13:65190000-69170000	1	0.0445591	0.54519
10.5	Female	Pitpnm2os1	5:122220000-126200000	1	0.0669987	0.155085
10.5	Female	Pus7	5:21770000-25750000	1	0.130777	0.533163
10.5	Female	Slc46a2	4:57910000-61890000	3	0.098838	0.239818
10.5	Female	Car2	3:12880000-16860000	2	0.000399992	-0.484908
10.5	Female	3110009F21Rik	12:108150000-112130000	4	0.148897	-0.174222
10.5	Female	Pitx2	3:127190000-131170000	3	0.00947981	0.470783
10.5	Female	Slc48a1	15:95780000-99760000	1	0.0187596	0.695807
10.5	Female	Slc4a1	11:100360000-104340000	4	0.197156	-0.200917
10.5	Female	Nutf2-ps1	8:103860000-107840000	1	0.430131	0.0566843
10.5	Female	Mir5127	18:79990000-83970000	3	0.00165997	1.09382
10.5	Female	Clk4	11:49260000-53240000	4	0.222916	-0.404738
10.5	Female	Nwd2	5:61640000-65620000	1	0.215776	0.165663
10.5	Female	Tmod1	4:44030000-48010000	3	0.255095	0.245472
10.5	Female	Asb2	12:101350000-105330000	1	0.49761	0.000525417
10.5	Female	Zfp513	5:29200000-33180000	1	0.267835	0.294521
10.5	Female	Zfp516	18:80910000-84890000	1	0.0159997	1.43536
10.5	Female	Mir539	12:107720000-111700000	4	0.0652787	-0.080291
10.5	Female	Clnk	5:36870000-40850000	1	0.237715	0.454811
10.5	Female	Mir542	X:51040000-55020000	1	0.000239995	4.36704
10.5	Female	Pycard	7:125990000-129970000	4	0.136637	-0.389829
10.5	Female	Carm1	9:19540000-23520000	1	0.0141197	1.50379
10.5	Female	Lyplal1	1:184110000-188090000	4	0.256575	-0.224669
10.5	Female	Msl1	11:96790000-100770000	1	0.000839983	1.27288
10.5	Female	Pkhd1	1:18610000-22590000	3	0.450431	0.0384026
10.5	Female	Msl2	9:99070000-103050000	1	0.315114	0.259441
10.5	Female	Kcng3	17:81630000-85610000	2	0.309034	-0.142041
10.5	Female	Galnt18	7:109770000-113750000	3	0.0610588	0.368977
10.5	Female	Lyrm7	11:52860000-56840000	1	0.000359993	1.53594
10.5	Female	Ascc3	10:48590000-52570000	4	0.295714	-0.651079
10.5	Female	Pkia	3:5360000-9340000	4	0.48939	-0.0669331
10.5	Female	Clptm1	7:17660000-21640000	1	0.0170597	1.86796
10.5	Female	Ascl1	10:85490000-89470000	3	0.00857983	0.571737
10.5	Female	Acoxl	2:125850000-129830000	3	0.141537	0.427282
10.5	Female	Msln	17:23750000-27730000	1	0.47651	0.0174017
10.5	Female	Zfp54	17:19420000-23400000	1	0.137877	0.591189
10.5	Female	Mir5622	2:150860000-154840000	1	0.437851	0.035843
10.5	Female	Zfp541	7:14070000-18050000	1	0.00547989	0.934637
10.5	Female	Ascl4	10:83920000-87900000	3	0.372453	0.097554
10.5	Female	Olfr694	7:104680000-108660000	3	0.0205196	0.256392
10.5	Female	Tmprss15	16:77090000-81070000	3	0.101438	0.424947
10.5	Female	Acp5	9:20130000-24110000	1	0.359193	0.095731
10.5	Female	Mir5624	13:91790000-95770000	1	0.49251	0.00980449
10.5	Female	Lysmd4	7:65220000-69200000	1	0.48617	0.0153677
10.5	Female	S100a10	3:91550000-95530000	1	0.113538	0.680932
10.5	Female	Acp6	3:95150000-99130000	4	0.104018	-0.41713
10.5	Female	Casc3	11:96800000-100780000	1	0.0145597	0.620123
10.5	Female	Galnt9	5:108600000-112580000	4	0.255635	-0.25607
10.5	Female	Kcnh7	2:61180000-65160000	2	0.233115	-0.110841
10.5	Female	Zfp563	17:31080000-35060000	3	0.00193996	0.654921
10.5	Female	Slc5a8	10:86880000-90860000	3	0.49731	0.00305252
10.5	Female	Clstn3	6:122460000-126440000	3	0.49231	0.0169459
10.5	Female	Msra	14:62440000-66420000	4	0.160277	-0.430701
10.5	Female	Slc5a9	4:109900000-113880000	3	0.159157	0.167986
10.5	Female	S100a2	3:88590000-92570000	2	0.355593	-0.0317771
10.5	Female	Acrv1	9:34690000-38670000	3	0.0393392	0.388427
10.5	Female	Oaf	9:41230000-45210000	1	0.0572589	0.741233
10.5	Female	Msrb2	2:17370000-21350000	4	0.240395	-0.336447
10.5	Female	Mir582	13:107320000-111300000	2	0.465071	-0.0233049
10.5	Female	Clu	14:63960000-67940000	4	0.391052	-0.0289789
10.5	Female	Oas1c	5:118810000-122790000	1	0.210216	0.258038
10.5	Female	Mir592	6:25930000-29910000	3	0.119998	0.205418
10.5	Female	Mss51	14:18490000-22470000	2	0.220616	-0.27621
10.5	Female	Zfp58	13:65500000-69480000	1	0.233035	0.251898
10.5	Female	Mst1	9:106080000-110060000	1	0.0109998	0.612585
10.5	Female	Mir598	14:61720000-65700000	3	0.00115998	1.38693
10.5	Female	Asic4	1:73450000-77430000	1	0.000179996	1.73037
10.5	Female	Ganab	19:6890000-10870000	1	0.00937981	1.00483
10.5	Female	Zfp583	7:4330000-8310000	1	0.339453	0.0546408
10.5	Female	Mir615	15:101010000-104990000	1	0.000219996	2.13648
10.5	Female	Asic5	3:79990000-83970000	2	0.48951	-0.00550384
10.5	Female	Gap43	16:40340000-44320000	2	0.201916	-0.139667
10.5	Female	Kcnj12	11:59020000-63000000	4	0.189876	-0.159708
10.5	Female	Oas1f	5:118840000-122820000	3	0.0293994	0.727144
10.5	Female	Lzts1	8:67140000-71120000	1	0.195776	0.320194
10.5	Female	Pla2g12a	3:127870000-131850000	3	0.344473	0.10728
10.5	Female	Msx1	5:35820000-39800000	3	0.00917982	0.242582
10.5	Female	Acsm1	7:117610000-121590000	3	0.128017	0.380221
10.5	Female	Acsm2	7:117560000-121540000	3	0.183216	0.263149
10.5	Female	4833423E24Rik	2:83510000-87490000	1	0.366373	0.114096
10.5	Female	Tmx1	12:68450000-72430000	4	0.335813	-0.182404
10.5	Female	Slc6a2	8:90960000-94940000	3	0.317794	0.129212
10.5	Female	Asnsd1	1:51350000-55330000	1	0.319974	0.169376
10.5	Female	Olfr714	7:105070000-109050000	3	0.0190196	0.270299
10.5	Female	Asph	4:7660000-11640000	1	0.0841183	0.796647
10.5	Female	4921501E09Rik	17:31060000-35040000	3	0.0147997	0.533082
10.5	Female	Cmip	8:115340000-119320000	1	1.99996e-05	1.83387
10.5	Female	R3hdm4	10:77910000-81890000	1	0.000159997	1.02951
10.5	Female	Acss3	10:105120000-109100000	4	0.286434	-0.272412
10.5	Female	R3hdml	2:161490000-165470000	1	0.112738	0.294923
10.5	Female	Zfp607b	7:25670000-29650000	4	0.229775	-0.426408
10.5	Female	Saa3	7:44710000-48690000	1	0.00609988	1.34925
10.5	Female	Obox2	7:13380000-17360000	3	0.0123198	0.26956
10.5	Female	4921507P07Rik	6:48590000-52570000	4	1.99996e-05	-0.414187
10.5	Female	Kcnk1	8:123990000-127970000	4	0.00275994	-0.485461
10.5	Female	Mtag2	7:43360000-47340000	1	0.448931	0.0427337
10.5	Female	Obox5	7:13750000-17730000	3	0.0775984	0.26956
10.5	Female	Catsper3	13:53780000-57760000	3	0.433991	0.0557413
10.5	Female	Actc1	2:112050000-116030000	4	0.0939981	-0.581427
10.5	Female	Mir6343	1:74500000-78480000	3	0.00321994	0.328483
10.5	Female	Sae1	7:14380000-18360000	1	1.99996e-05	3.06929
10.5	Female	Slc7a10	7:33180000-37160000	2	0.0139397	-0.575686
10.5	Female	Safb2	17:54580000-58560000	1	0.00427991	1.53792
10.5	Female	Olfr729	14:48140000-52120000	3	0.0047799	0.349984
10.5	Female	Tnfrsf11a	1:103780000-107760000	4	0.207616	-0.347315
10.5	Female	Mir6348	1:166490000-170470000	2	0.111078	-0.197719
10.5	Female	Gata1	X:5960000-9940000	3	1.99996e-05	0.107279
10.5	Female	Pla2g5	4:136860000-140840000	3	0.0133597	0.883259
10.5	Female	Tnfrsf12a	17:21670000-25650000	1	0.186116	0.62369
10.5	Female	Pla2g6	15:77320000-81300000	1	0.0117598	1.04473
10.5	Female	Mterf1b	5:2190000-6170000	4	0.0751785	-0.488227
10.5	Female	Sall4	2:166760000-170740000	1	0.266975	0.152332
10.5	Female	4921524J17Rik	8:83430000-87410000	1	0.0244595	0.947169
10.5	Female	Cavin1	11:98970000-102950000	3	0.0646587	0.464683
10.5	Female	Gata5os	2:178330000-182310000	1	0.0719986	0.597688
10.5	Female	Gata6	18:9050000-13030000	1	0.346473	0.159425
10.5	Female	Gatad1	5:1640000-5620000	1	0.0530989	0.798195
10.5	Female	Actn4	7:26960000-30940000	1	0.0051599	1.24382
10.5	Female	Plac8	5:98570000-102550000	1	0.352373	0.0917131
10.5	Female	Mafg	11:118630000-122610000	1	0.0200196	0.566837
10.5	Female	Mtfmt	9:63430000-67410000	4	0.351913	-0.0392458
10.5	Female	Gatad2b	3:88340000-92320000	2	0.0177996	-0.755469
10.5	Female	Plac8l1	18:40190000-44170000	2	0.0301794	-0.477409
10.5	Female	Kcnmb1	11:31960000-35940000	4	0.213636	-0.281499
10.5	Female	Mir6357	18:68510000-72490000	1	0.193596	0.240976
10.5	Female	Tnfrsf21	17:41010000-44990000	1	0.159077	0.136661
10.5	Female	Mir6358	18:74170000-78150000	4	0.429691	-0.0438084
10.5	Female	Gatc	5:113340000-117320000	4	0.241575	-0.192477
10.5	Female	Slc7a9	7:33440000-37420000	1	0.048459	0.84076
10.5	Female	Ate1	7:128520000-132500000	1	0.134117	0.406488
10.5	Female	Atf1	15:98220000-102200000	4	0.444431	-0.0787429
10.5	Female	Plat	8:20750000-24730000	1	0.111658	0.579756
10.5	Female	Mir6363	16:48720000-52700000	2	0.0102998	-0.598696
10.5	Female	Rab21	10:113310000-117290000	1	0.434371	0.0604662
10.5	Female	Tnfrsf8	4:143310000-147290000	2	1.99996e-05	-0.708466
10.5	Female	Gatsl3	11:2210000-6190000	1	0.129837	0.606619
10.5	Female	Cnga2	X:69990000-73970000	3	0.381632	0.0628557
10.5	Female	Odf3	7:138840000-142820000	2	0.233595	-0.267481
10.5	Female	Slc9a1	4:131360000-135340000	1	0.425031	0.0506533
10.5	Female	Atf5	7:42810000-46790000	4	0.217836	-0.512017
10.5	Female	Olfr745	14:48640000-52620000	3	0.0795584	0.397875
10.5	Female	Rab25	3:86540000-90520000	1	0.150477	0.28707
10.5	Female	Mir6366	16:16160000-20140000	1	0.206476	0.504137
10.5	Female	Kcnq1	7:141100000-145080000	2	0.384092	-0.126627
10.5	Female	Olfr747	14:48680000-52660000	3	0.00867983	0.397875
10.5	Female	Mageb16-ps1	X:142550000-146530000	3	0.48723	0.0401017
10.5	Female	Odf4	11:66920000-70900000	2	0.268215	-0.289157
10.5	Female	Acvr1	2:56560000-60540000	1	0.000139997	1.61728
10.5	Female	Zfp655	5:143230000-147210000	4	0.327093	-0.263635
10.5	Female	Cbr1	16:91600000-95580000	4	0.0740185	-0.65218
10.5	Female	Cnih2	19:3090000-7070000	1	0.0638787	0.317935
10.5	Female	Zfp658	7:41560000-45540000	1	0.285774	0.291896
10.5	Female	Slc9a6	X:54600000-58580000	2	0.00125997	-0.234329
10.5	Female	Atg10	13:89220000-93200000	1	0.332913	0.166306
10.5	Female	Mageb4	X:84250000-88230000	3	0.131637	0.00995382
10.5	Female	Kcnq5	1:19960000-23940000	4	0.463411	-0.0542555
10.5	Female	Platr7	10:82550000-86530000	2	0.193896	-0.287976
10.5	Female	Slc9a8	2:165420000-169400000	1	0.201956	0.251733
10.5	Female	4930402F11Rik	7:67490000-71470000	4	0.312654	-0.0933057
10.5	Female	Atg13	2:89710000-93690000	1	0.148597	0.557523
10.5	Female	Zfp668	7:125870000-129850000	1	0.285014	0.316232
10.5	Female	Plau	14:18830000-22810000	1	0.181536	0.336551
10.5	Female	Tnfsf8	4:61860000-65840000	3	0.380772	0.0616016
10.5	Female	Rab30	7:90740000-94720000	1	0.047739	1.17975
10.5	Female	Mir6376	6:86100000-90080000	4	0.472531	-0.0204696
10.5	Female	Ogfrl1	1:21380000-25360000	4	0.341813	-0.215265
10.5	Female	Gbp5	3:140490000-144470000	2	0.407832	-0.0494485
10.5	Female	Cbx2	11:117020000-121000000	4	0.00167997	-0.911339
10.5	Female	Kcnt1	2:23860000-27840000	1	0.203536	0.0451046
10.5	Female	Slc9c1	16:43530000-47510000	3	0.228335	0.217046
10.5	Female	Gbp6	5:103290000-107270000	4	0.134377	-0.336075
10.5	Female	Plbd1	6:134660000-138640000	1	0.437831	0.0464475
10.5	Female	Tnip1	11:52960000-56940000	1	0.000739985	1.18114
10.5	Female	Cnn2	10:77980000-81960000	1	0.00157997	1.18177
10.5	Female	Mir6381	3:140620000-144600000	4	0.386932	-0.346685
10.5	Female	4930404I05Rik	16:89010000-92990000	4	0.0148397	-0.757745
10.5	Female	Magi2	5:17900000-21880000	3	0.0417592	0.301057
10.5	Female	Rab33b	3:49480000-53460000	4	0.237775	-0.306272
10.5	Female	Zfp689	7:125440000-129420000	4	0.0829383	-0.427218
10.5	Female	Kcnv1	15:43110000-47090000	3	0.448511	0.0314274
10.5	Female	Rab35	5:113630000-117610000	4	0.236995	-0.297923
10.5	Female	Kcnv2	19:25320000-29300000	4	0.174517	-0.226491
10.5	Female	4930405A10Rik	14:20540000-24520000	4	0.0433391	-0.203886
10.5	Female	4930405D11Rik	11:88800000-92780000	2	0.221796	-0.114889
10.5	Female	Plcb4	2:133740000-137720000	1	1.99996e-05	1.53839
10.5	Female	Mir6387	12:13800000-17780000	1	0.108638	0.375812
10.5	Female	Sarnp	10:126820000-130800000	1	0.433411	0.152785
10.5	Female	4930405L22Rik	5:43930000-47910000	3	0.162657	0.209072
10.5	Female	Sars	3:106440000-110420000	1	0.0146997	1.42462
10.5	Female	Kctd12	14:100980000-104960000	4	0.114278	-0.638935
10.5	Female	Majin	19:4180000-8160000	2	0.140157	-0.353205
10.5	Female	Slco3a1	7:72550000-76530000	4	0.138597	-0.362782
10.5	Female	Atl1	12:67890000-71870000	1	0.460731	0.0502404
10.5	Female	Plcg1	2:158730000-162710000	1	0.0160397	1.50741
10.5	Female	Kctd15	7:32650000-36630000	1	0.186496	0.402356
10.5	Female	Tnnc1	14:29200000-33180000	1	0.322354	0.213471
10.5	Female	Cnot4	6:33130000-37110000	4	0.0819984	-0.9675
10.5	Female	Olfr782	10:127350000-131330000	3	0.00581988	0.571113
10.5	Female	Ccdc103	11:100880000-104860000	1	0.318954	0.217823
10.5	Female	Rab3gap2	1:183200000-187180000	1	0.00603988	1.23237
10.5	Female	Olfr786	10:127430000-131410000	3	0.00207996	0.504249
10.5	Female	Slco6c1	1:95120000-99100000	3	1.99996e-05	0.35152
10.5	Female	Mir6397	4:106080000-110060000	1	0.0858983	0.188536
10.5	Female	Atoh8	6:70230000-74210000	1	0.0436991	0.823405
10.5	Female	Adam23	1:61440000-65420000	3	0.0226395	0.438658
10.5	Female	Mamdc2	19:21440000-25420000	4	0.167197	-0.374033
10.5	Female	Tnp1	1:71010000-74990000	1	0.249935	0.11183
10.5	Female	Mir6401	7:137770000-141750000	1	0.474651	0.00431124
10.5	Female	Gcm2	13:39100000-43080000	4	0.423092	-0.104593
10.5	Female	Pld2	11:68540000-72520000	2	0.351253	-0.147483
10.5	Female	Kctd6	14:6210000-10190000	1	0.131857	0.391203
10.5	Female	Olfr1008	2:83680000-87660000	3	0.469771	0.0362962
10.5	Female	Zfp740	15:100200000-104180000	1	0.332293	0.25191
10.5	Female	Kctd8	5:67340000-71320000	3	0.0750185	0.183531
10.5	Female	Ccdc125	13:98660000-102640000	4	0.219556	-0.166921
10.5	Female	Olfr803	10:127690000-131670000	4	0.00411992	-0.326741
10.5	Female	Mturn	6:52680000-56660000	1	0.467291	0.0186747
10.5	Female	Zfp748	13:65550000-69530000	1	0.052299	0.709575
10.5	Female	Cntd1	11:99270000-103250000	1	0.348433	0.127932
10.5	Female	Olfr1012	2:83760000-87740000	3	0.242735	0.125672
10.5	Female	Gcnt4	13:94920000-98900000	1	0.166517	0.306019
10.5	Female	Olfr1014	2:83770000-87750000	4	0.0204596	-0.772658
10.5	Female	Atp13a3	16:28380000-32360000	4	0.315554	-0.178412
10.5	Female	Cntfr	4:39690000-43670000	1	0.116538	0.423422
10.5	Female	Zfp759	13:65120000-69100000	2	0.0216196	-0.200287
10.5	Female	Mtx2	2:72820000-76800000	4	0.0536389	-0.517415
10.5	Female	Olfr1015	2:83780000-87760000	3	0.256895	0.119699
10.5	Female	Olfr810	10:127790000-131770000	3	0.474651	0.0155834
10.5	Female	Tns2	15:100100000-104080000	1	0.352133	0.186688
10.5	Female	Sbsn	7:28750000-32730000	1	0.000359993	1.13947
10.5	Female	Zfp764	7:125400000-129380000	4	0.48965	-0.00611262
10.5	Female	Cntn2	1:130540000-134520000	3	0.392172	0.114043
10.5	Female	Atp1a1	3:99600000-103580000	1	0.0050399	1.04875
10.5	Female	Mir6412	17:28250000-32230000	2	0.130857	-0.527602
10.5	Female	Scaf1	7:43010000-46990000	4	0.433711	-0.106706
10.5	Female	Cntn4	6:103670000-107650000	3	0.210096	0.161677
10.5	Female	Rabepk	2:32790000-36770000	2	0.418192	-0.0802155
10.5	Female	Zfp773	7:5130000-9110000	1	3.99992e-05	2.00271
10.5	Female	Kdm4a	4:116180000-120160000	1	0.0144797	0.795805
10.5	Female	Plekha7	7:114180000-118160000	2	0.137397	-0.340667
10.5	Female	Rabgap1l	1:158790000-162770000	4	0.189656	-0.286393
10.5	Female	Slitrk5	14:109670000-113650000	1	0.443791	0.0380528
10.5	Female	Plekha8	6:52590000-56570000	1	0.0258595	1.09228
10.5	Female	Olfr1028	2:83950000-87930000	2	0.374393	-0.0556722
10.5	Female	Kdm4d	9:12500000-16480000	1	0.260175	0.244218
10.5	Female	Muc5b	7:139830000-143810000	2	0.0165197	-0.636086
10.5	Female	Zfp780b	7:25970000-29950000	4	0.155577	-0.43171
10.5	Female	Kdm5a	6:118360000-122340000	4	0.408252	-0.1361
10.5	Female	Mansc4	6:145080000-149060000	1	0.293234	0.141211
10.5	Female	Olfr103	17:35330000-39310000	3	0.269575	0.185825
10.5	Female	Olfr829	9:16850000-20830000	4	0.369173	-0.267572
10.5	Female	Adamts13	2:24970000-28950000	4	0.112598	-0.161071
10.5	Female	Map10	8:123660000-127640000	2	0.249515	-0.0231923
10.5	Female	Olfr1032	2:84000000-87980000	4	0.0719986	-0.170208
10.5	Female	Olfr830	9:16870000-20850000	2	0.050779	-0.240583
10.5	Female	Adamts14	10:59270000-63250000	1	0.241615	0.0867192
10.5	Female	Slu7	11:41430000-45410000	4	0.387612	-0.21834
10.5	Female	Scap	9:108330000-112310000	1	0.00719986	0.899029
10.5	Female	4930432K21Rik	8:82140000-86120000	1	0.0586988	1.0605
10.5	Female	Olfr1033	2:84020000-88000000	4	0.143777	-0.237248
10.5	Female	Rac1	5:141520000-145500000	1	0.404012	0.242373
10.5	Female	Cntrob	11:67320000-71300000	1	0.198416	0.432214
10.5	Female	Tomm22	15:77670000-81650000	1	0.0767185	0.309229
10.5	Female	Mir654	12:107720000-111700000	4	0.0651187	-0.080291
10.5	Female	Zfp791	8:83120000-87100000	3	0.209396	0.249934
10.5	Female	Map1lc3b	8:119590000-123570000	1	0.0634787	0.337452
10.5	Female	Mum1l1	X:137210000-141190000	4	0.262515	-1.31802
10.5	Female	4930433N12Rik	9:1190000-5170000	3	0.386112	0.0459819
10.5	Female	Ccdc159	9:19920000-23900000	4	0.0893782	-0.427904
10.5	Female	Mir664	1:183240000-187220000	1	0.000319994	2.50975
10.5	Female	Atp4b	8:11390000-15370000	4	0.230075	-0.149733
10.5	Female	Olfr845	9:17330000-21310000	3	0.188236	0.247717
10.5	Female	4930440C22Rik	1:92790000-96770000	3	0.145977	0.18072
10.5	Female	Coch	12:49590000-53570000	2	0.205916	-0.213887
10.5	Female	Mir669a-11	17:49270000-53250000	4	0.00451991	-0.399996
10.5	Female	Mup16	4:59510000-63490000	3	0.0701986	0.384392
10.5	Female	Rad23b	4:53350000-57330000	4	0.48567	-0.0249762
10.5	Female	Rad50	11:51700000-55680000	4	0.00699986	-0.898467
10.5	Female	Top1mt	15:73670000-77650000	1	0.353873	0.162062
10.5	Female	Cog2	8:122520000-126500000	4	0.150857	-0.310253
10.5	Female	Gem	4:9700000-13680000	4	0.0309794	-0.842311
10.5	Female	Scarna6	1:85780000-89760000	1	0.102798	0.218306
10.5	Female	Top2a	11:97020000-101000000	4	0.289394	-0.29893
10.5	Female	Mir669g	2:8470000-12450000	1	0.112498	0.229156
10.5	Female	Map3k14	11:101260000-105240000	4	0.261255	-0.389037
10.5	Female	Adamtsl2	2:25070000-29050000	4	0.177636	-0.029068
10.5	Female	Olfr857	9:17710000-21690000	3	0.000859983	0.368704
10.5	Female	Topors	4:38260000-42240000	1	0.262735	0.439782
10.5	Female	Mir669j	2:8470000-12450000	1	0.113138	0.229156
10.5	Female	Zfp830	11:80760000-84740000	1	0.411992	0.0974718
10.5	Female	Map3k2	18:30160000-34140000	1	0.317514	0.197044
10.5	Female	Tor1a	2:28960000-32940000	3	0.179056	0.182514
10.5	Female	Mir669p-1	17:49270000-53250000	4	0.00367993	-0.399996
10.5	Female	Zfp846	9:18580000-22560000	4	0.392852	-0.171544
10.5	Female	Plk2	13:108390000-112370000	1	0.474131	0.0148535
10.5	Female	Ccdc185	1:180740000-184720000	3	0.466971	0.0195519
10.5	Female	Mir671	5:22590000-26570000	1	0.0141397	0.761911
10.5	Female	Scg2	1:77440000-81420000	3	0.104958	0.217914
10.5	Female	4930448C13Rik	12:13050000-17030000	3	0.0160397	0.442998
10.5	Female	Gfod1	13:41300000-45280000	4	0.0561389	-0.40328
10.5	Female	Atp6ap2	X:10580000-14560000	3	0.473671	0.0282035
10.5	Female	Ccdc187	2:24290000-28270000	2	0.304734	-0.243411
10.5	Female	Raet1c	10:20170000-24150000	2	0.461411	-0.0203055
10.5	Female	Gfpt1	6:85040000-89020000	4	0.429951	-0.0733545
10.5	Female	Zfp866	8:67770000-71750000	1	0.207876	0.433999
10.5	Female	Pln	10:51330000-55310000	1	0.0727785	0.694765
10.5	Female	Gfra1	19:56450000-60430000	3	0.052139	0.428694
10.5	Female	Mxd1	6:84660000-88640000	1	0.0263995	0.734428
10.5	Female	Rag2	2:99620000-103600000	4	0.379652	-0.254262
10.5	Female	Atp6v0c	17:22160000-26140000	1	0.180616	0.504063
10.5	Female	4930449E01Rik	14:103490000-107470000	1	0.161817	0.523199
10.5	Female	Rai1	11:58140000-62120000	1	3.99992e-05	1.46257
10.5	Female	Atp6v0d1	8:103560000-107540000	4	0.243495	-0.191872
10.5	Female	Olfr1079	2:84530000-88510000	1	0.472651	0.00638446
10.5	Female	Col24a1	3:143290000-147270000	1	0.223976	0.280951
10.5	Female	Olfr876	9:35800000-39780000	2	0.0741585	-0.281269
10.5	Female	Mir682	13:73640000-77620000	4	0.294034	-0.101131
10.5	Female	Scgb2b15	7:30820000-34800000	3	0.426971	0.216973
10.5	Female	Gga2	7:120020000-124000000	1	0.0323394	1.29375
10.5	Female	4930452B06Rik	14:6660000-10640000	1	0.425171	0.0651849
10.5	Female	Col2a1	15:96000000-99980000	1	0.338513	0.207249
10.5	Female	4930453H23Rik	X:19220000-23200000	3	0.206576	0.0381173
10.5	Female	Ccdc36	9:106420000-110400000	1	0.420412	0.0271685
10.5	Female	Mir687	14:71200000-75180000	1	0.129197	0.503568
10.5	Female	Scgb2b27	7:32010000-35990000	3	0.0316994	0.31964
10.5	Female	Olfr109	17:35460000-39440000	3	0.246775	0.17298
10.5	Female	Plppr2	9:19930000-23910000	2	0.472631	-0.0206896
10.5	Female	Ralgps2	1:154930000-158910000	1	0.0450591	0.626642
10.5	Female	Ccdc42	11:66580000-70560000	1	0.123598	0.38053
10.5	Female	Plppr3	10:77870000-81850000	1	0.0139997	0.680619
10.5	Female	Zfp930	8:67200000-71180000	4	0.421592	-0.078692
10.5	Female	Col5a1	2:25880000-29860000	1	0.426611	0.0414481
10.5	Female	Ggt1	10:73570000-77550000	2	0.432711	-0.102002
10.5	Female	Col5a3	9:18810000-22790000	3	0.102218	0.302768
10.5	Female	Ccdc54	16:48590000-52570000	3	0.182396	0.214324
10.5	Female	Mycbp2	14:101340000-105320000	1	0.281434	0.274299
10.5	Female	Mycbpap	11:92520000-96500000	4	0.378532	-0.213622
10.5	Female	Olfr899	9:36360000-40340000	3	0.144237	0.147808
10.5	Female	Olfr11	13:19630000-23610000	3	1.99996e-05	0.743838
10.5	Female	Ccdc6	10:68090000-72070000	1	0.00777984	1.04719
10.5	Female	Ranbp17	11:31510000-35490000	1	0.448391	0.0330262
10.5	Female	Scml2	X:159160000-163140000	3	1.99996e-05	0.0645474
10.5	Female	Atp8b2	3:87960000-91940000	1	0.434351	0.0726384
10.5	Female	Ranbp2	10:56440000-60420000	1	0.170997	0.532563
10.5	Female	Ccdc61	7:16910000-20890000	2	0.128337	-0.202351
10.5	Female	4930467D21Rik	5:95390000-99370000	3	0.230895	0.142752
10.5	Female	Ccdc62	5:121930000-125910000	4	0.149377	-0.330359
10.5	Female	Ranbp3	17:54670000-58650000	1	0.0100998	1.36717
10.5	Female	Mir6908	10:76440000-80420000	4	0.48105	-0.0179127
10.5	Female	Plut	5:145270000-149250000	3	0.0196996	0.459109
10.5	Female	Olfr904	9:36460000-40440000	3	0.242055	0.112813
10.5	Female	Plvap	8:69510000-73490000	3	0.228255	0.0137868
10.5	Female	Olfr1104	2:85020000-89000000	2	0.365613	-0.0357324
10.5	Female	Scn1b	7:29120000-33100000	2	0.00291994	-0.612303
10.5	Female	Ccdc66	14:25500000-29480000	4	0.366793	-0.202089
10.5	Female	Adgrf2	17:40740000-44720000	4	0.303454	-0.282861
10.5	Female	Plxdc1	11:95980000-99960000	4	0.364193	-0.154782
10.5	Female	Ghsr	3:25370000-29350000	2	0.0687386	-0.472098
10.5	Female	Adgrf4	17:40690000-44670000	2	0.367573	-0.0966829
10.5	Female	4930471M09Rik	6:89440000-93420000	4	0.381972	-0.133169
10.5	Female	Colca2	9:49270000-53250000	3	0.00227995	0.690514
10.5	Female	Atraid	5:29040000-33020000	1	0.337073	0.267096
10.5	Female	Gigyf1	5:135510000-139490000	1	0.049859	0.971197
10.5	Female	Tpst2	5:110270000-114250000	1	0.368493	0.0947529
10.5	Female	Olfr910	9:36530000-40510000	4	0.0240995	-0.507098
10.5	Female	Plxna4os1	6:30510000-34490000	1	0.132077	0.327473
10.5	Female	Mir6920	11:51400000-55380000	3	0.0810784	0.665234
10.5	Female	Ccdc77	6:118350000-122330000	4	0.148257	-0.451866
10.5	Female	Plxnb2	15:87170000-91150000	1	0.0224396	1.97833
10.5	Female	Myh14	7:42660000-46640000	3	0.0278794	0.470593
10.5	Female	Zfp955a	17:31250000-35230000	3	1.99996e-05	0.102135
10.5	Female	Mir6921	11:58200000-62180000	1	1.99996e-05	1.34432
10.5	Female	Olfr913	9:36590000-40570000	3	0.0386792	0.291145
10.5	Female	Scn8a	15:98870000-102850000	3	0.00213996	0.992313
10.5	Female	Atxn1l	8:107730000-111710000	4	0.238395	-0.422287
10.5	Female	Gimap6	6:46700000-50680000	2	0.341053	-0.105047
10.5	Female	Pm20d1	1:129790000-133770000	3	0.348133	0.123173
10.5	Female	Adgrl3	5:79020000-83000000	4	0.49459	-0.031968
10.5	Female	Gimap9	6:46670000-50650000	4	0.0669387	-0.454436
10.5	Female	Atxn7l1	12:31140000-35120000	1	0.00099998	1.10181
10.5	Female	Gin1	1:95770000-99750000	1	0.0049999	2.39351
10.5	Female	4930480M12Rik	12:24210000-28190000	4	0.228675	-0.0549378
10.5	Female	Raph1	1:58560000-62540000	4	0.0808584	-0.50167
10.5	Female	Gip	11:94020000-98000000	2	0.108078	-0.407997
10.5	Female	Comt	16:16420000-20400000	1	0.0610788	0.551097
10.5	Female	Traf7	17:22520000-26500000	1	0.0873783	0.601874
10.5	Female	Rarb	14:15080000-19060000	4	0.00125997	-0.356596
10.5	Female	AU016765	17:62550000-66530000	4	0.00683986	-0.562319
10.5	Female	Zfp974	7:25920000-29900000	4	0.0917782	-0.482271
10.5	Female	4930487D11Rik	5:36340000-40320000	3	0.425231	0.0640204
10.5	Female	AU019990	2:130590000-134570000	2	0.0322994	-0.437846
10.5	Female	Olfr930	9:36930000-40910000	3	0.138677	0.196046
10.5	Female	Ccdc91	6:145470000-149450000	4	0.457211	-0.0227297
10.5	Female	4930487H11Rik	1:60790000-64770000	1	0.0129997	0.955036
10.5	Female	AU021092	16:3220000-7200000	1	0.118758	0.465797
10.5	Female	Scrt2	2:150080000-154060000	3	0.00245995	0.781261
10.5	Female	Olfr934	9:36980000-40960000	3	0.147337	0.181381
10.5	Female	Myl9	2:154770000-158750000	1	0.0812384	0.543584
10.5	Female	Adk	14:19070000-23050000	1	0.125897	0.544344
10.5	Female	Pms2	5:141910000-145890000	1	0.448971	0.0420316
10.5	Female	Tram2	1:19070000-23050000	1	0.0162597	2.15446
10.5	Female	Copg2	6:28890000-32870000	4	0.0124798	-0.958758
10.5	Female	Zfp984	4:145800000-149780000	3	1.99996e-05	0.589799
10.5	Female	Adm2	15:87320000-91300000	2	0.0354393	-0.713644
10.5	Female	Zfp987	4:144090000-148070000	3	0.0675586	0.144973
10.5	Female	Olfr1136	2:85690000-89670000	2	0.362973	-0.042796
10.5	Female	Zfp991	4:144270000-148250000	4	0.00365993	-0.314972
10.5	Female	AU040320	4:124750000-128730000	4	0.0837783	-0.681865
10.5	Female	Trappc10	10:76240000-80220000	4	0.168897	-0.251471
10.5	Female	Mylk4	13:30780000-34760000	2	0.261155	-0.185744
10.5	Female	Zfp995	17:19900000-23880000	4	0.420692	-0.163173
10.5	Female	Trappc12	12:26750000-30730000	1	0.0232595	0.971441
10.5	Female	Scyl3	1:161920000-165900000	1	0.48937	0.00389715
10.5	Female	Rasd2	8:73210000-77190000	4	0.412792	-0.0330689
10.5	Female	Cckar	5:51700000-55680000	1	0.0611988	0.646877
10.5	Female	Mir6953	15:74240000-78220000	3	0.398752	0.0978015
10.5	Female	Aurkaip1	4:153830000-157810000	1	0.354273	0.153567
10.5	Female	Adpgk	9:57290000-61270000	1	0.366333	0.146871
10.5	Female	Adprh	16:36450000-40430000	1	0.136217	0.771084
10.5	Female	Masp2	4:146600000-150580000	1	0.279114	0.217749
10.5	Female	Mast1	8:82930000-86910000	3	0.0827783	0.607618
10.5	Female	Rasgrf2	13:89980000-93960000	3	0.0387192	0.770226
10.5	Female	Mast2	4:114460000-118440000	1	0.48151	0.00744255
10.5	Female	Mir6959	15:87300000-91280000	1	0.0460391	0.74544
10.5	Female	Adra1b	11:41830000-45810000	3	0.314874	0.12055
10.5	Female	Mast4	13:101330000-105310000	1	0.456251	0.0333604
10.5	Female	Olfr955	9:37470000-41450000	4	0.120358	-0.432413
10.5	Female	Sdccag3	2:24380000-28360000	1	0.192396	0.335305
10.5	Female	Ccl21a	4:40770000-44750000	3	0.098858	0.712156
10.5	Female	Adra2a	19:52040000-56020000	4	0.407072	-0.0365051
10.5	Female	Ccl21b	4:39900000-43880000	3	0.147817	0.320154
10.5	Female	Pnp2	14:48950000-52930000	2	0.203336	-0.147513
10.5	Female	Olfr1157	2:85960000-89940000	2	0.366653	-0.0334432
10.5	Female	Pnpla3	15:82160000-86140000	4	0.329173	-0.146263
10.5	Female	Matn2	15:32300000-36280000	1	5.99988e-05	0.516152
10.5	Female	Sdhaf1	7:28320000-32300000	1	0.186736	0.434282
10.5	Female	Ccl27a	4:39770000-43750000	1	0.231335	0.418664
10.5	Female	Olfr961	9:37640000-41620000	2	0.327853	-0.0732096
10.5	Female	Gkn1	6:85350000-89330000	3	0.341673	0.151282
10.5	Female	Ccl3	11:81640000-85620000	4	0.105818	-0.587772
10.5	Female	4930515B02Rik	4:138870000-142850000	1	0.414392	0.064758
10.5	Female	Olfr967	9:37750000-41730000	3	0.00815984	0.347332
10.5	Female	Treml2	17:46300000-50280000	1	0.386312	0.105965
10.5	Female	Mir6978	17:55210000-59190000	2	0.437851	-0.0348302
10.5	Female	Olfr968	9:37770000-41750000	3	0.0839783	0.231106
10.5	Female	Myo3b	2:68030000-72010000	3	0.368193	0.179229
10.5	Female	Aebp1	11:3860000-7840000	1	0.0617188	0.723635
10.5	Female	Mir6981	18:35970000-39950000	2	0.0234995	-0.56856
10.5	Female	4930518P08Rik	13:48760000-52740000	4	0.104998	-0.197324
10.5	Female	Olfr1167	2:86150000-90130000	3	0.254155	0.231637
10.5	Female	Olfr971	9:37830000-41810000	3	0.00763985	0.34106
10.5	Female	Rassf7	7:139210000-143190000	1	0.257915	0.317523
10.5	Female	Ccm2	11:4540000-8520000	1	0.0863183	0.628275
10.5	Female	Glce	9:60070000-64050000	2	0.238955	-0.259876
10.5	Female	Rassf8	6:143800000-147780000	1	0.0146997	0.502524
10.5	Female	Olfr1170	2:86220000-90200000	3	0.372233	0.0468908
10.5	Female	Awat1	X:98570000-102550000	2	0.253895	-0.0581146
10.5	Female	Olfr976	9:37950000-41930000	4	0.0188196	-0.702643
10.5	Female	Sdsl	5:118470000-122450000	3	0.256055	0.190568
10.5	Female	Ccnb1	13:98780000-102760000	1	0.395852	0.109912
10.5	Female	Olfr979	9:38000000-41980000	3	0.100218	0.207117
10.5	Female	Poglut1	16:36550000-40530000	2	0.0116798	-0.590738
10.5	Female	Gli1	10:125340000-129320000	4	0.286674	-0.177413
10.5	Female	Sec11c	18:63800000-67780000	4	0.321454	-0.192929
10.5	Female	Cox5a	9:55520000-59500000	1	0.48631	0.00635989
10.5	Female	Olfr982	9:38070000-42050000	3	0.0867183	0.307133
10.5	Female	AY761184	8:19700000-23680000	3	0.252635	0.112933
10.5	Female	Glipr1l2	10:110080000-114060000	4	0.0352193	-0.404139
10.5	Female	Azi2	9:116040000-120020000	4	0.00399992	-0.901056
10.5	Female	Myot	18:42330000-46310000	2	0.227035	-0.221585
10.5	Female	Olfr99	17:35280000-39260000	3	0.188256	0.185825
10.5	Female	Sec22b	3:95900000-99880000	4	0.347633	-0.195939
10.5	Female	B020004C17Rik	14:55010000-58990000	3	0.154337	0.366893
10.5	Female	4930524O05Rik	19:8640000-12620000	1	0.0888182	0.426241
10.5	Female	Cox7b	X:104010000-107990000	1	0.00525989	6.88499
10.5	Female	Mbp	18:80470000-84450000	1	0.463251	0.0244943
10.5	Female	Myoz2	3:121030000-125010000	4	0.262415	-0.278568
10.5	Female	Trim24	6:35870000-39850000	4	0.165897	-0.396925
10.5	Female	Rbfox3	11:116760000-120740000	4	0.00299994	-0.419198
10.5	Female	Olfr1195	2:86680000-90660000	3	0.0780584	0.16172
10.5	Female	Mbtd1	11:91880000-95860000	4	0.323294	-0.396429
10.5	Female	Cox8c	12:100890000-104870000	3	0.181876	0.34254
10.5	Female	Mc1r	8:121400000-125380000	3	0.171737	0.603824
10.5	Female	Cp	3:17950000-21930000	4	0.327453	-0.225172
10.5	Female	Trim28	7:11020000-15000000	1	1.99996e-05	8.52555
10.5	Female	4930528P14Rik	2:113340000-117320000	1	0.388192	0.0692762
10.5	Female	Glra2	X:163320000-167300000	3	0.409972	0.0637752
10.5	Female	Polq	16:35010000-38990000	1	0.0175596	0.835036
10.5	Female	Rbm12	2:154110000-158090000	4	0.356973	-0.15962
10.5	Female	Olig3	10:17350000-21330000	3	0.0119798	0.47888
10.5	Female	Cpa3	3:18240000-22220000	2	0.423972	-0.0432098
10.5	Female	Mc4r	18:64860000-68840000	4	0.00699986	-0.75445
10.5	Female	Glra4	X:134770000-138750000	2	0.00233995	-0.269371
10.5	Female	Mysm1	4:92970000-96950000	4	0.146337	-0.689011
10.5	Female	Trim30b	7:102350000-106330000	1	0.239175	0.346489
10.5	Female	4930529L06Rik	16:82670000-86650000	2	0.402412	-0.0886529
10.5	Female	4930532M18Rik	1:152250000-156230000	3	0.00145997	1.09875
10.5	Female	Mcam	9:42130000-46110000	1	0.198956	0.331181
10.5	Female	Olfr1202	2:86810000-90790000	4	0.102258	-0.319534
10.5	Female	Cpa6	1:8710000-12690000	1	0.051999	0.761872
10.5	Female	Glrx	13:73830000-77810000	1	0.280674	0.19474
10.5	Female	Glrx2	1:141730000-145710000	1	0.117718	0.837069
10.5	Female	Mccc1	3:34000000-37980000	4	0.251155	-0.299409
10.5	Female	Trim33	3:101270000-105250000	4	0.364013	-0.139399
10.5	Female	Secisbp2	13:49650000-53630000	1	0.336173	0.169276
10.5	Female	B230323A14Rik	9:67760000-71740000	3	0.0148997	0.937305
10.5	Female	Mcf2	X:58170000-62150000	3	0.0410792	0.00483981
10.5	Female	Rbm24	13:44410000-48390000	4	0.0473791	-0.367807
10.5	Female	Onecut3	10:78490000-82470000	3	0.200956	0.24754
10.5	Female	N4bp3	11:49650000-53630000	1	0.239135	0.294883
10.5	Female	Olfr1212	2:86950000-90930000	4	0.0579588	-0.579443
10.5	Female	Rbm28	6:27160000-31140000	4	0.48301	-0.0199665
10.5	Female	Trim42	9:95360000-99340000	3	0.0245995	0.529084
10.5	Female	4930544D05Rik	11:68610000-72590000	1	0.000559989	0.743603
10.5	Female	Trim43a	9:86580000-90560000	3	0.350533	0.0964288
10.5	Female	Polr3g	13:79710000-83690000	1	0.180476	0.471764
10.5	Female	Mcm10	2:3010000-6990000	4	0.344673	-0.206509
10.5	Female	Glyat	19:10630000-14610000	3	0.314674	0.092646
10.5	Female	Polr3k	2:179860000-183840000	4	0.236515	-0.341962
10.5	Female	Agpat4	17:10110000-14090000	1	0.000139997	1.64168
10.5	Female	Agpat5	8:16840000-20820000	1	1.99996e-05	2.47707
10.5	Female	Mcm3ap	10:74460000-78440000	4	0.0241395	-0.696112
10.5	Female	Trim45	3:98920000-102900000	1	0.203076	0.45642
10.5	Female	Naa38	11:67390000-71370000	1	0.0333593	0.802337
10.5	Female	Mcm7	5:136170000-140150000	1	0.190076	0.549375
10.5	Female	4930546K05Rik	9:40200000-44180000	4	0.050539	-0.44535
10.5	Female	Cpne1	2:154110000-158090000	4	0.358453	-0.15962
10.5	Female	Mcm8	2:130810000-134790000	4	0.288854	-0.311424
10.5	Female	Selenok-ps1	11:21550000-25530000	4	0.382532	-0.140903
10.5	Female	B3gnt6	7:96190000-100170000	3	0.0672787	0.858874
10.5	Female	Nab2	10:125660000-129640000	1	0.0244595	0.871513
10.5	Female	Gm10069	6:126430000-130410000	1	0.419692	0.09953
10.5	Female	Trim59	3:67040000-71020000	4	0.451331	-0.113709
10.5	Female	Opn4	14:32600000-36580000	3	0.196256	0.253628
10.5	Female	Gm10142	10:75710000-79690000	3	0.000659987	1.12211
10.5	Female	Cd180	13:100690000-104670000	1	0.0525789	0.350571
[truncated: 21,984 more rows]

## Sheet: ED_Fig5a_13.5_Female
Time	Sex	Gene	Region	LMI_quadrant	LMI_pval	LMIs
13.5	Female	Golim4	3:73950000-77930000	1	0.0172797	3.21399
13.5	Female	Pabpn1	14:52890000-56870000	1	0.0047799	1.26073
13.5	Female	Fam71a	1:189160000-193140000	3	0.237395	0.278282
13.5	Female	1700017J07Rik	2:166970000-170950000	4	0.0141597	-0.257765
13.5	Female	Gpr37l1	1:133160000-137140000	3	0.308434	0.195326
13.5	Female	Hyal1	9:105570000-109550000	1	0.125897	0.445078
13.5	Female	Cd33	7:41530000-45510000	3	0.0594188	0.449922
13.5	Female	0610009L18Rik	11:118340000-122320000	1	0.0804384	0.482784
13.5	Female	Snrpa	7:25190000-29170000	1	0.0853583	0.725125
13.5	Female	Fam71d	12:76690000-80670000	3	0.335513	0.129337
13.5	Female	4932416H05Rik	2:127800000-131780000	1	0.284374	0.324291
13.5	Female	Tcp10b	17:11060000-15040000	4	0.000619988	-0.355649
13.5	Female	Hyal3	9:105580000-109560000	1	0.0726585	0.661962
13.5	Female	Snrpa1	7:64060000-68040000	1	0.0453391	0.870028
13.5	Female	0610009O20Rik	18:36250000-40230000	4	0.217236	-0.357822
13.5	Female	Reep5	18:32370000-36350000	1	0.0048199	0.894296
13.5	Female	Vps13c	9:65840000-69820000	4	0.0846783	-0.520763
13.5	Female	Serpina10	12:101630000-105610000	1	0.159397	0.377141
13.5	Female	Vps13d	4:143190000-147170000	1	1.99996e-05	3.67647
13.5	Female	Megf6	4:152170000-156150000	1	0.225195	0.183765
13.5	Female	Dph5	3:113880000-117860000	1	0.0374193	0.977562
13.5	Female	Tcp11l1	2:102710000-106690000	1	0.185476	0.258236
13.5	Female	Serpina12	12:102040000-106020000	3	0.249315	0.187657
13.5	Female	Gnl1	17:33970000-37950000	1	0.0463991	1.02129
13.5	Female	Tcp11l2	10:82570000-86550000	1	0.0820384	0.814077
13.5	Female	Akap8l	17:30350000-34330000	1	0.239615	0.236642
13.5	Female	Ppfia3	7:43360000-47340000	1	0.00639987	0.795632
13.5	Female	Fam72a	1:129520000-133500000	4	0.255275	-0.33408
13.5	Female	Trpc1	9:93750000-97730000	2	0.211016	-0.219315
13.5	Female	Akirin1	4:121750000-125730000	1	0.0335793	0.649776
13.5	Female	Vps26b	9:25030000-29010000	1	3.99992e-05	5.26154
13.5	Female	Padi2	4:138900000-142880000	2	0.131557	-0.449774
13.5	Female	Olfr1340	4:116720000-120700000	3	1.99996e-05	1.2651
13.5	Female	Ncoa6	2:153440000-157420000	4	0.162057	-0.379165
13.5	Female	Fam78b	1:165000000-168980000	3	0.000279994	0.536719
13.5	Female	Padi4	4:138770000-142750000	1	0.0700986	0.402075
13.5	Female	Padi6	4:138740000-142720000	1	0.0307994	0.343278
13.5	Female	Krt74	15:99760000-103740000	3	0.00159997	1.2369
13.5	Female	Trpc5	X:142680000-146660000	1	0.248435	0.924004
13.5	Female	5730409E04Rik	4:124600000-128580000	1	0.0203796	0.504472
13.5	Female	Sntb1	15:53900000-57880000	1	0.202576	0.39346
13.5	Female	Trpc5os	X:142450000-146430000	3	1.99996e-05	0.0385844
13.5	Female	Ppid	3:77590000-81570000	1	0.0051399	1.54775
13.5	Female	0610040J01Rik	5:61810000-65790000	4	0.00459991	-0.571277
13.5	Female	Fam83c	2:153830000-157810000	2	0.105758	-0.546533
13.5	Female	Dpp7	2:23350000-27330000	1	0.308154	0.0704688
13.5	Female	Cryba4	5:110250000-114230000	1	0.172817	0.397576
13.5	Female	Mir7001	2:91420000-95400000	1	0.00763985	0.716416
13.5	Female	Fam83e	7:43720000-47700000	1	0.00441991	0.921012
13.5	Female	Fam83f	15:78670000-82650000	4	0.0118198	-0.371377
13.5	Female	Crybb3	5:111080000-115060000	4	0.0397192	-0.350889
13.5	Female	BC006965	11:110710000-114690000	3	0.000139997	0.494558
13.5	Female	Nde1	16:12160000-16140000	1	0.0167997	0.907969
13.5	Female	Snurf	7:58000000-61980000	4	0.0891982	-0.866231
13.5	Female	Akr1c18	13:2150000-6130000	2	0.0559189	-0.22716
13.5	Female	Krt83	15:99490000-103470000	4	0.00049999	-0.119671
13.5	Female	Cd6	19:8830000-12810000	1	1.99996e-05	0.606315
13.5	Female	Vps50	6:1490000-5470000	1	0.0901382	1.27239
13.5	Female	Ndn	7:60340000-64320000	3	0.49095	0.0109749
13.5	Female	Reps2	X:160640000-164620000	3	0.357413	0.0310427
13.5	Female	Trpm8	1:86300000-90280000	3	0.0134197	0.98894
13.5	Female	Gm11351	13:23960000-27940000	3	0.415552	0.0313306
13.5	Female	Dpy19l2	9:22690000-26670000	3	0.00607988	0.400711
13.5	Female	BC024139	15:74120000-78100000	1	0.0578388	0.721572
13.5	Female	Olfr136	17:36330000-40310000	3	1.99996e-05	0.117142
13.5	Female	Mir701	5:109000000-112980000	1	0.000179996	1.04629
13.5	Female	Fam91a1	15:56410000-60390000	4	0.306594	-0.400314
13.5	Female	Dpy19l3	7:33750000-37730000	1	0.0466991	1.04948
13.5	Female	Cd70	17:55140000-59120000	3	0.323354	0.135026
13.5	Female	Olfr1361	13:19650000-23630000	3	1.99996e-05	0.363259
13.5	Female	Serpinb12	1:104930000-108910000	4	0.461611	-0.0368015
13.5	Female	Tdrd1	19:54820000-58800000	4	0.341413	-0.212285
13.5	Female	4933404O12Rik	5:134910000-138890000	4	0.447131	-0.0464306
13.5	Female	Ndrg3	2:154990000-158970000	1	0.404292	0.0560503
13.5	Female	Palb2	7:120130000-124110000	1	0.0589188	0.80634
13.5	Female	Serpinb1c	13:30890000-34870000	1	0.000219996	1.0957
13.5	Female	Ppm1f	16:14890000-18870000	4	0.455711	-0.0525671
13.5	Female	Ret	6:116190000-120170000	3	0.150157	0.271255
13.5	Female	Fam98b	2:115240000-119220000	1	0.387232	0.128809
13.5	Female	Icmt	4:150290000-154270000	1	0.104138	0.50292
13.5	Female	Tdrd6	17:41630000-45610000	3	0.147657	0.282227
13.5	Female	Retn	8:1650000-5630000	1	0.000619988	1.77529
13.5	Female	Ndst2	14:18730000-22710000	1	0.00577988	1.19763
13.5	Female	Tdrd7	4:43970000-47950000	4	0.307574	-0.094273
13.5	Female	Krtap13	16:86750000-90730000	3	0.0104998	0.332079
13.5	Female	Cd82	2:91460000-95440000	1	0.200176	0.359804
13.5	Female	Snx20	8:86630000-90610000	2	0.00673987	-0.470191
13.5	Female	Vrtn	12:82640000-86620000	3	0.00667987	1.29204
13.5	Female	Ppm1j	3:102780000-106760000	1	0.153037	0.496588
13.5	Female	Cs	10:126330000-130310000	1	1.99996e-05	1.87391
13.5	Female	Cd86	16:34660000-38640000	3	9.9998e-05	0.802343
13.5	Female	Try10	6:39350000-43330000	3	0.0230595	0.261605
13.5	Female	Palmd	3:114960000-118940000	1	0.051579	1.30043
13.5	Female	Csdc2	15:79930000-83910000	1	0.214796	0.279598
13.5	Female	Krtap1-4	11:97580000-101560000	4	0.00377992	-0.407504
13.5	Female	Id4	13:46260000-50240000	4	0.49709	-0.0110477
13.5	Female	Mettl13	1:160540000-164520000	1	0.403052	0.101361
13.5	Female	Serpinb6b	13:30960000-34940000	1	0.000159997	2.70891
13.5	Female	Mir7022	4:146140000-150120000	4	0.0779984	-0.482441
13.5	Female	Tec	5:70860000-74840000	4	0.0755985	-0.439283
13.5	Female	4933406M09Rik	1:132380000-136360000	1	0.49617	0.00633919
13.5	Female	Aldh18a1	19:38580000-42560000	1	0.198936	0.44443
13.5	Female	Ndufa4	6:9900000-13880000	1	0.0136397	1.84039
13.5	Female	Tsc22d1	14:74480000-78460000	1	0.0261795	0.807145
13.5	Female	Snx32	19:3510000-7490000	1	0.49227	0.00272075
13.5	Female	Olfr1382	11:47530000-51510000	3	0.000859983	0.642179
13.5	Female	1190002N15Rik	9:92530000-96510000	1	0.313074	0.267292
13.5	Female	Rex2	4:145020000-149000000	3	0.459331	0.0253596
13.5	Female	BC048403	10:119730000-123710000	4	0.135757	-0.506825
13.5	Female	Drc3	11:58350000-62330000	1	0.0877782	0.666909
13.5	Female	Snx4	16:31250000-35230000	1	0.0331193	0.708948
13.5	Female	Olfr1384	11:47510000-51490000	3	1.99996e-05	0.629108
13.5	Female	Csf3	11:96700000-100680000	1	0.0107598	0.66042
13.5	Female	1300002E11Rik	16:19790000-23770000	1	0.386852	0.141836
13.5	Female	Rexo4	2:24960000-28940000	1	0.0303794	0.631225
13.5	Female	Aldh1b1	4:43790000-47770000	1	0.00565989	1.06455
13.5	Female	Olfr1386	11:47470000-51450000	3	0.0436791	0.611584
13.5	Female	Drd2	9:47340000-51320000	3	0.279114	0.185649
13.5	Female	Tedc2	17:22220000-26200000	1	0.0184396	0.817641
13.5	Female	Gm11568	11:97850000-101830000	3	1.99996e-05	1.47534
13.5	Female	Olfr1388	11:47440000-51420000	3	1.99996e-05	0.598959
13.5	Female	Ppp1r13l	7:17360000-21340000	1	0.00365993	2.0776
13.5	Female	Mettl23	11:114840000-118820000	4	0.462371	-0.0236824
13.5	Female	Teddm1b	1:151870000-155850000	3	0.203816	0.216544
13.5	Female	Ndufaf1	2:117660000-121640000	4	0.382692	-0.111165
13.5	Female	Rfc3	5:149650000-153630000	4	0.00433991	-1.01845
13.5	Female	Csl	10:97750000-101730000	2	0.234415	-0.173025
13.5	Female	Csmd1	8:15530000-19510000	3	0.294654	0.0732362
13.5	Female	Dreh	17:62760000-66740000	3	0.326453	0.122683
13.5	Female	Krtap26-1	16:86640000-90620000	3	0.0117598	0.386597
13.5	Female	4933411K16Rik	19:40050000-44030000	1	0.00917982	1.4177
13.5	Female	Vti1b	12:77170000-81150000	4	0.00291994	-1.02735
13.5	Female	Cdc25a	9:107870000-111850000	1	0.0564789	0.619699
13.5	Female	Vtn	11:76490000-80470000	3	0.271735	0.29146
13.5	Female	Cdc25b	2:129180000-133160000	1	0.406352	0.0502631
13.5	Female	Mettl6	14:29490000-33470000	1	0.185976	0.407975
13.5	Female	Tshz1	18:82080000-86060000	1	0.106958	0.486329
13.5	Female	Papolb	5:140530000-144510000	3	0.240475	0.215732
13.5	Female	Krtap4-13	11:97800000-101780000	3	0.000559989	0.471179
13.5	Female	Gm11780	4:2520000-6500000	3	0.0893582	0.169511
13.5	Female	Krtap4-16	11:97850000-101830000	3	1.99996e-05	1.47534
13.5	Female	Ndufb11	X:18610000-22590000	1	0.0285394	2.97332
13.5	Female	Krtap4-2	11:97630000-101610000	3	1.99996e-05	1.41464
13.5	Female	Gm11937	11:97610000-101590000	3	0.000179996	1.08293
13.5	Female	1600014C10Rik	7:36180000-40160000	1	0.00609988	2.45715
13.5	Female	Aldh9a1	1:165340000-169320000	1	0.000159997	1.46603
13.5	Female	Ppp1r1b	11:96340000-100320000	3	0.375012	0.123197
13.5	Female	Ndufb3	1:56580000-60560000	1	0.107078	0.49384
13.5	Female	Gpatch3	4:131570000-135550000	1	0.107058	0.339503
13.5	Female	Gpatch4	3:86040000-90020000	4	0.0823184	-0.324749
13.5	Female	Tsku	7:96360000-100340000	4	0.0460791	-0.636745
13.5	Female	4933416M06Rik	13:99250000-103230000	4	0.48779	-0.00203646
13.5	Female	Mir7042	6:111700000-115680000	1	0.00319994	1.07848
13.5	Female	Krtap5-1	7:140290000-144270000	1	0.359613	0.127656
13.5	Female	Paqr3	5:95110000-99090000	2	0.051019	-0.285683
13.5	Female	1600023N17Rik	5:43660000-47640000	1	0.0048599	1.16712
13.5	Female	Ppp1r27	11:118550000-122530000	1	0.0365593	0.339282
13.5	Female	Dsg1b	18:18370000-22350000	3	0.412192	0.0498263
13.5	Female	Ndufb9	15:56930000-60910000	1	0.00327993	1.89553
13.5	Female	Sohlh2	3:53180000-57160000	1	0.264875	0.274044
13.5	Female	Fate1	X:69970000-73950000	2	0.144137	-0.0823765
13.5	Female	Paqr7	4:132490000-136470000	1	0.49819	0.0152692
13.5	Female	Rfx4	10:82750000-86730000	3	0.0156597	0.603951
13.5	Female	Bc1	X:161350000-165330000	2	0.327533	-0.0393828
13.5	Female	Krtap6-2	16:87420000-91400000	3	0.0259195	0.327741
13.5	Female	Mfap3	11:55510000-59490000	4	0.0245795	-0.873607
13.5	Female	Ifi27l2a	12:101440000-105420000	1	0.209056	0.352192
13.5	Female	Ppp1r35	5:135770000-139750000	4	0.392152	-0.101554
13.5	Female	1700001C02Rik	5:28460000-32440000	4	0.417152	-0.072223
13.5	Female	Pard3	8:125060000-129040000	4	0.00455991	-1.05446
13.5	Female	Krtap7-1	16:87500000-91480000	4	0.458151	-0.0345383
13.5	Female	BC147527	13:118300000-122280000	3	0.300054	0.115083
13.5	Female	Tspan13	12:34040000-38020000	4	0.342593	-0.218805
13.5	Female	Mir7050	7:29040000-33020000	2	0.124298	-0.272432
13.5	Female	Bcam	7:17770000-21750000	1	1.99996e-05	2.24508
13.5	Female	Krtap9-1	11:97870000-101850000	3	1.99996e-05	1.46042
13.5	Female	Mir7051	7:41450000-45430000	1	0.00223996	1.1448
13.5	Female	Mff	1:80720000-84700000	1	0.150197	0.881618
13.5	Female	Bcap29	12:29630000-33610000	1	0.0294994	0.588267
13.5	Female	Alg5	3:52730000-56710000	1	0.197696	0.75019
13.5	Female	4933425B07Rik	14:44630000-48610000	4	0.48529	-0.0358071
13.5	Female	Ppp1r3c	19:34730000-38710000	4	0.418872	-0.185696
13.5	Female	Krtcap2	3:87240000-91220000	1	0.000319994	0.490229
13.5	Female	Fbln5	12:99810000-103790000	1	0.145037	0.319781
13.5	Female	Alg6	4:97710000-101690000	4	0.00843983	-0.639446
13.5	Female	Ppp1r3d	2:176410000-180390000	4	0.348813	-0.126463
13.5	Female	Csrp3	7:46840000-50820000	1	0.0337193	1.69318
13.5	Female	Washc2	6:114200000-118180000	1	0.000179996	1.535
13.5	Female	Sorl1	9:40120000-44100000	1	0.178656	0.435988
13.5	Female	Olfr1423	19:10030000-14010000	2	0.411032	-0.0396475
13.5	Female	Washc3	10:86200000-90180000	1	0.0363593	0.975474
13.5	Female	Ppp1r3f	X:5570000-9550000	1	0.396912	0.24149
13.5	Female	Dtd1	2:142590000-146570000	4	0.195736	-0.500573
13.5	Female	4933427E11Rik	15:72700000-76680000	4	0.177236	-0.437485
13.5	Female	Rgma	7:71370000-75350000	1	0.444971	0.0233308
13.5	Female	Cst12	2:146780000-150760000	1	0.000119998	2.10829
13.5	Female	Parn	16:11660000-15640000	1	3.99992e-05	1.62355
13.5	Female	Alkal1	1:4350000-8330000	3	0.281074	0.11289
13.5	Female	1700001L05Rik	15:81360000-85340000	2	0.00321994	-0.0983399
13.5	Female	Ifit2	19:32550000-36530000	1	0.0191596	0.830926
13.5	Female	Tespa1	10:128320000-132300000	3	0.0927781	0.316169
13.5	Female	Tet1	10:60880000-64860000	1	0.00433991	1.10561
13.5	Female	Rgp1	4:41570000-45550000	1	0.000179996	1.27203
13.5	Female	Gm12338	11:73600000-77580000	1	0.00777984	0.621699
13.5	Female	Tet2	3:131540000-135520000	1	0.0410592	1.07112
13.5	Female	Wbp1l	19:44620000-48600000	1	0.0127797	0.979874
13.5	Female	Ky	9:100500000-104480000	3	0.124198	0.393732
13.5	Female	Olfr1434	19:10270000-14250000	4	0.372433	-0.121281
13.5	Female	Necab3	2:152550000-156530000	1	0.00205996	0.599304
13.5	Female	Cdcp2	4:105090000-109070000	1	0.0157797	0.595113
13.5	Female	Setmar	6:106060000-110040000	1	0.212796	0.362033
13.5	Female	Parp2	14:48800000-52780000	1	0.295394	0.334277
13.5	Female	Mir7065	8:11130000-15110000	1	0.0316594	0.626087
13.5	Female	Mfsd2a	4:120960000-124940000	1	7.99984e-05	1.65695
13.5	Female	Cdh11	8:100780000-104760000	1	0.143197	0.567195
13.5	Female	Alkbh6	7:28300000-32280000	1	0.0275994	1.0221
13.5	Female	L1td1	4:96720000-100700000	1	0.0157397	0.803176
13.5	Female	Fbxl16	17:23800000-27780000	2	0.214816	-0.22205
13.5	Female	Gm12596	4:57260000-61240000	2	0.00699986	-0.534978
13.5	Female	L3mbtl1	2:160940000-164920000	1	0.437331	0.0433262
13.5	Female	Rgs18	1:142770000-146750000	3	0.0364593	0.236103
13.5	Female	Ppp2r2cos	5:34870000-38850000	3	0.0960581	0.473849
13.5	Female	Cdh16	8:102620000-106600000	1	0.0327993	0.360732
13.5	Female	Bcl10	3:143920000-147900000	1	0.0641587	1.01606
13.5	Female	Rgs19	2:179690000-183670000	1	0.197276	0.333326
13.5	Female	Wdhd1	14:45270000-49250000	1	0.00111998	1.82985
13.5	Female	Cdh17	4:9750000-13730000	2	0.352373	-0.0888011
13.5	Female	Mfsd4b3	10:37960000-41940000	4	0.374693	-0.0724171
13.5	Female	Mir7071	8:86130000-90110000	1	0.000139997	2.28769
13.5	Female	Fbxl21	13:54520000-58500000	4	0.138677	-0.309651
13.5	Female	Alox12b	11:67150000-71130000	2	0.49211	-0.0451048
13.5	Female	Sox21	14:116230000-120210000	3	1.99996e-05	0.374487
13.5	Female	Gm12718	4:101380000-105360000	4	0.398552	-0.132281
13.5	Female	Tex21	12:74240000-78220000	1	0.00339993	0.566736
13.5	Female	Fbxl3	14:101090000-105070000	1	0.00395992	2.61675
13.5	Female	Parvg	15:82320000-86300000	1	0.162897	0.221909
13.5	Female	Alox15	11:68350000-72330000	3	0.0258595	0.81119
13.5	Female	Gpr135	12:70070000-74050000	3	0.048119	0.641465
13.5	Female	Mir7075	8:105090000-109070000	1	0.047799	0.618766
13.5	Female	Cdh20	1:102760000-106740000	4	0.0264995	-0.671189
13.5	Female	Ctbs	3:144450000-148430000	1	0.00439991	1.36783
13.5	Female	Tex24	8:25340000-29320000	3	0.0237395	0.323193
13.5	Female	Sox30	11:43980000-47960000	1	0.247195	0.324914
13.5	Female	Ifna7	4:86810000-90790000	3	0.391972	0.0783424
13.5	Female	1700007G11Rik	5:96320000-100300000	3	0.00771985	0.342401
13.5	Female	4933434E20Rik	3:88050000-92030000	1	0.000219996	1.48251
13.5	Female	Sox4	13:26950000-30930000	1	0.124798	0.776077
13.5	Female	Pate3	9:33640000-37620000	3	0.00369993	0.481886
13.5	Female	Ppp3ca	3:134670000-138650000	1	0.248195	0.262578
13.5	Female	Olfr1454	19:11060000-15040000	3	1.99996e-05	0.167637
13.5	Female	4933436E23Rik	1:137370000-141350000	4	0.393672	-0.11726
13.5	Female	Tex264	9:104680000-108660000	1	0.222476	0.254242
13.5	Female	Ifnab	4:86690000-90670000	4	0.48851	-0.0389747
13.5	Female	1700007K13Rik	2:26460000-30440000	4	0.296654	-0.155515
13.5	Female	Ifnar1	16:89480000-93460000	1	0.000159997	1.27351
13.5	Female	Ppp3cc	14:68280000-72260000	1	1.99996e-05	2.35239
13.5	Female	Patj	4:96540000-100520000	1	0.48333	0.00979381
13.5	Female	Gpr141	13:17820000-21800000	3	0.00143997	0.384764
13.5	Female	Rgs7bp	13:103050000-107030000	4	0.101798	-0.500241
13.5	Female	Gm12992	4:129920000-133900000	1	0.0155597	0.294957
13.5	Female	Sox6	7:113990000-117970000	3	0.130957	0.187441
13.5	Female	1700007P06Rik	1:185120000-189100000	3	0.0296794	0.193163
13.5	Female	Wdr25	12:106890000-110870000	1	0.00469991	0.814108
13.5	Female	Nek10	14:12820000-16800000	2	0.171997	-0.146264
13.5	Female	Dusp12	1:168880000-172860000	1	0.132917	0.567083
13.5	Female	Sfr1	19:45730000-49710000	4	0.0647187	-0.673759
13.5	Female	Nek11	9:103390000-107370000	1	0.453551	0.0383878
13.5	Female	4933439C10Rik	11:57500000-61480000	1	0.048799	0.512564
13.5	Female	Nek2	1:189820000-193800000	1	0.0200196	0.621887
13.5	Female	Cdh8	8:97410000-101390000	2	0.331973	-0.0354922
13.5	Female	Tex36	7:131600000-135580000	4	0.194076	-0.35776
13.5	Female	Fbxo17	7:26710000-30690000	4	0.48179	-0.00952772
13.5	Female	Ppp4r2	6:98830000-102810000	1	0.00321994	1.41447
13.5	Female	Als2	1:57230000-61210000	1	0.200736	0.312653
13.5	Female	Nek4	14:28950000-32930000	1	0.463211	0.0359016
13.5	Female	Rhag	17:38810000-42790000	2	0.0106998	-0.464059
13.5	Female	Pax3	1:76190000-80170000	3	0.0351993	0.213316
13.5	Female	Tex43	18:54580000-58560000	1	0.0677386	0.598711
13.5	Female	1700009N14Rik	4:37450000-41430000	4	0.176976	-0.16899
13.5	Female	Ppp4r4	12:101530000-105510000	1	0.0343593	0.574212
13.5	Female	Olfr1469	19:11410000-15390000	3	1.99996e-05	0.164911
13.5	Female	Mgat4d	8:81340000-85320000	2	0.245335	-0.143388
13.5	Female	Sft2d2	1:163190000-167170000	1	0.0131797	1.21688
13.5	Female	Mir7089	9:107880000-111860000	1	0.00565989	0.752812
13.5	Female	Gm13084	4:141810000-145790000	3	0.00135997	0.846351
13.5	Female	Fbxo24	5:135620000-139600000	1	0.0688186	0.705798
13.5	Female	Bcl9	3:95220000-99200000	4	0.00643987	-0.732242
13.5	Female	Ifnlr1	4:133680000-137660000	4	0.244395	-0.105228
13.5	Female	Cdipt	7:124970000-128950000	1	0.0933381	0.381857
13.5	Female	Alx4	2:91640000-95620000	3	0.00375992	0.719348
13.5	Female	Dusp23	1:170630000-174610000	4	0.139637	-0.555947
13.5	Female	Ctla2a	13:58930000-62910000	3	1.99996e-05	0.567175
13.5	Female	Rhbg	3:86250000-90230000	3	0.113938	0.215008
13.5	Female	1700010K23Rik	16:64650000-68630000	3	0.474671	0.0156619
13.5	Female	Ppt1	4:120830000-124810000	1	0.00167997	1.52685
13.5	Female	Fbxo31	8:119570000-123550000	1	0.303354	0.151356
13.5	Female	5033406O09Rik	12:109940000-113920000	4	0.407312	-0.0477388
13.5	Female	Ambn	5:86450000-90430000	3	0.261955	0.160737
13.5	Female	Sp9	2:71270000-75250000	4	0.181496	-0.265035
13.5	Female	Olfr148	9:37610000-41590000	2	0.186216	-0.150919
13.5	Female	1700011H14Rik	14:47240000-51220000	4	0.126797	-0.59623
13.5	Female	Sfxn1	13:52070000-56050000	4	0.116738	-0.530104
13.5	Female	Lamtor1	7:99900000-103880000	1	0.0581788	0.897992
13.5	Female	Fbxo32	15:56210000-60190000	4	0.210656	-0.331565
13.5	Female	Mgp	6:134870000-138850000	4	0.451871	-0.0718347
13.5	Female	Tfap2a	13:38730000-42710000	4	1.99996e-05	-0.888548
13.5	Female	Wdr47	3:106590000-110570000	1	7.99984e-05	1.32145
13.5	Female	Rhebl1	15:96880000-100860000	1	0.0172597	0.199411
13.5	Female	Tfap2c	2:170540000-174520000	3	0.00549989	0.472878
13.5	Female	Pbld2	10:61020000-65000000	1	0.0263195	1.00462
13.5	Female	Fbxo38	18:60540000-64520000	4	0.355353	-0.17742
13.5	Female	Pbp2	6:133310000-137290000	3	0.134197	0.29116
13.5	Female	Cdk19	10:38340000-42320000	1	0.384252	0.133302
13.5	Female	Pqlc3	12:15000000-18980000	2	0.0238995	-0.526431
13.5	Female	Amelx	X:167180000-171160000	3	0.349013	0.0445842
13.5	Female	Tfap2e	4:124730000-128710000	2	0.112298	-0.294659
13.5	Female	Sgcd	11:45370000-49350000	4	0.000159997	-0.919554
13.5	Female	Tfap4	16:2550000-6530000	1	0.00363993	1.49158
13.5	Female	Cdk2	10:126700000-130680000	1	0.140857	0.532235
13.5	Female	Gpr179	11:95350000-99330000	1	0.0104798	0.350144
13.5	Female	Dux	10:56230000-60210000	3	0.143317	0.257417
13.5	Female	Wdr5b	16:34040000-38020000	1	0.0437391	1.08677
13.5	Female	Amer2	14:58370000-62350000	1	0.216936	0.371817
13.5	Female	Tfb2m	1:177540000-181520000	4	0.261635	-0.379223
13.5	Female	Wdr6	9:106570000-110550000	1	0.0352993	0.750106
13.5	Female	Rhoc	3:102780000-106760000	1	0.154157	0.496588
13.5	Female	Ctps	4:118570000-122550000	1	0.00223996	1.26435
13.5	Female	Duxbl3	14:23980000-27960000	4	0.147737	-0.106622
13.5	Female	Tfcp2	15:98550000-102530000	1	0.155677	0.24964
13.5	Female	Fbxo42	4:139140000-143120000	1	0.143057	0.448688
13.5	Female	Gpr182	10:125750000-129730000	4	0.223376	-0.323289
13.5	Female	1700012P22Rik	4:142430000-146410000	3	0.0752585	0.273467
13.5	Female	Igbp1b	6:136650000-140630000	3	0.0146997	0.328567
13.5	Female	Wdr64	1:173690000-177670000	1	0.0905582	0.772756
13.5	Female	Spag4	2:154060000-158040000	1	0.168177	0.412947
13.5	Female	Mical2	7:110220000-114200000	1	0.000699986	1.00761
13.5	Female	Tfeb	17:45730000-49710000	1	0.191836	0.252134
13.5	Female	Large2	2:90370000-94350000	1	0.0870583	0.445053
13.5	Female	Neu2	1:85590000-89570000	3	0.247275	0.348072
13.5	Female	Olfr150	9:37730000-41710000	3	0.204456	0.116525
13.5	Female	Wdr70	15:6090000-10070000	1	5.99988e-05	2.50586
13.5	Female	Sgms1	19:30340000-34320000	1	1.99996e-05	3.89046
13.5	Female	5430428K19Rik	X:4570000-8550000	3	1.99996e-05	0.107129
13.5	Female	Neu4	1:92020000-96000000	2	0.00127997	-0.898822
13.5	Female	Dynap	18:68240000-72220000	3	0.0852383	0.191402
13.5	Female	Cdk5rap3	11:94910000-98890000	4	0.349673	-0.127585
13.5	Female	Gpr26	7:129960000-133940000	3	1.99996e-05	0.907944
13.5	Female	Fbxo9	9:76100000-80080000	1	0.257435	0.42005
13.5	Female	Gm13483	2:48290000-52270000	4	0.49953	-0.0175127
13.5	Female	Neurl1b	17:24410000-28390000	4	1.99996e-05	-0.14554
13.5	Female	1700016G22Rik	13:3850000-7830000	2	0.427811	-0.0201771
13.5	Female	Mir7216	17:25320000-29300000	4	5.99988e-05	-0.24511
13.5	Female	Ctsa	2:162830000-166810000	1	0.00793984	1.22228
13.5	Female	Sgo2b	8:61950000-65930000	3	0.165077	0.136581
13.5	Female	5530400C23Rik	6:131290000-135270000	3	0.00687986	0.306457
13.5	Female	Pcdh10	3:43370000-47350000	1	0.154597	1.48303
13.5	Female	Pramel7	2:85490000-89470000	2	0.0616388	-0.116684
13.5	Female	Mid1ip1	X:8710000-12690000	1	0.455911	0.0673796
13.5	Female	Prcd	11:114650000-118630000	1	0.427331	0.0638278
13.5	Female	Ampd2	3:106080000-110060000	1	0.000299994	1.67751
13.5	Female	Dync2h1	9:5170000-9150000	1	5.99988e-05	2.0605
13.5	Female	Olfr1508	14:50460000-54440000	3	0.0432791	0.28953
13.5	Female	Spast	17:72330000-76310000	1	0.00131997	1.91179
13.5	Female	5730405O15Rik	X:11040000-15020000	1	0.00129997	2.93397
13.5	Female	Wdr82	9:104170000-108150000	1	0.0185396	1.10493
13.5	Female	5730408K05Rik	19:6880000-10860000	1	1.99996e-05	1.58774
13.5	Female	Olfr151	9:35730000-39710000	2	0.359933	-0.0506144
13.5	Female	Mir7223	11:105990000-109970000	3	0.0622588	0.5674
13.5	Female	Sgsm3	15:78970000-82950000	1	0.157637	0.187014
13.5	Female	Olfr1511	14:50390000-54370000	3	0.0946781	0.235171
13.5	Female	Neurog2	3:125630000-129610000	3	0.131497	0.240381
13.5	Female	Fbxw19	9:107490000-111470000	3	1.99996e-05	2.13957
13.5	Female	Sgta	10:79060000-83040000	1	0.0392392	0.590442
13.5	Female	Wdr90	17:23860000-27840000	1	0.00317994	1.15604
13.5	Female	Neurog3	10:60130000-64110000	3	0.241095	0.208506
13.5	Female	Gpr45	1:40950000-44930000	3	0.0854583	0.226493
13.5	Female	Cdkn1b	6:132920000-136900000	1	0.0167397	1.86332
13.5	Female	Mier3	13:109680000-113660000	1	0.106578	0.642759
13.5	Female	Prdm11	2:91040000-95020000	4	0.47531	-0.0235117
13.5	Female	Fbxw22	9:107400000-111380000	4	0.0050199	-0.336839
13.5	Female	Amy2a5	3:111250000-115230000	2	0.287754	-0.0702384
13.5	Female	Bglap	3:86380000-90360000	1	0.0118798	0.324373
13.5	Female	Fbxw24	9:107620000-111600000	3	1.99996e-05	1.91663
13.5	Female	Ctsq	13:59040000-63020000	3	5.99988e-05	0.623931
13.5	Female	Wdsub1	2:57880000-61860000	1	0.00961981	0.99585
13.5	Female	Lbr	1:179840000-183820000	4	0.051659	-0.55892
13.5	Female	Bgn	X:71480000-75460000	2	0.100378	-0.149059
13.5	Female	Pcdha3	18:34940000-38920000	3	1.99996e-05	0.966861
13.5	Female	Sh2d2a	3:85840000-89820000	1	0.302574	0.0800186
13.5	Female	Spata2l	8:121230000-125210000	1	0.271955	0.14986
13.5	Female	Mill2	7:16830000-20810000	2	0.0161397	-0.415893
13.5	Female	Spata31	13:62910000-66890000	3	0.314234	0.06798
13.5	Female	Olfr156	4:41820000-45800000	4	0.197876	-0.18475
13.5	Female	Bhlhe22	3:16050000-20030000	4	1.99996e-05	-0.906791
13.5	Female	Gpr68	12:98890000-102870000	3	0.460511	0.0316726
13.5	Female	Olfr1564	17:31210000-35190000	3	1.99996e-05	1.46388
13.5	Female	Bhlhe40	6:106660000-110640000	1	3.99992e-05	2.25969
13.5	Female	Mir7237	8:119970000-123950000	1	0.0292794	0.389596
13.5	Female	1700019G24Rik	6:3970000-7950000	2	0.0221596	-0.374611
13.5	Female	Mir7239	11:44170000-48150000	2	0.255335	-0.109839
13.5	Female	Cdr2	7:118980000-122960000	4	0.247395	-0.326961
13.5	Female	Fcer1a	1:171220000-175200000	3	0.0168197	0.331433
13.5	Female	Mir7240	8:68790000-72770000	1	0.284814	0.232436
13.5	Female	Wfdc13	2:162680000-166660000	3	0.371553	0.00085204
13.5	Female	Dzip1l	9:97620000-101600000	4	0.344993	-0.200605
13.5	Female	5830432E09Rik	7:133650000-137630000	2	0.000199996	-0.848226
13.5	Female	Mir7241	9:65720000-69700000	3	0.000119998	1.05572
13.5	Female	Spata4	8:52600000-56580000	4	0.244215	-0.527712
13.5	Female	Pcdhb11	18:35420000-39400000	3	1.99996e-05	0.912925
13.5	Female	Ang	14:49090000-53070000	1	0.0784784	0.896581
13.5	Female	E030003E18Rik	19:18490000-22470000	1	0.0178196	1.23829
13.5	Female	Cds2	2:130280000-134260000	1	0.0659387	0.527716
13.5	Female	Bicdl2	17:21660000-25640000	2	0.324294	-0.137212
13.5	Female	E030013I19Rik	2:10300000-14280000	3	1.99996e-05	0.397082
13.5	Female	Olfr168	16:17530000-21510000	3	0.000179996	0.667712
13.5	Female	Fcgr2b	1:168970000-172950000	2	0.133997	-0.344509
13.5	Female	Mir743b	X:64770000-68750000	2	0.250895	-0.031162
13.5	Female	Lce1j	3:90790000-94770000	3	0.0568589	0.183862
13.5	Female	Pcdhb18	18:35480000-39460000	3	0.00323994	0.626128
13.5	Female	Angel1	12:84720000-88700000	4	0.467291	-0.0439363
13.5	Female	Gprc5c	11:112850000-116830000	1	0.181116	0.38333
13.5	Female	Sh3gl1	17:54030000-58010000	1	0.00605988	1.93214
13.5	Female	Ikbip	10:89080000-93060000	1	0.191196	0.565304
13.5	Female	6030419C18Rik	9:56480000-60460000	4	0.108998	-0.311816
13.5	Female	Spatc1l	10:74560000-78540000	4	0.421452	-0.0161219
13.5	Female	Rida	15:32490000-36470000	4	0.448931	-0.0519982
13.5	Female	E130008D07Rik	17:41150000-45130000	3	0.369613	0.078029
13.5	Female	Lce3d	3:90950000-94930000	4	0.222736	-0.28973
13.5	Female	Ikbkg	X:72390000-76370000	1	0.000559989	3.35359
13.5	Female	E130112N10Rik	6:123230000-127210000	1	0.0968581	0.58064
13.5	Female	Lce3f	3:90990000-94970000	3	0.00221996	0.377552
13.5	Female	Pcdhb7	18:35340000-39320000	3	1.99996e-05	0.923911
13.5	Female	Cutal	2:32870000-36850000	1	0.111358	0.758157
13.5	Female	Cutc	19:41750000-45730000	1	0.347893	0.20732
13.5	Female	Blcap	2:155560000-159540000	1	0.470431	0.0294753
13.5	Female	Cux2	5:120040000-124020000	3	0.00735985	1.10858
13.5	Female	Spcs2	7:97850000-101830000	4	0.470691	-0.0249935
13.5	Female	Rimbp3	16:15200000-19180000	1	0.00283994	0.94357
13.5	Female	Fcrla	1:168920000-172900000	2	0.178456	-0.254317
13.5	Female	Wipf2	11:96860000-100840000	1	0.00657987	0.770762
13.5	Female	Olfr186	16:57020000-61000000	3	0.0372793	0.236864
13.5	Female	Pcdhga12	18:35760000-39740000	4	0.131337	-0.344097
13.5	Female	Olfr187	16:57030000-61010000	3	0.0740385	0.194311
13.5	Female	Lcn11	2:23770000-27750000	1	0.0203396	0.728191
13.5	Female	E130310I04Rik	16:32950000-36930000	1	0.0641387	0.52819
13.5	Female	Il11ra2	4:40160000-44140000	3	0.0629187	0.877678
13.5	Female	Spdya	17:69550000-73530000	2	0.244195	-0.180738
13.5	Female	Bloc1s3	7:17500000-21480000	1	5.99988e-05	2.79933
13.5	Female	Fdps	3:87100000-91080000	1	0.00243995	0.675021
13.5	Female	Wisp2	2:161820000-165800000	4	0.399652	-0.115875
13.5	Female	Il12rb1	8:68800000-72780000	1	0.305754	0.113044
13.5	Female	E230016M11Rik	6:65030000-69010000	1	0.220276	0.544456
13.5	Female	Mir7663	10:20720000-24700000	1	0.0263995	1.40523
13.5	Female	Gpx6	13:19310000-23290000	2	0.0122998	-0.368546
13.5	Female	Pcdhga8	18:35720000-39700000	3	0.162937	0.309145
13.5	Female	1700025C18Rik	2:163090000-167070000	3	0.0394992	0.476416
13.5	Female	Il12rb2	6:65370000-69350000	3	0.229555	0.167186
13.5	Female	Rin2	2:143780000-147760000	1	0.00157997	1.7606
13.5	Female	Shb	4:43530000-47510000	1	0.0243395	0.953041
13.5	Female	Speer1	5:9340000-13320000	3	0.275094	0.0573472
13.5	Female	Pcdhga9	18:35730000-39710000	3	0.131497	0.260171
13.5	Female	Rin3	12:100280000-104260000	1	0.103258	0.536693
13.5	Female	Gm14692	X:65690000-69670000	3	0.275634	0.0530393
13.5	Female	6430550D23Rik	2:154000000-157980000	1	0.405112	0.106554
13.5	Female	Cebpe	14:52710000-56690000	1	0.00617988	1.02037
13.5	Female	Gramd1a	7:29150000-33130000	1	0.166497	0.84962
13.5	Female	Ankhd1	18:34560000-38540000	1	0.281134	0.27417
13.5	Female	Blzf1	1:162300000-166280000	1	0.00451991	1.35925
13.5	Female	Mir7668	7:27900000-31880000	4	0.255815	-0.30553
13.5	Female	Rinl	7:26780000-30760000	1	0.00255995	0.527233
13.5	Female	Shc2	10:77630000-81610000	4	0.422712	-0.059711
13.5	Female	1700025K24Rik	17:52370000-56350000	4	0.147717	-0.443589
13.5	Female	Prkaca	8:81970000-85950000	1	0.000259995	1.64432
13.5	Female	Gm14744	X:75860000-79840000	3	0.457691	0.0830057
13.5	Female	Lcp1	14:73130000-77110000	3	1.99996e-05	0.685415
13.5	Female	Pcdhgc4	18:35810000-39790000	1	5.99988e-05	1.6465
13.5	Female	Il17a	1:18730000-22710000	1	0.0052399	2.17094
13.5	Female	6430706D22Rik	1:86260000-90240000	4	0.440591	-0.0994782
13.5	Female	Prkag1	15:96830000-100810000	1	0.416472	0.0948502
13.5	Female	Nhlrc2	19:54540000-58520000	4	0.0176396	-0.807217
13.5	Female	Wnt11	7:96830000-100810000	1	0.291554	0.097817
13.5	Female	Thg1l	11:43950000-47930000	2	0.0406392	-0.429882
13.5	Female	Wnt16	6:20280000-24260000	4	0.0629587	-0.633909
13.5	Female	She	3:87830000-91810000	3	0.278514	0.171012
13.5	Female	Ripk1	13:32000000-35980000	4	0.187956	-0.713366
13.5	Female	Ldb1	19:44030000-48010000	1	0.0195796	0.759004
13.5	Female	Bmp3	5:96850000-100830000	3	0.00123998	0.42625
13.5	Female	Shf	2:120360000-124340000	1	0.0805784	0.498274
13.5	Female	Cxcl17	7:23410000-27390000	1	0.00163997	0.66016
13.5	Female	Mir124a-3	2:178890000-182870000	3	0.49521	0.00974093
13.5	Female	Ripk3	14:53780000-57760000	1	0.187196	0.363844
13.5	Female	Il17ra	6:118460000-122440000	2	0.0576388	-0.505765
13.5	Female	Ldb3	14:32580000-36560000	4	0.350753	-0.285115
13.5	Female	Bmp5	9:73770000-77750000	4	0.48801	-0.0263317
13.5	Female	Thoc1	18:7950000-11930000	1	0.387972	0.122142
13.5	Female	Olfr204	16:57310000-61290000	3	0.050799	0.236861
13.5	Female	Gm15080	X:145990000-149970000	3	1.99996e-05	0.0134524
13.5	Female	E330012B07Rik	6:145180000-149160000	3	0.000159997	1.01337
13.5	Female	6820408C15Rik	2:150410000-154390000	1	0.178356	0.562438
13.5	Female	Fetub	16:20910000-24890000	2	0.0858383	-0.401977
13.5	Female	Olfr207	16:57360000-61340000	3	0.224136	0.139302
13.5	Female	Il17re	6:111450000-115430000	1	0.0421392	0.809404
13.5	Female	Ldhc	7:44860000-48840000	2	0.0273595	-0.602021
13.5	Female	Shisa6	11:64520000-68500000	4	0.49139	-0.0104957
13.5	Female	Ldhd	8:109630000-113610000	1	0.000139997	0.121721
13.5	Female	Ripply2	9:85010000-88990000	2	0.165737	-0.277135
13.5	Female	Nifk	1:116320000-120300000	1	0.114458	0.958102
13.5	Female	1700028J19Rik	7:42230000-46210000	4	0.324714	-0.0877798
13.5	Female	Gm15140	X:152010000-155990000	3	1.99996e-05	0.0948021
13.5	Female	Prkcg	7:1300000-5280000	1	0.0210396	0.98557
13.5	Female	Ldlrad1	4:105200000-109180000	1	0.00603988	0.415625
13.5	Female	Spen	4:139530000-143510000	1	3.99992e-05	1.34195
13.5	Female	Prkch	12:71580000-75560000	3	0.192716	0.195287
13.5	Female	Mir128-2	9:110110000-114090000	3	0.00719986	0.443402
13.5	Female	Pcna	2:130250000-134230000	1	0.00241995	1.24378
13.5	Female	Wnt9a	11:57300000-61280000	1	0.136997	0.336194
13.5	Female	Mir770	12:107560000-111540000	2	0.198596	-0.274185
13.5	Female	Ldoc1	X:59700000-63680000	3	1.99996e-05	0.0135993
13.5	Female	Leap2	11:51420000-55400000	1	0.0159997	0.863656
13.5	Female	Ankrd29	18:10300000-14280000	3	0.115878	0.430175
13.5	Female	1700029H14Rik	8:11560000-15540000	1	7.99984e-05	1.14977
13.5	Female	1700029I15Rik	2:90380000-94360000	1	0.230755	0.228543
13.5	Female	Gm15350	8:10830000-14810000	1	0.0969781	0.223466
13.5	Female	Mir130a	2:82740000-86720000	1	0.000699986	2.93052
13.5	Female	Sphk1	11:114530000-118510000	1	0.176336	0.120579
13.5	Female	8430422H06Rik	18:12230000-16210000	3	0.00819984	0.622589
13.5	Female	Thtpa	14:53090000-57070000	1	0.200296	0.416147
13.5	Female	Mir130c	9:51400000-55380000	1	0.000279994	2.04702
13.5	Female	Cenpj	14:54570000-58550000	4	0.316414	-0.179518
13.5	Female	Pcolce2	9:93630000-97610000	3	0.129637	0.296742
13.5	Female	Rmdn3	2:117150000-121130000	1	0.158537	0.488659
13.5	Female	Cyb5b	8:105150000-109130000	1	0.00377992	0.790246
13.5	Female	Nipbl	15:6440000-10420000	1	0.0390592	1.12272
13.5	Female	Mir133a-1	18:8780000-12760000	1	0.0280794	0.61146
13.5	Female	Nipsnap1	11:2870000-6850000	1	0.149837	0.289845
13.5	Female	Il1rap	16:24580000-28560000	4	0.114098	-0.703184
13.5	Female	Ear4	14:49200000-53180000	2	0.00199996	-0.378086
13.5	Female	Ear6	14:49850000-53830000	2	0.101418	-0.159641
13.5	Female	Grik1	16:86290000-90270000	3	0.0967581	0.243712
13.5	Female	1700030F04Rik	6:115750000-119730000	3	0.117858	0.28232
13.5	Female	Fgf10	13:116710000-120690000	3	0.0647587	0.216597
13.5	Female	Rmnd5a	6:69440000-73420000	1	0.0332193	0.681275
13.5	Female	Siah2	3:56690000-60670000	1	0.049619	0.822162
13.5	Female	Mir134	12:107730000-111710000	3	0.0270195	0.671596
13.5	Female	Prl2a1	13:25800000-29780000	3	0.00207996	0.324374
13.5	Female	Spin2c	X:151830000-155810000	3	0.445651	0.117789
13.5	Female	Cyb5r3	15:81170000-85150000	1	0.00941981	0.74721
13.5	Female	Ankrd40	11:92320000-96300000	1	0.000759985	1.89678
13.5	Female	Pcsk2	2:141540000-145520000	3	0.0825983	0.269479
13.5	Female	Cenpq	17:38930000-42910000	1	0.259655	0.733377
13.5	Female	Spin2d	X:71170000-75150000	3	0.49357	0.0187653
13.5	Female	Ebf1	11:42610000-46590000	4	0.316194	-0.192277
13.5	Female	Wwc1	11:33980000-37960000	1	0.00945981	1.05114
13.5	Female	Ankrd44	1:52920000-56900000	1	0.000319994	1.55328
13.5	Female	Cyba	8:120430000-124410000	1	0.185496	0.439927
13.5	Female	Rn45s	17:37840000-41820000	4	1.99996e-05	-1.80067
13.5	Female	Mir137	3:116430000-120410000	3	0.440871	0.0261602
13.5	Female	Prl2c3	13:10800000-14780000	3	1.99996e-05	0.821526
13.5	Female	Fgf16	X:103760000-107740000	4	1.99996e-05	-0.75511
13.5	Female	Prl2c4	13:10800000-14780000	3	1.99996e-05	0.821526
13.5	Female	Boll	1:53360000-57340000	4	0.00473991	-0.769562
13.5	Female	Cenpx	11:118710000-122690000	4	0.358693	-0.107934
13.5	Female	Mir8102	11:95740000-99720000	1	0.0855783	0.614775
13.5	Female	Olfr248	1:172390000-176370000	3	0.0266995	0.203259
13.5	Female	1700031A10Rik	17:34920000-38900000	2	0.233215	-0.146828
13.5	Female	Pcsk9	4:104460000-108440000	1	0.0677586	0.125628
13.5	Female	Il21	3:35230000-39210000	3	0.347533	0.118794
13.5	Female	Tifab	13:54170000-58150000	4	0.251995	-0.0684435
13.5	Female	Prl3b1	13:25240000-29220000	3	0.00199996	0.249166
13.5	Female	Ebpl	14:59360000-63340000	1	0.169277	0.320121
13.5	Female	Cep120	18:51740000-55720000	1	0.00047999	3.78271
13.5	Female	Prl3c1	13:25190000-29170000	3	0.0802384	0.1321
13.5	Female	Cygb	11:114650000-118630000	1	0.431011	0.0638278
13.5	Female	Nkd2	13:71840000-75820000	1	0.000139997	1.63784
13.5	Female	Pcyox1l	18:59700000-63680000	1	0.186836	0.129868
13.5	Female	Mir143	18:59640000-63620000	1	1.99996e-05	1.70834
13.5	Female	Ece2	16:18620000-22600000	1	0.00243995	0.779803
13.5	Female	Spink5	18:41960000-45940000	3	0.0436191	0.260516
13.5	Female	1700034G24Rik	5:110580000-114560000	3	0.00259995	0.70816
13.5	Female	Mir145a	18:59640000-63620000	1	1.99996e-05	1.70834
13.5	Female	Cylc2	4:49210000-53190000	3	0.0557989	0.160583
13.5	Female	Xiap	X:40060000-44040000	1	5.99988e-05	13.2649
13.5	Female	9130024F11Rik	1:54970000-58950000	4	0.00265995	-0.768305
13.5	Female	Sike1	3:100990000-104970000	1	0.448391	0.0468311
13.5	Female	Echdc1	10:27310000-31290000	4	0.158597	-0.681995
13.5	Female	Grip2	6:89800000-93780000	4	0.0199396	-0.339566
13.5	Female	Fgf6	6:125010000-128990000	3	0.0296194	0.44275
13.5	Female	9130204L05Rik	3:89090000-93070000	3	1.99996e-05	0.659492
13.5	Female	Cep164	9:43820000-47800000	1	0.00209996	1.30354
13.5	Female	9130209A04Rik	18:45450000-49430000	2	0.00285994	-0.579618
13.5	Female	Prl7a1	13:25640000-29620000	3	0.000179996	0.338527
13.5	Female	Sim1	10:48890000-52870000	2	0.320294	-0.0500493
13.5	Female	Mir148a	6:49260000-53240000	2	0.202056	-0.165109
13.5	Female	Pdcd1lg2	19:27410000-31390000	1	0.0284394	1.00816
13.5	Female	Bpifb1	2:152190000-156170000	3	0.00381992	1.40419
13.5	Female	Lgals7	7:26860000-30840000	1	0.0279594	0.772527
13.5	Female	Il2rg	X:99260000-103240000	2	0.051199	-0.215378
13.5	Female	Timm13	10:78900000-82880000	1	0.00661987	0.77462
13.5	Female	9130227L01Rik	1:53930000-57910000	3	0.0269995	0.391055
13.5	Female	Xkr6	14:61600000-65580000	4	1.99996e-05	-0.783353
13.5	Female	Rnd3	2:49140000-53120000	4	0.00109998	-0.985899
13.5	Female	Gm15908	13:32650000-36630000	4	0.0784384	-0.484272
13.5	Female	Lgalsl	11:18830000-22810000	4	0.0342993	-0.764093
13.5	Female	Cep295	9:13350000-17330000	1	0.152537	0.549049
13.5	Female	Mir873b	4:34660000-38640000	3	0.243495	0.0804163
13.5	Female	Olfr281	15:96450000-100430000	3	0.0661387	0.94571
13.5	Female	1700042G07Rik	4:114170000-118150000	1	0.0109798	0.89433
13.5	Female	Olfr282	15:96430000-100410000	3	1.99996e-05	1.6909
13.5	Female	1700042G15Rik	4:55360000-59340000	4	0.0149197	-0.336316
13.5	Female	Ankzf1	1:73190000-77170000	1	0.111558	0.535398
13.5	Female	Sirpb1b	3:13570000-17550000	3	0.0109998	0.293483
13.5	Female	Olfr285	15:96310000-100290000	3	0.000199996	1.832
13.5	Female	Nkx6-2	7:137580000-141560000	4	0.264955	-0.351792
13.5	Female	Cyp26c1	19:35680000-39660000	3	0.00131997	0.493404
13.5	Female	Bptf	11:105130000-109110000	1	0.00799984	0.871349
13.5	Female	Rnf115	3:94720000-98700000	4	0.448271	-0.0392272
13.5	Female	Mir879	5:7370000-11350000	3	0.317154	0.122412
13.5	Female	1700045H11Rik	4:148850000-152830000	1	0.371473	0.120608
13.5	Female	Il5ra	6:104740000-108720000	2	0.271135	-0.139633
13.5	Female	Ano3	2:108950000-112930000	4	0.198616	-0.277748
13.5	Female	Nlgn1	3:24330000-28310000	3	0.0424792	0.313205
13.5	Female	Gm16159	8:23550000-27530000	1	0.0855383	0.176402
13.5	Female	Lhb	7:43420000-47400000	1	0.000839983	0.250023
13.5	Female	Cep72	13:72060000-76040000	1	0.0303794	1.80531
13.5	Female	Xntrpc	7:100070000-104050000	1	3.99992e-05	1.20083
13.5	Female	Olfr291	7:82850000-86830000	3	0.0816384	0.327376
13.5	Female	Timp2	11:116350000-120330000	1	0.193836	0.199326
13.5	Female	Il6st	13:110460000-114440000	1	0.147257	0.59567
13.5	Female	Sis	3:70960000-74940000	3	0.208496	0.0729575
13.5	Female	Edem1	6:106820000-110800000	1	0.000239995	2.88442
13.5	Female	Lhfp	3:51040000-55020000	3	0.184956	0.221989
13.5	Female	1700047I17Rik2	12:53120000-57100000	3	0.280434	0.185311
13.5	Female	Edem3	1:149750000-153730000	1	0.369873	0.134104
13.5	Female	Grtp1	8:11200000-15180000	1	0.00573989	0.725965
13.5	Female	Gm16325	3:144640000-148620000	1	0.126557	0.395791
13.5	Female	9330020H09Rik	15:96560000-100540000	1	0.172037	0.438931
13.5	Female	Six2	17:83680000-87660000	3	0.000279994	0.961035
13.5	Female	Gm16367	5:92860000-96840000	3	0.397012	0.234398
13.5	Female	Olfr297	7:84520000-88500000	1	0.00713986	2.29966
13.5	Female	Edn1	13:40300000-44280000	1	0.279474	0.210376
13.5	Female	Mir185	16:16320000-20300000	1	0.455131	0.0341535
13.5	Female	Nlrp14	7:105160000-109140000	3	0.0897382	0.197705
13.5	Female	Tipin	9:62280000-66260000	1	0.374253	0.147845
13.5	Female	Ilf2	3:88470000-92450000	1	0.00107998	1.29327
13.5	Female	Gsap	5:19180000-23160000	4	0.226095	-0.0741831
13.5	Female	Sppl2c	11:102180000-106160000	3	0.0532389	0.485628
13.5	Female	Antxr1	6:85330000-89310000	4	0.335833	-0.117623
13.5	Female	Nlrp1b	11:69230000-73210000	3	0.0293394	1.26394
13.5	Female	Gm16430	X:52620000-56600000	3	0.316494	0.0891353
13.5	Female	Proc	18:30130000-34110000	2	0.0277994	-0.484229
13.5	Female	Cyp2c38	19:37460000-41440000	3	1.99996e-05	0.42685
13.5	Female	Fhl5	4:23240000-27220000	1	0.0575588	0.67948
13.5	Female	Brf1	12:111000000-114980000	1	0.0862783	0.951435
13.5	Female	Mir1894	17:33910000-37890000	1	0.0611988	1.09253
13.5	Female	Fhod3	18:22700000-26680000	1	0.0900382	0.76429
13.5	Female	Ilvbl	10:76570000-80550000	4	0.117458	-0.494182
13.5	Female	Xrcc1	7:22540000-26520000	1	0.0327793	0.912227
13.5	Female	Spred2	11:17920000-21900000	1	0.126597	0.607188
13.5	Female	Eed	7:87980000-91960000	1	0.0116198	2.24217
13.5	Female	Pde6g	11:118450000-122430000	1	0.0251795	0.716527
13.5	Female	Tk1	11:115820000-119800000	1	0.0566789	0.577278
13.5	Female	Fibin	2:108360000-112340000	3	0.469471	0.0205407
13.5	Female	1700054A03Rik	19:51070000-55050000	1	0.00161997	1.48704
13.5	Female	Anxa13	15:56380000-60360000	3	0.0605988	0.381269
13.5	Female	9330175M20Rik	1:49330000-53310000	4	0.49213	-0.0306855
13.5	Female	Eef1akmt1	14:55570000-59550000	1	0.0226395	1.01474
13.5	Female	Skil	3:29090000-33070000	1	0.049099	1.6245
13.5	Female	Imp3	9:54930000-58910000	1	0.00115998	1.08406
13.5	Female	Sprr1b	3:90430000-94410000	1	0.125257	0.371186
13.5	Female	Prokr2	2:130380000-134360000	4	0.158837	-0.184573
13.5	Female	Eef1b2	1:61170000-65150000	1	0.0403392	1.29272
13.5	Female	Lif	11:2250000-6230000	4	0.0337393	-0.474121
13.5	Female	Skint10	4:110770000-114750000	3	0.050779	0.151669
13.5	Female	9330182L06Rik	5:7260000-11240000	3	0.470031	0.0139529
13.5	Female	Olfr31	14:12320000-16300000	3	0.389732	0.071996
13.5	Female	Brk1	6:111600000-115580000	1	0.0299794	0.970148
13.5	Female	Pdf	8:105040000-109020000	1	0.0337593	0.548214
13.5	Female	Gm16596	12:106550000-110530000	1	0.0216396	1.06078
13.5	Female	Cyp2c69	19:37880000-41860000	3	0.00193996	0.539271
13.5	Female	Gse1	8:118530000-122510000	1	1.99996e-05	1.1219
13.5	Female	Nlrx1	9:42260000-46240000	1	0.00143997	1.10137
13.5	Female	Xylb	9:117350000-121330000	1	0.000119998	1.46632
13.5	Female	Ces1d	8:91190000-95170000	1	0.440931	0.0415059
13.5	Female	Cyp2d11	15:80390000-84370000	3	0.0401992	0.673946
13.5	Female	1700061G19Rik	17:54870000-58850000	2	0.0355793	-0.419005
13.5	Female	Eefsec	6:86440000-90420000	1	0.0675386	0.383711
13.5	Female	Mir190a	9:65230000-69210000	1	0.122898	0.438899
13.5	Female	Cyp2d12	15:80550000-84530000	3	0.000119998	1.63186
13.5	Female	Lilra6	7:1910000-5890000	2	0.105758	-0.181322
13.5	Female	Gsk3b	16:36080000-40060000	1	0.167657	0.615252
13.5	Female	Ces1f	8:91270000-95250000	3	0.0247595	0.480008
13.5	Female	Brpf3	17:26800000-30780000	4	0.223636	-0.210365
13.5	Female	1700061I17Rik	3:115070000-119050000	3	0.344633	0.0836866
13.5	Female	Mixl1	1:178690000-182670000	1	0.000299994	0.331791
13.5	Female	9430019J16Rik	2:73440000-77420000	2	0.356373	-0.0767858
13.5	Female	Rnf168	16:30270000-34250000	4	0.0782384	-0.391022
13.5	Female	Cyp2d13	15:80640000-84620000	3	1.99996e-05	1.72235
13.5	Female	Nme1	11:91960000-95940000	1	0.0284194	1.09392
13.5	Female	Rnf169	7:97980000-101960000	4	0.411592	-0.0411215
13.5	Female	Sprr3	3:90450000-94430000	2	0.0302994	-0.237716
13.5	Female	Inafm1	7:14270000-18250000	1	0.0159197	2.01039
13.5	Female	Sprr4	3:90500000-94480000	1	0.00719986	1.3474
13.5	Female	Limd1	9:121470000-125450000	1	0.268155	0.20912
13.5	Female	Sprtn	8:122890000-126870000	4	0.265375	-0.216435
13.5	Female	Olfr319	11:56700000-60680000	3	0.47775	0.0168687
13.5	Female	Ces2d-ps	8:102860000-106840000	3	0.0620988	0.027161
13.5	Female	Gsr	8:31650000-35630000	1	1.99996e-05	2.47557
13.5	Female	Pdhb	14:6170000-10150000	1	0.0616188	1.31885
13.5	Female	Mir1934	11:67660000-71640000	1	0.00841983	1.1753
13.5	Female	Ing3	6:19940000-23920000	1	0.0396792	1.53552
13.5	Female	Bsn	9:106190000-110170000	2	0.0583988	-0.539204
13.5	Female	Ces2h	8:103000000-106980000	3	1.99996e-05	0.017472
13.5	Female	Gm16863	16:19290000-23270000	2	0.231775	-0.24948
13.5	Female	Fkbp15	4:60360000-64340000	1	1.99996e-05	3.39198
13.5	Female	Ap1g2	14:53100000-57080000	4	0.465031	-0.0479145
13.5	Female	Gm16897	1:192970000-196950000	4	0.279214	-0.30283
13.5	Female	Inhba	13:14010000-17990000	4	0.166777	-0.32776
13.5	Female	Fkbp2	19:4980000-8960000	1	0.0209396	1.14428
13.5	Female	Lin52	12:82450000-86430000	4	0.0732385	-0.5729
13.5	Female	Rnf19b	4:127050000-131030000	1	0.0247795	0.681641
13.5	Female	Gm16938	7:96170000-100150000	3	0.215016	0.0248454
13.5	Female	Nmnat3	9:96290000-100270000	4	0.129817	-0.524659
13.5	Female	Rnf2	1:149500000-153480000	1	0.00747985	0.82314
13.5	Female	Inhbc	10:125370000-129350000	1	0.0166797	0.0178451
13.5	Female	1700066B17Rik	1:37840000-41820000	1	0.00261995	1.6941
13.5	Female	Efemp2	19:3470000-7450000	1	0.168097	0.243218
13.5	Female	Spta1	1:172170000-176150000	3	0.0246195	0.27442
13.5	Female	Gstm2	3:105980000-109960000	1	0.00149997	2.37197
13.5	Female	Cyp2j8	4:94500000-98480000	3	0.00409992	0.579318
13.5	Female	Btaf1	19:34920000-38900000	1	1.99996e-05	2.77956
13.5	Female	Mlc1	15:86970000-90950000	3	0.205136	0.167409
13.5	Female	Mir1947	16:31100000-35080000	3	0.306594	0.326378
13.5	Female	Ino80c	18:22120000-26100000	1	0.000339993	2.27564
13.5	Female	Gstm6	3:105940000-109920000	1	0.0455191	0.695668
13.5	Female	Fkrp	7:14810000-18790000	1	1.99996e-05	2.41876
13.5	Female	Cyp2t4	7:25150000-29130000	1	0.0462991	0.664128
13.5	Female	9530080O11Rik	4:93960000-97940000	4	0.129257	-0.653596
13.5	Female	9530082P21Rik	17:21740000-25720000	1	0.184856	0.356215
13.5	Female	Efl1	7:80640000-84620000	4	0.0634187	-0.626884
13.5	Female	Cyp2u1	3:129300000-133280000	1	0.00319994	1.23615
13.5	Female	Ap3d1	10:78740000-82720000	1	7.99984e-05	1.02749
13.5	Female	Pdlim4	11:52060000-56040000	4	0.437871	-0.0705379
13.5	Female	Tlx1	19:43150000-47130000	3	1.99996e-05	1.0014
13.5	Female	Btbd2	10:78650000-82630000	1	0.000199996	0.861898
13.5	Female	Rnf222	11:66880000-70860000	1	0.0120598	0.573829
13.5	Female	Nnt	13:117400000-121380000	1	0.00325993	2.50969
13.5	Female	Prr11	11:85100000-89080000	1	0.0175596	0.751524
13.5	Female	Mlkl	8:109330000-113310000	2	0.0107598	-0.520152
13.5	Female	Gm17689	9:34580000-38560000	3	0.49587	0.00362127
13.5	Female	Prr14	7:125470000-129450000	1	0.259395	0.284433
13.5	Female	Cfap44	16:42390000-46370000	4	0.425391	-0.178173
13.5	Female	Efnb2	8:6660000-10640000	1	0.000159997	3.07668
13.5	Female	Flnc	6:27430000-31410000	1	0.0719386	0.736682
13.5	Female	Ypel3	7:124770000-128750000	1	0.0531989	0.684146
13.5	Female	Mir1956	3:136520000-140500000	1	0.000639987	2.05069
13.5	Female	Cfap46	7:137610000-141590000	2	0.225435	-0.248916
13.5	Female	Gm17746	12:23120000-27100000	1	0.0416192	0.575585
13.5	Female	Cyp3a44	5:143800000-147780000	3	0.000319994	0.745069
13.5	Female	Mllt6	11:95660000-99640000	1	0.0881782	0.5624
13.5	Female	Inpp5f	7:126610000-130590000	1	0.0275194	0.849964
13.5	Female	Rnf31	14:53590000-57570000	1	0.0050799	1.06773
13.5	Female	Pdrg1	2:151010000-154990000	4	0.354393	-0.0929402
13.5	Female	Slc12a3	8:92320000-96300000	1	0.156357	0.358401
13.5	Female	Cyp3a57	5:143340000-147320000	3	0.0456991	0.572446
13.5	Female	9930014A18Rik	15:58820000-62800000	1	0.395712	0.132109
13.5	Female	Sqor	2:120780000-124760000	3	0.0444391	0.487656
13.5	Female	Btbd35f3	X:1440000-5420000	3	0.049179	0.00502303
13.5	Female	Ythdc1	5:84800000-88780000	1	0.00129997	2.76568
13.5	Female	Egf	3:127750000-131730000	3	0.235195	0.265734
13.5	Female	9930111H07Rik	1:83770000-87750000	1	0.223716	0.21349
13.5	Female	Mir1962	7:133560000-137540000	1	0.000179996	0.868266
13.5	Female	Btbd7	12:100870000-104850000	1	0.100718	0.648817
13.5	Female	Cfap65	1:72930000-76910000	3	0.0325393	0.695595
13.5	Female	Rnf40	7:125580000-129560000	1	0.113298	0.50514
13.5	Female	Litaf	16:8990000-12970000	1	1.99996e-05	2.49808
13.5	Female	Gm17830	17:47310000-51290000	4	0.343593	-0.0944223
13.5	Female	Cfap70	14:18450000-22430000	1	0.374333	0.122855
13.5	Female	Ywhaq	12:19410000-23390000	1	1.99996e-05	4.23984
13.5	Female	Nol4	18:21030000-25010000	3	0.0206596	0.419862
13.5	Female	Prr29	11:104370000-108350000	2	0.286474	-0.345347
13.5	Female	A1cf	19:29860000-33840000	3	1.99996e-05	0.394749
13.5	Female	Gtf2e2	8:31730000-35710000	1	1.99996e-05	2.40832
13.5	Female	Srd5a3	5:74140000-78120000	1	0.394872	0.10831
13.5	Female	Apbb3	18:34670000-38650000	1	0.299514	0.22866
13.5	Female	Gtf2f1	17:55010000-58990000	1	0.0156797	0.974591
13.5	Female	A230001M10Rik	3:100260000-104240000	3	1.99996e-05	0.764766
13.5	Female	Slc13a3	2:163470000-167450000	3	0.00135997	1.13144
13.5	Female	Yy1	12:106790000-110770000	1	0.000139997	2.07151
13.5	Female	Btg1	10:94610000-98590000	1	0.0343393	0.903233
13.5	Female	Fmc1	6:36530000-40510000	1	0.0319194	0.913569
13.5	Female	Cyp4b1	4:113640000-117620000	4	0.138757	-0.385326
13.5	Female	Prr32	X:43090000-47070000	3	1.99996e-05	0.0197175
13.5	Female	Slc13a4	6:33300000-37280000	1	0.0427991	0.842958
13.5	Female	Btg1-ps1	X:36010000-39990000	2	0.107918	-0.133168
13.5	Female	Slc13a5	11:70260000-74240000	2	0.394432	-0.0813684
13.5	Female	Llph	10:118220000-122200000	4	0.241735	-0.379196
13.5	Female	Zadh2	18:82080000-86060000	1	0.109298	0.486329
13.5	Female	Gtf2h1	7:44790000-48770000	1	0.120318	0.828887
13.5	Female	Olfr365	2:35200000-39180000	3	1.99996e-05	0.902475
13.5	Female	Tmbim1	1:72300000-76280000	1	0.00391992	1.3429
13.5	Female	Lman1	18:64000000-67980000	4	0.0121598	-0.865225
13.5	Female	Mmel1	4:152860000-156840000	1	0.0533389	0.738311
13.5	Female	Apcdd1	18:60920000-64900000	4	0.0957981	-0.354269
13.5	Female	Zap70	1:34760000-38740000	3	0.244555	0.251005
13.5	Female	Pdzd7	19:43040000-47020000	1	0.00129997	1.67232
13.5	Female	Prr5	15:82680000-86660000	1	0.000259995	1.09632
13.5	Female	Mir1971	14:76190000-80170000	3	0.0103598	0.641854
13.5	Female	A230070E04Rik	14:66120000-70100000	3	0.120398	0.374518
13.5	Female	A230072C01Rik	X:18960000-22940000	1	0.0693786	2.07596
13.5	Female	Olfr371	8:83230000-87210000	3	0.220616	0.241579
13.5	Female	Pdzk1ip1	4:113080000-117060000	1	0.237955	0.154964
13.5	Female	Fmo2	1:160890000-164870000	4	0.00205996	-0.0959443
13.5	Female	Olfr372	8:70050000-74030000	3	0.0050799	0.966951
13.5	Female	Pdzph1	17:56990000-60970000	2	0.214056	-0.144651
13.5	Female	Lmcd1	6:110270000-114250000	2	0.0870783	-0.429766
13.5	Female	Tmc4	7:1670000-5650000	2	0.00951981	-0.393332
13.5	Female	Nop53	7:13940000-17920000	1	0.0581188	1.21195
13.5	Female	Mmp14	14:52430000-56410000	1	0.00821984	1.07326
13.5	Female	Srm	4:146590000-150570000	1	0.177396	0.429917
13.5	Female	Lmf2	15:87350000-91330000	1	0.000299994	2.74072
13.5	Female	Nop56	2:128270000-132250000	4	0.139017	-0.597992
13.5	Female	Gtf3c1	7:123700000-127680000	1	0.00117998	1.7968
13.5	Female	Olfr378	11:71420000-75400000	3	0.000139997	0.735014
13.5	Female	Mmp16	4:15850000-19830000	1	0.338933	0.169299
13.5	Female	Prrg2	7:43060000-47040000	1	0.000279994	1.72643
13.5	Female	Slc16a12	19:32740000-36720000	3	0.451011	0.0290262
13.5	Female	Slc16a13	11:68220000-72200000	1	0.47841	0.0167271
13.5	Female	Gtf3c4	2:26840000-30820000	4	0.0469191	-0.316927
13.5	Female	Cga	4:32890000-36870000	1	1.99996e-05	3.54525
13.5	Female	1700101I11Rik	6:127530000-131510000	1	0.141677	0.703539
13.5	Female	Rnu6	19:12430000-16410000	2	0.0236195	-0.230879
13.5	Female	Slc16a3	11:118940000-122920000	1	0.00389992	0.407318
13.5	Female	Srp54c	12:53230000-57210000	4	0.209396	-0.224116
13.5	Female	Mir204	19:20750000-24730000	3	0.0048799	0.439838
13.5	Female	Gtpbp1	15:77690000-81670000	1	0.370553	0.0986027
13.5	Female	Mir205	1:191500000-195480000	4	0.49363	-0.0107932
13.5	Female	Nostrin	2:67130000-71110000	3	0.0909182	0.251889
13.5	Female	Apoa1	9:44220000-48200000	1	0.000219996	1.42469
13.5	Female	Tmco3	8:11280000-15260000	1	0.0644787	1.07634
13.5	Female	Notch1	2:24500000-28480000	1	0.206776	0.157842
13.5	Female	Bub3	7:129560000-133540000	4	0.000439991	-0.978114
13.5	Female	Prrx2	2:28840000-32820000	1	0.0204796	0.329476
13.5	Female	A330070K13Rik	5:128380000-132360000	4	0.00627987	-0.668651
13.5	Female	Notch2	3:96010000-99990000	1	0.0232195	1.03531
13.5	Female	Bud13	9:44280000-48260000	1	0.119418	0.979799
13.5	Female	Peg12	7:60460000-64440000	4	1.99996e-05	-1.19214
13.5	Female	Cypt14	X:37860000-41840000	3	0.306774	0.0314817
13.5	Female	Fnbp4	2:88740000-92720000	1	0.0100198	1.40708
13.5	Female	Notch4	17:32560000-36540000	1	0.47581	0.0129523
13.5	Female	Mir20b	X:50740000-54720000	3	0.391372	0.0508985
13.5	Female	Apob	12:5970000-9950000	3	0.0396192	0.341104
13.5	Female	Eif1b	9:118490000-122470000	4	0.0554789	-0.489562
13.5	Female	Gm19757	6:103490000-107470000	3	0.00939981	0.266623
13.5	Female	Tmed11	5:106790000-110770000	2	0.48429	-0.00279999
13.5	Female	1700109K24Rik	15:75080000-79060000	1	0.0375592	0.449333
13.5	Female	Mir2136	9:102420000-106400000	3	0.00139997	0.66276
13.5	Female	Nova1	12:44810000-48790000	4	0.0544189	-0.909016
13.5	Female	Peli3	19:2940000-6920000	4	0.125817	-0.180237
13.5	Female	Apobec4	1:150750000-154730000	1	7.99984e-05	0.103298
13.5	Female	Chaf1b	16:91880000-95860000	1	0.00589988	1.20835
13.5	Female	1700110C19Rik	17:8320000-12300000	1	0.000219996	1.87635
13.5	Female	C030013G03Rik	17:10460000-14440000	3	0.331713	0.0996662
13.5	Female	Slc17a8	10:87620000-91600000	3	0.0758385	0.243852
13.5	Female	Eif2b3	4:115010000-118990000	1	0.0388792	0.653937
13.5	Female	Chchd3	6:31060000-35040000	3	0.000599988	0.738394
13.5	Female	Noxo1	17:22690000-26670000	1	0.00151997	0.208476
13.5	Female	Fndc8	11:80890000-84870000	1	0.0956981	0.627803
13.5	Female	Chchd4	6:89470000-93450000	1	0.0203596	1.25695
13.5	Female	Gm2002	4:40160000-44140000	3	0.0654187	0.877678
13.5	Female	Mir218-1	5:46220000-50200000	1	1.99996e-05	2.56912
13.5	Female	Tmeff1	4:46580000-50560000	1	0.00183996	1.82085
13.5	Female	Gucy1b1	3:80070000-84050000	1	0.148317	0.550957
13.5	Female	C030034I22Rik	17:67410000-71390000	4	0.214436	-0.732966
13.5	Female	Prss33	17:21830000-25810000	4	0.383892	-0.0582619
13.5	Female	Npas2	1:37190000-41170000	3	0.0922982	0.0320304
13.5	Female	Mir218-2	11:33610000-37590000	1	0.126057	0.394295
13.5	Female	Iqcb1	16:34820000-38800000	4	0.00625987	-0.705058
13.5	Female	Olfr410	11:72330000-76310000	3	1.99996e-05	1.26208
13.5	Female	Mn1	5:109410000-113390000	1	0.439891	0.0473579
13.5	Female	Gucy2c	6:134780000-138760000	3	0.298954	0.232938
13.5	Female	Mnat1	12:71120000-75100000	1	0.396812	0.104734
13.5	Female	Fntb	12:74830000-78810000	1	0.103398	0.504428
13.5	Female	Mir219b	2:27840000-31820000	2	0.0687986	-0.96825
13.5	Female	Lnx2	5:145070000-149050000	1	5.99988e-05	2.01103
13.5	Female	Slc19a3	1:81030000-85010000	4	0.413912	-0.164234
13.5	Female	1700120K04Rik	7:125600000-129580000	1	0.209576	0.188581
13.5	Female	Iqcf1	9:104490000-108470000	2	0.103238	-0.481911
13.5	Female	Rp9	9:20460000-24440000	4	0.382092	-0.149597
13.5	Female	A530016L24Rik	12:110480000-114460000	1	0.272675	0.0788454
13.5	Female	Slc1a2	2:100700000-104680000	3	0.187696	0.21264
13.5	Female	Folr1	7:99870000-103850000	1	0.00225995	0.823924
13.5	Female	C130050O18Rik	5:137400000-141380000	1	0.0199796	0.467578
13.5	Female	Srsf4	4:129870000-133850000	1	0.186316	0.376163
13.5	Female	Chd3os	11:67340000-71320000	1	0.122798	0.141222
13.5	Female	Mir221	X:17140000-21120000	3	0.421332	0.0270962
13.5	Female	Npc1l1	11:4230000-8210000	3	0.110658	0.361456
13.5	Female	LOC100862268	3:125160000-129140000	2	0.288794	-0.117426
13.5	Female	D030028A08Rik	11:94940000-98920000	1	0.48783	0.0137122
13.5	Female	Zbtb5	4:43010000-46990000	1	0.0862583	0.814133
13.5	Female	Olfr420	1:172150000-176130000	3	0.00283994	0.278386
13.5	Female	Fos	12:83470000-87450000	1	0.0368793	0.813811
13.5	Female	C130071C03Rik	13:81720000-85700000	3	0.116978	0.167451
13.5	Female	Prss42	9:108790000-112770000	1	0.447231	0.0345354
13.5	Female	Mir23a	8:82200000-86180000	1	0.0370793	0.936476
13.5	Female	1700123L14Rik	6:94160000-98140000	3	0.00959981	0.320053
13.5	Female	Gm2022	12:85890000-89870000	3	0.00157997	0.432894
13.5	Female	Prss43	9:108820000-112800000	2	0.151437	-0.126529
13.5	Female	Moap1	12:100740000-104720000	1	0.00175996	1.69134
13.5	Female	Apol9a	15:75410000-79390000	3	0.0359793	0.708852
13.5	Female	Olfr426	1:172090000-176070000	3	0.00355993	0.290128
13.5	Female	Prss44	9:108810000-112790000	2	0.143897	-0.248125
13.5	Female	Mob1a	6:81320000-85300000	1	0.00467991	1.32776
13.5	Female	Npepps	11:95280000-99260000	1	0.49695	0.00322921
13.5	Female	Olfr429	1:172080000-176060000	3	1.99996e-05	0.289572
13.5	Female	1700124L16Rik	6:81760000-85740000	4	0.456931	-0.0014575
13.5	Female	Tmem114	16:6420000-10400000	3	0.354133	0.15794
13.5	Female	Apom	17:33130000-37110000	1	5.99988e-05	1.64467
13.5	Female	1700125G02Rik	4:122890000-126870000	3	0.101898	0.0264005
13.5	Female	Foxa3	7:17020000-21000000	1	0.00303994	2.00177
13.5	Female	Tmem115	9:105530000-109510000	1	0.0595588	0.634382
13.5	Female	Prss50	9:108850000-112830000	2	0.241515	-0.189358
13.5	Female	D130009I18Rik	14:102630000-106610000	3	0.00139997	0.35109
13.5	Female	Zbtb9	17:24970000-28950000	1	0.451811	0.0812655
13.5	Female	Lonrf3	X:34320000-38300000	3	0.443591	0.0755508
13.5	Female	Olfr432	1:172050000-176030000	3	0.0161197	0.230639
13.5	Female	Iqgap3	3:86080000-90060000	4	0.0589988	-0.122022
13.5	Female	Mob4	1:53130000-57110000	1	0.0296194	1.69604
13.5	Female	C1qa	4:134890000-138870000	3	0.0268795	1.13814
13.5	Female	Zc2hc1b	10:11170000-15150000	1	0.149317	0.680034
13.5	Female	Pex6	17:44710000-48690000	1	0.0052399	0.79013
13.5	Female	Slc22a16	10:38570000-42550000	3	0.0168797	1.14341
13.5	Female	Mir292	7:1210000-5190000	1	0.00441991	2.02296
13.5	Female	Iqsec3	6:119470000-123450000	3	0.0876982	0.346318
13.5	Female	C1ql1	11:100940000-104920000	2	0.437671	-0.00142327
13.5	Female	Slc22a19	19:5710000-9690000	3	9.9998e-05	0.863368
13.5	Female	D16Ertd519e	16:68610000-72590000	3	0.143737	0.198172
13.5	Female	Nploc4	11:118430000-122410000	1	0.243735	0.274612
13.5	Female	Foxd3	4:97650000-101630000	4	1.99996e-05	-0.538962
13.5	Female	Irak1bp1	9:80820000-84800000	2	0.356913	-0.0481208
13.5	Female	C1ql3	2:11010000-14990000	3	0.00259995	0.39917
13.5	Female	Pfdn2	1:169340000-173320000	1	0.000139997	2.34281
13.5	Female	Pfkfb1	X:148580000-152560000	4	0.200596	-1.23369
13.5	Female	Pfkfb2	1:128720000-132700000	3	0.359593	0.110504
13.5	Female	Aqp11	7:95730000-99710000	1	0.214656	0.258498
13.5	Female	Foxf2	13:29620000-33600000	3	0.00279994	0.41015
13.5	Female	Prune2	19:14950000-18930000	4	0.120478	-0.752587
13.5	Female	Mir297c	1:183530000-187510000	2	0.216636	-0.137949
13.5	Female	Aqp2	15:97570000-101550000	1	0.49813	0.00200309
13.5	Female	Irf2bp2	8:124590000-128570000	1	1.99996e-05	2.27204
13.5	Female	Rpl17	18:73000000-76980000	1	0.0371193	0.827189
13.5	Female	C1qtnf7	5:41510000-45490000	1	9.9998e-05	2.67551
13.5	Female	Tmem131l	3:82040000-86020000	1	0.150197	0.642776
13.5	Female	Gzmn	14:54170000-58150000	3	0.00133997	0.999375
13.5	Female	Mir29b-2	1:193030000-197010000	4	0.267155	-0.375248
13.5	Female	Zc3h7a	16:9170000-13150000	1	0.0334793	0.810234
13.5	Female	Tmem132b	5:123530000-127510000	3	0.109838	0.382772
13.5	Female	H19	7:140570000-144550000	1	0.0345993	0.673663
13.5	Female	Rpl22	4:150320000-154300000	4	0.0336393	-1.03193
13.5	Female	Aqp7	4:39040000-43020000	1	0.000799984	1.45107
13.5	Female	Tmem132c	5:125240000-129220000	1	0.396712	0.0869541
13.5	Female	Aqp8	7:121460000-125440000	3	0.422652	0.0590269
13.5	Female	Mir302a	3:125540000-129520000	1	0.189576	0.495408
13.5	Female	Chmp2b	16:63560000-67540000	4	0.121258	-0.846209
13.5	Female	Mir302c	3:125540000-129520000	1	0.188076	0.495408
13.5	Female	Zc3hav1l	6:36290000-40270000	1	0.159897	0.415086
13.5	Female	Pgam1	19:39910000-43890000	1	0.00229995	1.78342
13.5	Female	Rpl24	16:53960000-57940000	1	0.00197996	2.10622
13.5	Female	Psen2	1:178250000-182230000	1	0.130897	0.513446
13.5	Female	Rpl27	11:99440000-103420000	1	0.169057	0.440185
13.5	Female	Morf4l1-ps1	16:22520000-26500000	2	0.0752185	-0.276014
13.5	Female	Irgm1	11:46870000-50850000	1	0.0905382	0.556899
13.5	Female	Lpin3	2:158880000-162860000	1	1.99996e-05	5.25933
13.5	Female	A730063M14Rik	10:125070000-129050000	1	0.136357	0.510349
13.5	Female	C230035I16Rik	13:21430000-25410000	1	0.0363793	1.6017
13.5	Female	Tmem136	9:41110000-45090000	1	0.0179596	0.616507
13.5	Female	Arap2	5:60760000-64740000	4	0.266235	-0.391366
13.5	Female	Olfr462	11:85880000-89860000	4	0.436311	-0.00940603
13.5	Female	Irs1	1:80290000-84270000	1	0.000619988	2.48133
13.5	Female	Npy	6:47820000-51800000	3	0.00847983	0.395806
13.5	Female	C230079O03Rik	7:134340000-138320000	3	0.00201996	0.375646
13.5	Female	Mir3063	11:93960000-97940000	4	0.153077	-0.174848
13.5	Female	Rpl31	1:37360000-41340000	1	0.336773	0.17747
13.5	Female	Tmem143	7:43890000-47870000	1	0.0100598	0.838168
13.5	Female	A830010M20Rik	5:105490000-109470000	3	0.452471	0.0439922
13.5	Female	Rpl32l	10:18200000-22180000	1	0.000779984	1.80097
13.5	Female	Foxo4	X:99250000-103230000	1	0.049999	1.04461
13.5	Female	Arf2	11:101960000-105940000	4	0.293234	-0.231221
13.5	Female	Slc25a11	11:68640000-72620000	1	0.0194196	0.732429
13.5	Female	Rpl35	2:37000000-40980000	1	9.9998e-05	2.49453
13.5	Female	Nqo2	13:31960000-35940000	1	0.135277	0.708048
13.5	Female	Psg29	7:15200000-19180000	3	0.00313994	0.426302
13.5	Female	A830082N09Rik	10:31990000-35970000	1	0.0678386	1.24677
13.5	Female	Arf5	6:26420000-30400000	4	0.402212	-0.186389
13.5	Female	Lrfn1	7:26450000-30430000	1	0.438171	0.00820929
13.5	Female	H2al1c	X:9300000-13280000	3	0.225895	0.141141
13.5	Female	Tmem150c	5:98150000-102130000	3	0.310314	0.119342
13.5	Female	A930003O13Rik	5:20740000-24720000	3	5.99988e-05	0.836558
13.5	Female	H2al1d	X:9310000-13290000	4	1.99996e-05	-0.221068
13.5	Female	Tmem150cos	5:98070000-102050000	1	0.0138997	0.896064
13.5	Female	Slc25a16	10:60920000-64900000	1	0.0165397	0.885692
13.5	Female	Arfgap1	2:178960000-182940000	1	0.298134	0.218287
13.5	Female	Mpc2	1:163460000-167440000	1	0.0049199	1.27393
13.5	Female	Foxq1	13:29550000-33530000	4	0.047879	-0.129592
13.5	Female	Arfgap2	2:89260000-93240000	1	0.367193	0.132732
13.5	Female	Lrfn4	19:2610000-6590000	4	0.127877	-0.238185
13.5	Female	Slc25a18	6:118770000-122750000	1	0.212716	0.311907
13.5	Female	Lrg1	17:54120000-58100000	1	0.00103998	0.737424
13.5	Female	Isl2	9:53540000-57520000	4	0.416552	-0.0433591
13.5	Female	Nr1h5	3:100960000-104940000	3	0.0101998	0.606908
13.5	Female	Chrm3	13:8360000-12340000	3	0.000639987	0.507475
13.5	Female	2010009K17Rik	2:156090000-160070000	1	0.00381992	1.02054
13.5	Female	Pgm2l1	7:98220000-102200000	4	0.0294394	-0.405286
13.5	Female	Slc25a20	9:106660000-110640000	1	0.0363393	0.674145
13.5	Female	C330024D21Rik	5:65460000-69440000	3	0.047879	0.402822
13.5	Female	Rpl41	10:126540000-130520000	1	0.0233195	1.06629
13.5	Female	Lrig1	6:92700000-96680000	4	0.103538	-0.339928
13.5	Female	Slc25a21	12:55160000-59140000	4	0.193336	-0.302156
13.5	Female	Fpgt	3:153090000-157070000	4	0.144937	-0.841148
13.5	Female	Zdhhc16	19:39930000-43910000	1	0.0462391	0.928186
13.5	Female	Olfr484	7:106120000-110100000	3	0.0122798	0.337736
13.5	Female	C4b	17:32740000-36720000	2	0.120098	-0.28484
13.5	Female	Mir3089	2:28720000-32700000	1	0.140117	0.292203
13.5	Female	Psmb3	11:95700000-99680000	1	0.0435591	0.638939
13.5	Female	Slc25a3	10:89120000-93100000	1	0.101698	1.41878
13.5	Female	D830031N03Rik	4:121410000-125390000	1	0.000179996	1.71029
13.5	Female	Chrna9	5:63960000-67940000	2	0.214916	-0.312308
13.5	Female	Rpn2	2:155270000-159250000	1	0.337153	0.136064
13.5	Female	AA467197	2:120630000-124610000	1	0.175816	0.359858
13.5	Female	Arhgap19	19:39800000-43780000	1	0.0050999	1.74455
13.5	Female	C630028M04Rik	4:50050000-54030000	4	0.0130797	-0.829563
13.5	Female	Lrp2	2:67580000-71560000	3	0.00557989	0.778283
13.5	Female	Nr5a1	2:36710000-40690000	1	0.0158997	1.50064
13.5	Female	Frem3	8:78610000-82590000	3	1.99996e-05	0.46294
13.5	Female	Rpp21	17:34250000-38230000	1	0.430691	0.0563324
13.5	Female	Phb	11:93660000-97640000	1	0.179476	0.296527
13.5	Female	Arhgap20	9:49760000-53740000	4	0.169597	-0.309563
13.5	Female	Slc25a35	11:66960000-70940000	1	0.0867183	0.0925972
13.5	Female	Chrne	11:68610000-72590000	2	0.0131997	-0.70707
13.5	Female	Frg2f1	4:117530000-121510000	1	0.384592	0.0855597
13.5	Female	Rpp25l	4:39710000-43690000	4	0.444091	-0.0711638
13.5	Female	Chrng	1:85200000-89180000	3	0.48113	0.00563661
13.5	Female	AA543401	9:105190000-109170000	3	3.99992e-05	1.4034
13.5	Female	Slc25a37	14:67280000-71260000	3	1.99996e-05	0.477453
13.5	Female	D930032P07Rik	19:26670000-30650000	3	0.00317994	0.492071
13.5	Female	C730002L08Rik	19:18550000-22530000	1	1.99996e-05	2.53187
13.5	Female	C730027H18Rik	10:69180000-73160000	4	0.0193196	-0.649105
13.5	Female	Mir30e	4:118770000-122750000	1	0.00955981	1.11057
13.5	Female	C730036E19Rik	1:149130000-153110000	1	0.00463991	0.77023
13.5	Female	Phf10	17:12940000-16920000	1	0.0787984	0.727793
13.5	Female	Chst12	5:138500000-142480000	1	0.0352393	0.688759
13.5	Female	Phf11a	14:57290000-61270000	3	0.0605788	0.572282
13.5	Female	Chst13	6:88320000-92300000	2	0.181376	-0.271773
13.5	Female	Mir3100	7:17080000-21060000	1	0.0100198	1.65861
13.5	Female	Nrbf2	10:65280000-69260000	1	0.121958	0.668097
13.5	Female	Arhgap27	11:101360000-105340000	1	0.228555	0.216363
13.5	Female	Olfr504	7:106560000-110540000	3	0.00655987	0.479639
13.5	Female	Mptx1	1:172330000-176310000	3	0.0111598	0.213529
13.5	Female	Slc25a42	8:68210000-72190000	1	0.0185196	0.686478
13.5	Female	Chst15	7:130310000-134290000	1	0.397892	0.0886452
13.5	Female	Itga9	9:116710000-120690000	2	0.0137197	-0.513492
13.5	Female	Arhgap28	17:66000000-69980000	1	0.0687586	1.09115
13.5	Female	Olfr508	7:106620000-110600000	3	0.00471991	0.501743
13.5	Female	Mir3104	7:139990000-143970000	4	0.00415992	-0.456188
13.5	Female	2210414B05Rik	4:1650000-5630000	3	0.298994	0.0676757
13.5	Female	Mir3107	8:21140000-25120000	1	0.0635187	0.550532
13.5	Female	Olfr51	11:49000000-52980000	3	0.453391	0.080992
13.5	Female	Tmem183a	1:132360000-136340000	4	0.154297	-0.423074
13.5	Female	Dact1	12:69300000-73280000	4	0.226055	-0.139145
13.5	Female	C8b	4:102760000-106740000	3	0.000559989	0.603866
13.5	Female	C9	15:4440000-8420000	1	0.468791	0.019104
13.5	Female	Rps12	10:21780000-25760000	4	0.418352	-0.149016
13.5	Female	2300009A05Rik	9:61390000-65370000	4	0.184516	-0.234534
13.5	Female	Arhgap35	7:14610000-18590000	1	5.99988e-05	2.36213
13.5	Female	Itgb1bp1	12:19280000-23260000	1	1.99996e-05	6.97539
13.5	Female	Rps13	7:114330000-118310000	1	0.000759985	2.06086
13.5	Female	Mir320	14:68440000-72420000	1	0.00773985	2.17459
13.5	Female	C920009B18Rik	10:20300000-24280000	4	0.208736	-0.114442
13.5	Female	Olfr516	7:106840000-110820000	3	0.00845983	0.556295
13.5	Female	Psmd9	5:121220000-125200000	4	0.312154	-0.12091
13.5	Female	Phf21a	2:90180000-94160000	1	0.379732	0.120011
13.5	Female	Psme1	14:53570000-57550000	1	0.052019	0.727231
13.5	Female	Frs3os	17:45700000-49680000	1	0.0731585	0.333929
13.5	Female	Fry	5:148250000-152230000	1	0.0669987	0.378987
13.5	Female	Chtf8	8:104890000-108870000	1	0.00399992	0.801413
13.5	Female	Phf3	1:28860000-32840000	1	0.00815984	3.12957
13.5	Female	Zfp1	8:109640000-113620000	1	0.0407592	0.872743
13.5	Female	Tmem191c	16:15270000-19250000	1	0.00843983	0.549095
13.5	Female	Mir33	15:80190000-84170000	4	0.47783	-0.0149689
13.5	Female	Tmem196	12:117940000-121920000	4	0.185056	-0.479988
13.5	Female	Ciart	3:93880000-97860000	1	0.00753985	0.322332
13.5	Female	2310008N11Rik	8:24820000-28800000	1	0.0684786	0.486096
13.5	Female	Rps19	7:22880000-26860000	1	0.101338	0.880729
13.5	Female	Mir331	10:91960000-95940000	2	0.0585588	-0.443752
13.5	Female	Fscn2	11:118360000-122340000	1	0.00839983	0.390857
13.5	Female	2310009B15Rik	1:136850000-140830000	1	1.99996e-05	1.3398
13.5	Female	Fsd1l	4:51630000-55610000	4	0.49521	-0.0192303
13.5	Female	Psph	5:127780000-131760000	1	1.99996e-05	2.90244
13.5	Female	Tmem200b	4:129920000-133900000	1	0.0160997	0.294957
13.5	Female	Olfr527	7:138330000-142310000	4	0.00313994	-0.644383
13.5	Female	Arhgef1	7:22900000-26880000	1	0.048879	1.328
13.5	Female	Dars2	1:159070000-163050000	1	0.0331593	0.980922
13.5	Female	Mrgpra3	7:45600000-49580000	3	1.99996e-05	0.567329
13.5	Female	Rps24	14:22490000-26470000	1	0.283534	0.282349
13.5	Female	Fshb	2:105050000-109030000	3	0.116238	0.129741
13.5	Female	Mrgpra4	7:45980000-49960000	3	1.99996e-05	0.491967
13.5	Female	Cideb	14:53750000-57730000	1	0.0153597	0.70561
13.5	Female	Lrrc38	4:141340000-145320000	2	0.00315994	-0.833357
13.5	Female	Cidec	6:111430000-115410000	1	0.0143597	0.910819
13.5	Female	Olfr532	7:138410000-142390000	3	0.0450791	0.640656
13.5	Female	Phlda1	10:109500000-113480000	1	0.000459991	2.64099
13.5	Female	Zfp12	5:141230000-145210000	4	0.0551589	-0.493963
13.5	Female	Ptbp1	10:77850000-81830000	1	0.00131997	1.11034
13.5	Female	Rps28	17:31820000-35800000	1	0.0163597	0.822723
13.5	Female	Itm2b	14:71380000-75360000	1	0.0321994	1.94872
13.5	Female	Olfr536	7:138500000-142480000	4	1.99996e-05	-0.808895
13.5	Female	Mir344e	7:59730000-63710000	3	0.152377	0.0912482
13.5	Female	Slc29a1	17:43590000-47570000	1	0.00349993	1.05128
13.5	Female	Ptcd1	5:143160000-147140000	1	0.0344593	1.19485
13.5	Female	Mrgprd	7:143310000-147290000	1	0.457491	0.0232562
13.5	Female	Cisd1	10:69340000-73320000	1	0.00569989	1.75734
13.5	Female	Arhgef25	10:125190000-129170000	1	0.275914	0.360465
13.5	Female	Nsd3	8:23640000-27620000	1	3.99992e-05	2.07032
13.5	Female	Fthl17b	X:6960000-10940000	3	0.429751	0.0236912
13.5	Female	Nsdhl	X:70910000-74890000	4	0.341453	-0.876077
13.5	Female	Dbp	7:43700000-47680000	1	0.00157997	1.29249
13.5	Female	Mir3470a	11:1460000-5440000	2	0.0600188	-0.360512
13.5	Female	Cacna2d2	9:105390000-109370000	3	0.000539989	1.61534
13.5	Female	Zfp160	17:19000000-22980000	1	0.0136797	1.89346
13.5	Female	Dbr1	9:97570000-101550000	1	0.0164597	0.958438
13.5	Female	2310043L19Rik	1:175640000-179620000	3	0.0112998	0.427644
13.5	Female	Cited2	10:15720000-19700000	1	0.0099398	1.29375
13.5	Female	Cacna2d3	14:27720000-31700000	3	0.00547989	0.498499
13.5	Female	Zfp169	13:46510000-50490000	1	0.112338	0.59547
13.5	Female	Fthl17f	X:7060000-11040000	3	0.268815	0.128457
13.5	Female	Phpt1	2:23570000-27550000	1	0.240875	0.435258
13.5	Female	Slc2a2	3:26690000-30670000	1	0.0829183	0.60556
13.5	Female	Nsg2	11:30000000-33980000	3	0.0566189	0.445853
13.5	Female	Fthl17-ps1	X:7040000-11020000	3	0.403972	0.128457
13.5	Female	Ftl1	7:43450000-47430000	1	0.000919982	1.43303
13.5	Female	Pten	19:30750000-34730000	4	0.427191	-0.17632
13.5	Female	Dcaf1	9:104820000-108800000	1	0.217376	0.30486
13.5	Female	Cacnb4	2:50670000-54650000	2	0.311514	-0.102503
13.5	Female	Abcb1a	5:6660000-10640000	3	0.324294	0.0637754
13.5	Female	Ckap4	10:82530000-86510000	1	0.230175	0.303378
13.5	Female	Rps6kc1	1:188910000-192890000	1	0.0365793	0.750004
13.5	Female	Olfr553	7:100610000-104590000	3	0.00097998	0.688574
13.5	Female	Zfp2	11:48910000-52890000	4	0.0216196	-0.638114
13.5	Female	Rps6kl1	12:83150000-87130000	2	0.129077	-0.51508
13.5	Female	Tmem229b	12:76980000-80960000	4	0.221036	-0.217065
13.5	Female	Cacng4	11:105790000-109770000	4	0.00529989	-0.0787438
13.5	Female	Phykpl	11:49580000-53560000	1	0.00433991	1.29692
13.5	Female	Zfp213	17:21560000-25540000	1	0.0955981	0.712734
13.5	Female	Rpsa	9:118120000-122100000	1	0.279254	0.279487
13.5	Female	Fuca2	10:11500000-15480000	1	0.415632	0.0410324
13.5	Female	2310069G16Rik	15:42780000-46760000	3	0.296994	0.094502
13.5	Female	Lrrc66	5:71630000-75610000	3	0.0639987	0.472042
13.5	Female	Arid3a	10:77920000-81900000	1	0.00277994	0.88697
13.5	Female	Cacng8	7:1390000-5370000	4	0.49609	-0.0441262
13.5	Female	Tmem232	17:63540000-67520000	4	0.455091	-0.0522525
13.5	Female	Slc30a5	13:98830000-102810000	1	0.00581988	1.72186
13.5	Female	Arid3c	4:39730000-43710000	2	0.0414192	-0.434059
13.5	Female	Izumo3	4:90140000-94120000	3	0.368353	0.0388154
13.5	Female	Pi4k2b	5:50740000-54720000	4	0.199676	-0.672134
13.5	Female	Fuom	7:138100000-142080000	1	0.0214596	0.734704
13.5	Female	Lrrc73	17:44250000-48230000	1	0.423972	0.0649346
13.5	Female	Zfp239	6:115860000-119840000	1	0.371633	0.112317
13.5	Female	Mrpl1	5:94210000-98190000	1	0.000379992	3.10032
13.5	Female	Rpusd4	9:33260000-37240000	1	0.000139997	2.52515
13.5	Female	Tmem237	1:57120000-61100000	1	0.472891	0.0146649
13.5	Female	Clca2	3:143090000-147070000	3	0.186516	0.148305
13.5	Female	Arih2	9:106640000-110620000	1	0.0263195	0.920129
13.5	Female	Olfr569	7:100880000-104860000	3	0.00051999	0.545053
13.5	Female	Pias3	3:94690000-98670000	4	0.124598	-0.184245
13.5	Female	Mir377	12:107740000-111720000	4	0.000379992	-0.688371
13.5	Female	Ptgr1	4:56980000-60960000	1	0.470171	0.0113441
13.5	Female	Jak1	4:99260000-103240000	1	0.273035	0.300961
13.5	Female	Dchs1	7:103780000-107760000	1	0.0224596	1.07478
13.5	Female	Arl11	14:59300000-63280000	3	0.0375192	0.509673
13.5	Female	Tmem245	4:54940000-58920000	1	0.00599988	1.46675
13.5	Female	Mrpl15	1:2780000-6760000	1	0.00159997	4.04985
13.5	Female	Lrrc8d	5:103690000-107670000	1	0.278894	0.203408
13.5	Female	Rras	7:43010000-46990000	1	0.00347993	1.74798
13.5	Female	Nt5dc2	14:29130000-33110000	1	0.217276	0.356205
13.5	Female	Abcd3	3:119810000-123790000	1	0.327653	0.257324
13.5	Female	Pick1	15:77220000-81200000	4	0.147417	-0.217966
13.5	Female	Ptgs2	1:148100000-152080000	4	0.162417	-0.334882
13.5	Female	Fut9	4:23800000-27780000	3	0.434371	0.0251695
13.5	Female	Olfr577	7:100970000-104950000	3	0.051699	0.288138
13.5	Female	Ntf3	6:124160000-128140000	4	7.99984e-05	-0.827461
13.5	Female	Abcg2	6:56590000-60570000	4	0.49245	-0.0970874
13.5	Female	Pth2	7:43180000-47160000	2	0.153177	-0.323468
13.5	Female	Calcrl	2:82420000-86400000	4	0.358673	-0.240654
13.5	Female	Zfp281	1:134620000-138600000	1	0.0646187	0.598329
13.5	Female	Abcg8	17:82680000-86660000	4	0.471891	-0.00407869
13.5	Female	Lrrn1	6:105520000-109500000	1	0.412272	0.0647455
13.5	Female	Slc35d1	4:101210000-105190000	1	0.000219996	2.80685
13.5	Female	Mrpl30	1:35890000-39870000	1	0.0562789	0.478655
13.5	Female	Tmem259	10:77980000-81960000	1	0.00215996	0.965778
13.5	Female	Clcnkb	4:139410000-143390000	2	0.132377	-0.458385
13.5	Female	Arl5a	2:50420000-54400000	4	0.312354	-0.37972
13.5	Female	Rrp1b	17:30030000-34010000	1	0.134317	0.407896
13.5	Female	Dcst1	3:87360000-91340000	1	0.00329993	0.473494
13.5	Female	Pigk	3:150710000-154690000	1	0.0209396	1.31961
13.5	Female	Zfp3	11:68760000-72740000	1	0.358913	0.141136
13.5	Female	Zfp30	7:27780000-31760000	4	0.109758	-0.465396
13.5	Female	Jmjd4	11:57450000-61430000	1	0.106918	0.431389
13.5	Female	Olfr592	7:101180000-105160000	3	0.102338	0.222168
13.5	Female	Calm5	13:1850000-5830000	1	0.0468191	1.21523
13.5	Female	Lrrtm2	18:33210000-37190000	1	0.0192196	0.539014
13.5	Female	Mrpl37	4:105060000-109040000	1	0.0124598	0.624948
13.5	Female	Abhd15	11:75510000-79490000	1	0.221996	0.249486
13.5	Female	Zfp317	9:17620000-21600000	4	0.215176	-0.46397
13.5	Female	Fzd4	7:87400000-91380000	1	1.99996e-05	2.78245
13.5	Female	Pigs	11:76320000-80300000	1	0.0529389	0.552996
13.5	Female	Nuak1	10:82440000-86420000	1	0.0145397	0.833547
13.5	Female	Pigu	2:153350000-157330000	1	0.00209996	0.794086
13.5	Female	Ptpn1	2:165930000-169910000	1	0.0569389	0.510152
13.5	Female	Abhd18	3:38890000-42870000	1	0.293534	0.239726
13.5	Female	Slc35f6	5:28640000-32620000	1	0.107478	0.458996
13.5	Female	Olfr60	7:138340000-142320000	3	0.0436791	0.422399
13.5	Female	2610206C17Rik	7:82680000-86660000	1	0.0191596	2.36775
13.5	Female	Jph3	8:119730000-123710000	3	0.000699986	1.59844
13.5	Female	Mir450b	X:51040000-55020000	1	1.99996e-05	8.11667
13.5	Female	Dcun1d1	3:33930000-37910000	1	0.000119998	3.33253
13.5	Female	Zfp329	7:10810000-14790000	1	0.00163997	2.64801
13.5	Female	Nub1	5:22680000-26660000	1	0.000139997	1.34453
13.5	Female	Tmem30c	16:55290000-59270000	2	0.000859983	-0.642125
13.5	Female	Ptpn12	5:19050000-23030000	4	0.48743	-0.0210022
13.5	Female	Fzd8	18:7210000-11190000	4	0.000219996	-1.30858
13.5	Female	Olfr601	7:101350000-105330000	3	0.000379992	0.424954
13.5	Female	Rsl1d1	16:9200000-13180000	1	0.140417	0.621671
13.5	Female	Rsl24d1	9:71110000-75090000	4	0.129637	-0.471893
13.5	Female	Armc3	2:17190000-21170000	4	0.100558	-0.521793
13.5	Female	Zfp335	2:162910000-166890000	4	0.0431791	-1.07015
13.5	Female	Jpx	X:101490000-105470000	1	0.00437991	3.0728
13.5	Female	Mir465	X:64830000-68810000	3	0.283474	0.0399993
13.5	Female	Zfp341	2:152610000-156590000	1	0.0283394	0.574845
13.5	Female	Jrkl	9:11240000-15220000	4	0.403372	-0.295299
13.5	Female	Mir465b-1	X:64820000-68800000	2	0.196536	-0.0386616
13.5	Female	Ptpn20	14:31580000-35560000	3	1.99996e-05	0.679187
13.5	Female	Abi3bp	16:54470000-58450000	4	0.48827	-0.00633535
13.5	Female	Slc37a1	17:29290000-33270000	1	0.204336	0.385182
13.5	Female	2700038G22Rik	5:21850000-25830000	1	0.48805	0.0142695
13.5	Female	Mir466d	2:3370000-7350000	3	0.00637987	0.469206
13.5	Female	Mir466f-2	7:26450000-30430000	1	0.439151	0.00820929
13.5	Female	Mrpl55	11:57200000-61180000	1	0.393712	0.0858348
13.5	Female	Camkk1	11:71010000-74990000	2	0.48887	-0.00668663
13.5	Female	Rspo1	4:122980000-126960000	1	0.00143997	1.28508
13.5	Female	Nudt11	X:4040000-8020000	2	0.47759	-0.000585077
13.5	Female	Nudt12	17:57010000-60990000	4	0.182636	-0.651272
13.5	Female	Cldn5	16:16770000-20750000	3	0.292974	0.00542226
13.5	Female	Tmem45a	16:54880000-58860000	4	0.246595	-0.349644
13.5	Female	Slc38a2	15:94690000-98670000	1	0.0617788	0.760143
13.5	Female	Kank4os	4:96790000-100770000	1	0.0209196	0.95175
13.5	Female	Rsrc2	5:121740000-125720000	1	0.124618	0.608405
13.5	Female	2700089I24Rik	19:57490000-61470000	1	0.0144197	0.266373
13.5	Female	Kansl1	11:102440000-106420000	1	1.99996e-05	1.66912
13.5	Female	Mir467a-1	2:8470000-12450000	3	0.0277794	0.297708
13.5	Female	Rsu1	2:11270000-15250000	1	0.048459	0.891095
13.5	Female	Mir467a-4	2:8470000-12450000	3	0.0279594	0.297708
13.5	Female	Tmem5	10:120090000-124070000	4	0.0412192	-0.978724
13.5	Female	Abtb1	6:86840000-90820000	1	0.440831	0.0617432
13.5	Female	Ptprcap	19:2150000-6130000	1	0.00467991	0.860868
13.5	Female	Mir467a-6	X:162090000-166070000	1	0.0393792	1.61364
13.5	Female	Gab2	7:95080000-99060000	1	0.308734	0.200669
13.5	Female	Cand1	10:117240000-121220000	4	0.335213	-0.234569
13.5	Female	Zfp37	4:60200000-64180000	4	0.0162997	-0.930459
13.5	Female	Mir467b	2:8480000-12460000	3	0.099758	0.250223
13.5	Female	Kantr	X:150320000-154300000	1	0.048279	2.33581
13.5	Female	Cand2	6:113770000-117750000	1	1.99996e-05	1.69919
13.5	Female	Ptprf	4:116290000-120270000	1	0.0422592	0.452041
13.5	Female	Arpc4	6:111370000-115350000	1	0.109318	0.737914
13.5	Female	Clec12a	6:127350000-131330000	3	0.340013	0.0889135
13.5	Female	Kars	8:110010000-113990000	1	0.0829583	0.951932
13.5	Female	Rtf1	2:117670000-121650000	1	0.328313	0.156339
13.5	Female	Canx	11:48320000-52300000	1	0.0467791	0.894696
13.5	Female	Arpc5l	2:37000000-40980000	1	5.99988e-05	2.49453
13.5	Female	Cap1	4:120880000-124860000	1	0.000679986	1.84214
13.5	Female	Olfr630	7:101750000-105730000	3	0.0252395	0.309579
13.5	Female	Arpp19	9:73030000-77010000	1	1.99996e-05	2.90957
13.5	Female	Gabpa	16:82830000-86810000	1	0.185376	0.738401
13.5	Female	Ptprk	10:26070000-30050000	1	0.00443991	1.94079
13.5	Female	Pim2	X:5870000-9850000	1	7.99984e-05	4.22446
13.5	Female	Kat6a	8:20850000-24830000	1	0.347293	0.140239
13.5	Female	Zfp389	13:19500000-23480000	1	5.99988e-05	2.13072
13.5	Female	Kat6b	14:19490000-23470000	1	1.99996e-05	1.09707
13.5	Female	Kat7	11:93310000-97290000	1	0.0688386	0.587538
13.5	Female	Mrps28	3:6920000-10900000	1	0.161537	0.57804
13.5	Female	Slc39a2	14:49890000-53870000	3	0.472231	0.0215097
13.5	Female	Zfp395	14:63350000-67330000	1	3.99992e-05	1.94502
13.5	Female	Pin1	9:18650000-22630000	4	0.211696	-0.453926
13.5	Female	Ddx19b	8:109030000-113010000	1	0.0101598	1.2567
13.5	Female	Tmem59	4:105170000-109150000	1	0.0133397	0.844706
13.5	Female	Mir488	1:156500000-160480000	3	1.99996e-05	0.580706
13.5	Female	Clec2e	6:127100000-131080000	1	0.462191	0.0272248
13.5	Female	2810405F15Rik	2:114070000-118050000	3	0.0545589	0.217114
13.5	Female	2810408A11Rik	11:67900000-71880000	1	0.00937981	1.25391
13.5	Female	Slc39a4	15:74610000-78590000	1	0.00159997	0.922048
13.5	Female	Arrdc2	8:68830000-72810000	1	0.0682186	0.55169
13.5	Female	Luc7l3	11:92320000-96300000	1	0.000679986	1.89678
13.5	Female	Acads	5:113110000-117090000	1	0.00421992	0.822136
13.5	Female	Ptprq	10:105720000-109700000	3	0.0252995	0.277499
13.5	Female	Slc39a5	10:126400000-130380000	1	0.00201996	1.2642
13.5	Female	Acadsb	7:129410000-133390000	4	0.154557	-0.502686
13.5	Female	Gabra4	5:69650000-73630000	1	0.000759985	1.78236
13.5	Female	Arrdc3	13:78880000-82860000	1	0.099798	1.32231
13.5	Female	Capn2	1:180510000-184490000	1	0.00865983	0.857676
13.5	Female	Lum	10:95560000-99540000	2	0.144517	-0.204318
13.5	Female	Gabra5	7:55510000-59490000	3	0.0323194	0.587271
13.5	Female	Zfp408	2:89640000-93620000	1	0.00327993	0.953629
13.5	Female	Ddx25	9:33550000-37530000	1	0.0118998	1.38404
13.5	Female	Gabrb1	5:69700000-73680000	1	0.00399992	1.22711
13.5	Female	Kazald1	19:43070000-47050000	4	0.166057	-0.431163
13.5	Female	Capn7	14:29330000-33310000	1	0.00889982	0.861568
13.5	Female	Mir497b	11:68230000-72210000	1	0.464991	0.029518
13.5	Female	Rtn4	11:27690000-31670000	1	0.00713986	1.25232
13.5	Female	Pip4k2b	11:95740000-99720000	1	0.0888182	0.614775
13.5	Female	Nup133	8:121940000-125920000	4	0.429911	-0.0444098
13.5	Female	Luzp4	X:146880000-150860000	3	0.409072	0.0299619
13.5	Female	Pip4k2c	10:125210000-129190000	4	0.49535	-0.00981928
13.5	Female	Mir500	X:5230000-9210000	3	0.353033	0.112688
13.5	Female	Tmem69	4:114550000-118530000	1	0.0406992	0.938503
13.5	Female	Rtn4r	16:16120000-20100000	1	0.434711	0.0273708
13.5	Female	Gabrd	4:153390000-157370000	3	0.311194	0.127192
13.5	Female	Lvrn	18:44850000-48830000	2	0.292554	-0.120427
13.5	Female	Zfp42	8:41300000-45280000	2	0.0800584	-0.185392
13.5	Female	Kbtbd13	9:63390000-67370000	2	0.285034	-0.0274278
13.5	Female	Mrs2	13:23020000-27000000	1	0.00131997	1.85935
13.5	Female	Caprin2	6:146890000-150870000	1	0.0110598	1.06612
13.5	Female	Pttg1	11:41420000-45400000	1	0.421732	0.0281921
13.5	Female	Ly6c2	15:73110000-77090000	4	0.0460991	-0.181954
13.5	Female	Pir	X:162260000-166240000	2	0.356953	-0.0151022
13.5	Female	Gabrg3	7:55380000-59360000	4	0.214496	-0.110447
13.5	Female	Clec4b2	6:121170000-125150000	3	1.99996e-05	0.503261
13.5	Female	Pira1	7:1910000-5890000	2	0.109038	-0.181322
13.5	Female	Mir5100	11:58720000-62700000	1	0.0374793	0.631412
13.5	Female	Accs	2:91840000-95820000	4	0.0290594	-0.924224
13.5	Female	Art3	5:90330000-94310000	1	0.0305794	0.812875
13.5	Female	Pira4	7:1890000-5870000	2	0.445791	-0.0105235
13.5	Female	Capza1	3:102860000-106840000	1	0.00119998	1.45937
13.5	Female	Clec5a	6:38580000-42560000	3	0.0768585	0.299524
13.5	Female	Acer2	4:84870000-88850000	1	0.0712586	0.354851
13.5	Female	Ly6i	15:72980000-76960000	4	0.421532	-0.057474
13.5	Female	Tmem87b	2:126810000-130790000	1	0.143297	0.481709
13.5	Female	Clhc1	11:27540000-31520000	1	1.99996e-05	2.22152
13.5	Female	Clic1	17:33050000-37030000	1	0.000799984	1.3085
13.5	Female	Slc45a3	1:129970000-133950000	1	0.00111998	1.2891
13.5	Female	Tmem89	9:106910000-110890000	4	0.0362593	-0.28698
13.5	Female	Pus10	11:21660000-25640000	1	0.0410392	1.47277
13.5	Female	Ly86	13:35340000-39320000	4	0.240895	-0.0101956
13.5	Female	Pitpnm2os1	5:122220000-126200000	1	0.220916	0.142867
13.5	Female	Pus7	5:21770000-25750000	1	0.0432991	0.805359
13.5	Female	Ms4a6b	19:9510000-13490000	4	0.437071	-0.068923
13.5	Female	Pitpnm3	11:70130000-74110000	1	0.0373593	0.903822
13.5	Female	Car3	3:12860000-16840000	2	1.99996e-05	-0.598883
13.5	Female	Lyg2	1:35910000-39890000	1	0.00735985	0.510209
13.5	Female	Ms4a8a	19:9080000-13060000	3	0.105398	0.524653
13.5	Female	Kcnb2	1:13310000-17290000	3	0.0403592	0.226394
13.5	Female	Car5b	X:162020000-166000000	2	0.335173	-0.0455732
13.5	Female	Clip3	7:28290000-32270000	1	0.00339993	0.966298
13.5	Female	Runx3	4:133120000-137100000	4	0.0695386	-0.0545535
13.5	Female	Pwp2	10:76180000-80160000	1	0.0270195	0.671182
13.5	Female	Slc4a1	11:100360000-104340000	4	0.337013	-0.092326
13.5	Female	Zfp474	18:50610000-54590000	1	0.145757	0.881201
13.5	Female	Rusc2	4:41380000-45360000	1	0.301314	0.198506
13.5	Female	Nutm1	2:110250000-114230000	1	0.0240195	1.10548
13.5	Female	Aco2	15:79870000-83850000	1	0.109358	0.550671
13.5	Female	Piwil4	9:12740000-16720000	2	0.111858	-0.28113
13.5	Female	Nutm2	13:48460000-52440000	1	0.48303	0.00612286
13.5	Female	Mir5129	2:43020000-47000000	1	1.99996e-05	2.62944
13.5	Female	Clk4	11:49260000-53240000	1	0.384652	0.144295
13.5	Female	Pkd1	17:22540000-26520000	1	0.0246595	0.578837
13.5	Female	Msgn1	12:9200000-13180000	1	0.0049599	0.609977
13.5	Female	Tmod2	9:73610000-77590000	3	0.280174	0.157024
13.5	Female	Cln5	14:101070000-105050000	1	0.128537	0.870453
13.5	Female	Rwdd4a	8:45530000-49510000	1	0.0813384	0.742141
13.5	Female	Slc4a7	14:12700000-16680000	1	0.0186996	1.55526
13.5	Female	Zfp513	5:29200000-33180000	1	0.0229995	1.07784
13.5	Female	Card6	15:3100000-7080000	2	0.229115	-0.131248
13.5	Female	Rxfp1	3:77730000-81710000	3	0.0246195	0.356245
13.5	Female	Msh4	3:151900000-155880000	1	0.00097998	2.33926
13.5	Female	Pxylp1	9:94880000-98860000	1	0.00895982	0.891723
13.5	Female	Nxnl1	8:69560000-73540000	1	0.198256	0.281411
13.5	Female	Olfr681	7:103120000-107100000	2	0.161837	-0.167841
13.5	Female	Slc50a1	3:87270000-91250000	1	0.0128797	0.912706
13.5	Female	Olfr684	7:103150000-107130000	3	0.0156797	0.194499
13.5	Female	Nxpe2	9:46340000-50320000	2	0.174937	-0.170324
13.5	Female	Msi1	5:113420000-117400000	2	7.99984e-05	-0.769515
13.5	Female	Msi2	11:86710000-90690000	1	0.0685786	0.460248
13.5	Female	Tmprss11b	5:84670000-88650000	3	0.464171	0.0230294
13.5	Female	Pycrl	15:73920000-77900000	1	0.206676	0.491805
13.5	Female	Mir5615-2	10:79100000-83080000	1	0.000279994	0.880025
13.5	Female	Nxpe4	9:46360000-50340000	1	0.265615	0.345348
13.5	Female	Clpb	7:99660000-103640000	1	0.129737	0.467456
13.5	Female	Olfr688	7:103280000-107260000	3	0.049739	0.170493
13.5	Female	Pkhd1l1	15:42450000-46430000	2	0.000559989	-0.618391
13.5	Female	Zfp532	18:63580000-67560000	1	0.000139997	2.47946
13.5	Female	Galnt2	8:122230000-126210000	1	0.0967981	0.31427
13.5	Female	Mir5618	9:5780000-9760000	1	0.000199996	1.82468
13.5	Female	Ryk	9:100830000-104810000	1	0.00115998	1.46171
13.5	Female	Galnt3	2:64120000-68100000	2	0.465811	-0.00244139
13.5	Female	Ascl2	7:140960000-144940000	3	0.00861983	1.29106
13.5	Female	Zfp54	17:19420000-23400000	1	0.000159997	2.70878
13.5	Female	Pym1	10:126740000-130720000	1	0.00837983	1.09857
13.5	Female	Cars2	8:9550000-13530000	1	0.00241995	1.61604
13.5	Female	Slc5a4a	10:74140000-78120000	2	0.226955	-0.247639
13.5	Female	Msmb	14:30140000-34120000	1	0.000119998	0.895855
13.5	Female	3930402G23Rik	8:8920000-12900000	1	0.0297394	1.03114
13.5	Female	Nxt2	X:140220000-144200000	3	1.99996e-05	0.0388731
13.5	Female	Clrn3	7:133520000-137500000	4	0.330873	-0.194325
13.5	Female	Zfp558	9:16470000-20450000	1	0.0644987	1.90543
13.5	Female	Lyst	13:11590000-15570000	4	0.097518	-0.481472
13.5	Female	Msmp	4:41580000-45560000	1	0.00567989	0.651129
13.5	Female	4631405J19Rik	2:91020000-95000000	1	0.0449391	0.459312
13.5	Female	Kcnh7	2:61180000-65160000	3	0.0201996	0.209637
13.5	Female	S100a14	3:88520000-92500000	3	0.239255	0.310302
13.5	Female	Olfr699	7:104790000-108770000	3	0.150817	0.093872
13.5	Female	Galntl6	8:56910000-60890000	3	0.369573	0.0505651
13.5	Female	Msr1	8:37640000-41620000	3	0.00209996	0.387459
13.5	Female	Pknox1	17:29560000-33540000	1	0.0241595	0.718617
13.5	Female	Caskin1	17:22480000-26460000	1	0.00373993	0.861602
13.5	Female	Acrv1	9:34690000-38670000	3	0.298914	0.1049
13.5	Female	4732471J01Rik	7:23390000-27370000	1	1.99996e-05	2.62316
13.5	Female	Kcnip3	2:125520000-129500000	3	0.0447591	0.738414
13.5	Female	Zfp574	7:23070000-27050000	1	0.160957	0.538349
13.5	Female	S100a5	3:88600000-92580000	4	0.0955981	-0.506126
13.5	Female	Cltc	11:84750000-88730000	1	0.422512	0.0770946
13.5	Female	Zfp575	7:22580000-26560000	2	0.0051199	-0.528568
13.5	Female	Kcnj1	9:30370000-34350000	2	0.47973	-0.00654127
13.5	Female	Lyzl6	11:101630000-105610000	3	0.0359993	0.581896
13.5	Female	Casp3	8:44610000-48590000	1	0.155077	0.532315
13.5	Female	Lztfl1	9:121710000-125690000	4	0.151157	-0.493513
13.5	Female	Mst1r	9:105900000-109880000	1	0.00627987	0.864827
13.5	Female	Lztr1	16:15500000-19480000	1	0.00285994	0.935765
13.5	Female	Qrsl1	10:41900000-45880000	4	0.169697	-0.387652
13.5	Female	Mir615	15:101010000-104990000	1	0.00107998	1.40391
13.5	Female	Kcnj12	11:59020000-63000000	4	0.410832	-0.0829452
13.5	Female	Tmtc1	6:146440000-150420000	4	0.269715	-0.156782
13.5	Female	Asl	5:128020000-132000000	1	0.00113998	2.19498
13.5	Female	Acsl5	19:53250000-57230000	4	0.462771	-0.06558
13.5	Female	Qsox1	1:153810000-157790000	1	0.0200596	0.780963
13.5	Female	Gapvd1	2:32750000-36730000	1	0.000559989	1.1886
13.5	Female	M6pr	6:120300000-124280000	1	0.176016	0.477495
13.5	Female	4833423E24Rik	2:83510000-87490000	4	1.99996e-05	-0.807677
13.5	Female	Slc6a2	8:90960000-94940000	3	1.99996e-05	0.966261
13.5	Female	Aspdh	7:42460000-46440000	1	0.196216	0.50909
13.5	Female	Mt1	8:92170000-96150000	1	0.329793	0.212035
13.5	Female	Pla2g1b	5:113460000-117440000	1	0.00047999	0.71237
13.5	Female	R3hdm1	1:126100000-130080000	1	0.212076	0.551116
13.5	Female	Cass4	2:170390000-174370000	1	7.99984e-05	2.07323
13.5	Female	Tnc	4:62040000-66020000	3	0.125577	0.219905
13.5	Female	R3hdm2	10:125390000-129370000	1	0.00225995	0.833831
13.5	Female	Zfp606	7:10470000-14450000	1	0.397112	0.128023
13.5	Female	Aspm	1:137450000-141430000	1	0.00047999	2.38254
13.5	Female	Slc6a5	7:47910000-51890000	2	0.0200996	-0.400242
13.5	Female	R3hdml	2:161490000-165470000	2	0.0945781	-0.361888
13.5	Female	Olfr723	14:47920000-51900000	3	0.0636787	0.220034
13.5	Female	Mtag2	7:43360000-47340000	1	0.00661987	0.795632
13.5	Female	Slc6a7	18:59010000-62990000	1	0.00171997	1.17417
13.5	Female	Obox5	7:13750000-17730000	3	1.99996e-05	0.285794
13.5	Female	Rab11a	9:62730000-66710000	4	0.143517	-0.349551
13.5	Female	Cmtm1	8:102310000-106290000	2	0.149377	-0.342955
13.5	Female	4921509O07Rik	13:111500000-115480000	3	0.00589988	0.65913
13.5	Female	Sacs	14:59130000-63110000	4	0.289254	-0.204997
13.5	Female	Aste1	9:103400000-107380000	1	0.0958981	0.639532
13.5	Female	Safb	17:54580000-58560000	1	1.99996e-05	2.54455
13.5	Female	Olfr728	14:48140000-52120000	3	0.0615588	0.322233
13.5	Female	Catsperg2	7:27720000-31700000	3	0.442431	0.088231
13.5	Female	Kcnk18	19:57210000-61190000	3	0.117898	0.321714
13.5	Female	4921511M17Rik	X:152010000-155990000	3	1.99996e-05	0.0948021
13.5	Female	Zfp619	7:37510000-41490000	1	0.119118	1.25486
13.5	Female	Asxl1	2:151340000-155320000	1	0.00461991	1.18266
13.5	Female	Cmtm5	14:52930000-56910000	2	0.0238595	-0.464977
13.5	Female	Olfr730	14:48180000-52160000	3	0.0315794	0.327611
13.5	Female	Mael	1:164230000-168210000	4	0.47835	-0.0228905
13.5	Female	Gata3	2:7870000-11850000	4	0.342853	-0.24494
13.5	Female	Rab11fip4os2	11:77670000-81650000	1	0.00351993	0.875712
13.5	Female	Cav2	6:15280000-19260000	1	0.426031	0.0505203
13.5	Female	Actl9	17:31430000-35410000	3	0.0582188	0.497694
13.5	Female	4921517D22Rik	13:57690000-61670000	2	0.0164797	-0.533109
13.5	Female	Cav3	6:110450000-114430000	3	0.163397	0.27124
13.5	Female	Cmtm8	9:112840000-116820000	4	0.312354	-0.077925
13.5	Female	Olfr733	14:48290000-52270000	3	1.99996e-05	0.353085
13.5	Female	Slc7a2	8:38860000-42840000	1	0.353613	0.215107
13.5	Female	Gata6	18:9050000-13030000	1	0.048139	0.590137
13.5	Female	Olfr734	14:48320000-52300000	3	0.000899982	0.35291
13.5	Female	Actn3	19:2870000-6850000	1	0.408832	0.0520018
13.5	Female	Samd11	4:154250000-158230000	3	0.281034	0.106056
13.5	Female	Cavin2	1:49280000-53260000	1	0.425551	0.055799
13.5	Female	Cmtr2	8:108210000-112190000	3	7.99984e-05	0.98381
13.5	Female	Mir6355	18:57570000-61550000	3	0.00455991	0.548273
13.5	Female	Slc7a5	8:119900000-123880000	1	0.202676	0.216478
13.5	Female	Ocrl	X:45910000-49890000	1	0.00429991	5.51082
13.5	Female	Cavin4	4:46660000-50640000	1	0.00267995	1.90216
13.5	Female	Cbfa2t2	2:152430000-156410000	1	0.0049399	0.605966
13.5	Female	Odam	5:85880000-89860000	3	0.0935981	0.211172
13.5	Female	Mtfr1l	4:132530000-136510000	1	0.189676	0.325147
13.5	Female	Mtfr2	10:18340000-22320000	1	0.0152397	1.09089
13.5	Female	Rab20	8:9470000-13450000	1	0.0125597	1.24794
13.5	Female	4921534H16Rik	9:96000000-99980000	4	5.99988e-05	-0.218154
13.5	Female	Cblb	16:50030000-54010000	1	0.048819	0.848034
13.5	Female	Slc8a3	12:79330000-83310000	3	0.0145797	0.928083
13.5	Female	Cnga2	X:69990000-73970000	2	0.443831	-0.00275099
13.5	Female	Mir6364	2:164670000-168650000	1	0.436731	0.0206277
13.5	Female	Samhd1	2:155130000-159110000	1	0.0960981	0.525395
13.5	Female	Cbln1	8:85470000-89450000	3	0.00127997	0.533383
13.5	Female	Mageb1	X:89330000-93310000	3	0.268615	0.0232271
13.5	Female	Cngb1	8:93300000-97280000	2	0.0862183	-0.377311
13.5	Female	Mageb16	X:77670000-81650000	2	0.326533	-0.020735
13.5	Female	Olfr747	14:48680000-52660000	3	0.285534	0.0946787
13.5	Female	Kcnq2	2:179130000-183110000	3	1.99996e-05	0.631906
13.5	Female	Olfr748	14:48710000-52690000	3	0.284234	0.0791796
13.5	Female	Acvr1	2:56560000-60540000	4	0.368653	-0.159494
13.5	Female	Olfr750	14:49070000-53050000	2	0.146677	-0.158546
13.5	Female	Cnih3	1:179350000-183330000	3	0.000659987	1.03724
13.5	Female	Gbp2	3:140620000-144600000	4	0.452551	-0.115943
13.5	Female	Mir6372	11:24200000-28180000	1	0.00801984	1.10033
13.5	Female	Slc9a8	2:165420000-169400000	1	0.00949981	0.685317
13.5	Female	Olfr76	19:10120000-14100000	3	0.131337	0.177715
13.5	Female	Atg13	2:89710000-93690000	1	0.0112198	0.880527
13.5	Female	Mtif2	11:27520000-31500000	1	3.99992e-05	2.31321
13.5	Female	Acvr2b	9:117400000-121380000	1	0.170857	0.532404
13.5	Female	Zfp667	7:4280000-8260000	1	0.412752	0.0900535
13.5	Female	Zfp668	7:125870000-129850000	1	0.00101998	1.1668
13.5	Female	Mir6375	6:83790000-87770000	4	0.106918	-0.106267
13.5	Female	Cbwd1	19:22960000-26940000	1	0.350293	0.20454
13.5	Female	Tnfsf9	17:55100000-59080000	2	0.290174	-0.125304
13.5	Female	Cbx2	11:117020000-121000000	4	0.349073	-0.0570129
13.5	Female	Tnik	3:26260000-30240000	4	0.0958981	-0.515001
13.5	Female	Cbx3	6:49470000-53450000	1	0.0311994	1.38035
13.5	Female	Olfr768	10:127090000-131070000	3	7.99984e-05	0.721599
13.5	Female	Zfp688	7:125420000-129400000	4	0.407532	-0.0644782
13.5	Female	Tnip2	5:32510000-36490000	1	0.0118198	0.709314
13.5	Female	Atg4a	3:101640000-105620000	3	0.220356	0.234358
13.5	Female	Rab34	11:76180000-80160000	1	0.0345393	0.815649
13.5	Female	Cbx6	15:77830000-81810000	4	0.150277	-0.23408
13.5	Female	Oit1	14:6370000-10350000	1	0.380132	0.101964
13.5	Female	Magi3	3:102220000-106200000	1	0.198836	0.24522
13.5	Female	Gbx1	5:22520000-26500000	3	0.127157	0.393067
13.5	Female	Mir6384	X:50370000-54350000	3	0.321914	0.0691874
13.5	Female	Plcb2	2:116720000-120700000	4	0.48731	-0.00190341
13.5	Female	Rab37	11:113090000-117070000	3	0.00239995	1.97665
13.5	Female	Gbx2	1:87930000-91910000	3	0.00315994	0.800798
13.5	Female	Mtmr2	9:11740000-15720000	1	0.0171397	1.10492
13.5	Female	Slco1b2	6:139620000-143600000	3	0.0392592	0.301816
13.5	Female	Cnnm4	1:34470000-38450000	4	0.397072	-0.0975103
13.5	Female	Kctd10	5:112380000-116360000	1	0.0744985	0.575258
13.5	Female	Atg7	6:112640000-116620000	4	0.145597	-0.484524
13.5	Female	Olfm1	2:26200000-30180000	4	0.442391	-0.0185014
13.5	Female	Tnks	8:32960000-36940000	4	0.0790384	-0.477826
13.5	Female	Cc2d1b	4:106610000-110590000	1	0.00795984	0.951138
13.5	Female	Olfm2	9:18720000-22700000	3	0.0243395	0.550485
13.5	Female	Mir6388	12:113690000-117670000	3	0.0601388	0.139833
13.5	Female	Tnks1bp1	2:83050000-87030000	1	0.00605988	1.732
13.5	Female	Olfr775	10:127250000-131230000	3	0.00397992	0.556726
13.5	Female	Slco2b1	7:97700000-101680000	4	1.99996e-05	-0.491694
13.5	Female	Sart1	19:3380000-7360000	4	0.372233	-0.101725
13.5	Female	Atic	1:69550000-73530000	1	0.172817	0.310786
13.5	Female	Olfr776	10:127260000-131240000	3	0.0207596	0.480926
13.5	Female	Ccar1	10:60790000-64770000	1	0.0110798	1.28083
13.5	Female	Atl1	12:67890000-71870000	1	0.264375	0.295188
13.5	Female	Mtnr1a	8:43060000-47040000	3	0.0338793	0.351939
13.5	Female	Slco4c1	1:94870000-98850000	4	0.0621388	-0.939251
13.5	Female	Ccdc102a	8:92910000-96890000	1	0.320814	0.228981
13.5	Female	Adam1a	5:119520000-123500000	1	0.0701386	0.206441
13.5	Female	Zfp709	8:69880000-73860000	4	0.140837	-0.328701
13.5	Female	Tnnc2	2:162770000-166750000	1	0.000239995	0.798908
13.5	Female	Gcg	2:60480000-64460000	1	0.365353	0.121321
13.5	Female	Rab3ip	10:114950000-118930000	3	0.262875	0.13639
13.5	Female	Mtor	4:146440000-150420000	4	0.0259995	-0.779078
13.5	Female	Atoh1	6:62720000-66700000	3	0.159957	0.324078
13.5	Female	Mall	2:125720000-129700000	4	0.332273	-0.191038
13.5	Female	Olfr1	11:71390000-75370000	3	0.00191996	0.720072
13.5	Female	Rab42	4:130300000-134280000	1	0.00135997	0.847417
13.5	Female	Olfr791	10:127520000-131500000	3	0.000319994	0.596629
13.5	Female	Adam22	5:6360000-10340000	1	0.415992	0.118906
13.5	Female	Mtr	13:10250000-14230000	1	0.00237995	1.39543
13.5	Female	Adam23	1:61440000-65420000	3	0.000939981	0.693464
13.5	Female	Mir6399	4:136160000-140140000	1	0.0212196	0.461676
13.5	Female	Slfn10-ps	11:81040000-85020000	3	0.223596	0.184678
13.5	Female	4930417O13Rik	6:123260000-127240000	2	0.213236	-0.195958
13.5	Female	Adam25	8:38750000-42730000	3	0.0704986	0.420327
13.5	Female	Kctd5	17:22070000-26050000	1	0.0347993	0.878136
13.5	Female	Olfr1008	2:83680000-87660000	3	0.0690386	0.247194
13.5	Female	Adam26b	8:41520000-45500000	3	0.48773	0.00656889
13.5	Female	Mamld1	X:69050000-73030000	4	1.99996e-05	-0.774176
13.5	Female	Rab5c	11:98730000-102710000	4	0.193476	-0.315962
13.5	Female	Mamstr	7:43630000-47610000	1	0.00471991	0.740069
13.5	Female	Olfr802	10:127680000-131660000	3	1.99996e-05	0.654469
13.5	Female	Kdelc1	1:42110000-46090000	1	0.411292	0.114576
13.5	Female	Ccdc127	13:72350000-76330000	1	0.0753385	0.964309
13.5	Female	4930426L09Rik	2:16990000-20970000	4	0.136197	-0.460809
13.5	Female	Mir6408	10:58920000-62900000	3	1.99996e-05	1.90893
13.5	Female	Gcsam	16:43610000-47590000	3	0.366673	0.0828576
13.5	Female	Tnrc6c	11:115650000-119630000	4	0.00141997	-0.710685
13.5	Female	Zfp760	17:19700000-23680000	1	0.00443991	2.32524
13.5	Female	Ccdc130	8:82270000-86250000	1	0.00149997	1.37943
13.5	Female	Gcsh	8:114990000-118970000	1	0.00217996	2.02668
13.5	Female	Atp1a1	3:99600000-103580000	1	0.000159997	1.90353
13.5	Female	Olfr1019	2:83840000-87820000	3	0.0463791	0.223964
13.5	Female	4930429D17Rik	5:101290000-105270000	3	1.99996e-05	0.579377
13.5	Female	Olfr1022	2:83860000-87840000	3	0.0220596	0.234454
13.5	Female	Cntn5	9:8900000-12880000	1	0.0208996	1.79316
13.5	Female	Zfp772	7:5200000-9180000	2	0.0285394	-0.181699
13.5	Female	Rabgap1	2:35450000-39430000	1	0.000299994	1.8477
13.5	Female	4930430F08Rik	10:98580000-102560000	1	0.0562389	1.30054
13.5	Female	Scamp2	9:55560000-59540000	1	0.00785984	0.754403
13.5	Female	Rabggtb	3:151910000-155890000	1	0.00443991	2.63719
13.5	Female	Adamts10	17:31520000-35500000	4	0.0750785	-0.429799
13.5	Female	Olfr103	17:35330000-39310000	4	0.191456	-0.449101
13.5	Female	4930431F12Rik	5:42960000-46940000	3	0.302894	0.120723
13.5	Female	Rabl2	15:87590000-91570000	4	0.127337	-1.11435
13.5	Female	Plekhf2	4:9000000-12980000	4	0.429591	-0.126632
13.5	Female	Gdf3	6:120610000-124590000	2	0.242955	-0.186082
13.5	Female	Olfr1031	2:83990000-87970000	3	0.00415992	0.298495
13.5	Female	Scamp5	9:55460000-59440000	1	0.374413	0.0697234
13.5	Female	Scap	9:108330000-112310000	1	5.99988e-05	1.0339
13.5	Female	Olfr832	9:16940000-20920000	3	0.0593388	0.181773
13.5	Female	Tomm22	15:77670000-81650000	1	0.223876	0.223446
13.5	Female	Atp2b3	X:71500000-75480000	1	0.050019	0.704633
13.5	Female	Tomm34	2:162070000-166050000	1	0.0133397	1.75826
13.5	Female	Plekhh1	12:77020000-81000000	4	0.381612	-0.0809399
13.5	Female	Plekhh2	17:82510000-86490000	1	0.139657	0.510436
13.5	Female	4930434J06Rik	14:69850000-73830000	3	0.000219996	0.463218
13.5	Female	Gdnf	15:5810000-9790000	4	0.00393992	-0.314877
13.5	Female	Atp2c2	8:117700000-121680000	2	0.212776	-0.226671
13.5	Female	Adamts19	18:56830000-60810000	1	0.00303994	1.18751
13.5	Female	Tomm6os	17:45680000-49660000	1	0.0947581	0.671486
13.5	Female	Adamts2	11:48600000-52580000	1	0.297954	0.136092
13.5	Female	Map2k2	10:79100000-83080000	1	0.000139997	0.880025
13.5	Female	Atp4b	8:11390000-15370000	3	0.467591	0.025872
13.5	Female	Map2k3	11:58930000-62910000	1	0.319894	0.157524
13.5	Female	Zfp808	13:60120000-64100000	4	0.0663787	-0.291716
13.5	Female	Olfr1043	2:84160000-88140000	4	0.103158	-0.251036
13.5	Female	Rad21l	2:149660000-153640000	4	0.0722586	-0.206483
13.5	Female	Mup15	4:58130000-62110000	3	0.0678186	0.258344
13.5	Female	Mir669a-10	17:49270000-53250000	2	0.105918	-0.205232
13.5	Female	Map2k4	11:63780000-67760000	1	0.000319994	1.97455
13.5	Female	Rad23b	4:53350000-57330000	1	0.000239995	2.25077
13.5	Female	Mup17	4:59590000-63570000	3	0.00047999	0.477828
13.5	Female	Gdpgp1	7:78230000-82210000	1	0.00349993	0.998226
13.5	Female	Mir669a-5	17:49270000-53250000	2	0.103978	-0.205232
13.5	Female	Mup18	4:59670000-63650000	3	9.9998e-05	0.517812
13.5	Female	Olfr1046	2:84210000-88190000	4	0.0187796	-0.522766
13.5	Female	4930442J19Rik	2:149300000-153280000	3	5.99988e-05	0.763898
13.5	Female	Mir669a-8	17:49270000-53250000	2	0.105918	-0.205232
13.5	Female	Rad51ap1	6:124930000-128910000	1	0.357233	0.12118
13.5	Female	Ccdc173	2:67780000-71760000	1	0.0049399	1.03592
13.5	Female	Plet1os	9:48500000-52480000	1	0.000719986	2.80237
13.5	Female	Rad51ap2	12:9450000-13430000	2	0.302914	-0.0889253
13.5	Female	4930444F02Rik	10:16830000-20810000	3	0.00109998	0.679302
13.5	Female	Zfp820	17:19840000-23820000	1	0.390632	0.107368
13.5	Female	Atp5g2	15:100670000-104650000	4	0.293514	-0.3892
13.5	Female	Rad51c	11:85400000-89380000	4	0.459831	-0.0287066
13.5	Female	Plgrkt	19:27360000-31340000	1	0.472711	0.00544509
13.5	Female	Gemin7	7:17570000-21550000	1	1.99996e-05	2.63944
13.5	Female	Zfp821	8:107700000-111680000	1	0.276214	0.171008
13.5	Female	Mup4	4:57960000-61940000	3	0.403892	0.0511972
13.5	Female	Gemin8	X:164170000-168150000	4	0.407992	-0.149897
13.5	Female	Map3k14	11:101260000-105240000	1	0.0546989	0.596863
13.5	Female	Olfr1052	2:84290000-88270000	4	0.0537189	-0.312163
13.5	Female	Mir669h	10:111580000-115560000	3	0.0145997	0.19368
13.5	Female	Map3k15	X:157980000-161960000	2	0.201816	-0.0498496
13.5	Female	Ccdc180	4:43890000-47870000	1	0.290094	0.151866
13.5	Female	Olfr1054	2:84330000-88310000	3	0.218276	0.0854112
13.5	Female	Zfp831	2:172640000-176620000	1	0.276774	0.197216
13.5	Female	Adamtsl5	10:78340000-82320000	1	0.408912	0.0567008
13.5	Female	Tor1a	2:28960000-32940000	1	0.405292	0.049034
13.5	Female	Adar	3:87730000-91710000	4	0.254235	-0.172796
13.5	Female	Tor3a	1:154670000-158650000	1	0.00589988	0.766309
13.5	Female	Raet1b	10:20170000-24150000	3	0.113438	0.205931
13.5	Female	Plk5	10:78350000-82330000	2	0.241535	-0.314609
13.5	Female	Mir673	12:107570000-111550000	4	0.162497	-0.213405
13.5	Female	Raet1d	10:20360000-24340000	1	0.139017	0.299378
13.5	Female	Pllp	8:92690000-96670000	2	0.00309994	-0.875598
13.5	Female	4930448I06Rik	1:39180000-43160000	3	0.414312	0.0380403
13.5	Female	Tox2	2:161220000-165200000	3	0.132217	0.232937
13.5	Female	Mxd3	13:53320000-57300000	1	0.0051599	1.36303
13.5	Female	Zfp868	8:67620000-71600000	4	0.00297994	-1.26421
13.5	Female	Mir680-2	9:20370000-24350000	2	0.0567189	-0.621537
13.5	Female	Scgb1b30	7:32090000-36070000	2	0.392472	-0.0358168
13.5	Female	Olfr108	17:35440000-39420000	3	0.315574	0.0714918
13.5	Female	Myadml2	11:118640000-122620000	1	0.0401392	0.390775
13.5	Female	Mir682	13:73640000-77620000	3	0.165857	0.190801
13.5	Female	Col27a1	4:61210000-65190000	1	0.0109598	1.2121
13.5	Female	Map6	7:97260000-101240000	3	0.00733985	1.22018
13.5	Female	Plpp2	10:77530000-81510000	4	0.142677	-0.276212
13.5	Female	Tpd52l1	10:29440000-33420000	1	0.245075	0.392816
13.5	Female	Scgb2b23-ps	7:31650000-35630000	3	0.00363993	0.274852
13.5	Female	4930452N14Rik	1:152250000-156230000	3	0.000159997	1.05995
13.5	Female	Plpp5	8:23720000-27700000	1	0.00943981	2.29422
13.5	Female	Mir688	15:100670000-104650000	4	0.292774	-0.3892
13.5	Female	Scgb2b27	7:32010000-35990000	3	0.0180396	0.267313
13.5	Female	Adcyap1r1	6:53450000-57430000	4	0.184056	-0.455353
13.5	Female	Ccdc39	3:31840000-35820000	1	0.217236	0.476366
13.5	Female	Col4a3	1:80580000-84560000	2	0.0436991	-0.333197
13.5	Female	Mir6896	1:32110000-36090000	1	5.99988e-05	2.01408
13.5	Female	Ggn	7:27170000-31150000	1	0.411832	0.0676201
13.5	Female	Zfp92	X:71410000-75390000	2	0.201676	-0.0955361
13.5	Female	Ggnbp2	11:82870000-86850000	1	0.0603988	0.877224
13.5	Female	Adgb	10:8470000-12450000	1	0.222296	0.222985
13.5	Female	Mir6899	1:62040000-66020000	1	0.0395192	0.622536
13.5	Female	Tpm4	8:70130000-74110000	1	0.114798	0.460815
13.5	Female	Myc	15:59980000-63960000	1	0.343333	0.217354
13.5	Female	4930456L15Rik	4:101290000-105270000	2	0.0823184	-0.449662
13.5	Female	Pls1	9:93840000-97820000	2	0.0049999	-0.616929
13.5	Female	Scimp	11:68810000-72790000	2	0.413892	-0.138891
13.5	Female	Sclt1	3:39740000-43720000	1	0.0249795	1.47959
13.5	Female	Ccdc58	16:34070000-38050000	1	0.00459991	1.51133
13.5	Female	Zfp937	2:148210000-152190000	4	0.448131	-0.0724081
13.5	Female	Mapk4	18:72060000-76040000	4	0.144457	-0.214161
13.5	Female	Plscr4	9:90450000-94430000	1	0.231735	0.404567
13.5	Female	4930465M20Rik	12:105730000-109710000	3	0.444851	0.0254599
13.5	Female	Mir6908	10:76440000-80420000	2	0.00449991	-1.15522
13.5	Female	Olfr902	9:36440000-40420000	3	0.0891582	0.200744
13.5	Female	Zfp941	7:138820000-142800000	4	0.49175	-0.00535554
13.5	Female	Mir6909	10:77530000-81510000	4	0.145397	-0.276212
13.5	Female	Scn11a	9:117820000-121800000	3	0.00097998	1.06648
13.5	Female	Ghrl	6:111710000-115690000	1	0.00213996	1.55841
13.5	Female	Olfr905	9:36470000-40450000	4	0.0457991	-0.126129
13.5	Female	Atp9b	18:78930000-82910000	1	0.140717	0.579856
13.5	Female	Myf5	10:105480000-109460000	4	0.048299	-0.655285
13.5	Female	Mapk9	11:47840000-51820000	1	0.133397	0.508099
13.5	Female	Rangrf	11:66970000-70950000	1	0.187796	0.230576
13.5	Female	Gif	19:9740000-13720000	3	1.99996e-05	0.491709
13.5	Female	Scn3b	9:38260000-42240000	2	0.0652387	-0.311147
13.5	Female	Olfr91	17:35090000-39070000	1	0.290754	0.134226
13.5	Female	Atrip	9:107070000-111050000	1	0.235195	0.215358
13.5	Female	Atrnl1	19:55610000-59590000	1	0.127897	0.461046
13.5	Female	Olfr1110	2:85130000-89110000	2	0.417092	-0.0144032
13.5	Female	Myh11	16:12290000-16270000	1	1.99996e-05	1.49767
13.5	Female	Olfr911-ps1	9:36520000-40500000	3	0.0232995	0.283793
13.5	Female	Scn7a	2:64780000-68760000	4	0.0257995	-0.525703
13.5	Female	Adgrg6	10:12540000-16520000	3	0.216096	0.171505
13.5	Female	Tra2a	6:47260000-51240000	1	0.0822184	0.612893
13.5	Female	Adgrg7	16:54790000-58770000	4	0.440291	-0.0841835
13.5	Female	Zfp955b	17:31280000-35260000	3	0.00559989	1.1862
13.5	Female	Scn9a	2:64630000-68610000	3	0.0293994	0.381047
13.5	Female	Zfp957	14:77240000-81220000	1	1.99996e-05	2.34661
13.5	Female	Gimap8	6:46640000-50620000	2	0.098478	-0.276791
13.5	Female	Mir6925	11:68700000-72680000	1	0.0104398	0.699511
13.5	Female	Pm20d2	4:31180000-35160000	1	0.414332	0.0785696
13.5	Female	Zfp959	17:53890000-57870000	4	0.49023	-0.00825092
13.5	Female	Gimap9	6:46670000-50650000	4	0.49333	-0.00438972
13.5	Female	Adgrl4	3:149430000-153410000	3	0.173377	0.162993
13.5	Female	Commd4	9:55150000-59130000	1	0.0804184	0.33758
13.5	Female	Traf3ip3	1:191200000-195180000	2	0.264075	-0.186675
13.5	Female	Scp2d1	2:142820000-146800000	3	0.0114598	0.578095
13.5	Female	Atxn7l3b	10:110920000-114900000	1	0.118838	1.43002
13.5	Female	Olfr1124	2:85430000-89410000	2	0.244755	-0.0455501
13.5	Female	Traf4	11:76160000-80140000	4	0.382572	-0.0976002
13.5	Female	March4	1:70530000-74510000	3	0.363893	0.0932232
13.5	Female	4930483J18Rik	15:79190000-83170000	1	0.130237	0.343773
13.5	Female	Olfr1126	2:85450000-89430000	3	0.371953	0.0356362
13.5	Female	March5	19:35200000-39180000	1	0.0447391	1.28871
13.5	Female	Olfr923	9:36820000-40800000	3	0.0765385	0.233412
13.5	Female	Ccdc88b	19:4850000-8830000	3	0.0102998	1.01456
13.5	Female	Comt	16:16420000-20400000	1	0.278034	0.218292
13.5	Female	Ccdc88c	12:99020000-103000000	1	0.0145597	0.818807
13.5	Female	Zfp973	2:173470000-177450000	3	0.394932	0.244339
13.5	Female	Rarg	15:100250000-104230000	2	0.321214	-0.191023
13.5	Female	Zfp975	7:40690000-44670000	4	0.165677	-0.750806
13.5	Female	Scrn3	2:71310000-75290000	4	0.297194	-0.227317
13.5	Female	Copb1	7:112250000-116230000	1	0.224256	0.418522
13.5	Female	Adipor2	6:117410000-121390000	1	0.0557989	0.419729
13.5	Female	Gja10	4:30600000-34580000	2	0.0129197	-0.5686
13.5	Female	AU022751	X:4080000-8060000	3	0.358533	0.0880168
13.5	Female	Rasa1	13:83280000-87260000	1	0.00217996	4.14542
13.5	Female	Pmvk	3:87450000-91430000	1	0.052079	0.564962
13.5	Female	Ccdc96	5:34480000-38460000	1	0.0554389	0.490353
13.5	Female	Gja4	4:125310000-129290000	4	0.452851	-0.0484819
13.5	Female	Ccer2	7:26750000-30730000	1	0.00741985	0.254241
13.5	Female	Ccin	4:41980000-45960000	1	0.318514	0.15708
13.5	Female	Mylpf	7:125210000-129190000	1	0.114198	0.310986
13.5	Female	Gjb2	14:55100000-59080000	4	0.0182596	-0.241046
13.5	Female	Marveld2	13:98610000-102590000	1	0.0339393	0.774007
13.5	Female	Cckbr	7:103420000-107400000	2	0.00105998	-0.412366
13.5	Female	Aurkaip1	4:153830000-157810000	1	0.107078	0.750603
13.5	Female	Mas1	17:10860000-14840000	1	0.276194	0.177754
13.5	Female	Olfr1143	2:85800000-89780000	2	0.305394	-0.0348003
13.5	Female	Coq10a	10:126370000-130350000	1	0.000159997	1.58566
13.5	Female	Pnmal1	7:14950000-18930000	1	1.99996e-05	2.31073
13.5	Female	Adra1a	14:64630000-68610000	4	0.224496	-0.239147
13.5	Female	Olfr1152	2:85860000-89840000	3	0.119338	0.136299
13.5	Female	Adra2b	2:125360000-129340000	4	0.0050599	-0.717737
13.5	Female	Mir6969	17:26550000-30530000	4	0.0125997	-0.550495
13.5	Female	Trdn	10:31080000-35060000	4	0.110258	-0.45959
13.5	Female	4930511E03Rik	6:92940000-96920000	3	0.207676	0.157382
13.5	Female	Coq9	8:92830000-96810000	4	0.444751	-0.111256
13.5	Female	Olfr960	9:37620000-41600000	3	0.48481	0.0126939
13.5	Female	Rasl11b	5:72190000-76170000	1	0.289054	0.237235
13.5	Female	Olfr1160	2:86000000-89980000	3	0.228235	0.133871
13.5	Female	Mir6974	17:33200000-37180000	2	0.0220396	-0.762559
13.5	Female	Matr3	18:33560000-37540000	1	0.0379192	0.856011
13.5	Female	AW046200	8:55650000-59630000	1	0.000139997	3.47363
13.5	Female	Sdhaf4	1:22000000-25980000	1	0.00099998	2.4937
13.5	Female	Ccl4	11:81660000-85640000	3	0.0374193	0.499228
13.5	Female	AW112010	19:9050000-13030000	3	0.0163997	0.421407
13.5	Female	Olfr967	9:37750000-41730000	3	0.0289994	0.221717
13.5	Female	Mavs	2:129230000-133210000	1	0.000379992	1.36571
13.5	Female	Mir6978	17:55210000-59190000	4	0.271275	-0.157242
13.5	Female	Myo3a	2:20220000-24200000	3	0.00897982	0.274242
13.5	Female	Glb1	9:112400000-116380000	1	0.00213996	1.35098
13.5	Female	AW209491	13:12630000-16610000	1	0.196096	0.60461
13.5	Female	Sdk1	5:139240000-143220000	4	0.000699986	-0.26318
13.5	Female	Aebp1	11:3860000-7840000	1	0.0426591	0.748671
13.5	Female	Maz	7:125020000-129000000	1	0.00647987	0.948815
13.5	Female	Rassf4	6:114670000-118650000	4	0.225115	-0.403777
13.5	Female	Glb1l2	9:24800000-28780000	4	0.213656	-0.650515
13.5	Female	Mir6981	18:35970000-39950000	1	0.188476	0.275727
13.5	Female	Trex1	9:107050000-111030000	1	0.0666787	0.517556
13.5	Female	Glb1l3	9:24860000-28840000	1	0.388872	0.0936331
13.5	Female	Olfr971	9:37830000-41810000	3	0.0233995	0.253636
13.5	Female	Trf	9:101230000-105210000	1	0.198816	0.305956
13.5	Female	Mbd2	18:68560000-72540000	1	9.9998e-05	4.66798
13.5	Female	Mbd3	10:78390000-82370000	1	0.0602188	0.440473
13.5	Female	Cox17	16:36340000-40320000	1	0.0203796	1.08927
13.5	Female	Raver1	9:19090000-23070000	1	0.167577	0.480904
13.5	Female	Olfr975	9:37950000-41930000	3	0.0154797	0.255183
13.5	Female	Ccna2	3:34570000-38550000	1	0.406212	0.147223
13.5	Female	Pof1b	X:110690000-114670000	2	0.0558189	-0.100301
13.5	Female	Olfr976	9:37950000-41930000	3	0.0140197	0.255183
13.5	Female	Sds	5:118470000-122450000	1	0.112078	0.342202
13.5	Female	Awat2	X:98440000-102420000	3	0.249595	0.137849
13.5	Female	Ccnb1	13:98780000-102760000	1	0.00113998	1.5659
13.5	Female	Triap1	5:113340000-117320000	1	0.00051999	1.23163
13.5	Female	Mbd5	2:46940000-50920000	1	0.00903982	1.45834
13.5	Female	Sec1	7:43690000-47670000	1	0.00255995	0.780156
13.5	Female	4930520O04Rik	9:112360000-116340000	1	0.274095	0.132691
13.5	Female	4930520P13Rik	13:68230000-72210000	2	0.124038	-0.153202
13.5	Female	Gli2	1:117050000-121030000	1	0.102438	0.504906
13.5	Female	Afdn	17:11760000-15740000	1	5.99988e-05	1.48812
13.5	Female	Sec13	6:111740000-115720000	4	0.307214	-0.292627
13.5	Female	Trim11	11:56970000-60950000	1	0.341813	0.169558
13.5	Female	AY761184	8:19700000-23680000	3	0.0411592	0.207632
13.5	Female	Trim12a	7:102310000-106290000	1	0.242015	0.30886
13.5	Female	Aym1	5:111350000-115330000	3	0.0245795	0.698541
13.5	Female	Sec14l4	11:2030000-6010000	4	0.0921582	-0.439682
13.5	Female	Rbbp8	18:9630000-13610000	1	0.191376	0.145167
13.5	Female	Mbnl1	3:58470000-62450000	2	0.224956	-0.142815
13.5	Female	Ccne2	4:9190000-13170000	1	0.051419	0.755412
13.5	Female	Sec16a	2:24440000-28420000	1	0.230415	0.417095
13.5	Female	Rbck1	2:150330000-154310000	1	0.0235795	0.71511
13.5	Female	Glis2	16:2590000-6570000	1	7.99984e-05	1.80024
13.5	Female	Pole3	4:60520000-64500000	1	1.99996e-05	3.22539
13.5	Female	Myot	18:42330000-46310000	4	0.470551	-0.0620256
13.5	Female	Glmp	3:86320000-90300000	1	0.0242395	0.619462
13.5	Female	Rbfox3	11:116760000-120740000	3	0.000299994	1.58758
13.5	Female	Olfr1195	2:86680000-90660000	3	0.256055	0.0844108
13.5	Female	Aga	8:51510000-55490000	1	0.276154	0.559002
13.5	Female	4930526L06Rik	19:9190000-13170000	3	0.051259	0.286862
13.5	Female	Myoz3	18:58590000-62570000	1	0.00455991	0.683169
13.5	Female	B020031M17Rik	13:117950000-121930000	3	0.0956781	0.356288
13.5	Female	Glp1r	17:28900000-32880000	4	1.99996e-05	-0.159596
13.5	Female	Poll	19:43560000-47540000	4	0.0140597	-0.332909
13.5	Female	B130024G19Rik	7:68360000-72340000	1	0.00231995	3.88702
13.5	Female	Mypop	7:16990000-20970000	1	0.0111198	1.39742
13.5	Female	Ccnt2	1:125770000-129750000	4	0.434311	-0.132949
13.5	Female	Glra1	11:53600000-57580000	3	0.175876	0.215401
13.5	Female	Trim29	9:41310000-45290000	3	0.0866783	0.361702
13.5	Female	Rbm11	16:73590000-77570000	3	0.0192596	0.335969
13.5	Female	Ccny	18:7450000-11430000	1	0.370053	0.0855468
13.5	Female	Glra4	X:134770000-138750000	2	0.0932581	-0.143692
13.5	Female	Rbm12b1	4:10140000-14120000	1	0.0464591	1.22038
13.5	Female	Polr1d	5:145070000-149050000	1	7.99984e-05	2.01103
13.5	Female	Olfr1200	2:86760000-90740000	3	0.048659	0.157556
13.5	Female	Polr2a	11:67750000-71730000	1	0.0436391	0.838681
13.5	Female	Cpa5	6:28610000-32590000	1	0.00295994	0.577306
13.5	Female	Rbm15	3:105330000-109310000	1	0.0601788	1.26679
13.5	Female	Sec61a2	2:3890000-7870000	1	0.000419992	2.80022
13.5	Female	Cpa6	1:8710000-12690000	3	0.0421792	0.317409
13.5	Female	Glrx	13:73830000-77810000	4	0.378232	-0.166978
13.5	Female	Trim32	4:63600000-67580000	1	0.355273	0.340169
13.5	Female	Glrx3	7:135430000-139410000	1	0.000779984	3.21616
13.5	Female	Trim33	3:101270000-105250000	1	0.050679	0.550605
13.5	Female	Omp	7:96140000-100120000	4	0.314914	-0.171681
13.5	Female	Ccr6	17:6240000-10220000	1	0.341973	0.0424483
13.5	Female	Agk	6:38320000-42300000	1	0.0395192	0.971184
13.5	Female	Mccc2	13:98010000-101990000	1	0.00601988	1.45589
13.5	Female	Rbm20	19:51670000-55650000	1	0.281434	0.151927
13.5	Female	B230323A14Rik	9:67760000-71740000	3	0.308774	0.163079
13.5	Female	Trim36	18:44210000-48190000	2	0.206536	-0.226186
13.5	Female	Agmo	12:35240000-39220000	2	0.00913982	-0.461515
13.5	Female	B2m	2:120140000-124120000	4	0.463171	-0.0477073
13.5	Female	Sectm1a	11:119080000-123060000	1	0.132657	0.275434
13.5	Female	Cpeb2	5:41230000-45210000	1	0.129957	0.463265
13.5	Female	Cpeb3	19:35170000-39150000	1	0.0753385	0.720988
13.5	Female	Sectm1b	11:119060000-123040000	1	0.408772	0.0703152
13.5	Female	Sel1l	12:89840000-93820000	4	0.332133	-0.468275
13.5	Female	Olfr1213	2:86980000-90960000	3	0.106458	0.167802
13.5	Female	Trim41	11:46810000-50790000	1	0.0267395	1.1527
13.5	Female	Naa11	5:95390000-99370000	4	0.110458	-0.371606
13.5	Female	Naa15	3:49410000-53390000	1	0.00253995	1.87724
13.5	Female	Trim43a	9:86580000-90560000	4	0.48529	-0.0195356
13.5	Female	Glul	1:151890000-155870000	4	0.0759985	-0.331206
13.5	Female	B3galt5	16:94230000-98210000	2	0.418352	-0.0318749
13.5	Female	Cct8	16:85490000-89470000	1	0.0051399	3.26053
13.5	Female	Naa25	5:119390000-123370000	1	0.00049999	0.938809
13.5	Female	Oosp2	19:9660000-13640000	3	0.0576188	0.274796
13.5	Female	Selenbp2	3:92690000-96670000	1	0.0258995	0.440649
13.5	Female	Mcm4	16:13630000-17610000	4	0.00457991	-0.809754
13.5	Female	Glyctk	9:104150000-108130000	1	0.0357393	0.786363
13.5	Female	B3gat2	1:21760000-25740000	1	0.0603388	0.800519
13.5	Female	Naa38	11:67390000-71370000	1	0.0126397	0.703297
13.5	Female	Trim46	3:87240000-91220000	1	0.000399992	0.490229
13.5	Female	Cd101	3:99020000-103000000	2	0.334413	-0.0731864
13.5	Female	Trim47	11:114110000-118090000	1	0.00047999	0.450186
13.5	Female	Naa50	16:42130000-46110000	1	0.0358193	1.05093
13.5	Female	Cd109	9:76610000-80590000	3	0.367113	0.0927771
13.5	Female	Gm10012	17:23900000-27880000	1	0.0670787	0.242141
13.5	Female	4930546K05Rik	9:40200000-44180000	2	0.377012	-0.0646419
13.5	Female	4930548H24Rik	5:29480000-33460000	3	0.124958	0.497295
13.5	Female	B3gnt6	7:96190000-100170000	3	0.293694	0.216697
13.5	Female	Trim58	11:56640000-60620000	2	0.272195	-0.208348
13.5	Female	Selenos	7:64070000-68050000	1	0.163297	0.635314
13.5	Female	Pon2	6:3290000-7270000	1	0.254275	0.242517
13.5	Female	4930550C14Rik	9:51400000-55380000	1	0.000199996	2.04702
13.5	Female	Cd180	13:100690000-104670000	4	0.352473	-0.136176
13.5	Female	Olfr123	17:35790000-39770000	3	0.383392	0.032334
13.5	Female	Pop1	15:32490000-36470000	4	0.451571	-0.0519982
13.5	Female	Nacc1	8:82680000-86660000	1	0.237555	0.330342
13.5	Female	4930552N02Rik	4:50810000-54790000	3	0.0050599	0.391495
13.5	Female	Cpq	15:31080000-35060000	4	0.336533	-0.173698
13.5	Female	Selplg	5:111830000-115810000	1	0.00191996	0.852255
13.5	Female	Optn	2:3060000-7040000	1	0.00113998	1.26089
13.5	Female	Nae1	8:102530000-106510000	4	0.361073	-0.134826
13.5	Female	Cd200r1	16:42760000-46740000	2	0.0645587	-0.39172
13.5	Female	Sema3a	5:11390000-15370000	1	0.0185596	1.37414
13.5	Female	B4galt2	4:115880000-119860000	1	0.262015	0.193886
13.5	Female	Naf1	8:64860000-68840000	4	0.283454	-0.304172
13.5	Female	Cd200r4	16:42820000-46800000	3	0.210016	0.17284
13.5	Female	Trim72	7:126000000-129980000	1	0.324834	0.0328867
13.5	Female	Ahrr	13:72290000-76270000	2	0.0757385	-0.285681
13.5	Female	Olfr1241	2:87480000-91460000	3	0.0408192	0.202454
13.5	Female	Cpt1c	7:42970000-46950000	1	0.000799984	1.06202
13.5	Female	Mcu	10:57610000-61590000	1	0.00207996	0.486924
13.5	Female	Orc5	5:20550000-24530000	1	0.356553	0.148423
13.5	Female	Sema4a	3:86450000-90430000	1	0.349673	0.118616
13.5	Female	Orm3	4:61350000-65330000	1	0.099878	0.424304
13.5	Female	4930558G05Rik	X:127050000-131030000	3	0.427931	0.0473297
13.5	Female	Cr1l	1:193130000-197110000	4	0.48933	-0.0216331
13.5	Female	Pou3f1	4:122650000-126630000	3	0.133297	0.314286
13.5	Female	Crabp1	9:52760000-56740000	4	0.00723986	-0.320263
13.5	Female	Osbp	19:9960000-13940000	1	0.000739985	2.20136
13.5	Female	Olfr1250	2:87650000-91630000	4	0.304254	-0.153663
13.5	Female	Sema6a	18:45360000-49340000	1	0.370933	0.161352
13.5	Female	Crb1	1:137370000-141350000	4	0.396952	-0.11726
13.5	Female	Nans	4:44480000-48460000	1	0.238515	0.290468
13.5	Female	Crb3	17:55060000-59040000	1	0.0242595	1.14803
13.5	Female	Sema7a	9:55940000-59920000	4	0.0201996	-0.652586
13.5	Female	Osbpl5	7:141740000-145720000	4	0.132137	-0.317054
13.5	Female	4930565D16Rik	3:82370000-86350000	2	0.401232	-0.0453128
13.5	Female	Cd300c2	11:113000000-116980000	3	1.99996e-05	2.00391
13.5	Female	Trmt13	3:114610000-118590000	1	0.00547989	1.24065
13.5	Female	AI854703	6:46620000-50600000	4	0.49985	-0.00925349
13.5	Female	Osgep	14:48920000-52900000	1	0.00301994	2.14883
13.5	Female	Bag5	12:109710000-113690000	1	0.0378992	0.486361
13.5	Female	Napg	18:60970000-64950000	1	0.113578	0.702367
13.5	Female	Aida	1:181290000-185270000	1	0.00783984	1.33527
13.5	Female	Trmt6	2:130810000-134790000	1	0.49499	0.000380262
13.5	Female	Ppard	17:26230000-30210000	1	0.101578	0.519781
13.5	Female	Sept11	5:91090000-95070000	1	0.177956	0.529932
13.5	Female	Nars2	7:94950000-98930000	1	0.0882782	0.802144
13.5	Female	Olfr1271	2:88260000-92240000	3	1.99996e-05	0.652816
13.5	Female	Sept5	16:16620000-20600000	3	0.0155997	0.621852
13.5	Female	Ostc	3:128700000-132680000	1	0.0171797	1.42151
13.5	Female	4930572O13Rik	14:23140000-27120000	2	0.00189996	-0.562628
13.5	Female	Crhr2	6:53130000-57110000	1	0.425831	0.0493204
13.5	Female	Olfr1275	2:109230000-113210000	3	1.99996e-05	0.278278
13.5	Female	Olfr1276	2:109250000-113230000	3	0.0358993	0.216163
13.5	Female	Otoa	7:119080000-123060000	2	0.284714	-0.139549
13.5	Female	Serf1	13:98100000-102080000	1	0.190816	0.52976
13.5	Female	Sergef	7:44630000-48610000	3	0.286354	0.155399
13.5	Female	Ak2	4:126990000-130970000	1	0.0968981	0.695087
13.5	Female	Med27	2:27340000-31320000	4	1.99996e-05	-0.914572
13.5	Female	Barx2	9:29910000-33890000	4	1.99996e-05	-0.978724
13.5	Female	Ak8	2:26700000-30680000	4	0.0230195	-0.672791
13.5	Female	4930579K19Rik	9:96560000-100540000	4	0.145877	-0.774267
13.5	Female	Med31	11:70210000-74190000	1	0.0463391	1.04709
13.5	Female	Nat9	11:113180000-117160000	1	0.141077	0.372959
13.5	Female	Crls1	2:130840000-134820000	1	0.00165997	1.71358
13.5	Female	Akap13	7:73450000-77430000	1	0.00873983	1.43605
13.5	Female	Otud4	8:77630000-81610000	1	0.0392192	0.979581
13.5	Female	Otud6b	4:12820000-16800000	1	0.097778	0.963819
13.5	Female	Nbr1	11:99550000-103530000	1	0.0652587	0.766016
13.5	Female	Otx2os1	14:46660000-50640000	3	0.00231995	0.363707
13.5	Female	Olfr1302	2:109780000-113760000	3	0.00933981	0.232791
13.5	Female	Olfr1303	2:109810000-113790000	3	0.048899	0.208738
13.5	Female	Olfr1305	2:109870000-113850000	3	0.0400992	0.225168
13.5	Female	Ncapg	5:43660000-47640000	1	0.00457991	1.16712
13.5	Female	Oxld1	11:118450000-122430000	1	0.0255195	0.716527
13.5	Female	Oxsm	14:14240000-18220000	1	0.0388392	1.8718
13.5	Female	Olfr1311	2:110020000-114000000	3	0.202696	0.136269
13.5	Female	4931409K22Rik	5:22550000-26530000	2	0.360453	-0.126285
13.5	Female	Ncf4	15:76240000-80220000	4	1.99996e-05	-0.800051
13.5	Female	Olfr1318	2:110150000-114130000	3	0.143557	0.246562
13.5	Female	P2ry14	3:57130000-61110000	2	0.103678	-0.296817
13.5	Female	Pabpc4l	3:44440000-48420000	4	0.239655	-0.786137
13.5	Female	Eif3b	5:138410000-142390000	1	0.246015	0.390989
[truncated: 21,984 more rows]

## Sheet: ED_Fig5b
geneSet	description	link	size	overlap	expect	enrichmentRatio	pValue	FDR	overlapId	userId
GO:1905634	regulation of protein localization to chromatin	http://amigo.geneontology.org/amigo/term/GO:1905634	6	4	0.166333	24.0482	8.38003e-06	0.00154706	19645;71175;218914;235626	Nipbl;Rb1;Setd2;Wapl
GO:0046831	regulation of RNA export from nucleus	http://amigo.geneontology.org/amigo/term/GO:0046831	15	5	0.415832	12.0241	3.83152e-05	0.0050807	108989;225432;235626;331401;432508	Cpsf6;Rbm27;Setd2;Thoc2;Tpr
GO:0032239	regulation of nucleobase-containing compound transport	http://amigo.geneontology.org/amigo/term/GO:0032239	17	5	0.471276	10.6095	7.54034e-05	0.00883003	108989;225432;235626;331401;432508	Cpsf6;Rbm27;Setd2;Thoc2;Tpr
GO:0033119	negative regulation of RNA splicing	http://amigo.geneontology.org/amigo/term/GO:0033119	26	6	0.720776	8.32436	6.33041e-05	0.00771368	11652;15387;68052;108014;231769;236732	Akt2;Hnrnpk;Rbm10;Rps13;Sfswap;Srsf9
GO:0033047	regulation of mitotic sister chromatid segregation	http://amigo.geneontology.org/amigo/term/GO:0033047	63	10	1.7465	5.72575	8.40698e-06	0.00154706	11920;17222;19645;21749;26554;26914;66440;71175;108989;209334	Anapc1;Atm;Cdc26;Cul3;Gen1;H2afy;Nipbl;Rb1;Terf1;Tpr
GO:0007091	metaphase/anaphase transition of mitotic cell cycle	http://amigo.geneontology.org/amigo/term/GO:0007091	51	8	1.41383	5.65839	7.37554e-05	0.00875069	11920;17222;19645;21749;26554;66440;108989;209334	Anapc1;Atm;Cdc26;Cul3;Gen1;Rb1;Terf1;Tpr
GO:0010965	regulation of mitotic sister chromatid separation	http://amigo.geneontology.org/amigo/term/GO:0010965	52	8	1.44155	5.54958	8.5076e-05	0.00935525	11920;17222;19645;21749;26554;66440;108989;209334	Anapc1;Atm;Cdc26;Cul3;Gen1;Rb1;Terf1;Tpr
GO:0033045	regulation of sister chromatid segregation	http://amigo.geneontology.org/amigo/term/GO:0033045	75	11	2.07916	5.2906	6.59455e-06	0.00138286	11920;17222;19645;21749;26554;26914;66440;71175;108989;209334;218914	Anapc1;Atm;Cdc26;Cul3;Gen1;H2afy;Nipbl;Rb1;Terf1;Tpr;Wapl
GO:0051983	regulation of chromosome segregation	http://amigo.geneontology.org/amigo/term/GO:0051983	97	14	2.68905	5.2063	4.52131e-07	0.000156803	11920;17222;19645;21749;26554;26914;66440;67241;71175;73470;80913;108989;209334;218914	Anapc1;Atm;Cdc26;Cul3;Gen1;H2afy;Kif2b;Nipbl;Pum2;Rb1;Smc6;Terf1;Tpr;Wapl
GO:0006405	RNA export from nucleus	http://amigo.geneontology.org/amigo/term/GO:0006405	78	10	2.16233	4.62465	5.70933e-05	0.0070522	20823;24015;108989;225432;231386;235626;245610;269966;331401;432508	Abce1;Cpsf6;Nup98;Nxf3;Rbm27;Setd2;Ssb;Thoc2;Tpr;Ythdc1
GO:0043484	regulation of RNA splicing	http://amigo.geneontology.org/amigo/term/GO:0043484	130	16	3.60388	4.43966	6.40558e-07	0.000206283	11652;12747;15387;20637;67010;67039;68052;69131;76938;83486;105559;108014;231386;231769;236732;269966	Akt2;Cdk12;Clk1;Hnrnpk;Mbnl2;Nup98;Rbm10;Rbm17;Rbm25;Rbm5;Rbm7;Rps13;Sfswap;Snrnp70;Srsf9;Ythdc1
GO:0048024	regulation of mRNA splicing, via spliceosome	http://amigo.geneontology.org/amigo/term/GO:0048024	98	12	2.71677	4.41701	1.6932e-05	0.00288533	15387;20637;67010;67039;76938;83486;105559;108014;231386;231769;236732;269966	Hnrnpk;Mbnl2;Nup98;Rbm10;Rbm17;Rbm25;Rbm5;Rbm7;Sfswap;Snrnp70;Srsf9;Ythdc1
GO:0031497	chromatin assembly	http://amigo.geneontology.org/amigo/term/GO:0031497	97	11	2.68905	4.09067	7.74103e-05	0.00894883	15201;19646;26914;50709;50927;53605;66929;108989;110749;233532;319179	Asf1b;Chaf1b;H2afy;Hells;Hist1h1e;Hist1h2be;Nap1l1;Nasp;Rbbp4;Rsf1;Tpr
GO:0006323	DNA packaging	http://amigo.geneontology.org/amigo/term/GO:0006323	138	15	3.82566	3.9209	6.83486e-06	0.00140068	14211;15201;19646;26914;50709;50927;53605;54392;66929;71175;108989;110749;218914;233532;319179	Asf1b;Chaf1b;H2afy;Hells;Hist1h1e;Hist1h2be;Nap1l1;Nasp;Ncapg;Nipbl;Rbbp4;Rsf1;Smc2;Tpr;Wapl
GO:0051236	establishment of RNA localization	http://amigo.geneontology.org/amigo/term/GO:0051236	153	16	4.24149	3.77226	5.61522e-06	0.00120553	11920;16549;20823;21749;24015;66441;71844;101187;108989;225432;231386;235626;245610;269966;331401;432508	Abce1;Atm;Cpsf6;Khsrp;Magohb;Nup98;Nupl1;Nxf3;Parp11;Rbm27;Setd2;Ssb;Terf1;Thoc2;Tpr;Ythdc1
GO:0006403	RNA localization	http://amigo.geneontology.org/amigo/term/GO:0006403	174	18	4.82365	3.73161	1.72616e-06	0.000432356	11920;16549;20823;21749;24015;55989;66441;71844;74108;101187;108989;225432;231386;235626;245610;269966;331401;432508	Abce1;Atm;Cpsf6;Khsrp;Magohb;Nop58;Nup98;Nupl1;Nxf3;Parn;Parp11;Rbm27;Setd2;Ssb;Terf1;Thoc2;Tpr;Ythdc1
GO:0071103	DNA conformation change	http://amigo.geneontology.org/amigo/term/GO:0071103	204	21	5.65532	3.71332	2.59609e-07	9.75371e-05	14211;15201;19646;23894;26914;50709;50927;53605;54392;66929;71175;78903;93761;104721;108989;109145;110749;218914;226153;233532;319179	Asf1b;Chaf1b;Ddx1;Gins4;Gtf2h2;H2afy;Hells;Hist1h1e;Hist1h2be;Nap1l1;Nasp;Ncapg;Nipbl;Rbbp4;Rsf1;Smarca1;Smc2;Tpr;Twnk;Wapl;Wrnip1
GO:0051168	nuclear export	http://amigo.geneontology.org/amigo/term/GO:0051168	138	14	3.82566	3.6595	3.01939e-05	0.00432157	12317;20823;24015;52163;56291;108989;225432;231386;235626;245610;269966;329506;331401;432508	Abce1;Calr;Camk1;Cpsf6;Ctdspl2;Nup98;Nxf3;Rbm27;Setd2;Ssb;Styx;Thoc2;Tpr;Ythdc1
GO:0000070	mitotic sister chromatid segregation	http://amigo.geneontology.org/amigo/term/GO:0000070	140	14	3.8811	3.60722	3.54704e-05	0.00480714	11920;14211;16319;17222;19645;21749;26554;26914;54392;66440;71175;72415;108989;209334	Anapc1;Atm;Cdc26;Cul3;Gen1;H2afy;Incenp;Ncapg;Nipbl;Rb1;Sgo1;Smc2;Terf1;Tpr
GO:0008380	RNA splicing	http://amigo.geneontology.org/amigo/term/GO:0008380	341	34	9.45325	3.59665	1.19775e-10	5.30495e-07	11652;12747;15387;16549;20637;20641;20901;22258;66373;66441;67010;67039;67106;67288;68052;69131;69562;70052;70225;76167;76938;83486;104721;105559;108014;192196;231386;231769;232314;233208;236732;238831;269966;331401	Akt2;Cdk12;Cdk13;Clk1;Ddx1;Hnrnpk;Khsrp;Lsm5;Luc7l2;Magohb;Mbnl2;Nup98;Ppil3;Ppp4r2;Ppwd1;Prpf4;Rbm10;Rbm17;Rbm25;Rbm5;Rbm7;Rps13;Scaf1;Sfswap;Snrnp35;Snrnp70;Snrpd1;Srek1ip1;Srsf9;Strap;Thoc2;Usp4;Ythdc1;Zbtb8os
GO:0065004	protein-DNA complex assembly	http://amigo.geneontology.org/amigo/term/GO:0065004	155	15	4.29693	3.49086	2.77511e-05	0.00410217	15201;19646;21341;21749;26914;50709;50927;53605;60411;66929;67089;110749;229906;233532;319179	Asf1b;Cenpk;Chaf1b;Gtf2b;H2afy;Hells;Hist1h1e;Hist1h2be;Nap1l1;Nasp;Psmc6;Rbbp4;Rsf1;Taf1c;Terf1
GO:0000819	sister chromatid segregation	http://amigo.geneontology.org/amigo/term/GO:0000819	172	16	4.76821	3.35556	2.47351e-05	0.00371727	11920;14211;16319;17222;19645;21749;26554;26914;54392;66440;71175;72415;77805;108989;209334;218914	Anapc1;Atm;Cdc26;Cul3;Esco1;Gen1;H2afy;Incenp;Ncapg;Nipbl;Rb1;Sgo1;Smc2;Terf1;Tpr;Wapl
GO:0050658	RNA transport	http://amigo.geneontology.org/amigo/term/GO:0050658	151	14	4.18604	3.34445	8.15169e-05	0.00918798	16549;20823;24015;66441;71844;101187;108989;225432;231386;235626;245610;269966;331401;432508	Abce1;Cpsf6;Khsrp;Magohb;Nup98;Nupl1;Nxf3;Parp11;Rbm27;Setd2;Ssb;Thoc2;Tpr;Ythdc1
GO:0050657	nucleic acid transport	http://amigo.geneontology.org/amigo/term/GO:0050657	151	14	4.18604	3.34445	8.15169e-05	0.00918798	16549;20823;24015;66441;71844;101187;108989;225432;231386;235626;245610;269966;331401;432508	Abce1;Cpsf6;Khsrp;Magohb;Nup98;Nupl1;Nxf3;Parp11;Rbm27;Setd2;Ssb;Thoc2;Tpr;Ythdc1
GO:1903311	regulation of mRNA metabolic process	http://amigo.geneontology.org/amigo/term/GO:1903311	230	21	6.37609	3.29355	1.87287e-06	0.000456423	11991;14359;15387;16549;17876;20637;22352;67010;67039;76938;80913;83486;105559;108014;229096;231386;231769;236732;269966;381305;432508	Cpsf6;Fxr1;Hnrnpd;Hnrnpk;Khsrp;Mbnl2;Myef2;Nup98;Pum2;Rbm10;Rbm17;Rbm25;Rbm5;Rbm7;Rc3h1;Sfswap;Snrnp70;Srsf9;Vim;Ythdc1;Ythdf3
GO:0000398	mRNA splicing, via spliceosome	http://amigo.geneontology.org/amigo/term/GO:0000398	233	20	6.45926	3.09633	8.34722e-06	0.00154706	15387;20637;20641;20901;22258;66373;67010;67039;69562;70052;76167;76938;83486;105559;108014;192196;231386;231769;236732;269966	Cdk13;Hnrnpk;Lsm5;Luc7l2;Mbnl2;Nup98;Prpf4;Rbm10;Rbm17;Rbm25;Rbm5;Rbm7;Sfswap;Snrnp35;Snrnp70;Snrpd1;Srsf9;Strap;Usp4;Ythdc1
GO:0000375	RNA splicing, via transesterification reactions	http://amigo.geneontology.org/amigo/term/GO:0000375	233	20	6.45926	3.09633	8.34722e-06	0.00154706	15387;20637;20641;20901;22258;66373;67010;67039;69562;70052;76167;76938;83486;105559;108014;192196;231386;231769;236732;269966	Cdk13;Hnrnpk;Lsm5;Luc7l2;Mbnl2;Nup98;Prpf4;Rbm10;Rbm17;Rbm25;Rbm5;Rbm7;Sfswap;Snrnp35;Snrnp70;Snrpd1;Srsf9;Strap;Usp4;Ythdc1
GO:0000377	RNA splicing, via transesterification reactions with bulged adenosine as nucleophile	http://amigo.geneontology.org/amigo/term/GO:0000377	233	20	6.45926	3.09633	8.34722e-06	0.00154706	15387;20637;20641;20901;22258;66373;67010;67039;69562;70052;76167;76938;83486;105559;108014;192196;231386;231769;236732;269966	Cdk13;Hnrnpk;Lsm5;Luc7l2;Mbnl2;Nup98;Prpf4;Rbm10;Rbm17;Rbm25;Rbm5;Rbm7;Sfswap;Snrnp35;Snrnp70;Snrpd1;Srsf9;Strap;Usp4;Ythdc1
GO:0022618	ribonucleoprotein complex assembly	http://amigo.geneontology.org/amigo/term/GO:0022618	210	18	5.82165	3.09191	2.38688e-05	0.00364788	11920;20641;20901;22258;66475;70285;75617;78655;80913;83486;108143;192196;229317;231386;231769;381305;432508;100042807	Atm;Cpsf6;Eif2a;Eif3j1;Eif3j2;Luc7l2;Pum2;Rbm5;Rc3h1;Rpf1;Rps23;Rps25;Sfswap;Snrpd1;Strap;Taf9;Usp4;Ythdc1
GO:0071824	protein-DNA complex subunit organization	http://amigo.geneontology.org/amigo/term/GO:0071824	190	16	5.26721	3.03766	8.2623e-05	0.00919768	15201;19646;21341;21749;26914;50709;50927;53605;60411;66929;67089;110749;229906;233532;235626;319179	Asf1b;Cenpk;Chaf1b;Gtf2b;H2afy;Hells;Hist1h1e;Hist1h2be;Nap1l1;Nasp;Psmc6;Rbbp4;Rsf1;Setd2;Taf1c;Terf1
GO:0007059	chromosome segregation	http://amigo.geneontology.org/amigo/term/GO:0007059	302	25	8.37209	2.98611	1.23719e-06	0.000328111	11920;13990;14211;16319;17222;19645;20842;21749;22284;26554;26914;54392;66440;67241;71175;72415;73470;74117;74386;77805;80913;108989;109359;209334;218914	Abraxas2;Actr3;Anapc1;Atm;Cdc26;Cul3;Esco1;Gen1;H2afy;Incenp;Kif2b;Ncapg;Nipbl;Pum2;Rb1;Rmi1;Sgo1;Smarcad1;Smc2;Smc6;Stag1;Terf1;Tpr;Usp9x;Wapl
GO:0098813	nuclear chromosome segregation	http://amigo.geneontology.org/amigo/term/GO:0098813	247	20	6.84737	2.92083	1.96792e-05	0.00322631	11920;14211;16319;17222;19645;21749;26554;26914;54392;66440;71175;72415;73470;74117;74386;77805;108989;109359;209334;218914	Abraxas2;Actr3;Anapc1;Atm;Cdc26;Cul3;Esco1;Gen1;H2afy;Incenp;Kif2b;Ncapg;Nipbl;Rb1;Rmi1;Sgo1;Smc2;Terf1;Tpr;Wapl
GO:0006397	mRNA processing	http://amigo.geneontology.org/amigo/term/GO:0006397	420	34	11.6433	2.92013	2.59508e-08	1.65776e-05	15387;16549;16588;20637;20641;20901;22258;66373;66441;67010;67039;67288;69131;69562;70052;70225;74737;76167;76938;83486;104721;105559;108014;192196;225432;231386;231769;232314;233208;236732;238831;269966;331401;432508	Cdk12;Cdk13;Cpsf6;Ddx1;Hnrnpk;Khsrp;Kin;Lsm5;Luc7l2;Magohb;Mbnl2;Nup98;Pcf11;Ppil3;Ppp4r2;Ppwd1;Prpf4;Rbm10;Rbm17;Rbm25;Rbm27;Rbm5;Rbm7;Scaf1;Sfswap;Snrnp35;Snrnp70;Snrpd1;Srek1ip1;Srsf9;Strap;Thoc2;Usp4;Ythdc1
GO:0071826	ribonucleoprotein complex subunit organization	http://amigo.geneontology.org/amigo/term/GO:0071826	223	18	6.18204	2.91166	5.2846e-05	0.00661822	11920;20641;20901;22258;66475;70285;75617;78655;80913;83486;108143;192196;229317;231386;231769;381305;432508;100042807	Atm;Cpsf6;Eif2a;Eif3j1;Eif3j2;Luc7l2;Pum2;Rbm5;Rc3h1;Rpf1;Rps23;Rps25;Sfswap;Snrpd1;Strap;Taf9;Usp4;Ythdc1
GO:0006260	DNA replication	http://amigo.geneontology.org/amigo/term/GO:0006260	228	18	6.32065	2.84781	7.04614e-05	0.00847134	13560;16476;16588;19356;19646;21749;26428;50927;70024;74386;77805;78903;109145;110749;209334;218914;226153;269966	Chaf1b;E4f1;Esco1;Gen1;Gins4;Jun;Kin;Mcm10;Nasp;Nup98;Orc4;Rad17;Rbbp4;Rmi1;Terf1;Twnk;Wapl;Wrnip1
GO:0006396	RNA processing	http://amigo.geneontology.org/amigo/term/GO:0006396	774	61	21.4569	2.8429	1.69864e-13	1.53166e-09	11652;12747;15387;16549;16588;20637;20641;20823;20901;22258;56200;57316;66373;66441;66580;67010;67039;67106;67288;67667;67958;68052;69131;69562;70052;70225;70285;71793;72515;74108;74737;76167;76938;80913;83486;98685;101148;102462;104721;105559;108014;108943;109079;116940;192196;215201;216345;216987;217109;217995;225432;231386;231769;232314;233208;236732;236790;238831;269966;331401;432508	Akt2;Alkbh8;Bmt2;C1d;Cdk12;Cdk13;Clk1;Cpsf6;Ddx1;Ddx21;Esf1;Heatr1;Hnrnpk;Imp3;Ints12;Ints6l;Khsrp;Kin;Lsm5;Luc7l2;Magohb;Mbnl2;Nup98;Parn;Pcf11;Ppil3;Ppp4r2;Ppwd1;Prpf4;Pum2;Rbm10;Rbm17;Rbm25;Rbm27;Rbm5;Rbm7;Rpf1;Rps13;Scaf1;Sephs1;Sfswap;Snrnp35;Snrnp70;Snrpd1;Srek1ip1;Srsf9;Ssb;Strap;Tgs1;Thoc2;Trmt10a;Trmt1l;Trmt2b;U2surp;Usp4;Utp18;Utp6;Wdr43;Ythdc1;Zbtb8os;Zfc3h1
GO:0016071	mRNA metabolic process	http://amigo.geneontology.org/amigo/term/GO:0016071	586	46	16.2452	2.83161	2.25805e-10	5.30495e-07	11920;11991;14359;15387;16549;16588;17876;19014;20637;20641;20683;20823;20901;22258;22352;66373;66441;67010;67039;67288;69131;69562;70052;70225;74108;74737;76167;76938;80913;83486;104721;105559;108014;192196;225432;229096;231386;231769;232314;233208;236732;238831;269966;331401;381305;432508	Atm;Cdk12;Cdk13;Cpsf6;Ddx1;Fxr1;Hnrnpd;Hnrnpk;Khsrp;Kin;Lsm5;Luc7l2;Magohb;Mbnl2;Med1;Myef2;Nup98;Parn;Pcf11;Ppil3;Ppp4r2;Ppwd1;Prpf4;Pum2;Rbm10;Rbm17;Rbm25;Rbm27;Rbm5;Rbm7;Rc3h1;Scaf1;Sfswap;Snrnp35;Snrnp70;Snrpd1;Sp1;Srek1ip1;Srsf9;Ssb;Strap;Thoc2;Usp4;Vim;Ythdc1;Ythdf3
GO:0006511	ubiquitin-dependent protein catabolic process	http://amigo.geneontology.org/amigo/term/GO:0006511	542	41	15.0254	2.72871	6.58054e-09	6.59297e-06	12211;14828;17222;17847;18203;19164;19167;19185;19358;19359;19820;22027;22088;22224;22258;22284;22644;26374;26554;26965;50753;53621;56085;56207;56291;59044;66413;66440;67089;67118;67812;68031;68795;68999;71745;74125;76577;108143;170707;232566;269016	Amn1;Anapc10;Anapc1;Armc8;Bfar;Birc6;Cdc26;Cnot4;Cop1;Cul1;Cul2;Cul3;Faf2;Fbxo8;Hsp90b1;Hspa5;Ntan1;Psen1;Psma3;Psmc6;Psmd4;Psmd6;Rad23a;Rad23b;Rlim;Rnf103;Rnf130;Rnf146;Sh3rf2;Styx;Taf9;Tsg101;Ubqln1;Ubr3;Ubxn4;Uchl5;Usp10;Usp34;Usp48;Usp4;Usp9x
GO:0022613	ribonucleoprotein complex biogenesis	http://amigo.geneontology.org/amigo/term/GO:0022613	404	30	11.1997	2.67863	1.08439e-06	0.000315417	11920;12607;20641;20901;22258;24015;55989;56200;57316;66475;66580;70285;72515;75617;78655;80913;83486;101148;102462;108143;192196;216987;217109;217995;229317;231386;231769;381305;432508;100042807	Abce1;Atm;Bmt2;C1d;Cebpz;Cpsf6;Ddx21;Eif2a;Eif3j1;Eif3j2;Esf1;Heatr1;Imp3;Luc7l2;Nop58;Pum2;Rbm5;Rc3h1;Rpf1;Rps23;Rps25;Sfswap;Snrpd1;Strap;Taf9;Usp4;Utp18;Utp6;Wdr43;Ythdc1
GO:0043161	proteasome-mediated ubiquitin-dependent protein catabolic process	http://amigo.geneontology.org/amigo/term/GO:0043161	364	27	10.0909	2.67569	3.82237e-06	0.000883752	14828;17222;19164;19167;19185;19358;19359;22027;22644;26374;26554;26965;56085;56207;56291;66413;66440;67089;67118;67812;68795;68999;74125;76577;108143;232566;269016	Amn1;Anapc10;Anapc1;Armc8;Bfar;Cdc26;Cop1;Cul1;Cul3;Faf2;Hsp90b1;Hspa5;Psen1;Psma3;Psmc6;Psmd4;Psmd6;Rad23a;Rad23b;Rnf103;Sh3rf2;Styx;Taf9;Ubqln1;Ubr3;Ubxn4;Uchl5
GO:0019941	modification-dependent protein catabolic process	http://amigo.geneontology.org/amigo/term/GO:0019941	553	41	15.3303	2.67443	1.16648e-08	1.05182e-05	12211;14828;17222;17847;18203;19164;19167;19185;19358;19359;19820;22027;22088;22224;22258;22284;22644;26374;26554;26965;50753;53621;56085;56207;56291;59044;66413;66440;67089;67118;67812;68031;68795;68999;71745;74125;76577;108143;170707;232566;269016	Amn1;Anapc10;Anapc1;Armc8;Bfar;Birc6;Cdc26;Cnot4;Cop1;Cul1;Cul2;Cul3;Faf2;Fbxo8;Hsp90b1;Hspa5;Ntan1;Psen1;Psma3;Psmc6;Psmd4;Psmd6;Rad23a;Rad23b;Rlim;Rnf103;Rnf130;Rnf146;Sh3rf2;Styx;Taf9;Tsg101;Ubqln1;Ubr3;Ubxn4;Uchl5;Usp10;Usp34;Usp48;Usp4;Usp9x
GO:0043632	modification-dependent macromolecule catabolic process	http://amigo.geneontology.org/amigo/term/GO:0043632	564	41	15.6353	2.62227	2.03175e-08	1.52669e-05	12211;14828;17222;17847;18203;19164;19167;19185;19358;19359;19820;22027;22088;22224;22258;22284;22644;26374;26554;26965;50753;53621;56085;56207;56291;59044;66413;66440;67089;67118;67812;68031;68795;68999;71745;74125;76577;108143;170707;232566;269016	Amn1;Anapc10;Anapc1;Armc8;Bfar;Birc6;Cdc26;Cnot4;Cop1;Cul1;Cul2;Cul3;Faf2;Fbxo8;Hsp90b1;Hspa5;Ntan1;Psen1;Psma3;Psmc6;Psmd4;Psmd6;Rad23a;Rad23b;Rlim;Rnf103;Rnf130;Rnf146;Sh3rf2;Styx;Taf9;Tsg101;Ubqln1;Ubr3;Ubxn4;Uchl5;Usp10;Usp34;Usp48;Usp4;Usp9x
GO:0033044	regulation of chromosome organization	http://amigo.geneontology.org/amigo/term/GO:0033044	324	23	8.98198	2.56068	3.95444e-05	0.00516771	11920;11991;17222;19645;20874;21749;23894;26554;26914;30877;50709;66440;70472;71148;71175;74108;74493;104263;108989;209334;214899;218914;320817	Anapc1;Atad2b;Atad2;Atm;Cdc26;Cul3;Gen1;Gnl3;Gtf2h2;H2afy;Hist1h1e;Hnrnpd;Kdm3a;Kdm5a;Mier1;Nipbl;Parn;Rb1;Slk;Terf1;Tnks2;Tpr;Wapl
GO:0016567	protein ubiquitination	http://amigo.geneontology.org/amigo/term/GO:0016567	696	47	19.2946	2.43591	1.80905e-08	1.48293e-05	12211;13560;14828;17222;18570;19014;19164;19720;19820;21848;22088;22258;22644;26374;26554;26965;50849;52615;53621;56085;59044;66213;66440;66589;66949;67118;67121;67279;67345;68031;68795;68999;69104;71745;71974;74106;74493;81003;109113;216438;224170;225055;232566;240263;242418;269016;381305	Amn1;Anapc10;Anapc1;Bfar;Birc6;Cdc26;Cnot4;Cop1;Cul1;Cul2;Cul3;Dcaf10;Dcaf6;Dzip3;E4f1;Fbxo11;Fem1c;Herc4;Hspa5;March5;March9;Mastl;Med1;Med31;Med7;Pdcd6;Prmt3;Psen1;Rc3h1;Rlim;Rnf103;Rnf10;Rnf130;Rnf146;Sh3rf2;Suz12;Tnks2;Trim23;Trim24;Trim27;Trim59;Tsg101;Ube2v1;Ubqln1;Ubr3;Uhrf2;Usp4
GO:0000280	nuclear division	http://amigo.geneontology.org/amigo/term/GO:0000280	400	27	11.0889	2.43488	2.1146e-05	0.00340489	11920;12316;12317;12576;14211;16319;17222;19084;19645;20842;21749;26554;26914;54392;66197;66440;67121;71175;72415;74117;74386;108989;109359;209334;218914;235559;240641	Abraxas2;Actr3;Anapc1;Aspm;Atm;Calr;Cdc26;Cdkn1b;Cks2;Cul3;Gen1;H2afy;Incenp;Kif20b;Mastl;Ncapg;Nipbl;Prkar1a;Rb1;Rmi1;Sgo1;Smc2;Stag1;Terf1;Topbp1;Tpr;Wapl
GO:0051603	proteolysis involved in cellular protein catabolic process	http://amigo.geneontology.org/amigo/term/GO:0051603	654	44	18.1303	2.42688	5.87141e-08	3.11427e-05	12211;14828;17222;17847;18203;19164;19167;19185;19358;19359;19820;22027;22088;22224;22258;22284;22644;26374;26554;26965;27377;50753;53621;56085;56207;56291;59007;59044;66413;66440;67089;67118;67812;68031;68795;68999;71745;74125;76577;108143;170707;232566;237500;269016	Amn1;Anapc10;Anapc1;Armc8;Bfar;Birc6;Cdc26;Cnot4;Cop1;Cul1;Cul2;Cul3;Faf2;Fbxo8;Hsp90b1;Hspa5;Ngly1;Ntan1;Psen1;Psma3;Psmc6;Psmd4;Psmd6;Rad23a;Rad23b;Rlim;Rnf103;Rnf130;Rnf146;Sh3rf2;Styx;Taf9;Tmtc3;Tsg101;Ubqln1;Ubr3;Ubxn4;Uchl5;Usp10;Usp34;Usp48;Usp4;Usp9x;Yme1l1
GO:0051301	cell division	http://amigo.geneontology.org/amigo/term/GO:0051301	551	37	15.2749	2.42227	7.2086e-07	0.000224138	12211;12316;12567;13560;14211;15201;16319;17222;18004;18647;19645;20842;21749;22088;22284;22390;26554;30877;66197;66440;66700;67121;68999;71782;72415;73470;74117;108989;109333;109359;211660;218914;233406;235626;240641;331401;101488212	Abraxas2;Actr3;Anapc10;Anapc1;Ankle2;Aspm;Birc6;Cdc26;Cdk14;Cdk4;Chmp3;Cks2;Cspp1;Cul3;E4f1;Evi2;Gnl3;Hells;Incenp;Kif20b;Kif2b;Mastl;Nek1;Pkn2;Prc1;Rb1;Setd2;Sgo1;Smc2;Stag1;Terf1;Thoc2;Tpr;Tsg101;Usp9x;Wapl;Wee1
GO:0070647	protein modification by small protein conjugation or removal	http://amigo.geneontology.org/amigo/term/GO:0070647	858	57	23.7856	2.39641	9.01357e-10	1.35459e-06	12211;13560;14828;17222;17847;18570;19014;19164;19720;19820;21848;22088;22224;22258;22284;22644;26374;26554;26754;26965;30877;50849;52615;53621;56085;56207;59044;66213;66440;66589;66949;67118;67121;67279;67345;68031;68795;68999;69104;71745;71974;74106;74493;81003;99526;109113;109359;170707;216438;224170;225055;232566;240263;242418;269016;320713;381305	Abraxas2;Amn1;Anapc10;Anapc1;Bfar;Birc6;Cdc26;Cnot4;Cop1;Cops5;Cul1;Cul2;Cul3;Dcaf10;Dcaf6;Dzip3;E4f1;Fbxo11;Fem1c;Gnl3;Herc4;Hspa5;March5;March9;Mastl;Med1;Med31;Med7;Mysm1;Pdcd6;Prmt3;Psen1;Rc3h1;Rlim;Rnf103;Rnf10;Rnf130;Rnf146;Sh3rf2;Suz12;Tnks2;Trim23;Trim24;Trim27;Trim59;Tsg101;Ube2v1;Ubqln1;Ubr3;Uchl5;Uhrf2;Usp10;Usp34;Usp48;Usp4;Usp53;Usp9x
GO:0010498	proteasomal protein catabolic process	http://amigo.geneontology.org/amigo/term/GO:0010498	425	28	11.7819	2.37652	2.31521e-05	0.00364788	14828;17222;19164;19167;19185;19358;19359;22027;22644;26374;26554;26965;56085;56207;56291;66413;66440;67089;67118;67812;68795;68999;74125;76577;108143;232566;237500;269016	Amn1;Anapc10;Anapc1;Armc8;Bfar;Cdc26;Cop1;Cul1;Cul3;Faf2;Hsp90b1;Hspa5;Psen1;Psma3;Psmc6;Psmd4;Psmd6;Rad23a;Rad23b;Rnf103;Sh3rf2;Styx;Taf9;Tmtc3;Ubqln1;Ubr3;Ubxn4;Uchl5
GO:0048285	organelle fission	http://amigo.geneontology.org/amigo/term/GO:0048285	442	29	12.2532	2.36673	1.79063e-05	0.00299003	11920;12316;12317;12576;14211;16319;17222;19084;19645;20842;21749;26554;26914;54392;66197;66440;67121;69104;71175;71804;72415;74117;74386;108989;109359;209334;218914;235559;240641	Abraxas2;Actr3;Anapc1;Aspm;Atm;Calr;Cdc26;Cdkn1b;Cks2;Cul3;Gen1;H2afy;Incenp;Kif20b;March5;Mastl;Mtfr2;Ncapg;Nipbl;Prkar1a;Rb1;Rmi1;Sgo1;Smc2;Stag1;Terf1;Topbp1;Tpr;Wapl
GO:0006281	DNA repair	http://amigo.geneontology.org/amigo/term/GO:0006281	430	28	11.9205	2.34889	2.85498e-05	0.00415215	11920;13990;14211;16588;19356;19358;19359;21761;22224;23894;56196;56207;56456;66589;67241;67872;70681;71175;74386;76938;78903;104721;109145;110749;209334;232314;235559;235626	Abraxas1;Actl6a;Atm;Chaf1b;Ddx1;Gen1;Gins4;Gtf2h2;Kin;Morf4l1;Nipbl;Nsmce4a;Ppp4r2;Rad17;Rad23a;Rad23b;Rbm17;Rmi1;Setd2;Smarcad1;Smc2;Smc6;Tdp2;Topbp1;Ube2v1;Uchl5;Usp10;Wrnip1
GO:0034622	cellular protein-containing complex assembly	http://amigo.geneontology.org/amigo/term/GO:0034622	953	62	26.4192	2.34678	3.54174e-10	6.38717e-07	11867;11920;12317;12576;13858;15201;17756;19185;19646;19720;20641;20901;21341;21749;21898;22258;23897;23999;26914;27360;50709;50927;53605;56443;60411;66475;66700;66929;67089;67105;69487;70285;70430;73694;74117;75617;78655;80913;83486;100986;104130;108143;108989;110749;192196;211673;218397;218503;229317;229906;230075;231386;231769;233532;269966;319179;329165;338366;381305;432508;100042807;100126824	Abi2;Actr3;Add3;Akap9;Arfgef1;Arpc1a;Arpc1b;Asf1b;Atm;Calr;Cdkn1b;Cenpk;Chaf1b;Chmp3;Cpsf6;Eif2a;Eif3j1;Eif3j2;Eps15;Fcho2;Gtf2b;H2afy;Hax1;Hells;Hist1h1e;Hist1h2be;Luc7l2;Map2;Mia3;Nap1l1;Nasp;Ndufaf5;Ndufaf7;Ndufb11;Ndufb6;Nup98;Psmc6;Psmd4;Pum2;Rasa1;Rbbp4;Rbm5;Rc3h1;Rpf1;Rps23;Rps25;Rsf1;Sco2;Sfswap;Snrpd1;Strap;Taf1c;Taf9;Tbce;Terf1;Timm21;Tlr4;Tpr;Trim27;Twf2;Usp4;Ythdc1
GO:0032446	protein modification by small protein conjugation	http://amigo.geneontology.org/amigo/term/GO:0032446	741	48	20.5421	2.33666	4.59077e-08	2.58719e-05	12211;13560;14828;17222;18570;19014;19164;19720;19820;21848;22088;22258;22644;26374;26554;26965;30877;50849;52615;53621;56085;59044;66213;66440;66589;66949;67118;67121;67279;67345;68031;68795;68999;69104;71745;71974;74106;74493;81003;109113;216438;224170;225055;232566;240263;242418;269016;381305	Amn1;Anapc10;Anapc1;Bfar;Birc6;Cdc26;Cnot4;Cop1;Cul1;Cul2;Cul3;Dcaf10;Dcaf6;Dzip3;E4f1;Fbxo11;Fem1c;Gnl3;Herc4;Hspa5;March5;March9;Mastl;Med1;Med31;Med7;Pdcd6;Prmt3;Psen1;Rc3h1;Rlim;Rnf103;Rnf10;Rnf130;Rnf146;Sh3rf2;Suz12;Tnks2;Trim23;Trim24;Trim27;Trim59;Tsg101;Ube2v1;Ubqln1;Ubr3;Uhrf2;Usp4
GO:0044257	cellular protein catabolic process	http://amigo.geneontology.org/amigo/term/GO:0044257	697	45	19.3223	2.32891	1.35912e-07	6.1276e-05	12211;14828;17222;17847;18203;19063;19164;19167;19185;19358;19359;19820;22027;22088;22224;22258;22284;22644;26374;26554;26965;27377;50753;53621;56085;56207;56291;59007;59044;66413;66440;67089;67118;67812;68031;68795;68999;71745;74125;76577;108143;170707;232566;237500;269016	Amn1;Anapc10;Anapc1;Armc8;Bfar;Birc6;Cdc26;Cnot4;Cop1;Cul1;Cul2;Cul3;Faf2;Fbxo8;Hsp90b1;Hspa5;Ngly1;Ntan1;Ppt1;Psen1;Psma3;Psmc6;Psmd4;Psmd6;Rad23a;Rad23b;Rlim;Rnf103;Rnf130;Rnf146;Sh3rf2;Styx;Taf9;Tmtc3;Tsg101;Ubqln1;Ubr3;Ubxn4;Uchl5;Usp10;Usp34;Usp48;Usp4;Usp9x;Yme1l1
GO:0051276	chromosome organization	http://amigo.geneontology.org/amigo/term/GO:0051276	1038	66	28.7756	2.29361	2.35331e-10	5.30495e-07	11920;11991;13714;13990;14211;15201;16319;17222;19359;19645;19646;20874;21749;21761;23894;26554;26914;30877;50709;50927;52615;52690;53605;54392;56456;60411;66083;66440;66929;67241;68691;70472;70681;71148;71175;71389;71974;72415;74108;74493;76719;77805;78903;93761;103537;104263;104721;107932;108143;108989;109145;110749;208146;209334;214899;218914;226153;229906;233532;235626;238247;269966;319164;31…	Abraxas1;Actl6a;Anapc1;Arid4a;Asf1b;Atad2b;Atad2;Atm;Cdc26;Cenpk;Chaf1b;Chd4;Chd6;Cul3;Ddx1;Elk4;Esco1;Gen1;Gins4;Gnl3;Gtf2b;Gtf2h2;H2afy;Hells;Hist1h1e;Hist1h2ac;Hist1h2be;Hnrnpd;Incenp;Kansl1;Kansl1l;Kdm3a;Kdm5a;Mbtd1;Mier1;Morf4l1;Mysm1;Nap1l1;Nasp;Ncapg;Nipbl;Nup98;Parn;Prmt3;Rad23b;Rb1;Rbbp4;Rsf1;Setd2;Setd3;Setd6;Sgo1;Slk;Smarca1;Smarcad1;Smc2;Smc6;Suz12;Taf9;Terf1;Tnks2;Tpr;Twnk;Wapl;Wrnip…
GO:0044265	cellular macromolecule catabolic process	http://amigo.geneontology.org/amigo/term/GO:0044265	945	60	26.1974	2.2903	1.7801e-09	2.00639e-06	11920;11991;12211;14359;14828;16549;17222;17847;17876;18203;19063;19164;19167;19185;19358;19359;19820;20823;22027;22088;22224;22258;22284;22352;22644;26374;26554;26965;27377;50753;53621;56085;56207;56291;59007;59044;66373;66413;66440;66441;67089;67118;67812;68031;68795;68999;71745;74108;74125;76577;80913;108143;170707;209334;229096;232566;236732;237500;269016;381305	Amn1;Anapc10;Anapc1;Armc8;Atm;Bfar;Birc6;Cdc26;Cnot4;Cop1;Cul1;Cul2;Cul3;Faf2;Fbxo8;Fxr1;Gen1;Hnrnpd;Hsp90b1;Hspa5;Khsrp;Lsm5;Magohb;Myef2;Ngly1;Ntan1;Parn;Ppt1;Psen1;Psma3;Psmc6;Psmd4;Psmd6;Pum2;Rad23a;Rad23b;Rbm10;Rc3h1;Rlim;Rnf103;Rnf130;Rnf146;Sh3rf2;Ssb;Styx;Taf9;Tmtc3;Tsg101;Ubqln1;Ubr3;Ubxn4;Uchl5;Usp10;Usp34;Usp48;Usp4;Usp9x;Vim;Yme1l1;Ythdf3
GO:0006325	chromatin organization	http://amigo.geneontology.org/amigo/term/GO:0006325	680	42	18.8511	2.22799	1.15573e-06	0.000315793	11920;13714;13990;15201;19645;19646;20874;21761;26914;50709;50927;52615;52690;53605;56456;66083;66929;68691;70472;70681;71148;71175;71389;71974;76719;93761;103537;104263;107932;108143;108989;110749;208146;214899;229906;233532;235626;238247;319164;319179;320713;320817	Abraxas1;Actl6a;Arid4a;Asf1b;Atad2b;Atad2;Atm;Chaf1b;Chd4;Chd6;Elk4;Gtf2b;H2afy;Hells;Hist1h1e;Hist1h2ac;Hist1h2be;Kansl1;Kansl1l;Kdm3a;Kdm5a;Mbtd1;Mier1;Morf4l1;Mysm1;Nap1l1;Nasp;Nipbl;Prmt3;Rb1;Rbbp4;Rsf1;Setd2;Setd3;Setd6;Slk;Smarca1;Smarcad1;Suz12;Taf9;Tpr;Yeats2
GO:0010564	regulation of cell cycle process	http://amigo.geneontology.org/amigo/term/GO:0010564	555	34	15.3858	2.20983	1.46436e-05	0.00258905	11920;12211;12317;12567;12576;13560;16319;17222;19014;19084;19356;19645;20460;20842;21749;26554;26914;66440;66700;70681;71175;108989;109113;109333;118454;209334;211660;218914;233406;235559;235626;240641;353170;101488212	Abraxas1;Anapc1;Atm;Birc6;Calr;Cdc26;Cdk4;Cdkn1b;Chmp3;Cspp1;Cul3;E4f1;Evi2;Gen1;Gjc2;H2afy;Incenp;Kif20b;Med1;Nipbl;Pkn2;Prc1;Prkar1a;Rad17;Rb1;Setd2;Stag1;Stil;Terf1;Topbp1;Tpr;Txlng;Uhrf2;Wapl
GO:0030163	protein catabolic process	http://amigo.geneontology.org/amigo/term/GO:0030163	842	51	23.342	2.1849	1.4302e-07	6.141e-05	11920;12211;12576;14828;17222;17847;18203;19063;19164;19167;19185;19358;19359;19820;21848;22027;22088;22224;22258;22284;22644;26374;26554;26965;27377;50753;53621;54375;56085;56207;56291;59007;59044;66413;66440;67089;67118;67812;68031;68795;68999;71745;74125;76577;108143;170707;226791;232566;237500;269016;282663	Amn1;Anapc10;Anapc1;Armc8;Atm;Azin1;Bfar;Birc6;Cdc26;Cdkn1b;Cnot4;Cop1;Cul1;Cul2;Cul3;Faf2;Fbxo8;Hsp90b1;Hspa5;Lyplal1;Ngly1;Ntan1;Ppt1;Psen1;Psma3;Psmc6;Psmd4;Psmd6;Rad23a;Rad23b;Rlim;Rnf103;Rnf130;Rnf146;Serpinb1b;Sh3rf2;Styx;Taf9;Tmtc3;Trim24;Tsg101;Ubqln1;Ubr3;Ubxn4;Uchl5;Usp10;Usp34;Usp48;Usp4;Usp9x;Yme1l1
GO:0009057	macromolecule catabolic process	http://amigo.geneontology.org/amigo/term/GO:0009057	1133	68	31.4092	2.16497	1.39443e-09	1.79623e-06	11920;11991;12211;12576;14359;14828;16549;17222;17847;17876;18203;19063;19164;19167;19185;19358;19359;19820;20823;21848;22027;22088;22224;22258;22284;22352;22644;26374;26554;26965;27377;50753;53621;54375;56085;56207;56291;59007;59044;66373;66413;66440;66441;67089;67118;67812;68031;68795;68999;71745;74108;74125;74245;76577;77116;77559;80913;108143;170707;209334;226791;229096;232566;236732;237500;2…	Agl;Amn1;Anapc10;Anapc1;Armc8;Atm;Azin1;Bfar;Birc6;Cdc26;Cdkn1b;Cnot4;Cop1;Ctbs;Cul1;Cul2;Cul3;Faf2;Fbxo8;Fxr1;Gen1;Hnrnpd;Hsp90b1;Hspa5;Khsrp;Lsm5;Lyplal1;Magohb;Mtmr2;Myef2;Ngly1;Ntan1;Parn;Ppt1;Psen1;Psma3;Psmc6;Psmd4;Psmd6;Pum2;Rad23a;Rad23b;Rbm10;Rc3h1;Rlim;Rnf103;Rnf130;Rnf146;Serpinb1b;Sh3rf2;Ssb;Styx;Taf9;Tmtc3;Trim24;Tsg101;Ubqln1;Ubr3;Ubxn4;Uchl5;Usp10;Usp34;Usp48;Usp4;Usp9x;Vim;Yme1l1;…
GO:0006259	DNA metabolic process	http://amigo.geneontology.org/amigo/term/GO:0006259	861	48	23.8688	2.011	3.51874e-06	0.00083496	11920;11991;13560;13990;14211;15201;16476;16588;19356;19358;19359;19646;21749;21761;22224;22284;23894;26428;30877;50709;50927;56196;56207;56456;66589;67241;67872;70024;70681;71175;74108;74386;74493;76938;77805;78903;93761;104721;109113;109145;110749;209334;218914;226153;232314;235559;235626;269966	Abraxas1;Actl6a;Atm;Chaf1b;Ddx1;E4f1;Esco1;Gen1;Gins4;Gnl3;Gtf2h2;Hells;Hist1h1e;Hnrnpd;Jun;Kin;Mcm10;Morf4l1;Nasp;Nipbl;Nsmce4a;Nup98;Orc4;Parn;Ppp4r2;Rad17;Rad23a;Rad23b;Rbbp4;Rbm17;Rmi1;Setd2;Smarca1;Smarcad1;Smc2;Smc6;Tdp2;Terf1;Tnks2;Topbp1;Twnk;Ube2v1;Uchl5;Uhrf2;Usp10;Usp9x;Wapl;Wrnip1
GO:0033365	protein localization to organelle	http://amigo.geneontology.org/amigo/term/GO:0033365	731	40	20.2649	1.97386	3.5719e-05	0.00480714	12317;14735;14828;16649;19014;19164;19305;19645;20019;20460;20823;21749;22088;26914;30877;57743;66661;67105;69104;71175;71844;74360;74493;74682;75964;104721;105732;108989;208263;216543;218914;233726;235626;240641;240832;269966;338366;338467;641376;100503572	Bbip1;Calr;Cep57;Cep68;Ddx1;Fam83h;Gnl3;Gpc4;H2afy;Hspa5;Ipo7;Kif20b;Kpna4;March5;Med1;Mia3;Morc3;Nipbl;Nup98;Nupl1;Pex5;Polr1a;Psen1;Rb1;Sec61a2;Setd2;Srp72;Ssb;Stil;Terf1;Timm21;Tnks2;Tomm40l;Tor1aip1;Tor1aip2;Tpr;Trappc8;Tsg101;Wapl;Wdr35
GO:0051726	regulation of cell cycle	http://amigo.geneontology.org/amigo/term/GO:0051726	918	50	25.4489	1.96472	4.18861e-06	0.000921188	11920;12211;12316;12317;12567;12576;13560;15205;16319;16476;17222;18004;18647;19014;19084;19356;19358;19645;20460;20842;21749;22088;22390;26554;26754;26914;56057;66197;66440;66671;66700;67121;69131;69562;70681;71175;108989;109113;109333;118454;209334;211660;218914;233406;235559;235626;240641;353170;380629;101488212	Abraxas1;Anapc1;Aspm;Atm;Birc6;Btg4;Calr;Ccnh;Cdc26;Cdk12;Cdk13;Cdk14;Cdk4;Cdkn1b;Chmp3;Cks2;Cops5;Cspp1;Cul3;E4f1;Evi2;Gen1;Gjc2;H2afy;Heca;Hes1;Incenp;Jun;Kif20b;Mastl;Med1;Nek1;Nipbl;Pkn2;Prc1;Prkar1a;Rad17;Rad23a;Rb1;Setd2;Stag1;Stil;Terf1;Topbp1;Tpr;Tsg101;Txlng;Uhrf2;Wapl;Wee1
GO:0022402	cell cycle process	http://amigo.geneontology.org/amigo/term/GO:0022402	1038	56	28.7756	1.94609	1.43578e-06	0.000369899	11920;12211;12316;12317;12567;12576;13560;13990;14211;16319;17222;18647;19014;19084;19356;19645;20460;20842;21749;22088;22154;22390;26554;26914;50927;54392;66197;66440;66700;67121;70430;70681;71175;71782;72415;73470;74117;74386;77805;108989;109113;109333;109359;118454;209334;211660;216543;218914;230376;233406;235559;235626;240641;244879;353170;101488212	Abraxas1;Abraxas2;Actr3;Anapc1;Ankle2;Aspm;Atm;Birc6;Calr;Cdc26;Cdk14;Cdk4;Cdkn1b;Cep68;Chmp3;Cks2;Cspp1;Cul3;E4f1;Esco1;Evi2;Gen1;Gjc2;H2afy;Haus6;Incenp;Kif20b;Kif2b;Mastl;Med1;Nasp;Ncapg;Nipbl;Npat;Pkn2;Prc1;Prkar1a;Rad17;Rb1;Rmi1;Setd2;Sgo1;Smarcad1;Smc2;Stag1;Stil;Tbce;Terf1;Topbp1;Tpr;Tsg101;Tubb5;Txlng;Uhrf2;Wapl;Wee1
GO:0000278	mitotic cell cycle	http://amigo.geneontology.org/amigo/term/GO:0000278	764	41	21.1797	1.93581	4.42471e-05	0.00569965	11920;12567;12576;13560;14211;15205;16319;17222;18647;19356;19645;20460;20842;21749;22154;22390;26554;26914;50927;54392;56057;66197;66440;66700;67121;70430;71175;71782;72415;108989;109333;109359;118454;209334;218914;227613;235559;235626;240641;244879;380629	Abraxas2;Anapc1;Ankle2;Atm;Btg4;Cdc26;Cdk14;Cdk4;Cdkn1b;Chmp3;Cks2;Cul3;E4f1;Gen1;Gjc2;H2afy;Heca;Hes1;Incenp;Kif20b;Mastl;Nasp;Ncapg;Nipbl;Npat;Pkn2;Rad17;Rb1;Setd2;Sgo1;Smc2;Stag1;Stil;Tbce;Terf1;Topbp1;Tpr;Tubb4b;Tubb5;Wapl;Wee1
GO:0018193	peptidyl-amino acid modification	http://amigo.geneontology.org/amigo/term/GO:0018193	1154	59	31.9914	1.84425	4.03884e-06	0.000910455	11652;11807;11920;12747;12803;15205;17289;18004;19164;19255;19720;21754;21761;21898;22088;22390;23897;26914;30877;50709;52163;52615;52690;56456;56480;66083;67121;67285;67418;67988;68691;69487;69568;70225;71974;72096;73694;76719;77805;100986;104263;108143;108737;109113;109333;208146;218397;225055;229906;232560;233405;233532;235626;238247;238831;329165;338355;338467;381510	Abi2;Actl6a;Akap9;Akt2;Apoa2;Arid4a;Atm;Camk1;Caprin2;Clk1;Cntf;Cwc27;Dpy19l4;Eef1akmt2;Esco1;Fbxo11;Fkbp15;Gnl3;Gtf2b;H2afy;Hax1;Hes1;Hist1h1e;Kansl1;Kansl1l;Kdm3a;Mastl;Mertk;Morc3;Morf4l1;Ndufaf5;Ndufaf7;Nek1;Oxsr1;Pkn2;Ppil3;Ppil4;Ppwd1;Prmt3;Psen1;Ptpn2;Rasa1;Rsf1;Setd2;Setd3;Setd6;Suz12;Taf9;Tbk1;Tesk1;Tlr4;Tmx3;Trim27;Tsg101;Uhrf2;Vkorc1l1;Vps33b;Wee1;Yeats2
GO:0065003	protein-containing complex assembly	http://amigo.geneontology.org/amigo/term/GO:0065003	1644	84	45.5752	1.84311	2.75773e-08	1.65776e-05	11773;11807;11867;11920;12317;12576;12803;13858;15201;15205;15357;16476;17756;18570;19185;19305;19646;19720;20641;20656;20901;21341;21749;21898;22258;23897;23999;26554;26914;27360;27377;50709;50927;53605;56248;56443;60411;66475;66700;66834;66929;67089;67105;69487;70285;70430;71844;72567;73694;74117;74360;75617;77116;78655;80913;83486;100986;104130;108143;108989;110749;192196;211673;214579;218397;…	Abi2;Acot13;Actr3;Add3;Ak3;Akap9;Aldh5a1;Ap2m1;Apoa2;Arfgef1;Arpc1a;Arpc1b;Asf1b;Atm;Bclaf1;Calr;Cdkn1b;Cenpk;Cep57;Chaf1b;Chmp3;Cnga4;Cntf;Cpsf6;Cul3;Eif2a;Eif3j1;Eif3j2;Eps15;Fcho2;Gtf2b;H2afy;Hax1;Hells;Hes1;Hist1h1e;Hist1h2be;Hmgcr;Jun;Kctd14;Kctd8;Luc7l2;Map2;Mia3;Mtmr2;Nap1l1;Nasp;Ndufaf5;Ndufaf7;Ndufb11;Ndufb6;Nup98;Nupl1;Pdcd6;Pex5;Psmc6;Psmd4;Pum2;Rasa1;Rbbp4;Rbm5;Rc3h1;Rpf1;Rps23;Rps25;…
GO:1901565	organonitrogen compound catabolic process	http://amigo.geneontology.org/amigo/term/GO:1901565	1105	56	30.633	1.8281	9.3546e-06	0.00168701	11920;12211;12576;14828;17222;17847;18203;19063;19164;19167;19185;19358;19359;19820;21848;22027;22088;22224;22258;22284;22644;26374;26554;26965;27377;50753;50880;53621;54375;56085;56207;56291;59007;59044;66413;66440;67089;67118;67812;68031;68795;68999;71745;72039;74125;74245;76577;100340;108143;170707;214579;226791;232566;237500;269016;282663	Aldh5a1;Amn1;Anapc10;Anapc1;Armc8;Atm;Azin1;Bfar;Birc6;Cdc26;Cdkn1b;Cnot4;Cop1;Ctbs;Cul1;Cul2;Cul3;Faf2;Fbxo8;Hsp90b1;Hspa5;Lyplal1;Mccc1;Ngly1;Ntan1;Ppt1;Psen1;Psma3;Psmc6;Psmd4;Psmd6;Rad23a;Rad23b;Rlim;Rnf103;Rnf130;Rnf146;Scly;Serpinb1b;Sh3rf2;Smpdl3b;Styx;Taf9;Tmtc3;Trim24;Tsg101;Ubqln1;Ubr3;Ubxn4;Uchl5;Usp10;Usp34;Usp48;Usp4;Usp9x;Yme1l1
GO:0007049	cell cycle	http://amigo.geneontology.org/amigo/term/GO:0007049	1544	78	42.803	1.8223	1.5018e-07	6.15532e-05	11920;12211;12316;12317;12567;12576;13560;13990;14211;15201;15205;16319;16476;17222;18004;18647;19014;19084;19356;19358;19645;19646;20460;20842;21749;22088;22154;22284;22390;26554;26754;26885;26914;50927;52163;54392;56057;66197;66440;66671;66700;67010;67121;67500;67857;68999;69131;69562;70430;70681;71175;71782;72415;73470;74117;74386;77805;108989;109113;109333;109359;110651;110749;118454;209334;2…	Abraxas1;Abraxas2;Actr3;Anapc10;Anapc1;Ankle2;Aspm;Atm;Birc6;Btg4;Calr;Camk1;Casp8ap2;Ccar1;Ccnh;Cdc26;Cdk12;Cdk13;Cdk14;Cdk4;Cdkn1b;Cep68;Chaf1b;Chmp3;Cks2;Cops5;Cspp1;Cul3;E4f1;Esco1;Evi2;Gen1;Gjc2;H2afy;Haus6;Heca;Hells;Hes1;Incenp;Jun;Kif20b;Kif2b;Mastl;Med1;Nasp;Ncapg;Nek1;Nipbl;Npat;Pkn2;Ppp6c;Prc1;Prkar1a;Rad17;Rad23a;Rb1;Rbbp4;Rbm7;Rmi1;Rps6ka3;Setd2;Sgo1;Smarcad1;Smc2;Stag1;Stil;Tbce;Ter…
GO:0033554	cellular response to stress	http://amigo.geneontology.org/amigo/term/GO:0033554	1674	83	46.4069	1.78853	1.25169e-07	5.94024e-05	11920;11991;12282;12317;12803;13990;14211;14381;14828;15357;15387;16476;16588;17876;18004;18477;18570;18704;19164;19255;19356;19358;19359;20656;20874;21761;21898;22027;22224;22644;23894;26554;26754;28146;50497;50527;50880;56085;56196;56207;56456;66073;66521;66589;67089;67118;67121;67241;67667;67812;67872;68031;68441;69076;69568;70024;70681;71175;71389;72567;74386;76577;76938;78903;101148;104721;1…	Abraxas1;Abraxas2;Actl6a;Adnp2;Aida;Alkbh8;Atg14;Atm;Bclaf1;Bfar;Bmt2;Calr;Chaf1b;Chd6;Cntf;Cops5;Cul3;Ddx1;Eif2a;Ero1l;Faf2;G6pdx;Gen1;Gins4;Gtf2h2;Hmgcr;Hnrnpd;Hnrnpk;Hsp90b1;Hspa14;Hspa5;Hyou1;Jun;Kin;Mastl;Mcm10;Morf4l1;Myef2;Nek1;Nipbl;Nod1;Nsmce4a;Oxsr1;Pdcd6;Pik3c2a;Ppp4r2;Prdx1;Psen1;Psmc6;Ptpn2;Rad17;Rad23a;Rad23b;Rbm17;Rmi1;Rnf103;Rnf146;Rraga;Rwdd1;Scly;Serp1;Setd2;Sh3rf2;Sik2;Slk;Smar…
GO:0043933	protein-containing complex subunit organization	http://amigo.geneontology.org/amigo/term/GO:0043933	1857	92	51.48	1.7871	2.32847e-08	1.61506e-05	11773;11807;11867;11920;12317;12576;12803;13858;14211;15201;15205;15357;16476;17756;18570;19185;19305;19645;19646;19720;20641;20656;20901;21341;21749;21898;22258;23897;23999;24015;26554;26914;27360;27377;50709;50927;53605;56085;56248;56443;60411;66475;66700;66834;66929;67089;67105;69487;70285;70430;71844;72567;73470;73694;74117;74360;75617;77116;78655;80913;83486;100986;104130;108143;108989;11074…	Abce1;Abi2;Acot13;Actr3;Add3;Ak3;Akap9;Aldh5a1;Ap2m1;Apoa2;Arfgef1;Arpc1a;Arpc1b;Asf1b;Atg14;Atm;Bclaf1;Calr;Cdkn1b;Cenpk;Cep57;Chaf1b;Chmp3;Cnga4;Cntf;Cpsf6;Cul3;Eif2a;Eif3j1;Eif3j2;Eps15;Fcho2;Gtf2b;H2afy;Hax1;Hells;Hes1;Hist1h1e;Hist1h2be;Hmgcr;Jun;Kctd14;Kctd8;Kif2b;Luc7l2;Map2;Mia3;Mtmr2;Nap1l1;Nasp;Ndufaf5;Ndufaf7;Ndufb11;Ndufb6;Nup98;Nupl1;Pdcd6;Pex5;Psmc6;Psmd4;Pum2;Rasa1;Rb1;Rbbp4;Rbm5;R…
GO:0034613	cellular protein localization	http://amigo.geneontology.org/amigo/term/GO:0034613	1587	77	43.995	1.7502	8.97642e-07	0.000269801	11652;11773;11777;12317;14735;14828;15387;16649;17756;18570;19014;19164;19305;19645;20019;20394;20460;20823;20844;21749;22027;22088;22258;23999;24015;26914;30877;52163;53328;56212;56291;57743;66661;66676;66687;67105;68441;69104;71175;71844;74117;74360;74493;74682;75964;76577;81003;104721;105504;105732;106572;108989;208263;211446;216274;216543;218503;218914;225049;226791;226849;231386;233405;23372…	Abce1;Actr3;Akt2;Ap2m1;Ap3s1;Bbip1;Calr;Camk1;Cep290;Cep57;Cep68;Ctdspl2;Ddx1;Dennd4c;Exoc3;Exoc5;Faf2;Fam83h;Fcho2;Gnl3;Gpc4;H2afy;Hnrnpk;Hsp90b1;Hspa5;Ipo7;Kif20b;Kpna4;Lyplal1;Map2;March5;Med1;Mia3;Morc3;Nipbl;Nup98;Nupl1;Nxf3;Pdcd6;Pex5;Pgrmc1;Polr1a;Ppp2r5a;Psen1;Rab31;Rab5a;Rb1;Rhog;Rraga;Scg5;Sec61a2;Setd2;Srp72;Ssb;Stam;Stil;Styx;Tbc1d15;Terf1;Thoc2;Timm21;Tmed7;Tnks2;Tomm40l;Tor1aip1;Tor…
GO:1901575	organic substance catabolic process	http://amigo.geneontology.org/amigo/term/GO:1901575	1777	86	49.2623	1.74576	2.04652e-07	8.02326e-05	11652;11807;11920;11991;12211;12567;12576;12895;14359;14571;14828;16549;17222;17847;17876;18203;19063;19164;19167;19185;19305;19358;19359;19820;20823;21848;22027;22088;22224;22258;22284;22352;22644;26374;26554;26965;27377;50753;50880;53621;54375;56085;56207;56291;59007;59044;66373;66413;66440;66441;67089;67118;67812;67980;68031;68795;68999;71745;72039;74108;74125;74182;74245;76577;77116;77559;809…	Acat3;Adtrp;Agl;Akt2;Aldh5a1;Amn1;Anapc10;Anapc1;Apoa2;Armc8;Atm;Azin1;Bfar;Birc6;Cdc26;Cdk4;Cdkn1b;Cnot4;Cop1;Cpt1b;Ctbs;Cul1;Cul2;Cul3;Faf2;Fbxo8;Fxr1;Gen1;Gnpda2;Gpcpd1;Gpd2;Hadha;Hadhb;Hnrnpd;Hsp90b1;Hspa5;Khsrp;Lsm5;Lyplal1;Magohb;Mccc1;Mtmr2;Myef2;Napepld;Ngly1;Ntan1;Ocrl;Parn;Pex5;Ppt1;Psen1;Psma3;Psmc6;Psmd4;Psmd6;Pum2;Rad23a;Rad23b;Rbm10;Rc3h1;Rlim;Rnf103;Rnf130;Rnf146;Scly;Serpinb1b;Sh3…
GO:0006366	transcription by RNA polymerase II	http://amigo.geneontology.org/amigo/term/GO:0006366	1926	93	53.3929	1.74181	6.51324e-08	3.26277e-05	11652;11920;12317;12607;13560;13714;14391;14566;15205;15387;15982;16476;17129;17876;19014;19056;19164;19255;19645;19720;19820;20656;20683;20841;20842;20901;21898;22284;22770;23894;23897;26554;26754;26896;26914;30877;50709;50849;52163;52615;52690;56070;56200;56480;60411;66197;66213;66273;66521;66671;67050;67089;67279;67418;68153;69076;69131;69562;70472;71148;71175;71389;74106;74117;74737;80288;937…	Aamdc;Actr3;Akt2;Arid4a;Atad2b;Atad2;Atm;Bcl9l;Brwd1;Brwd3;Calr;Camk1;Caprin2;Ccnh;Cdk12;Cdk13;Cebpz;Cenpk;Chd4;Chd6;Cks2;Cops5;Ctdspl2;Cul3;Dcaf6;Ddx21;E4f1;Eif2a;Elk4;Gabpb1;Gdf9;Gnl3;Gtf2b;Gtf2e2;Gtf2h2;H2afy;Hax1;Hes1;Hist1h1e;Hnrnpk;Ifrd1;Jun;Kdm3a;Kdm5a;Lcorl;Maml1;Med14;Med1;Med31;Med7;Mier1;Myef2;Mysm1;N4bp2l2;Nipbl;Nkap;Pcf11;Ppil4;Ppp3cb;Psen1;Psmc6;Ptpn2;Rb1;Rbm10;Rlim;Rnf10;Rps6ka3;Rs…
GO:0070727	cellular macromolecule localization	http://amigo.geneontology.org/amigo/term/GO:0070727	1597	77	44.2723	1.73924	1.14237e-06	0.000315793	11652;11773;11777;12317;14735;14828;15387;16649;17756;18570;19014;19164;19305;19645;20019;20394;20460;20823;20844;21749;22027;22088;22258;23999;24015;26914;30877;52163;53328;56212;56291;57743;66661;66676;66687;67105;68441;69104;71175;71844;74117;74360;74493;74682;75964;76577;81003;104721;105504;105732;106572;108989;208263;211446;216274;216543;218503;218914;225049;226791;226849;231386;233405;23372…	Abce1;Actr3;Akt2;Ap2m1;Ap3s1;Bbip1;Calr;Camk1;Cep290;Cep57;Cep68;Ctdspl2;Ddx1;Dennd4c;Exoc3;Exoc5;Faf2;Fam83h;Fcho2;Gnl3;Gpc4;H2afy;Hnrnpk;Hsp90b1;Hspa5;Ipo7;Kif20b;Kpna4;Lyplal1;Map2;March5;Med1;Mia3;Morc3;Nipbl;Nup98;Nupl1;Nxf3;Pdcd6;Pex5;Pgrmc1;Polr1a;Ppp2r5a;Psen1;Rab31;Rab5a;Rb1;Rhog;Rraga;Scg5;Sec61a2;Setd2;Srp72;Ssb;Stam;Stil;Styx;Tbc1d15;Terf1;Thoc2;Timm21;Tmed7;Tnks2;Tomm40l;Tor1aip1;Tor…
GO:0044248	cellular catabolic process	http://amigo.geneontology.org/amigo/term/GO:0044248	1888	89	52.3394	1.70044	3.83305e-07	0.00013825	11652;11807;11920;11991;12211;12895;14359;14571;14828;16549;17222;17847;17876;18203;18477;18704;19063;19164;19167;19185;19305;19358;19359;19820;20823;22027;22088;22224;22258;22284;22352;22644;26374;26554;26965;27377;50753;50880;53621;56085;56207;56291;56480;59007;59044;66373;66413;66440;66441;67089;67118;67526;67812;67980;68031;68441;68795;68999;71745;72018;72039;74108;74125;74182;74245;75964;765…	Acat3;Adtrp;Agl;Akt2;Aldh5a1;Amn1;Anapc10;Anapc1;Apoa2;Armc8;Atg12;Atg14;Atm;Bfar;Birc6;Cdc26;Cnot4;Cop1;Cpt1b;Ctbs;Cul1;Cul2;Cul3;Faf2;Fbxo8;Fundc1;Fxr1;Gen1;Gnpda2;Gpcpd1;Gpd2;Hadha;Hadhb;Hnrnpd;Hsp90b1;Hspa5;Khsrp;Lsm5;Magohb;Mccc1;Mtmr2;Myef2;Napepld;Ngly1;Nod1;Ntan1;Parn;Pex5;Pik3c2a;Ppt1;Prdx1;Psen1;Psma3;Psmc6;Psmd4;Psmd6;Pum2;Rad23a;Rad23b;Rbm10;Rc3h1;Rlim;Rnf103;Rnf130;Rnf146;Rraga;Scly;…
GO:0006357	regulation of transcription by RNA polymerase II	http://amigo.geneontology.org/amigo/term/GO:0006357	1871	88	51.8681	1.69661	4.97542e-07	0.000166161	11652;11920;12317;12607;13560;13714;14391;14566;15205;15387;15982;16476;17129;17876;19014;19056;19164;19255;19645;19720;19820;20656;20683;20841;20842;20901;21898;22284;22770;23894;23897;26554;26754;26896;26914;30877;50709;50849;52163;52615;52690;56070;56480;60411;66197;66213;66273;66521;66671;67050;67089;67279;67418;69076;69131;69562;70472;71148;71175;71389;74106;74117;80288;93761;93871;103806;10…	Aamdc;Actr3;Akt2;Arid4a;Atad2b;Atad2;Atm;Bcl9l;Brwd1;Brwd3;Calr;Camk1;Caprin2;Ccnh;Cdk12;Cdk13;Cebpz;Cenpk;Chd4;Chd6;Cks2;Cops5;Ctdspl2;Cul3;Dcaf6;E4f1;Eif2a;Elk4;Gabpb1;Gdf9;Gnl3;Gtf2b;Gtf2h2;H2afy;Hax1;Hes1;Hist1h1e;Hnrnpk;Ifrd1;Jun;Kdm3a;Kdm5a;Lcorl;Maml1;Med14;Med1;Med31;Med7;Mier1;Myef2;Mysm1;N4bp2l2;Nipbl;Nkap;Ppil4;Ppp3cb;Psen1;Psmc6;Ptpn2;Rb1;Rbm10;Rlim;Rnf10;Rps6ka3;Rsf1;Rwdd1;Setd3;Smad…
GO:0051254	positive regulation of RNA metabolic process	http://amigo.geneontology.org/amigo/term/GO:0051254	1609	72	44.6049	1.61417	3.38821e-05	0.00477366	11652;11920;11991;12607;13714;14391;15205;15387;15982;16476;16549;17129;19014;19056;19164;19645;20637;20683;20841;20842;21848;21898;22088;23897;26754;26896;30877;50709;50849;52163;52690;56212;56480;60411;65102;66273;66671;67089;67279;67500;69076;69131;69562;70472;71175;71389;72515;72567;74106;74117;75812;80288;93761;103806;104263;108143;110651;214899;216274;217995;229096;229317;229906;232560;2335…	Aamdc;Actr3;Akt2;Arid4a;Atad2b;Atad2;Atm;Bcl9l;Bclaf1;Camk1;Caprin2;Ccar1;Ccnh;Cdk12;Cdk13;Cebpz;Cenpk;Cep290;Chd6;Cops5;Dcaf6;Eif2a;Elk4;Gabpb1;Gnl3;Gtf2b;Hax1;Heatr1;Hes1;Hist1h1e;Hnrnpd;Hnrnpk;Ifrd1;Jun;Kdm3a;Kdm5a;Khsrp;Maml1;Med14;Med1;Med31;Mysm1;Nif3l1;Nipbl;Npat;Nup98;Ppp3cb;Psen1;Psmc6;Rb1;Rc3h1;Rhog;Rnf10;Rps6ka3;Rsf1;Setd3;Smad5;Smarca1;Snrnp70;Sp1;Stag1;Taf9;Tasp1;Tbk1;Tlr4;Triap1;Tri…
GO:0010557	positive regulation of macromolecule biosynthetic process	http://amigo.geneontology.org/amigo/term/GO:0010557	1765	78	48.9296	1.59413	2.3584e-05	0.00364788	11652;11807;11920;11991;12567;12607;13714;14359;14391;15205;15387;15982;16476;17129;19014;19056;19164;19645;20683;20841;20842;21848;21898;22088;22352;23897;26754;26896;28146;30877;50709;50849;52163;52690;56212;56480;60411;65102;66273;66671;67089;67279;67500;69076;69131;69562;70472;71175;71389;72515;72567;74106;74108;74117;75812;80288;83485;93761;103806;104263;108143;110651;211673;214899;216274;21…	Aamdc;Actr3;Akt2;Apoa2;Arfgef1;Arid4a;Atad2b;Atad2;Atm;Bcl9l;Bclaf1;Camk1;Caprin2;Ccar1;Ccnh;Cdk12;Cdk13;Cdk4;Cebpz;Cenpk;Cep290;Chd6;Cops5;Dcaf6;Eif2a;Elk4;Fxr1;Gabpb1;Gnl3;Gtf2b;Guf1;Hax1;Heatr1;Hes1;Hist1h1e;Hnrnpd;Hnrnpk;Ifrd1;Jun;Kdm3a;Kdm5a;Maml1;Med14;Med1;Med31;Mysm1;Ngrn;Nif3l1;Nipbl;Npat;Nup98;Parn;Ppp3cb;Psen1;Psmc6;Rb1;Rhog;Rnf10;Rps6ka3;Rsf1;Serp1;Setd3;Smad5;Smarca1;Sp1;Stag1;Taf9;T…
GO:0031328	positive regulation of cellular biosynthetic process	http://amigo.geneontology.org/amigo/term/GO:0031328	1865	82	51.7018	1.58602	1.69594e-05	0.00288533	11652;11807;11920;11991;12567;12607;13714;14359;14391;15205;15387;15982;16476;17129;19014;19056;19164;19255;19645;20656;20683;20841;20842;21848;21898;22088;22352;23897;26754;26896;28146;30877;50709;50849;52163;52690;56212;56480;60411;65102;66273;66671;67089;67279;67500;69076;69131;69562;70472;71175;71389;72515;72567;74106;74108;74117;75812;80288;83485;93761;103806;104263;104570;108143;110651;2116…	Aamdc;Actr3;Akt2;Apoa2;Arfgef1;Arid4a;Atad2b;Atad2;Atm;Bcl9l;Bclaf1;Camk1;Caprin2;Ccar1;Ccnh;Cdk12;Cdk13;Cdk4;Cebpz;Cenpk;Cep290;Chd6;Cops5;Dcaf6;Eif2a;Elk4;Fxr1;Gabpb1;Gnl3;Gtf2b;Guf1;Hax1;Heatr1;Hes1;Hist1h1e;Hnrnpd;Hnrnpk;Ifrd1;Jun;Kdm3a;Kdm5a;Maml1;Med14;Med1;Med31;Mysm1;Ngrn;Nif3l1;Nipbl;Npat;Nup98;Parn;Ppp3cb;Ppp4r3b;Psen1;Psmc6;Ptpn2;Rb1;Rhog;Rnf10;Rps6ka3;Rsf1;Serp1;Setd3;Slc45a3;Smad5;Sm…
GO:0009891	positive regulation of biosynthetic process	http://amigo.geneontology.org/amigo/term/GO:0009891	1904	82	52.783	1.55353	3.54903e-05	0.00480714	11652;11807;11920;11991;12567;12607;13714;14359;14391;15205;15387;15982;16476;17129;19014;19056;19164;19255;19645;20656;20683;20841;20842;21848;21898;22088;22352;23897;26754;26896;28146;30877;50709;50849;52163;52690;56212;56480;60411;65102;66273;66671;67089;67279;67500;69076;69131;69562;70472;71175;71389;72515;72567;74106;74108;74117;75812;80288;83485;93761;103806;104263;104570;108143;110651;2116…	Aamdc;Actr3;Akt2;Apoa2;Arfgef1;Arid4a;Atad2b;Atad2;Atm;Bcl9l;Bclaf1;Camk1;Caprin2;Ccar1;Ccnh;Cdk12;Cdk13;Cdk4;Cebpz;Cenpk;Cep290;Chd6;Cops5;Dcaf6;Eif2a;Elk4;Fxr1;Gabpb1;Gnl3;Gtf2b;Guf1;Hax1;Heatr1;Hes1;Hist1h1e;Hnrnpd;Hnrnpk;Ifrd1;Jun;Kdm3a;Kdm5a;Maml1;Med14;Med1;Med31;Mysm1;Ngrn;Nif3l1;Nipbl;Npat;Nup98;Parn;Ppp3cb;Ppp4r3b;Psen1;Psmc6;Ptpn2;Rb1;Rhog;Rnf10;Rps6ka3;Rsf1;Serp1;Setd3;Slc45a3;Smad5;Sm…
GO:0010628	positive regulation of gene expression	http://amigo.geneontology.org/amigo/term/GO:0010628	1860	80	51.5632	1.55149	4.69186e-05	0.00595866	11464;11652;11920;11991;12317;12567;12607;12803;13714;14359;14391;15205;15387;15982;16476;17129;19014;19056;19164;19645;20637;20683;20841;20842;21848;21898;22352;23897;26754;26896;26914;28146;30877;50709;50849;52163;52690;56212;56480;60411;65102;66273;66671;67089;69076;69131;69562;70472;71175;71389;72515;72567;74106;74117;75812;80288;83485;93761;103806;104263;108143;109254;110651;118454;214899;21…	Aamdc;Actc1;Actr3;Adtrp;Akt2;Arid4a;Atad2b;Atad2;Atm;Bcl9l;Bclaf1;Calr;Camk1;Caprin2;Ccnh;Cdk12;Cdk13;Cdk4;Cebpz;Cenpk;Cep290;Chd6;Cntf;Cops5;Dcaf6;Eif2a;Elk4;Fxr1;Gabpb1;Gjc2;Gnl3;Gtf2b;Guf1;H2afy;Hax1;Heatr1;Hes1;Hist1h1e;Hnrnpd;Hnrnpk;Ifrd1;Jun;Kdm3a;Kdm5a;Maml1;Med14;Med1;Mysm1;Ngrn;Nif3l1;Nipbl;Npat;Nup98;Ppp3cb;Psen1;Psmc6;Rb1;Rbm10;Rhog;Rnf10;Rps6ka3;Rsf1;Serp1;Setd3;Smad5;Smarca1;Snrnp70;…

## Sheet: ED_Fig5c
gene	Female_10.5_to_Female_13.5	Female_10.5_to_Male_10.5	Female_10.5_to_Male_13.5	Female_13.5_to_Female_10.5	Female_13.5_to_Male_10.5	Female_13.5_to_Male_13.5	Male_10.5_to_Female_10.5	Male_10.5_to_Female_13.5	Male_10.5_to_Male_13.5	Male_13.5_to_Female_10.5	Male_13.5_to_Female_13.5	Male_13.5_to_Male_10.5
Cd320	-0.0453369	-0.970169	1.3177	0.0453369	-0.924832	1.36304	0.970169	0.924832	2.28787	-1.3177	-1.36304	-2.28787
Vps11	2.39605	0.936571	2.56755	-2.39605	-1.45947	0.171502	-0.936571	1.45947	1.63098	-2.56755	-0.171502	-1.63098
Gm10790	1.62629	1.48295	0.9154	-1.62629	-0.143342	-0.710891	-1.48295	0.143342	-0.567548	-0.9154	0.710891	0.567548
Ppcdc	0.113534	-0.295266	0.872992	-0.113534	-0.4088	0.759458	0.295266	0.4088	1.16826	-0.872992	-0.759458	-1.16826
Dph1	-0.59197	-0.644553	0.988584	0.59197	-0.0525835	1.58055	0.644553	0.0525835	1.63314	-0.988584	-1.58055	-1.63314
Trp53rka	-1.06252	0.0011601	-2.24932	1.06252	1.06368	-1.18681	-0.0011601	-1.06368	-2.25048	2.24932	1.18681	2.25048
Bbox1	-1.94279	-1.93308	-6.05249	1.94279	0.00971278	-4.1097	1.93308	-0.00971278	-4.11941	6.05249	4.1097	4.11941
Vps13b	1.09128	0.955771	0.527831	-1.09128	-0.135505	-0.563444	-0.955771	0.135505	-0.42794	-0.527831	0.563444	0.42794
Snrpa1	0.561361	-0.199001	0.358125	-0.561361	-0.760362	-0.203236	0.199001	0.760362	0.557126	-0.358125	0.203236	-0.557126
Ncl	0.539227	-0.710847	0.351351	-0.539227	-1.25007	-0.187876	0.710847	1.25007	1.0622	-0.351351	0.187876	-1.0622
Reep6	0.375038	-0.0226367	0.332731	-0.375038	-0.397674	-0.0423066	0.0226367	0.397674	0.355368	-0.332731	0.0423066	-0.355368
Krt4	0.0246516	0.579916	-0.776829	-0.0246516	0.555264	-0.80148	-0.579916	-0.555264	-1.35674	0.776829	0.80148	1.35674
Megf6	-1.59894	0.732899	-0.682628	1.59894	2.33184	0.916309	-0.732899	-2.33184	-1.41553	0.682628	-0.916309	1.41553
Olfr1336	-0.917836	-0.721903	-1.08418	0.917836	0.195933	-0.166346	0.721903	-0.195933	-0.36228	1.08418	0.166346	0.36228
Vps16	1.07958	-0.427231	1.43604	-1.07958	-1.50681	0.356456	0.427231	1.50681	1.86327	-1.43604	-0.356456	-1.86327
Reg1	0.336055	0.21753	1.89398	-0.336055	-0.118525	1.55793	-0.21753	0.118525	1.67645	-1.89398	-1.55793	-1.67645
Megf8	2.06492	0.45637	1.77605	-2.06492	-1.60855	-0.28887	-0.45637	1.60855	1.31968	-1.77605	0.28887	-1.31968
Akap8l	-0.0172892	0.261966	-0.841338	0.0172892	0.279255	-0.824048	-0.261966	-0.279255	-1.1033	0.841338	0.824048	1.1033
Ncoa2	-2.29353	-0.702794	0.504562	2.29353	1.59074	2.79809	0.702794	-1.59074	1.20736	-0.504562	-2.79809	-1.20736
Reg3a	-2.31975	-0.130657	3.05015	2.31975	2.18909	5.3699	0.130657	-2.18909	3.1808	-3.05015	-5.3699	-3.1808
Gm10857	3.55343	0.70197	3.76709	-3.55343	-2.85146	0.21366	-0.70197	2.85146	3.06512	-3.76709	-0.21366	-3.06512
Hyi	-0.961687	-0.198305	-0.682196	0.961687	0.763382	0.279491	0.198305	-0.763382	-0.483891	0.682196	-0.279491	0.483891
4932441J04Rik	-3.67395	-3.16903	-6.53789	3.67395	0.504919	-2.86394	3.16903	-0.504919	-3.36886	6.53789	2.86394	3.36886
Gm10863	-0.144453	-0.249769	1.0962	0.144453	-0.105315	1.24066	0.249769	0.105315	1.34597	-1.0962	-1.24066	-1.34597
Cd4	1.44049	0.460337	2.50389	-1.44049	-0.980149	1.06341	-0.460337	0.980149	2.04356	-2.50389	-1.06341	-2.04356
Mei4	-3.80679	-1.34387	-0.849873	3.80679	2.46292	2.95692	1.34387	-2.46292	0.494	0.849873	-2.95692	-0.494
4932443I19Rik	0.566617	-0.101391	0.160677	-0.566617	-0.668008	-0.40594	0.101391	0.668008	0.262068	-0.160677	0.40594	-0.262068
Tcte1	-0.012979	0.0304741	0.0237802	0.012979	0.0434531	0.0367591	-0.0304741	-0.0434531	-0.00669391	-0.0237802	-0.0367591	0.00669391
Gm10941	-2.12913	0.0876147	0.716454	2.12913	2.21675	2.84559	-0.0876147	-2.21675	0.62884	-0.716454	-2.84559	-0.62884
Reg4	-2.28514	-3.08233	-2.33756	2.28514	-0.797185	-0.052414	3.08233	0.797185	0.744771	2.33756	0.052414	-0.744771
Fam78b	-2.6559	-0.26485	-1.0295	2.6559	2.39105	1.62639	0.26485	-2.39105	-0.764653	1.0295	-1.62639	0.764653
Meiob	1.66623	0.927262	-0.947703	-1.66623	-0.738968	-2.61393	-0.927262	0.738968	-1.87496	0.947703	2.61393	1.87496
BC002163	0.19557	-0.0844986	0.41064	-0.19557	-0.280068	0.21507	0.0844986	0.280068	0.495139	-0.41064	-0.21507	-0.495139
Rela	0.112958	0.14321	1.52353	-0.112958	0.0302511	1.41057	-0.14321	-0.0302511	1.38032	-1.52353	-1.41057	-1.38032
Fam83a	1.28988	-0.651342	1.48849	-1.28988	-1.94122	0.198616	0.651342	1.94122	2.13984	-1.48849	-0.198616	-2.13984
BC003331	2.03778	0.29791	2.95423	-2.03778	-1.73987	0.916445	-0.29791	1.73987	2.65632	-2.95423	-0.916445	-2.65632
Pafah1b1	1.70905	1.08713	1.81806	-1.70905	-0.621927	0.109003	-1.08713	0.621927	0.73093	-1.81806	-0.109003	-0.73093
Cd5	0.860266	0.763599	0.703586	-0.860266	-0.0966663	-0.15668	-0.763599	0.0966663	-0.0600136	-0.703586	0.15668	0.0600136
Ncs1	-1.38959	-0.413143	-1.17183	1.38959	0.976452	0.217766	0.413143	-0.976452	-0.758685	1.17183	-0.217766	0.758685
Serpina3i	-1.4065	0.96862	0.388019	1.4065	2.37512	1.79452	-0.96862	-2.37512	-0.580601	-0.388019	-1.79452	0.580601
Pafah2	-0.348309	-0.319775	0.384043	0.348309	0.0285338	0.732352	0.319775	-0.0285338	0.703818	-0.384043	-0.732352	-0.703818
Sntg2	-0.486529	-0.51325	1.82235	0.486529	-0.0267214	2.30888	0.51325	0.0267214	2.3356	-1.82235	-2.30888	-2.3356
Serpina3j	-0.768762	0.723305	-1.62568	0.768762	1.49207	-0.85692	-0.723305	-1.49207	-2.34899	1.62568	0.85692	2.34899
Ppifos	-0.807185	-0.470473	-2.80866	0.807185	0.336712	-2.00147	0.470473	-0.336712	-2.33818	2.80866	2.00147	2.33818
Fam83f	0.565086	0.406073	3.43263	-0.565086	-0.159013	2.86755	-0.406073	0.159013	3.02656	-3.43263	-2.86755	-3.02656
Iars	1.7211	0.719536	1.23773	-1.7211	-1.00156	-0.483371	-0.719536	1.00156	0.518194	-1.23773	0.483371	-0.518194
Vps37d	0.362842	-1.3734	-1.12189	-0.362842	-1.73624	-1.48473	1.3734	1.73624	0.251508	1.12189	1.48473	-0.251508
Men1	1.88988	0.352702	0.0673231	-1.88988	-1.53718	-1.82255	-0.352702	1.53718	-0.285379	-0.0673231	1.82255	0.285379
Olfr1352	-0.225887	-0.260606	-0.17863	0.225887	-0.0347185	0.0472576	0.260606	0.0347185	0.081976	0.17863	-0.0472576	-0.081976
Meox1	-3.09299	0.310031	-0.968813	3.09299	3.40302	2.12417	-0.310031	-3.40302	-1.27884	0.968813	-2.12417	1.27884
Snupn	1.36466	0.919101	-0.505476	-1.36466	-0.445558	-1.87013	-0.919101	0.445558	-1.42458	0.505476	1.87013	1.42458
Gm1123	1.55942	3.17715	-0.0128557	-1.55942	1.61773	-1.57228	-3.17715	-1.61773	-3.19001	0.0128557	1.57228	3.19001
4933402E13Rik	0.000413896	5.3258	3.98279	-0.000413896	5.32539	3.98237	-5.3258	-5.32539	-1.34301	-3.98279	-3.98237	1.34301
Mep1a	0.895694	0.158039	1.55651	-0.895694	-0.737655	0.660816	-0.158039	0.737655	1.39847	-1.55651	-0.660816	-1.39847
4933402J07Rik	-1.57503	-1.4046	0.555165	1.57503	0.170426	2.13019	1.4046	-0.170426	1.95977	-0.555165	-2.13019	-1.95977
Mir7005	0.808927	-0.624937	-0.463027	-0.808927	-1.43386	-1.27195	0.624937	1.43386	0.16191	0.463027	1.27195	-0.16191
Dppa4	1.44353	-1.8004	-2.8256	-1.44353	-3.24393	-4.26914	1.8004	3.24393	-1.0252	2.8256	4.26914	1.0252
Tdp1	0.0652309	-0.176249	0.951175	-0.0652309	-0.24148	0.885944	0.176249	0.24148	1.12742	-0.951175	-0.885944	-1.12742
Olfr1355	-0.488383	0.156425	-0.0448438	0.488383	0.644809	0.44354	-0.156425	-0.644809	-0.201269	0.0448438	-0.44354	0.201269
Paip2	3.06746	0.694626	2.2992	-3.06746	-2.37283	-0.768256	-0.694626	2.37283	1.60458	-2.2992	0.768256	-1.60458
Olfr1356	-0.241892	2.00385	2.59502	0.241892	2.24574	2.83691	-2.00385	-2.24574	0.591164	-2.59502	-2.83691	-0.591164
Ndfip2	2.21365	3.86366	1.91611	-2.21365	1.65001	-0.29754	-3.86366	-1.65001	-1.94755	-1.91611	0.29754	1.94755
Mepce	-0.166536	-0.0154171	0.896947	0.166536	0.151119	1.06348	0.0154171	-0.151119	0.912364	-0.896947	-1.06348	-0.912364
Trpm6	1.00956	-0.00813542	2.46491	-1.00956	-1.01769	1.45535	0.00813542	1.01769	2.47304	-2.46491	-1.45535	-2.47304
Pak1	0.0109387	-0.181628	-0.263808	-0.0109387	-0.192566	-0.274747	0.181628	0.192566	-0.0821805	0.263808	0.274747	0.0821805
Serpina9	-0.281361	-0.00170798	0.514001	0.281361	0.279653	0.795362	0.00170798	-0.279653	0.515709	-0.514001	-0.795362	-0.515709
Icam1	1.30872	-0.0414642	1.14027	-1.30872	-1.35018	-0.168442	0.0414642	1.35018	1.18174	-1.14027	0.168442	-1.18174
Ppip5k2	3.18667	-0.142952	1.60131	-3.18667	-3.32963	-1.58536	0.142952	3.32963	1.74427	-1.60131	1.58536	-1.74427
Fam91a1	-0.879268	-0.080096	-0.971792	0.879268	0.799172	-0.0925237	0.080096	-0.799172	-0.891696	0.971792	0.0925237	0.891696
Cd7	0.657874	-0.578133	1.09441	-0.657874	-1.23601	0.436534	0.578133	1.23601	1.67254	-1.09441	-0.436534	-1.67254
Cryge	4.41707	1.79256	3.82288	-4.41707	-2.6245	-0.594189	-1.79256	2.6245	2.03032	-3.82288	0.594189	-2.03032
Dpy19l3	1.32099	-0.0659715	3.78906	-1.32099	-1.38696	2.46808	0.0659715	1.38696	3.85503	-3.78906	-2.46808	-3.85503
Snx14	1.71493	-0.993732	3.96283	-1.71493	-2.70866	2.2479	0.993732	2.70866	4.95656	-3.96283	-2.2479	-4.95656
Rerg	0.0596579	-0.180099	0.0423503	-0.0596579	-0.239757	-0.0173076	0.180099	0.239757	0.222449	-0.0423503	0.0173076	-0.222449
Ndrg1	3.46625	1.32273	-0.131454	-3.46625	-2.14352	-3.59771	-1.32273	2.14352	-1.45419	0.131454	3.59771	1.45419
4933404K08Rik	-0.0746964	0.0904418	-0.337981	0.0746964	0.165138	-0.263284	-0.0904418	-0.165138	-0.428423	0.337981	0.263284	0.428423
Pak4	-0.541036	-0.119322	0.433157	0.541036	0.421714	0.974193	0.119322	-0.421714	0.55248	-0.433157	-0.974193	-0.55248
Fam92b	0.803409	0.329887	-0.181248	-0.803409	-0.473522	-0.984658	-0.329887	0.473522	-0.511135	0.181248	0.984658	0.511135
Serpinb13	0.496578	-0.621505	-0.412462	-0.496578	-1.11808	-0.90904	0.621505	1.11808	0.209043	0.412462	0.90904	-0.209043
Vps72	2.15281	-0.414888	1.91942	-2.15281	-2.56769	-0.233387	0.414888	2.56769	2.33431	-1.91942	0.233387	-2.33431
Ppm1d	0.0382167	-0.0838906	1.58198	-0.0382167	-0.122107	1.54376	0.0838906	0.122107	1.66587	-1.58198	-1.54376	-1.66587
BC028528	0.387555	0.436307	1.06198	-0.387555	0.0487524	0.674423	-0.436307	-0.0487524	0.625671	-1.06198	-0.674423	-0.625671
Vps9d1	1.05145	0.195799	1.53646	-1.05145	-0.855651	0.485013	-0.195799	0.855651	1.34066	-1.53646	-0.485013	-1.34066
Cryl1	0.361783	1.3191	3.60175	-0.361783	0.957312	3.23997	-1.3191	-0.957312	2.28265	-3.60175	-3.23997	-2.28265
Golt1b	0.12582	-0.880466	1.4793	-0.12582	-1.00629	1.35348	0.880466	1.00629	2.35977	-1.4793	-1.35348	-2.35977
Ndst1	-0.274346	-1.4741	0.453466	0.274346	-1.19976	0.727812	1.4741	1.19976	1.92757	-0.453466	-0.727812	-1.92757
Icmt	0.69285	-0.582688	0.864149	-0.69285	-1.27554	0.171299	0.582688	1.27554	1.44684	-0.864149	-0.171299	-1.44684
Krtap12-1	-0.613469	0.773211	-0.819084	0.613469	1.38668	-0.205615	-0.773211	-1.38668	-1.59229	0.819084	0.205615	1.59229
Cd82	0.057599	0.585276	0.385552	-0.057599	0.527677	0.327953	-0.585276	-0.527677	-0.199724	-0.385552	-0.327953	0.199724
Tdrd9	1.29919	1.29264	-0.158152	-1.29919	-0.00654527	-1.45734	-1.29264	0.00654527	-1.45079	0.158152	1.45734	1.45079
Krtap1-3	-1.18891	-0.97228	-1.01933	1.18891	0.216627	0.169573	0.97228	-0.216627	-0.0470533	1.01933	-0.169573	0.0470533
Fanca	0.427048	0.348342	1.79084	-0.427048	-0.0787056	1.3638	-0.348342	0.0787056	1.4425	-1.79084	-1.3638	-1.4425
Mir7018	-0.762166	0.290772	-1.4923	0.762166	1.05294	-0.730131	-0.290772	-1.05294	-1.78307	1.4923	0.730131	1.78307
Olfr1371	-0.247429	0.0474397	-0.0166188	0.247429	0.294869	0.23081	-0.0474397	-0.294869	-0.0640585	0.0166188	-0.23081	0.0640585
Fancb	-2.47582	1.1667	0.661926	2.47582	3.64252	3.13775	-1.1667	-3.64252	-0.504777	-0.661926	-3.13775	0.504777
Serpinb3c	-1.92888	1.04813	1.14137	1.92888	2.97701	3.07025	-1.04813	-2.97701	0.0932392	-1.14137	-3.07025	-0.0932392
Try10	-0.382018	-0.448235	-0.369341	0.382018	-0.0662164	0.0126779	0.448235	0.0662164	0.0788943	0.369341	-0.0126779	-0.0788943
Cd8a	0.493862	0.440338	0.863837	-0.493862	-0.0535237	0.369975	-0.440338	0.0535237	0.423498	-0.863837	-0.369975	-0.423498
Krtap15	0.360568	2.12252	0.869476	-0.360568	1.76195	0.508908	-2.12252	-1.76195	-1.25304	-0.869476	-0.508908	1.25304
Snx27	0.1003	-1.04958	-0.153169	-0.1003	-1.14988	-0.253469	1.04958	1.14988	0.896409	0.153169	0.253469	-0.896409
Tead3	0.334677	-0.669864	-0.0330498	-0.334677	-1.00454	-0.367727	0.669864	1.00454	0.636814	0.0330498	0.367727	-0.636814
Retreg3	1.35726	0.393561	-0.471287	-1.35726	-0.963698	-1.82855	-0.393561	0.963698	-0.864848	0.471287	1.82855	0.864848
Try5	-0.356917	-0.585759	-0.846043	0.356917	-0.228842	-0.489126	0.585759	0.228842	-0.260284	0.846043	0.489126	0.260284
Vsig8	1.31332	0.35025	0.518451	-1.31332	-0.963072	-0.79487	-0.35025	0.963072	0.168202	-0.518451	0.79487	-0.168202
Mir7022	-1.16427	-0.994901	-0.118931	1.16427	0.169371	1.04534	0.994901	-0.169371	0.87597	0.118931	-1.04534	-0.87597
Aldh16a1	-0.370176	-0.229957	0.868082	0.370176	0.140219	1.23826	0.229957	-0.140219	1.09804	-0.868082	-1.23826	-1.09804
Mettl16	2.45592	0.216885	0.0390894	-2.45592	-2.23903	-2.41683	-0.216885	2.23903	-0.177796	-0.0390894	2.41683	0.177796
4933407E24Rik	-1.86373	-0.167564	0.0366102	1.86373	1.69617	1.90034	0.167564	-1.69617	0.204174	-0.0366102	-1.90034	-0.204174
Mir7024	-0.981816	-0.45588	-0.981844	0.981816	0.525937	-2.73247e-05	0.45588	-0.525937	-0.525964	0.981844	2.73247e-05	0.525964
Rev3l	1.80845	-0.37482	-0.950204	-1.80845	-2.18327	-2.75866	0.37482	2.18327	-0.575384	0.950204	2.75866	0.575384
Tsc22d1	-1.17905	-0.0968122	-1.48683	1.17905	1.08224	-0.307779	0.0968122	-1.08224	-1.39002	1.48683	0.307779	1.39002
Snx32	0.559333	0.0808892	0.63922	-0.559333	-0.478444	0.0798873	-0.0808892	0.478444	0.558331	-0.63922	-0.0798873	-0.558331
Gp1ba	-0.528144	-0.3973	-0.0791159	0.528144	0.130845	0.449028	0.3973	-0.130845	0.318184	0.0791159	-0.449028	-0.318184
Serpinb7	-0.512294	0.900463	-3.0437	0.512294	1.41276	-2.53141	-0.900463	-1.41276	-3.94416	3.0437	2.53141	3.94416
Olfr1383	-2.81472	-0.94557	-1.48937	2.81472	1.86915	1.32535	0.94557	-1.86915	-0.543797	1.48937	-1.32535	0.543797
Aldh1a3	-0.0114585	-0.855563	0.132454	0.0114585	-0.844104	0.143912	0.855563	0.844104	0.988016	-0.132454	-0.143912	-0.988016
Tsc22d4	0.80502	-0.871479	2.66824	-0.80502	-1.6765	1.86322	0.871479	1.6765	3.53972	-2.66824	-1.86322	-3.53972
Idi2	3.28408	0.159756	1.0094	-3.28408	-3.12432	-2.27467	-0.159756	3.12432	0.849648	-1.0094	2.27467	-0.849648
Rexo4	1.74092	1.05493	1.71773	-1.74092	-0.685982	-0.0231842	-1.05493	0.685982	0.662798	-1.71773	0.0231842	-0.662798
Idnk	2.75028	-0.373262	0.000287901	-2.75028	-3.12354	-2.74999	0.373262	3.12354	0.37355	-0.000287901	2.74999	-0.37355
Snx6	2.18152	-0.351492	2.73915	-2.18152	-2.53302	0.557624	0.351492	2.53302	3.09064	-2.73915	-0.557624	-3.09064
Csgalnact1	2.67626	-0.0388729	-0.25729	-2.67626	-2.71513	-2.93355	0.0388729	2.71513	-0.218417	0.25729	2.93355	0.218417
Tsen2	-0.536631	-0.572158	0.0979504	0.536631	-0.0355271	0.634581	0.572158	0.0355271	0.670108	-0.0979504	-0.634581	-0.670108
1500009C09Rik	-1.97184	-0.038345	-0.610139	1.97184	1.9335	1.3617	0.038345	-1.9335	-0.571794	0.610139	-1.3617	0.571794
Gp9	-0.0294241	0.866723	0.0675895	0.0294241	0.896147	0.0970136	-0.866723	-0.896147	-0.799134	-0.0675895	-0.0970136	0.799134
Cdc14b	2.41023	1.84337	0.0967021	-2.41023	-0.566864	-2.31353	-1.84337	0.566864	-1.74667	-0.0967021	2.31353	1.74667
Mir7030	0.936006	-0.171432	0.833406	-0.936006	-1.10744	-0.1026	0.171432	1.10744	1.00484	-0.833406	0.1026	-1.00484
Olfr1389	-1.31141	0.601413	-1.23577	1.31141	1.91282	0.0756416	-0.601413	-1.91282	-1.83718	1.23577	-0.0756416	1.83718
Gpaa1	3.60274	0.381106	0.859516	-3.60274	-3.22163	-2.74322	-0.381106	3.22163	0.47841	-0.859516	2.74322	-0.47841
Ppp1r14a	-0.334828	-1.00765	-1.40753	0.334828	-0.672823	-1.0727	1.00765	0.672823	-0.399879	1.40753	1.0727	0.399879
Krtap2-4	-0.31159	0.00175516	-1.18803	0.31159	0.313346	-0.87644	-0.00175516	-0.313346	-1.18979	1.18803	0.87644	1.18979
Drd5	-0.679606	-0.763879	0.113194	0.679606	-0.0842733	0.7928	0.763879	0.0842733	0.877073	-0.113194	-0.7928	-0.877073
Teddm2	1.01171	-0.78713	0.00474264	-1.01171	-1.79884	-1.00696	0.78713	1.79884	0.791873	-0.00474264	1.00696	-0.791873
Ndufaf2	0.179824	0.529386	2.48781	-0.179824	0.349562	2.30799	-0.529386	-0.349562	1.95843	-2.48781	-2.30799	-1.95843
Olfr139	-0.144613	0.100359	-0.0362676	0.144613	0.244972	0.108345	-0.100359	-0.244972	-0.136627	0.0362676	-0.108345	0.136627
Gm11627	-0.636964	-0.412386	-0.958219	0.636964	0.224578	-0.321256	0.412386	-0.224578	-0.545834	0.958219	0.321256	0.545834
Paox	1.45072	0.110545	0.621704	-1.45072	-1.34018	-0.829017	-0.110545	1.34018	0.511159	-0.621704	0.829017	-0.511159
BC049762	0.558953	-0.114961	-0.31476	-0.558953	-0.673914	-0.873713	0.114961	0.673914	-0.199799	0.31476	0.873713	0.199799
Ppp1r14d	-0.690891	-0.571822	-0.731883	0.690891	0.119069	-0.040992	0.571822	-0.119069	-0.160061	0.731883	0.040992	0.160061
1500015A07Rik	-0.622362	-0.6311	0.436465	0.622362	-0.00873832	1.05883	0.6311	0.00873832	1.06757	-0.436465	-1.05883	-1.06757
Drg2	-1.33458	-1.82322	-0.513846	1.33458	-0.488638	0.820735	1.82322	0.488638	1.30937	0.513846	-0.820735	-1.30937
Aldh3b2	-0.314684	0.546831	0.125693	0.314684	0.861515	0.440377	-0.546831	-0.861515	-0.421139	-0.125693	-0.440377	0.421139
Fas	1.15492	1.0404	0.571112	-1.15492	-0.114516	-0.583807	-1.0404	0.114516	-0.469291	-0.571112	0.583807	0.469291
Olfr1393	0.0908736	1.61722	0.386634	-0.0908736	1.52634	0.295761	-1.61722	-1.52634	-1.23058	-0.386634	-0.295761	1.23058
Ndufaf6	-2.79695	-1.7376	-2.42464	2.79695	1.05934	0.372305	1.7376	-1.05934	-0.687039	2.42464	-0.372305	0.687039
Gpat3	2.44824	0.179083	0.499096	-2.44824	-2.26916	-1.94915	-0.179083	2.26916	0.320014	-0.499096	1.94915	-0.320014
Tekt1	1.94157	2.48812	1.82838	-1.94157	0.546555	-0.113186	-2.48812	-0.546555	-0.659741	-1.82838	0.113186	0.659741
Vwa3a	2.95736	-0.384075	0.744603	-2.95736	-3.34144	-2.21276	0.384075	3.34144	1.12868	-0.744603	2.21276	-1.12868
Cdc26	6.02974	1.20105	4.37388	-6.02974	-4.82869	-1.65585	-1.20105	4.82869	3.17283	-4.37388	1.65585	-3.17283
Papola	6.0822	3.0084	5.78138	-6.0822	-3.0738	-0.300823	-3.0084	3.0738	2.77298	-5.78138	0.300823	-2.77298
Olfr1395	-0.40027	0.00418308	-3.11795	0.40027	0.404453	-2.71768	-0.00418308	-0.404453	-3.12213	3.11795	2.71768	3.12213
Gpatch1	1.41287	-0.10383	2.04488	-1.41287	-1.5167	0.632012	0.10383	1.5167	2.14871	-2.04488	-0.632012	-2.14871
Mettl7a2	-0.664986	-0.0588216	-0.637555	0.664986	0.606164	0.027431	0.0588216	-0.606164	-0.578733	0.637555	-0.027431	0.578733
Olfr1396	-1.49859	-0.639249	-2.27038	1.49859	0.85934	-0.771795	0.639249	-0.85934	-1.63113	2.27038	0.771795	1.63113
Vwa5b1	-1.07991	-1.01883	0.98696	1.07991	0.0610771	2.06687	1.01883	-0.0610771	2.00579	-0.98696	-2.06687	-2.00579
Dsc3	1.17635	-0.381949	0.786856	-1.17635	-1.5583	-0.389494	0.381949	1.5583	1.1688	-0.786856	0.389494	-1.1688
Mettl7a3	-1.41202	-0.669447	-1.8117	1.41202	0.742576	-0.399678	0.669447	-0.742576	-1.14225	1.8117	0.399678	1.14225
Papolg	0.706568	-0.00920584	1.15696	-0.706568	-0.715774	0.450396	0.00920584	0.715774	1.16617	-1.15696	-0.450396	-1.16617
Krtap4-16	-2.30617	-0.124651	-2.18578	2.30617	2.18152	0.120389	0.124651	-2.18152	-2.06113	2.18578	-0.120389	2.06113
Csn3	-1.11184	0.301799	-0.587167	1.11184	1.41364	0.524674	-0.301799	-1.41364	-0.888966	0.587167	-0.524674	0.888966
Cdc37	1.32434	-1.52115	-0.321409	-1.32434	-2.84549	-1.64574	1.52115	2.84549	1.19974	0.321409	1.64574	-1.19974
Dscam	0.614343	0.465533	0.0657177	-0.614343	-0.14881	-0.548626	-0.465533	0.14881	-0.399816	-0.0657177	0.548626	0.399816
Aldh9a1	2.57204	-0.45609	1.73565	-2.57204	-3.02813	-0.836386	0.45609	3.02813	2.19174	-1.73565	0.836386	-2.19174
Ppp1r1b	-0.67164	-0.543691	-0.653295	0.67164	0.127949	0.0183451	0.543691	-0.127949	-0.109604	0.653295	-0.0183451	0.109604
BC053393	2.08059	-0.470688	0.166119	-2.08059	-2.55128	-1.91447	0.470688	2.55128	0.636806	-0.166119	1.91447	-0.636806
4933416E03Rik	1.26274	1.60113	0.961006	-1.26274	0.338387	-0.301735	-1.60113	-0.338387	-0.640122	-0.961006	0.301735	0.640122
Rft1	1.70882	-0.589943	0.184399	-1.70882	-2.29876	-1.52442	0.589943	2.29876	0.774342	-0.184399	1.52442	-0.774342
Aldoa	0.0257529	0.720102	0.0273926	-0.0257529	0.694349	0.00163972	-0.720102	-0.694349	-0.69271	-0.0273926	-0.00163972	0.69271
Rftn2	-2.05104	-1.67826	-0.352201	2.05104	0.372776	1.69884	1.67826	-0.372776	1.32606	0.352201	-1.69884	-1.32606
1600019K03Rik	0.763843	0.271394	0.651129	-0.763843	-0.492449	-0.112714	-0.271394	0.492449	0.379735	-0.651129	0.112714	-0.379735
Soga1	-0.381403	-1.14583	-1.05264	0.381403	-0.764425	-0.671239	1.14583	0.764425	0.093186	1.05264	0.671239	-0.093186
Paqr3	0.475864	0.00043689	0.508026	-0.475864	-0.475427	0.0321627	-0.00043689	0.475427	0.507589	-0.508026	-0.0321627	-0.507589
Rfwd3	1.7472	-0.582105	1.76441	-1.7472	-2.3293	0.0172157	0.582105	2.3293	2.34652	-1.76441	-0.0172157	-2.34652
Tenm3	-6.29099	-2.11037	-3.5193	6.29099	4.18063	2.77169	2.11037	-4.18063	-1.40893	3.5193	-2.77169	1.40893
BC061237	-1.87264	-0.258265	-2.31272	1.87264	1.61437	-0.440083	0.258265	-1.61437	-2.05446	2.31272	0.440083	2.05446
Gm11981	-0.769058	-0.328904	-1.47758	0.769058	0.440154	-0.708525	0.328904	-0.440154	-1.14868	1.47758	0.708525	1.14868
Olfr1411	-1.06311	-0.161441	2.69022	1.06311	0.901671	3.75333	0.161441	-0.901671	2.85166	-2.69022	-3.75333	-2.85166
Ndufb9	2.4798	0.069536	2.46003	-2.4798	-2.41026	-0.0197663	-0.069536	2.41026	2.3905	-2.46003	0.0197663	-2.3905
Gm11992	0.0803127	0.495389	0.0716348	-0.0803127	0.415076	-0.0086779	-0.495389	-0.415076	-0.423754	-0.0716348	0.0086779	0.423754
Csnk2b	-0.0458244	-0.016824	-0.296269	0.0458244	0.0290004	-0.250445	0.016824	-0.0290004	-0.279445	0.296269	0.250445	0.279445
Rfx3	-0.0229018	0.0233946	0.0356694	0.0229018	0.0462964	0.0585712	-0.0233946	-0.0462964	0.0122748	-0.0356694	-0.0585712	-0.0122748
Olfr1412	0.307397	0.233771	3.79285	-0.307397	-0.0736255	3.48545	-0.233771	0.0736255	3.55908	-3.79285	-3.48545	-3.55908
Faxc	3.62335	1.95148	-1.62339	-3.62335	-1.67187	-5.24674	-1.95148	1.67187	-3.57487	1.62339	5.24674	3.57487
Dsg2	0.340076	0.886209	0.496027	-0.340076	0.546133	0.155951	-0.886209	-0.546133	-0.390182	-0.496027	-0.155951	0.390182
Cdc42ep4	-0.187523	-1.94103	-2.37851	0.187523	-1.7535	-2.19098	1.94103	1.7535	-0.43748	2.37851	2.19098	0.43748
Fbf1	0.526213	-0.507674	0.34156	-0.526213	-1.03389	-0.184653	0.507674	1.03389	0.849234	-0.34156	0.184653	-0.849234
Gm12159	-2.91482	-2.60059	-0.503152	2.91482	0.314228	2.41166	2.60059	-0.314228	2.09744	0.503152	-2.41166	-2.09744
Fbl	-0.780724	-1.34618	-0.107554	0.780724	-0.565453	0.67317	1.34618	0.565453	1.23862	0.107554	-0.67317	-1.23862
Dsg4	-1.63267	-0.745776	-1.64182	1.63267	0.886897	-0.00915053	0.745776	-0.886897	-0.896048	1.64182	0.00915053	0.896048
Gm12169	0.520589	-0.0303986	0.590743	-0.520589	-0.550988	0.0701533	0.0303986	0.550988	0.621141	-0.590743	-0.0701533	-0.621141
Ppp1r37	1.79712	2.33733	1.98768	-1.79712	0.540209	0.190559	-2.33733	-0.540209	-0.34965	-1.98768	-0.190559	0.34965
Sestd1	1.65414	1.67623	0.0225596	-1.65414	0.0220912	-1.63158	-1.67623	-0.0220912	-1.65367	-0.0225596	1.63158	1.65367
Was	-3.0544	-2.25278	-2.04025	3.0544	0.801628	1.01416	2.25278	-0.801628	0.212527	2.04025	-1.01416	-0.212527
4933424G05Rik	-0.644247	0.910746	2.13058	0.644247	1.55499	2.77483	-0.910746	-1.55499	1.21984	-2.13058	-2.77483	-1.21984
Wasf1	1.58991	-1.07754	0.682598	-1.58991	-2.66744	-0.907309	1.07754	2.66744	1.76014	-0.682598	0.907309	-1.76014
Pard6b	0.792675	1.0782	4.43073	-0.792675	0.285525	3.63805	-1.0782	-0.285525	3.35253	-4.43073	-3.63805	-3.35253
4933424G06Rik	1.08782	1.03546	0.44603	-1.08782	-0.0523595	-0.641787	-1.03546	0.0523595	-0.589428	-0.44603	0.641787	0.589428
Tspan15	0.663625	0.179329	2.08063	-0.663625	-0.484295	1.41701	-0.179329	0.484295	1.9013	-2.08063	-1.41701	-1.9013
Sorcs2	-0.704703	0.0884462	-0.349126	0.704703	0.793149	0.355577	-0.0884462	-0.793149	-0.437572	0.349126	-0.355577	0.437572
Ppp1r3b	-0.0213174	1.69693	-0.0518582	0.0213174	1.71824	-0.0305409	-1.69693	-1.71824	-1.74878	0.0518582	0.0305409	1.74878
Mir7052	0.409572	-0.510501	0.360138	-0.409572	-0.920073	-0.0494338	0.510501	0.920073	0.870639	-0.360138	0.0494338	-0.870639
Setbp1	0.418358	3.2632	0.653898	-0.418358	2.84484	0.23554	-3.2632	-2.84484	-2.6093	-0.653898	-0.23554	2.6093
Csrp2	0.837542	-0.97778	-1.82231	-0.837542	-1.81532	-2.65985	0.97778	1.81532	-0.844527	1.82231	2.65985	0.844527
Sord	0.48139	1.31306	0.495798	-0.48139	0.831675	0.0144076	-1.31306	-0.831675	-0.817267	-0.495798	-0.0144076	0.817267
4933425L06Rik	1.24905	-0.322325	0.262664	-1.24905	-1.57138	-0.986389	0.322325	1.57138	0.58499	-0.262664	0.986389	-0.58499
Ifi47	-1.04442	0.298789	-0.0156726	1.04442	1.34321	1.02875	-0.298789	-1.34321	-0.314461	0.0156726	-1.02875	0.314461
Olfr1420	-0.937827	-0.0852003	-0.763607	0.937827	0.852626	0.17422	0.0852003	-0.852626	-0.678407	0.763607	-0.17422	0.678407
Krtcap3	0.197071	-0.10005	-0.759393	-0.197071	-0.29712	-0.956463	0.10005	0.29712	-0.659343	0.759393	0.956463	0.659343
Csrp3	-0.00380932	0.300592	-2.64843	0.00380932	0.304401	-2.64462	-0.300592	-0.304401	-2.94902	2.64843	2.64462	2.94902
Fbn1	0.122738	3.78946	0.122374	-0.122738	3.66673	-0.000363908	-3.78946	-3.66673	-3.66709	-0.122374	0.000363908	3.66709
Mfn2	0.137665	-0.51267	-0.766658	-0.137665	-0.650335	-0.904323	0.51267	0.650335	-0.253988	0.766658	0.904323	0.253988
Parl	0.215711	0.0150182	0.147248	-0.215711	-0.200693	-0.068463	-0.0150182	0.200693	0.13223	-0.147248	0.068463	-0.13223
4933427D14Rik	0.90688	-0.211606	1.26282	-0.90688	-1.11849	0.355945	0.211606	1.11849	1.47443	-1.26282	-0.355945	-1.47443
Rgl3	0.16442	-0.69108	-0.452944	-0.16442	-0.8555	-0.617364	0.69108	0.8555	0.238137	0.452944	0.617364	-0.238137
Cst11	3.25329	0.246786	5.92245	-3.25329	-3.00651	2.66916	-0.246786	3.00651	5.67567	-5.92245	-2.66916	-5.67567
Parm1	-0.650843	0.304453	-0.700827	0.650843	0.955296	-0.0499839	-0.304453	-0.955296	-1.00528	0.700827	0.0499839	1.00528
Washc5	2.3086	-0.220345	3.61967	-2.3086	-2.52895	1.31107	0.220345	2.52895	3.84002	-3.61967	-1.31107	-3.84002
Olfr1426	-0.0766722	-0.187965	-1.75331	0.0766722	-0.111293	-1.67664	0.187965	0.111293	-1.56534	1.75331	1.67664	1.56534
1700001L05Rik	0.58414	-0.558919	-0.45291	-0.58414	-1.14306	-1.03705	0.558919	1.14306	0.106009	0.45291	1.03705	-0.106009
Olfr1427	-0.0690931	-0.181041	-1.74436	0.0690931	-0.111948	-1.67527	0.181041	0.111948	-1.56332	1.74436	1.67527	1.56332
Tespa1	0.360518	1.08517	0.226867	-0.360518	0.724654	-0.133651	-1.08517	-0.724654	-0.858305	-0.226867	0.133651	0.858305
Ppp1r7	-0.122162	0.134449	-0.884371	0.122162	0.256612	-0.762209	-0.134449	-0.256612	-1.01882	0.884371	0.762209	1.01882
Wbp1	2.61021	2.67852	2.44757	-2.61021	0.0683028	-0.162648	-2.67852	-0.0683028	-0.23095	-2.44757	0.162648	0.23095
Bcas3	1.01733	0.283654	0.277608	-1.01733	-0.733676	-0.739722	-0.283654	0.733676	-0.00604596	-0.277608	0.739722	0.00604596
Fbrs	1.40444	0.891918	1.20738	-1.40444	-0.512521	-0.197062	-0.891918	0.512521	0.315459	-1.20738	0.197062	-0.315459
Sostdc1	-1.10172	-0.663476	-1.16919	1.10172	0.438245	-0.0674732	0.663476	-0.438245	-0.505718	1.16919	0.0674732	0.505718
4933428C19Rik	0.00167833	1.01573	0.523765	-0.00167833	1.01405	0.522087	-1.01573	-1.01405	-0.491965	-0.523765	-0.522087	0.491965
Gpihbp1	0.0276451	-0.546658	-0.889662	-0.0276451	-0.574303	-0.917307	0.546658	0.574303	-0.343004	0.889662	0.917307	0.343004
Mir706	-0.552773	0.239272	1.14057	0.552773	0.792045	1.69334	-0.239272	-0.792045	0.901295	-1.14057	-1.69334	-0.901295
Mfsd11	-0.390797	0.216625	1.31213	0.390797	0.607422	1.70293	-0.216625	-0.607422	1.09551	-1.31213	-1.70293	-1.09551
Wbp11	-0.149677	0.452455	0.495394	0.149677	0.602132	0.64507	-0.452455	-0.602132	0.0429384	-0.495394	-0.64507	-0.0429384
Tet2	0.258644	0.331371	-0.216582	-0.258644	0.0727277	-0.475225	-0.331371	-0.0727277	-0.547953	0.216582	0.475225	0.547953
Parp11	3.97657	0.816714	1.19613	-3.97657	-3.15986	-2.78045	-0.816714	3.15986	0.379413	-1.19613	2.78045	-0.379413
Fbrsl1	1.81035	1.18752	3.85759	-1.81035	-0.622823	2.04725	-1.18752	0.622823	2.67007	-3.85759	-2.04725	-2.67007
Mir7060	1.41024	0.90686	1.21624	-1.41024	-0.503377	-0.194002	-0.90686	0.503377	0.309375	-1.21624	0.194002	-0.309375
Rgr	-3.20311	-0.0667876	-0.143148	3.20311	3.13632	3.05996	0.0667876	-3.13632	-0.0763608	0.143148	-3.05996	0.0763608
Mir7061	0.841688	-0.289406	2.70609	-0.841688	-1.13109	1.8644	0.289406	1.13109	2.99549	-2.70609	-1.8644	-2.99549
Parp12	-0.0520593	-0.565778	1.14059	0.0520593	-0.513719	1.19265	0.565778	0.513719	1.70637	-1.14059	-1.19265	-1.70637
Gpld1	2.07036	0.211025	-0.177472	-2.07036	-1.85934	-2.24783	-0.211025	1.85934	-0.388497	0.177472	2.24783	0.388497
Cdcp1	0.383054	1.58872	0.314833	-0.383054	1.20566	-0.068221	-1.58872	-1.20566	-1.27388	-0.314833	0.068221	1.27388
Dtwd1	-2.02872	-0.00146603	-1.20879	2.02872	2.02725	0.819931	0.00146603	-2.02725	-1.20732	1.20879	-0.819931	1.20732
Sowahd	-0.0272697	0.562597	2.96948	0.0272697	0.589866	2.99675	-0.562597	-0.589866	2.40688	-2.96948	-2.99675	-2.40688
Parp16	0.549037	1.82198	1.31078	-0.549037	1.27295	0.761742	-1.82198	-1.27295	-0.511203	-1.31078	-0.761742	0.511203
Mir7064	0.019374	1.44082	-0.0238923	-0.019374	1.42145	-0.0432663	-1.44082	-1.42145	-1.46471	0.0238923	0.0432663	1.46471
Tspan9	1.20532	0.513974	0.39252	-1.20532	-0.691348	-0.812802	-0.513974	0.691348	-0.121455	-0.39252	0.812802	0.121455
Mfsd14b	0.509705	-0.253142	-0.10457	-0.509705	-0.762848	-0.614275	0.253142	0.762848	0.148572	0.10457	0.614275	-0.148572
Alkbh5	-0.158365	0.010237	0.825273	0.158365	0.168602	0.983638	-0.010237	-0.168602	0.815036	-0.825273	-0.983638	-0.815036
Bche	-1.07345	-1.6226	1.56516	1.07345	-0.549145	2.63861	1.6226	0.549145	3.18775	-1.56516	-2.63861	-3.18775
Dtx2	0.0746242	-0.00966745	-0.523295	-0.0746242	-0.0842916	-0.597919	0.00966745	0.0842916	-0.513628	0.523295	0.597919	0.513628
Parp4	-0.669603	0.516019	0.699483	0.669603	1.18562	1.36909	-0.516019	-1.18562	0.183464	-0.699483	-1.36909	-0.183464
Cstb	-0.135282	0.387183	-0.735973	0.135282	0.522465	-0.600691	-0.387183	-0.522465	-1.12316	0.735973	0.600691	1.12316
Cdh12	-0.812592	-0.127686	-0.784928	0.812592	0.684906	0.0276639	0.127686	-0.684906	-0.657242	0.784928	-0.0276639	0.657242
4933431E20Rik	0.358717	-0.573652	3.66976	-0.358717	-0.932369	3.31104	0.573652	0.932369	4.24341	-3.66976	-3.31104	-4.24341
Gpnmb	1.36144	1.01282	-0.776909	-1.36144	-0.348617	-2.13835	-1.01282	0.348617	-1.78973	0.776909	2.13835	1.78973
Wdfy2	3.52207	0.922791	3.35093	-3.52207	-2.59928	-0.171138	-0.922791	2.59928	2.42814	-3.35093	0.171138	-2.42814
Parp9	2.24138	-0.296525	2.15146	-2.24138	-2.5379	-0.0899235	0.296525	2.5379	2.44798	-2.15146	0.0899235	-2.44798
L3mbtl1	0.756857	0.144703	0.718633	-0.756857	-0.612154	-0.0382236	-0.144703	0.612154	0.573931	-0.718633	0.0382236	-0.573931
Olfr1445	-2.53635	0.00753013	0.274225	2.53635	2.54388	2.81057	-0.00753013	-2.54388	0.266694	-0.274225	-2.81057	-0.266694
Mfsd4b1	-0.174568	-0.375957	-1.01865	0.174568	-0.201389	-0.844081	0.375957	0.201389	-0.642691	1.01865	0.844081	0.642691
Gpr101	0.0687215	0.359163	-2.79848	-0.0687215	0.290442	-2.8672	-0.359163	-0.290442	-3.15764	2.79848	2.8672	3.15764
1700003M07Rik	2.35022	0.803767	0.590341	-2.35022	-1.54645	-1.75988	-0.803767	1.54645	-0.213426	-0.590341	1.75988	0.213426
Tex15	3.47806	-0.747839	1.42347	-3.47806	-4.2259	-2.05459	0.747839	4.2259	2.17131	-1.42347	2.05459	-2.17131
Alms1	-0.317593	-0.155326	-0.447184	0.317593	0.162267	-0.129591	0.155326	-0.162267	-0.291858	0.447184	0.129591	0.291858
Wdfy4	-0.271306	-0.391358	-0.3543	0.271306	-0.120052	-0.0829933	0.391358	0.120052	0.0370584	0.3543	0.0829933	-0.0370584
Tspyl2	0.10241	1.50749	1.05431	-0.10241	1.40508	0.951896	-1.50749	-1.40508	-0.453186	-1.05431	-0.951896	0.453186
4933432K03Rik	-3.341	0.0720784	-2.2264	3.341	3.41308	1.1146	-0.0720784	-3.41308	-2.29848	2.2264	-1.1146	2.29848
Ifna15	-1.14885	-0.00290777	-0.507181	1.14885	1.14594	0.641667	0.00290777	-1.14594	-0.504273	0.507181	-0.641667	0.504273
Duox2	1.024	0.477038	0.982457	-1.024	-0.546961	-0.0415418	-0.477038	0.546961	0.505419	-0.982457	0.0415418	-0.505419
Rgs21	-1.46162	-0.00121796	-0.664141	1.46162	1.4604	0.797481	0.00121796	-1.4604	-0.662923	0.664141	-0.797481	0.662923
Lactb	-0.673955	-1.52876	-0.04013	0.673955	-0.854806	0.633825	1.52876	0.854806	1.48863	0.04013	-0.633825	-1.48863
Rgs22	0.0943422	-0.326738	-0.0195847	-0.0943422	-0.42108	-0.113927	0.326738	0.42108	0.307153	0.0195847	0.113927	-0.307153
Wdr12	0.956051	-0.0130132	0.441046	-0.956051	-0.969065	-0.515006	0.0130132	0.969065	0.454059	-0.441046	0.515006	-0.454059
Mir7074	-1.04428	-0.393353	-0.637831	1.04428	0.650923	0.406445	0.393353	-0.650923	-0.244479	0.637831	-0.406445	0.244479
1700007F19Rik	-0.156781	0.614686	0.160961	0.156781	0.771467	0.317742	-0.614686	-0.771467	-0.453726	-0.160961	-0.317742	0.453726
Pate1	1.34009	2.55017	0.927882	-1.34009	1.21008	-0.412208	-2.55017	-1.21008	-1.62229	-0.927882	0.412208	1.62229
Ifna6	0.642013	-2.61374	0.460854	-0.642013	-3.25575	-0.181159	2.61374	3.25575	3.0746	-0.460854	0.181159	-3.0746
Mfsd7a	-0.134203	-0.161707	-1.04106	0.134203	-0.0275037	-0.906855	0.161707	0.0275037	-0.879352	1.04106	0.906855	0.879352
Ctcf	1.08508	-0.450513	1.20633	-1.08508	-1.53559	0.121248	0.450513	1.53559	1.65684	-1.20633	-0.121248	-1.65684
Rgs5	-2.31612	0.469825	-1.22638	2.31612	2.78594	1.08974	-0.469825	-2.78594	-1.6962	1.22638	-1.08974	1.6962
Ifna7	0.512336	0.0741187	0.4986	-0.512336	-0.438217	-0.0137355	-0.0741187	0.438217	0.424481	-0.4986	0.0137355	-0.424481
4933434E20Rik	3.76951	0.401208	2.38633	-3.76951	-3.3683	-1.38318	-0.401208	3.3683	1.98512	-2.38633	1.38318	-1.98512
Mir7078	1.66163	-0.957924	-0.285818	-1.66163	-2.61956	-1.94745	0.957924	2.61956	0.672106	0.285818	1.94745	-0.672106
Sox5	-0.0249512	-1.16917	-0.0436888	0.0249512	-1.14422	-0.0187376	1.16917	1.14422	1.12548	0.0436888	0.0187376	-1.12548
Tex28	0.2037	-0.606057	-0.778034	-0.2037	-0.809757	-0.981734	0.606057	0.809757	-0.171977	0.778034	0.981734	0.171977
Patj	-1.27607	-0.146764	-1.89752	1.27607	1.12931	-0.62145	0.146764	-1.12931	-1.75076	1.89752	0.62145	1.75076
Ctdnep1	0.613973	-0.544037	1.57197	-0.613973	-1.15801	0.957995	0.544037	1.15801	2.11601	-1.57197	-0.957995	-2.11601
Rgs7bp	0.479974	0.12433	0.239386	-0.479974	-0.355644	-0.240588	-0.12433	0.355644	0.115056	-0.239386	0.240588	-0.115056
Patl1	-1.52126	-2.04008	-0.851677	1.52126	-0.518826	0.669581	2.04008	0.518826	1.18841	0.851677	-0.669581	-1.18841
Mir7081	1.77553	0.0287916	1.52317	-1.77553	-1.74674	-0.252363	-0.0287916	1.74674	1.49438	-1.52317	0.252363	-1.49438
Gm13003	-0.499265	-0.835314	-1.32825	0.499265	-0.33605	-0.828989	0.835314	0.33605	-0.49294	1.32825	0.828989	0.49294
4933438K21Rik	3.49288	0.223752	3.17192	-3.49288	-3.26913	-0.320962	-0.223752	3.26913	2.94817	-3.17192	0.320962	-2.94817
1700008J07Rik	1.521	-0.247026	1.83599	-1.521	-1.76802	0.314989	0.247026	1.76802	2.08301	-1.83599	-0.314989	-2.08301
Gm13023	1.10292	0.561698	0.199325	-1.10292	-0.541217	-0.903591	-0.561698	0.541217	-0.362373	-0.199325	0.903591	0.362373
Mgat1	0.0461021	0.185074	1.72309	-0.0461021	0.138972	1.67699	-0.185074	-0.138972	1.53802	-1.72309	-1.67699	-1.53802
Bcl2l15	-0.526211	0.604398	0.479898	0.526211	1.13061	1.00611	-0.604398	-1.13061	-0.1245	-0.479898	-1.00611	0.1245
1700008O03Rik	-0.908477	-0.954591	-0.00961399	0.908477	-0.0461136	0.898863	0.954591	0.0461136	0.944977	0.00961399	-0.898863	-0.944977
Mir7084	1.34923	0.138792	0.897835	-1.34923	-1.21044	-0.451393	-0.138792	1.21044	0.759044	-0.897835	0.451393	-0.759044
Sp1	2.5151	1.05037	3.26219	-2.5151	-1.46473	0.747086	-1.05037	1.46473	2.21182	-3.26219	-0.747086	-2.21182
Ifngas1	-1.68337	-0.343597	-2.49406	1.68337	1.33977	-0.810689	0.343597	-1.33977	-2.15046	2.49406	0.810689	2.15046
Cdh9	0.786843	0.805896	0.699394	-0.786843	0.0190527	-0.0874494	-0.805896	-0.0190527	-0.106502	-0.699394	0.0874494	0.106502
Olfr1465	-2.45917	-0.126893	-0.182157	2.45917	2.33228	2.27701	0.126893	-2.33228	-0.0552642	0.182157	-2.27701	0.0552642
Als2	-1.14555	-0.260182	-1.00205	1.14555	0.885364	0.143498	0.260182	-0.885364	-0.741866	1.00205	-0.143498	0.741866
Lama5	1.61948	-0.760514	0.652778	-1.61948	-2.37999	-0.966702	0.760514	2.37999	1.41329	-0.652778	0.966702	-1.41329
Mir7086	-0.0930406	-0.0688367	-0.489284	0.0930406	0.0242039	-0.396244	0.0688367	-0.0242039	-0.420447	0.489284	0.396244	0.420447
1700009C05Rik	-0.459427	0.0421649	-0.66025	0.459427	0.501592	-0.200823	-0.0421649	-0.501592	-0.702415	0.66025	0.200823	0.702415
Nek5	0.0706501	1.08375	-0.0613215	-0.0706501	1.0131	-0.131972	-1.08375	-1.0131	-1.14507	0.0613215	0.131972	1.14507
Gm13043	-1.23736	1.08793	1.69602	1.23736	2.3253	2.93338	-1.08793	-2.3253	0.608083	-1.69602	-2.93338	-0.608083
Fbxo2	-0.929482	-1.18215	-0.23803	0.929482	-0.252666	0.691452	1.18215	0.252666	0.944117	0.23803	-0.691452	-0.944117
Bcl6b	0.757576	0.281443	1.24077	-0.757576	-0.476133	0.483199	-0.281443	0.476133	0.959332	-1.24077	-0.483199	-0.959332
Als2cr11	-1.54953	-0.00424893	-0.658734	1.54953	1.54528	0.890795	0.00424893	-1.54528	-0.654485	0.658734	-0.890795	0.654485
Lamb2	3.69653	1.45731	2.14512	-3.69653	-2.23923	-1.55142	-1.45731	2.23923	0.68781	-2.14512	1.55142	-0.68781
Ctgf	0.0136133	0.0722982	4.89205	-0.0136133	0.0586849	4.87843	-0.0722982	-0.0586849	4.81975	-4.89205	-4.87843	-4.81975
Pax4	-0.0818129	-0.0345509	-0.091437	0.0818129	0.047262	-0.00962411	0.0345509	-0.047262	-0.0568861	0.091437	0.00962411	0.0568861
Gpr153	0.314812	-0.627321	-0.779976	-0.314812	-0.942133	-1.09479	0.627321	0.942133	-0.152655	0.779976	1.09479	0.152655
1700010B08Rik	-1.98955	-2.04027	-1.49041	1.98955	-0.0507136	0.499146	2.04027	0.0507136	0.549859	1.49041	-0.499146	-0.549859
Cthrc1	0.16599	-0.690361	-0.658093	-0.16599	-0.856351	-0.824083	0.690361	0.856351	0.0322677	0.658093	0.824083	-0.0322677
Mir709	0.111699	-1.18331	-1.09761	-0.111699	-1.29501	-1.20931	1.18331	1.29501	0.0856972	1.09761	1.20931	-0.0856972
Olfr1471	-0.00899619	-0.131639	0.265004	0.00899619	-0.122643	0.274	0.131639	0.122643	0.396644	-0.265004	-0.274	-0.396644
Sp5	2.04535	0.92659	0.360313	-2.04535	-1.11876	-1.68504	-0.92659	1.11876	-0.566277	-0.360313	1.68504	0.566277
Olfr1474	-2.61576	-1.89121	0.0553036	2.61576	0.724551	2.67107	1.89121	-0.724551	1.94652	-0.0553036	-2.67107	-1.94652
1700010J16Rik	-0.825754	-0.449657	-3.13538	0.825754	0.376097	-2.30963	0.449657	-0.376097	-2.68573	3.13538	2.30963	2.68573
Pax9	2.41061	2.19414	2.35864	-2.41061	-0.216469	-0.0519673	-2.19414	0.216469	0.164502	-2.35864	0.0519673	-0.164502
Sp7	2.03111	0.221535	2.75236	-2.03111	-1.80957	0.721252	-0.221535	1.80957	2.53082	-2.75236	-0.721252	-2.53082
Olfr1477	-2.28582	-0.00835747	-0.328506	2.28582	2.27746	1.95732	0.00835747	-2.27746	-0.320149	0.328506	-1.95732	0.320149
5033406O09Rik	-0.724799	0.294362	0.406895	0.724799	1.01916	1.13169	-0.294362	-1.01916	0.112533	-0.406895	-1.13169	-0.112533
Nell1os	-0.0168095	1.2549	0.817136	0.0168095	1.27171	0.833945	-1.2549	-1.27171	-0.437763	-0.817136	-0.833945	0.437763
Wdr45b	0.0156569	0.11704	0.829341	-0.0156569	0.101384	0.813684	-0.11704	-0.101384	0.7123	-0.829341	-0.813684	-0.7123
Rhd	0.966851	1.34885	1.46017	-0.966851	0.381995	0.493319	-1.34885	-0.381995	0.111324	-1.46017	-0.493319	-0.111324
Wdr46	0.782215	0.453357	0.902986	-0.782215	-0.328858	0.120771	-0.453357	0.328858	0.449629	-0.902986	-0.120771	-0.449629
5330411J11Rik	-0.92076	-0.820025	0.000953668	0.92076	0.100735	0.921714	0.820025	-0.100735	0.820979	-0.000953668	-0.921714	-0.820979
Sfxn2	-0.544433	1.43573	0.314683	0.544433	1.98017	0.859116	-1.43573	-1.98017	-1.12105	-0.314683	-0.859116	1.12105
Wdr47	3.25582	0.704303	1.95769	-3.25582	-2.55151	-1.29812	-0.704303	2.55151	1.25339	-1.95769	1.29812	-1.25339
Cdk15	-0.166602	0.937534	-0.201276	0.166602	1.10414	-0.0346741	-0.937534	-1.10414	-1.13881	0.201276	0.0346741	1.13881
Ambra1	1.34789	-0.590473	0.95442	-1.34789	-1.93836	-0.393466	0.590473	1.93836	1.54489	-0.95442	0.393466	-1.54489
Pbk	0.986153	0.60925	1.54311	-0.986153	-0.376903	0.556954	-0.60925	0.376903	0.933858	-1.54311	-0.556954	-0.933858
Lamtor3	1.07097	0.0321086	1.45784	-1.07097	-1.03886	0.386863	-0.0321086	1.03886	1.42573	-1.45784	-0.386863	-1.42573
Sfxn4	1.48808	1.938	0.509796	-1.48808	0.449913	-0.978288	-1.938	-0.449913	-1.4282	-0.509796	0.978288	1.4282
Nemp1	-0.176817	0.571666	-0.546101	0.176817	0.748482	-0.369285	-0.571666	-0.748482	-1.11777	0.546101	0.369285	1.11777
Sfxn5	1.68712	0.206819	0.525695	-1.68712	-1.4803	-1.16142	-0.206819	1.4803	0.318876	-0.525695	1.16142	-0.318876
Wdr5	-0.0915087	-0.598149	3.32002	0.0915087	-0.50664	3.41153	0.598149	0.50664	3.91817	-3.32002	-3.41153	-3.91817
Nemp2	0.604379	0.879792	1.28166	-0.604379	0.275413	0.677285	-0.879792	-0.275413	0.401872	-1.28166	-0.677285	-0.401872
Mir7115	0.208116	-0.532937	-0.0928307	-0.208116	-0.741053	-0.300947	0.532937	0.741053	0.440106	0.0928307	0.300947	-0.440106
Amdhd2	1.83164	-0.291652	0.943126	-1.83164	-2.12329	-0.888509	0.291652	2.12329	1.23478	-0.943126	0.888509	-1.23478
Cdk19	0.546779	0.863884	2.27449	-0.546779	0.317104	1.72771	-0.863884	-0.317104	1.41061	-2.27449	-1.72771	-1.41061
Wdr55	1.60734	-0.260568	2.06492	-1.60734	-1.86791	0.45758	0.260568	1.86791	2.32549	-2.06492	-0.45758	-2.32549
Neo1	1.6681	0.522009	0.794704	-1.6681	-1.14609	-0.873394	-0.522009	1.14609	0.272695	-0.794704	0.873394	-0.272695
Olfr1490	2.86243	0.0285567	2.05829	-2.86243	-2.83387	-0.804141	-0.0285567	2.83387	2.02973	-2.05829	0.804141	-2.02973
Praf2	3.00524	0.966085	2.11121	-3.00524	-2.03916	-0.894031	-0.966085	2.03916	1.14513	-2.11121	0.894031	-1.14513
Rhobtb2	-1.87125	-1.81655	-3.45024	1.87125	0.0546997	-1.57899	1.81655	-0.0546997	-1.63369	3.45024	1.57899	1.63369
Prag1	-0.799597	-0.929175	-2.56814	0.799597	-0.129578	-1.76855	0.929175	0.129578	-1.63897	2.56814	1.76855	1.63897
Fbxo41	0.91373	3.16724	3.17501	-0.91373	2.25351	2.26128	-3.16724	-2.25351	0.00777333	-3.17501	-2.26128	-0.00777333
Olfr1495	-0.011448	-0.25999	-2.43393	0.011448	-0.248542	-2.42248	0.25999	0.248542	-2.17394	2.43393	2.42248	2.17394
Gm13288	0.631901	-0.631531	0.911268	-0.631901	-1.26343	0.279367	0.631531	1.26343	1.5428	-0.911268	-0.279367	-1.5428
Cdk3-ps	0.703544	0.751647	1.03684	-0.703544	0.0481029	0.333294	-0.751647	-0.0481029	0.285191	-1.03684	-0.333294	-0.285191
Rhog	4.38061	1.83012	4.4648	-4.38061	-2.55048	0.084196	-1.83012	2.55048	2.63468	-4.4648	-0.084196	-2.63468
Tfdp1	1.7971	0.555617	1.49311	-1.7971	-1.24149	-0.303993	-0.555617	1.24149	0.937493	-1.49311	0.303993	-0.937493
Mib2	0.149312	-0.653235	1.1352	-0.149312	-0.802546	0.985889	0.653235	0.802546	1.78844	-1.1352	-0.985889	-1.78844
Amigo1	0.991873	0.392165	1.84391	-0.991873	-0.599708	0.852037	-0.392165	0.599708	1.45175	-1.84391	-0.852037	-1.45175
Neto2	2.23977	2.1345	1.54017	-2.23977	-0.105266	-0.699603	-2.1345	0.105266	-0.594336	-1.54017	0.699603	0.594336
Olfr1499	0.0804318	0.177291	0.000958428	-0.0804318	0.0968594	-0.0794734	-0.177291	-0.0968594	-0.176333	-0.000958428	0.0794734	0.176333
Amigo2	0.589341	-0.250695	-0.890471	-0.589341	-0.840037	-1.47981	0.250695	0.840037	-0.639776	0.890471	1.47981	0.639776
Ctrcos	2.48517	0.794322	2.29541	-2.48517	-1.69085	-0.189759	-0.794322	1.69085	1.50109	-2.29541	0.189759	-1.50109
Gpr22	2.47425	-0.324144	0.916148	-2.47425	-2.7984	-1.55811	0.324144	2.7984	1.24029	-0.916148	1.55811	-1.24029
Tfec	-0.995425	-0.322286	1.24139	0.995425	0.673139	2.23682	0.322286	-0.673139	1.56368	-1.24139	-2.23682	-1.56368
Dym	-0.12535	-1.11106	0.252883	0.12535	-0.985711	0.378233	1.11106	0.985711	1.36394	-0.252883	-0.378233	-1.36394
Cdk5rap3	-1.15354	0.621337	-1.12393	1.15354	1.77487	0.0296112	-0.621337	-1.77487	-1.74526	1.12393	-0.0296112	1.74526
Cts8	-0.873302	0.677816	1.03162	0.873302	1.55112	1.90492	-0.677816	-1.55112	0.353801	-1.03162	-1.90492	-0.353801
Wdr74	2.73791	0.465034	1.33581	-2.73791	-2.27288	-1.4021	-0.465034	2.27288	0.870775	-1.33581	1.4021	-0.870775
Neurl1b	-2.86632	-0.639378	-1.17701	2.86632	2.22695	1.68931	0.639378	-2.22695	-0.537637	1.17701	-1.68931	0.537637
Mir7215	1.74651	-2.24438	0.933675	-1.74651	-3.99089	-0.812834	2.24438	3.99089	3.17806	-0.933675	0.812834	-3.17806
Spag8	2.44334	-1.06355	3.43151	-2.44334	-3.50689	0.988174	1.06355	3.50689	4.49506	-3.43151	-0.988174	-4.49506
Sgo2b	-1.01018	-1.05909	-1.00665	1.01018	-0.0489118	0.00352828	1.05909	0.0489118	0.0524401	1.00665	-0.00352828	-0.0524401
Pcdh10	1.33435	0.154445	1.36141	-1.33435	-1.17991	0.0270535	-0.154445	1.17991	1.20696	-1.36141	-0.0270535	-1.20696
Micu3	1.00373	-1.24967	2.18738	-1.00373	-2.25341	1.18364	1.24967	2.25341	3.43705	-2.18738	-1.18364	-3.43705
Dync1li1	2.47233	0.0205726	0.133899	-2.47233	-2.45176	-2.33843	-0.0205726	2.45176	0.113327	-0.133899	2.33843	-0.113327
Larp7	0.983813	-0.027059	0.762903	-0.983813	-1.01087	-0.22091	0.027059	1.01087	0.789962	-0.762903	0.22091	-0.789962
Pcdh11x	8.10457	0.504298	0.558678	-8.10457	-7.60027	-7.54589	-0.504298	7.60027	0.0543798	-0.558678	7.54589	-0.0543798
Mid1	-7.24834	-0.563254	-4.04658	7.24834	6.68509	3.20176	0.563254	-6.68509	-3.48333	4.04658	-3.20176	3.48333
1700016L04Rik	0.0105783	-2.04924	0.212347	-0.0105783	-2.05982	0.201768	2.04924	2.05982	2.26159	-0.212347	-0.201768	-2.26159
Best3	-1.0251	-0.0966466	0.316214	1.0251	0.928455	1.34132	0.0966466	-0.928455	0.412861	-0.316214	-1.34132	-0.412861
Lars	2.85987	-2.12495	3.54425	-2.85987	-4.98482	0.684383	2.12495	4.98482	5.6692	-3.54425	-0.684383	-5.6692
Sparcl1	-1.2662	-2.52159	-2.29604	1.2662	-1.25538	-1.02984	2.52159	1.25538	0.225545	2.29604	1.02984	-0.225545
Ctsd	0.647683	0.859538	0.0840295	-0.647683	0.211855	-0.563653	-0.859538	-0.211855	-0.775508	-0.0840295	0.563653	0.775508
Gm13539	0.799059	-1.34429	0.732009	-0.799059	-2.14335	-0.0670501	1.34429	2.14335	2.0763	-0.732009	0.0670501	-2.0763
Mir7224	-0.0523349	-0.484547	-0.947114	0.0523349	-0.432212	-0.894779	0.484547	0.432212	-0.462567	0.947114	0.894779	0.462567
5730405O15Rik	6.84075	3.68282	7.9345	-6.84075	-3.15793	1.09375	-3.68282	3.15793	4.25168	-7.9345	-1.09375	-4.25168
Ctse	0.825003	-0.0011495	2.02472	-0.825003	-0.826153	1.19972	0.0011495	0.826153	2.02587	-2.02472	-1.19972	-2.02587
Fbxw16	-4.3996	-2.6564	-4.18709	4.3996	1.7432	0.212511	2.6564	-1.7432	-1.53069	4.18709	-0.212511	1.53069
Prcc	0.188901	-0.604101	0.375213	-0.188901	-0.793003	0.186311	0.604101	0.793003	0.979314	-0.375213	-0.186311	-0.979314
Rhox2c	-2.92656	0.134754	-0.604979	2.92656	3.06131	2.32158	-0.134754	-3.06131	-0.739733	0.604979	-2.32158	0.739733
Pcdh18	1.48198	0.00855126	-0.0525575	-1.48198	-1.47343	-1.53454	-0.00855126	1.47343	-0.0611088	0.0525575	1.53454	0.0611088
Sgsm2	2.11708	-0.444293	0.995974	-2.11708	-2.56137	-1.1211	0.444293	2.56137	1.44027	-0.995974	1.1211	-1.44027
Cdkl4	4.8613	2.33026	3.29304	-4.8613	-2.53104	-1.56825	-2.33026	2.53104	0.962785	-3.29304	1.56825	-0.962785
Dynlrb1	0.245024	0.237181	1.09293	-0.245024	-0.00784228	0.847904	-0.237181	0.00784228	0.855747	-1.09293	-0.847904	-0.855747
Amtn	0.369441	-0.473923	1.04489	-0.369441	-0.843363	0.675452	0.473923	0.843363	1.51881	-1.04489	-0.675452	-1.51881
Gm13580	-1.45702	-0.91146	-1.06165	1.45702	0.545557	0.395366	0.91146	-0.545557	-0.150191	1.06165	-0.395366	0.150191
Olfr1512	-0.469238	-0.40022	-0.43948	0.469238	0.0690175	0.029758	0.40022	-0.0690175	-0.0392595	0.43948	-0.029758	0.0392595
Bex6	1.02172	1.72336	0.83596	-1.02172	0.701642	-0.185763	-1.72336	-0.701642	-0.887404	-0.83596	0.185763	0.887404
Ctsl	2.08876	0.230366	2.53476	-2.08876	-1.8584	0.445998	-0.230366	1.8584	2.3044	-2.53476	-0.445998	-2.3044
Gm136	0.106622	-0.22011	1.66616	-0.106622	-0.326733	1.55954	0.22011	0.326733	1.88627	-1.66616	-1.55954	-1.88627
Cdkn1c	0.201063	0.165242	0.970812	-0.201063	-0.0358206	0.769749	-0.165242	0.0358206	0.80557	-0.970812	-0.769749	-0.80557
Ctsll3	-0.541247	0.179391	-3.7457	0.541247	0.720639	-3.20445	-0.179391	-0.720639	-3.92509	3.7457	3.20445	3.92509
Gm13629	1.88779	2.15301	-0.13758	-1.88779	0.265212	-2.02537	-2.15301	-0.265212	-2.29059	0.13758	2.02537	2.29059
Mif	1.52552	-0.133336	3.85988	-1.52552	-1.65886	2.33436	0.133336	1.65886	3.99322	-3.85988	-2.33436	-3.99322
Olfr153	0.697045	0.651454	0.478444	-0.697045	-0.0455914	-0.218602	-0.651454	0.0455914	-0.17301	-0.478444	0.218602	0.17301
Mir7229	-1.949	-1.65277	-2.24722	1.949	0.29623	-0.298219	1.65277	-0.29623	-0.594449	2.24722	0.298219	0.594449
Amy2a5	0.613763	0.768335	-0.171733	-0.613763	0.154572	-0.785496	-0.768335	-0.154572	-0.940068	0.171733	0.785496	0.940068
Gpr55	1.27766	1.32743	0.623995	-1.27766	0.0497707	-0.65366	-1.32743	-0.0497707	-0.70343	-0.623995	0.65366	0.70343
Mir7230	-1.79126	-2.96258	-2.7693	1.79126	-1.17132	-0.978041	2.96258	1.17132	0.193279	2.7693	0.978041	-0.193279
Bglap2	0.876019	-0.407142	-0.0120139	-0.876019	-1.28316	-0.888033	0.407142	1.28316	0.395128	0.0120139	0.888033	-0.395128
Sh2d1b1	0.551919	0.487191	-0.0618183	-0.551919	-0.0647283	-0.613737	-0.487191	0.0647283	-0.549009	0.0618183	0.613737	0.549009
Ctsq	0.153592	-0.184452	0.403632	-0.153592	-0.338044	0.250041	0.184452	0.338044	0.588084	-0.403632	-0.250041	-0.588084
Pcdha12	-0.160167	1.06359	-0.2292	0.160167	1.22376	-0.0690339	-1.06359	-1.22376	-1.29279	0.2292	0.0690339	1.29279
Pcdha2	-0.181127	0.505234	-0.138517	0.181127	0.686362	0.0426101	-0.505234	-0.686362	-0.643752	0.138517	-0.0426101	0.643752
Wdtc1	0.506135	-0.695956	0.310474	-0.506135	-1.20209	-0.195661	0.695956	1.20209	1.00643	-0.310474	0.195661	-1.00643
Gpr62	1.60538	-0.115734	-0.338689	-1.60538	-1.72111	-1.94407	0.115734	1.72111	-0.222955	0.338689	1.94407	0.222955
Gm13807	-0.312397	-0.258588	-0.361111	0.312397	0.0538093	-0.0487146	0.258588	-0.0538093	-0.102524	0.361111	0.0487146	0.102524
Mill1	-0.821113	2.36169	-0.0504033	0.821113	3.18281	0.77071	-2.36169	-3.18281	-2.4121	0.0504033	-0.77071	2.4121
Lbx2	1.03642	0.577171	1.26354	-1.03642	-0.459254	0.227114	-0.577171	0.459254	0.686368	-1.26354	-0.227114	-0.686368
Dysf	0.557236	-0.715944	1.15242	-0.557236	-1.27318	0.595181	0.715944	1.27318	1.86836	-1.15242	-0.595181	-1.86836
Cdnf	5.99428	0.0403879	0.803079	-5.99428	-5.95389	-5.1912	-0.0403879	5.95389	0.762691	-0.803079	5.1912	-0.762691
1700019D03Rik	-1.72882	-1.02151	-2.30396	1.72882	0.707309	-0.575141	1.02151	-0.707309	-1.28245	2.30396	0.575141	1.28245
Wee2	0.713471	0.679777	0.737651	-0.713471	-0.0336932	0.0241807	-0.679777	0.0336932	0.0578739	-0.737651	-0.0241807	-0.0578739
Sh2d4b	0.0223306	-1.16318	1.21852	-0.0223306	-1.18551	1.19619	1.16318	1.18551	2.3817	-1.21852	-1.19619	-2.3817
Spata31d1a	0.76737	0.0309308	-0.675295	-0.76737	-0.736439	-1.44267	-0.0309308	0.736439	-0.706226	0.675295	1.44267	0.706226
Gpr68	0.0325176	0.67549	-1.04182	-0.0325176	0.642973	-1.07434	-0.67549	-0.642973	-1.71731	1.04182	1.07434	1.71731
Gm13944	-0.0117386	-1.01618	-1.29133	0.0117386	-1.00444	-1.27959	1.01618	1.00444	-0.275147	1.29133	1.27959	0.275147
Mir7236	0.528307	-0.343955	0.463734	-0.528307	-0.872262	-0.0645735	0.343955	0.872262	0.807689	-0.463734	0.0645735	-0.807689
Dytn	-0.767611	-1.51204	-0.906996	0.767611	-0.744426	-0.139385	1.51204	0.744426	0.605041	0.906996	0.139385	-0.605041
Bhlhe41	1.13361	0.978383	1.16401	-1.13361	-0.155224	0.030406	-0.978383	0.155224	0.18563	-1.16401	-0.030406	-0.18563
Gpr82	0.482347	3.72129	4.14791	-0.482347	3.23895	3.66556	-3.72129	-3.23895	0.426612	-4.14791	-3.66556	-0.426612
Ctu1	0.00178762	0.608015	0.400864	-0.00178762	0.606227	0.399077	-0.608015	-0.606227	-0.20715	-0.400864	-0.399077	0.20715
Wfdc11	0.167538	0.116713	1.4388	-0.167538	-0.0508251	1.27127	-0.116713	0.0508251	1.32209	-1.4388	-1.27127	-1.32209
Tgif2lx1	0.269178	-2.65019	-2.48944	-0.269178	-2.91937	-2.75861	2.65019	2.91937	0.160758	2.48944	2.75861	-0.160758
Spata31d1d	-0.108635	0.180255	0.32398	0.108635	0.28889	0.432616	-0.180255	-0.28889	0.143725	-0.32398	-0.432616	-0.143725
5830418P13Rik	0.408427	-0.60821	-0.0735998	-0.408427	-1.01664	-0.482027	0.60821	1.01664	0.534611	0.0735998	0.482027	-0.534611
Prdx1	2.9058	0.935188	3.96845	-2.9058	-1.97061	1.06265	-0.935188	1.97061	3.03327	-3.96845	-1.06265	-3.03327
Rhox7a	-0.504841	-1.17417	0.918439	0.504841	-0.669332	1.42328	1.17417	0.669332	2.09261	-0.918439	-1.42328	-2.09261
Tgm1	0.748714	-0.216126	0.844337	-0.748714	-0.96484	0.0956231	0.216126	0.96484	1.06046	-0.844337	-0.0956231	-1.06046
Anapc4	4.89494	0.461951	3.71259	-4.89494	-4.43298	-1.18234	-0.461951	4.43298	3.25064	-3.71259	1.18234	-3.25064
Spata33	1.32139	1.22531	2.53181	-1.32139	-0.0960766	1.21042	-1.22531	0.0960766	1.3065	-2.53181	-1.21042	-1.3065
Cdr2l	-0.307461	-0.353502	1.71123	0.307461	-0.0460414	2.01869	0.353502	0.0460414	2.06473	-1.71123	-2.01869	-2.06473
Pcdhb10	-0.654969	-0.494603	-0.737016	0.654969	0.160366	-0.0820466	0.494603	-0.160366	-0.242412	0.737016	0.0820466	0.242412
Prdx3	0.0555984	3.4932	0.648134	-0.0555984	3.4376	0.592535	-3.4932	-3.4376	-2.84507	-0.648134	-0.592535	2.84507
Sh3bgrl3	-0.0030122	0.299309	-0.573306	0.0030122	0.302321	-0.570293	-0.299309	-0.302321	-0.872614	0.573306	0.570293	0.872614
Tgm3	1.02041	-0.550263	-0.711951	-1.02041	-1.57067	-1.73236	0.550263	1.57067	-0.161688	0.711951	1.73236	0.161688
Dzip3	5.7746	-0.028918	5.73724	-5.7746	-5.80352	-0.0373628	0.028918	5.80352	5.76615	-5.73724	0.0373628	-5.76615
Sh3bp1	0.889973	0.205062	-1.34655	-0.889973	-0.684912	-2.23653	-0.205062	0.684912	-1.55162	1.34655	2.23653	1.55162
Ang2	0.726414	-2.50148	-3.2369	-0.726414	-3.2279	-3.96331	2.50148	3.2279	-0.735418	3.2369	3.96331	0.735418
Pcdhb14	-0.646281	-0.627347	-0.85545	0.646281	0.0189337	-0.209169	0.627347	-0.0189337	-0.228103	0.85545	0.209169	0.228103
Gprasp1	-0.781902	-0.749507	1.54806	0.781902	0.0323947	2.32997	0.749507	-0.0323947	2.29757	-1.54806	-2.32997	-2.29757
Bicra	0.666413	-0.433802	0.213685	-0.666413	-1.10022	-0.452729	0.433802	1.10022	0.647487	-0.213685	0.452729	-0.647487
Nfic	-0.0667198	-0.204893	-0.179689	0.0667198	-0.138173	-0.11297	0.204893	0.138173	0.0252038	0.179689	0.11297	-0.0252038
Tgm7	-2.83849	-0.736013	-1.43746	2.83849	2.10248	1.40103	0.736013	-2.10248	-0.701446	1.43746	-1.40103	0.701446
Ang5	-2.22496	-1.08633	-3.25247	2.22496	1.13863	-1.02751	1.08633	-1.13863	-2.16614	3.25247	1.02751	2.16614
Bid	0.812293	-1.29156	0.66508	-0.812293	-2.10385	-0.147213	1.29156	2.10385	1.95664	-0.66508	0.147213	-1.95664
Ric1	0.227793	-1.29327	-0.493501	-0.227793	-1.52106	-0.721294	1.29327	1.52106	0.799767	0.493501	0.721294	-0.799767
Pcdhb19	1.40534	1.46181	1.33582	-1.40534	0.0564693	-0.0695241	-1.46181	-0.0564693	-0.125993	-1.33582	0.0695241	0.125993
Wfdc3	2.12553	-0.0497088	1.78651	-2.12553	-2.17524	-0.339018	0.0497088	2.17524	1.83622	-1.78651	0.339018	-1.83622
Lce1l	-2.15817	-1.48502	-1.76709	2.15817	0.673155	0.391077	1.48502	-0.673155	-0.282078	1.76709	-0.391077	0.282078
Olfr170	1.96833	-0.00651517	-0.0653873	-1.96833	-1.97484	-2.03372	0.00651517	1.97484	-0.0588722	0.0653873	2.03372	0.0588722
Gprc5d	-0.955477	0.64659	-2.26921	0.955477	1.60207	-1.31373	-0.64659	-1.60207	-2.9158	2.26921	1.31373	2.9158
Cdx4	-3.04426	-0.993282	-0.608156	3.04426	2.05097	2.4361	0.993282	-2.05097	0.385125	0.608156	-2.4361	-0.385125
Olfr171	-1.02062	0.326883	0.148893	1.02062	1.3475	1.16951	-0.326883	-1.3475	-0.17799	-0.148893	-1.16951	0.17799
Fcho1	1.23904	0.88265	0.62414	-1.23904	-0.356387	-0.614897	-0.88265	0.356387	-0.25851	-0.62414	0.614897	0.25851
Gm14207	0.656609	1.4651	0.680993	-0.656609	0.808489	0.0243842	-1.4651	-0.808489	-0.784105	-0.680993	-0.0243842	0.784105
Mir760	0.836098	0.488327	1.23119	-0.836098	-0.34777	0.395087	-0.488327	0.34777	0.742858	-1.23119	-0.395087	-0.742858
Birc2	1.73757	-1.32632	3.95237	-1.73757	-3.06388	2.2148	1.32632	3.06388	5.27868	-3.95237	-2.2148	-5.27868
Wfdc9	0.0490301	0.651484	0.0342039	-0.0490301	0.602454	-0.0148262	-0.651484	-0.602454	-0.61728	-0.0342039	0.0148262	0.61728
Ikbke	1.01332	2.14133	0.0835863	-1.01332	1.12801	-0.929734	-2.14133	-1.12801	-2.05774	-0.0835863	0.929734	2.05774
Gm14322	1.47537	0.114986	-1.95716	-1.47537	-1.36038	-3.43253	-0.114986	1.36038	-2.07215	1.95716	3.43253	2.07215
Mir105	-0.449141	-0.915204	-3.49046	0.449141	-0.466063	-3.04132	0.915204	0.466063	-2.57526	3.49046	3.04132	2.57526
Fcnb	-0.515105	-0.512018	-3.33732	0.515105	0.00308684	-2.82222	0.512018	-0.00308684	-2.8253	3.33732	2.82222	2.8253
Nfs1	1.12202	0.00544896	1.26038	-1.12202	-1.11657	0.138356	-0.00544896	1.11657	1.25493	-1.26038	-0.138356	-1.25493
Pcdhb9	-1.53707	0.511631	-0.781963	1.53707	2.0487	0.755105	-0.511631	-2.0487	-1.29359	0.781963	-0.755105	1.29359
Wif1	2.90149	2.01202	4.0902	-2.90149	-0.889471	1.18871	-2.01202	0.889471	2.07818	-4.0902	-1.18871	-2.07818
Ceacam14	-1.04258	-0.213806	-0.418137	1.04258	0.828773	0.624442	0.213806	-0.828773	-0.204331	0.418137	-0.624442	0.204331
Blk	-2.1462	-0.792919	-4.37839	2.1462	1.35328	-2.23219	0.792919	-1.35328	-3.58547	4.37839	2.23219	3.58547
Gpt	0.248122	-0.473009	-0.318894	-0.248122	-0.721131	-0.567016	0.473009	0.721131	0.154115	0.318894	0.567016	-0.154115
Spdef	-0.602499	0.0649675	-1.0159	0.602499	0.667466	-0.413403	-0.0649675	-0.667466	-1.08087	1.0159	0.413403	1.08087
Fcrlb	2.36158	0.0906467	1.74041	-2.36158	-2.27093	-0.621167	-0.0906467	2.27093	1.64976	-1.74041	0.621167	-1.64976
Ceacam2	-0.605256	-0.668989	-0.90819	0.605256	-0.0637332	-0.302934	0.668989	0.0637332	-0.239201	0.90819	0.302934	0.239201
Sh3tc2	1.46281	0.61251	1.4885	-1.46281	-0.850301	0.025685	-0.61251	0.850301	0.875986	-1.4885	-0.025685	-0.875986
Gm14461	0.202576	0.0910205	0.781002	-0.202576	-0.111555	0.578427	-0.0910205	0.111555	0.689982	-0.781002	-0.578427	-0.689982
Ngb	-1.20559	0.122084	-1.12788	1.20559	1.32768	0.0777145	-0.122084	-1.32768	-1.24996	1.12788	-0.0777145	1.24996
Fdft1	2.89845	-1.67501	1.67654	-2.89845	-4.57345	-1.2219	1.67501	4.57345	3.35155	-1.67654	1.2219	-3.35155
Rims2	1.97941	-0.417054	1.31456	-1.97941	-2.39646	-0.664847	0.417054	2.39646	1.73162	-1.31456	0.664847	-1.73162
Olfr190	1.37665	0.412144	2.37388	-1.37665	-0.964505	0.997231	-0.412144	0.964505	1.96174	-2.37388	-0.997231	-1.96174
Prickle4	1.98794	0.241425	2.67827	-1.98794	-1.74652	0.690329	-0.241425	1.74652	2.43685	-2.67827	-0.690329	-2.43685
Shank1	-0.591647	-0.761824	0.199703	0.591647	-0.170177	0.791351	0.761824	0.170177	0.961528	-0.199703	-0.791351	-0.961528
Rims4	0.353056	1.04564	0.51474	-0.353056	0.692584	0.161684	-1.04564	-0.692584	-0.5309	-0.51474	-0.161684	0.5309
Mir1192	0.142792	0.131666	1.6105	-0.142792	-0.011126	1.46771	-0.131666	0.011126	1.47883	-1.6105	-1.46771	-1.47883
Ankef1	-0.845746	-1.90308	-1.97208	0.845746	-1.05733	-1.12633	1.90308	1.05733	-0.0689972	1.97208	1.12633	0.0689972
Il12rb1	0.121387	0.0466032	1.21993	-0.121387	-0.0747838	1.09854	-0.0466032	0.0747838	1.17333	-1.21993	-1.09854	-1.17333
Pcdhga8	1.75074	1.72283	2.79104	-1.75074	-0.0279148	1.0403	-1.72283	0.0279148	1.06821	-2.79104	-1.0403	-1.06821
Specc1l	1.10234	-0.555544	1.18761	-1.10234	-1.65789	0.0852605	0.555544	1.65789	1.74315	-1.18761	-0.0852605	-1.74315
1700025C18Rik	0.301012	-2.06374	-0.322274	-0.301012	-2.36475	-0.623286	2.06374	2.36475	1.74146	0.322274	0.623286	-1.74146
6430548M08Rik	0.655764	0.183141	0.0440158	-0.655764	-0.472623	-0.611748	-0.183141	0.472623	-0.139125	-0.0440158	0.611748	0.139125
Olfr194	0.799089	-2.37849	0.839748	-0.799089	-3.17758	0.040659	2.37849	3.17758	3.21823	-0.839748	-0.040659	-3.21823
Blvra	2.59821	-0.02159	1.815	-2.59821	-2.6198	-0.783207	0.02159	2.6198	1.83659	-1.815	0.783207	-1.83659
Fech	0.631582	0.0139032	0.00517792	-0.631582	-0.617679	-0.626404	-0.0139032	0.617679	-0.00872526	-0.00517792	0.626404	0.00872526
Shbg	0.351819	1.1308	2.13791	-0.351819	0.778977	1.7861	-1.1308	-0.778977	1.00712	-2.13791	-1.7861	-1.00712
Cebpe	0.572804	-0.307732	0.404618	-0.572804	-0.880536	-0.168186	0.307732	0.880536	0.712349	-0.404618	0.168186	-0.712349
Speer3	-3.29404	-0.0395311	-3.18797	3.29404	3.25451	0.106072	0.0395311	-3.25451	-3.14844	3.18797	-0.106072	3.14844
Fem1b	1.9156	0.753023	0.449616	-1.9156	-1.16258	-1.46599	-0.753023	1.16258	-0.303407	-0.449616	1.46599	0.303407
Cebpg	1.43731	1.44432	1.36602	-1.43731	0.00700295	-0.0712895	-1.44432	-0.00700295	-0.0782925	-1.36602	0.0712895	0.0782925
E2f2	1.64692	-0.16587	0.997286	-1.64692	-1.81279	-0.649636	0.16587	1.81279	1.16316	-0.997286	0.649636	-1.16316
6430571L13Rik	-1.42419	0.311728	0.629379	1.42419	1.73592	2.05357	-0.311728	-1.73592	0.317651	-0.629379	-2.05357	-0.317651
Prkab2	-0.471455	0.517727	0.770995	0.471455	0.989181	1.24245	-0.517727	-0.989181	0.253269	-0.770995	-1.24245	-0.253269
Fem1c	3.94496	-0.112811	3.99623	-3.94496	-4.05777	0.0512651	0.112811	4.05777	4.10904	-3.99623	-0.0512651	-4.10904
Wnt1	1.38162	-0.25924	0.971822	-1.38162	-1.64086	-0.409796	0.25924	1.64086	1.23106	-0.971822	0.409796	-1.23106
Speer4c	1.16186	0.330192	-0.0044895	-1.16186	-0.831672	-1.16635	-0.330192	0.831672	-0.334682	0.0044895	1.16635	0.334682
Lcp2	-0.474959	-2.55567	-3.23464	0.474959	-2.08071	-2.75968	2.55567	2.08071	-0.678969	3.23464	2.75968	0.678969
Wnt10a	4.62562	0.20173	2.12703	-4.62562	-4.42389	-2.49859	-0.20173	4.42389	1.9253	-2.12703	2.49859	-1.9253
E2f5	1.53885	0.834461	4.6494	-1.53885	-0.704389	3.11055	-0.834461	0.704389	3.81494	-4.6494	-3.11055	-3.81494
Themis2	1.3504	-0.0543754	1.03809	-1.3504	-1.40478	-0.312317	0.0543754	1.40478	1.09246	-1.03809	0.312317	-1.09246
Lct	-1.16173	-1.25644	-0.546119	1.16173	-0.0947056	0.615611	1.25644	0.0947056	0.710316	0.546119	-0.615611	-0.710316
6430710C18Rik	2.3953	0.661086	0.880874	-2.3953	-1.73422	-1.51443	-0.661086	1.73422	0.219789	-0.880874	1.51443	-0.219789
Mir124a-1	1.2586	2.45348	1.98414	-1.2586	1.19488	0.725532	-2.45348	-1.19488	-0.469345	-1.98414	-0.725532	0.469345
E2f7	-0.106785	-0.0077358	0.21199	0.106785	0.0990496	0.318775	0.0077358	-0.0990496	0.219725	-0.21199	-0.318775	-0.219725
Gm14851	-2.03563	-1.63259	-2.49994	2.03563	0.403043	-0.464314	1.63259	-0.403043	-0.867357	2.49994	0.464314	0.867357
Fer1l5	-0.971002	0.0358681	0.119212	0.971002	1.00687	1.09021	-0.0358681	-1.00687	0.0833437	-0.119212	-1.09021	-0.0833437
Fermt1	2.94405	2.56594	3.56655	-2.94405	-0.378108	0.622498	-2.56594	0.378108	1.00061	-3.56655	-0.622498	-1.00061
E330012B07Rik	-1.7164	0.984802	1.42004	1.7164	2.7012	3.13644	-0.984802	-2.7012	0.435238	-1.42004	-3.13644	-0.435238
Nhsl1	-1.75937	-0.881545	0.945094	1.75937	0.877821	2.70446	0.881545	-0.877821	1.82664	-0.945094	-2.70446	-1.82664
Mir7677	-1.8107	-0.333897	-0.68554	1.8107	1.4768	1.12516	0.333897	-1.4768	-0.351643	0.68554	-1.12516	0.351643
Prkar2a	1.51383	-0.0544091	-0.458881	-1.51383	-1.56824	-1.97271	0.0544091	1.56824	-0.404472	0.458881	1.97271	0.404472
Celf3	0.735559	0.596769	0.315709	-0.735559	-0.13879	-0.41985	-0.596769	0.13879	-0.28106	-0.315709	0.41985	0.28106
Cxcl5	-0.62166	-0.863705	-3.1471	0.62166	-0.242045	-2.52544	0.863705	0.242045	-2.2834	3.1471	2.52544	2.2834
Cxcl9	0.653738	0.0250388	0.673529	-0.653738	-0.6287	0.0197902	-0.0250388	0.6287	0.64849	-0.673529	-0.0197902	-0.64849
Prkca	-1.74812	-0.0793348	-1.07533	1.74812	1.66879	0.672788	0.0793348	-1.66879	-0.996	1.07533	-0.672788	0.996
Shisa5	-0.323544	0.416037	0.514803	0.323544	0.739581	0.838347	-0.416037	-0.739581	0.0987655	-0.514803	-0.838347	-0.0987655
Ankrd13c	4.24271	-1.18719	5.35286	-4.24271	-5.4299	1.11015	1.18719	5.4299	6.54004	-5.35286	-1.11015	-6.54004
Ldhc	-0.116133	-0.0953246	-0.504305	0.116133	0.0208083	-0.388172	0.0953246	-0.0208083	-0.40898	0.504305	0.388172	0.40898
Mir7680	0.127519	-0.620017	0.0519415	-0.127519	-0.747537	-0.0755776	0.620017	0.747537	0.671959	-0.0519415	0.0755776	-0.671959
Ripply1	1.4738	2.21994	1.85479	-1.4738	0.746137	0.380991	-2.21994	-0.746137	-0.365146	-1.85479	-0.380991	0.365146
Olfr208	0.465284	0.0699	0.0301477	-0.465284	-0.395384	-0.435136	-0.0699	0.395384	-0.0397523	-0.0301477	0.435136	0.0397523
Ankrd13d	1.97773	0.393986	0.504065	-1.97773	-1.58374	-1.47366	-0.393986	1.58374	0.110079	-0.504065	1.47366	-0.110079
Gm15114	1.22898	0.0561728	0.953216	-1.22898	-1.17281	-0.275763	-0.0561728	1.17281	0.897043	-0.953216	0.275763	-0.897043
Ankrd16	1.53116	-0.172491	2.4932	-1.53116	-1.70365	0.962035	0.172491	1.70365	2.66569	-2.4932	-0.962035	-2.66569
Mir7681	-0.760632	-0.61049	-0.478315	0.760632	0.150141	0.282316	0.61049	-0.150141	0.132175	0.478315	-0.282316	-0.132175
Prkcd	-0.65555	-1.8114	-0.631681	0.65555	-1.15585	0.0238693	1.8114	1.15585	1.17972	0.631681	-0.0238693	-1.17972
Nim1k	0.151241	0.311519	1.76026	-0.151241	0.160278	1.60902	-0.311519	-0.160278	1.44874	-1.76026	-1.60902	-1.44874
Prkce	-0.746307	-0.717638	-0.0532664	0.746307	0.0286692	0.693041	0.717638	-0.0286692	0.664372	0.0532664	-0.693041	-0.664372
Spem2	2.14255	0.868009	1.51856	-2.14255	-1.27454	-0.623999	-0.868009	1.27454	0.650546	-1.51856	0.623999	-0.650546
1700028J19Rik	-0.513083	0.251712	-0.48464	0.513083	0.764795	0.0284425	-0.251712	-0.764795	-0.736352	0.48464	-0.0284425	0.736352
Cxcr4	-0.812925	-0.842256	1.72714	0.812925	-0.0293309	2.54007	0.842256	0.0293309	2.5694	-1.72714	-2.54007	-2.5694
Ldlrad2	2.18485	1.00908	1.31808	-2.18485	-1.17577	-0.866768	-1.00908	1.17577	0.309	-1.31808	0.866768	-0.309
Cxcr5	0.611544	0.00760135	1.21667	-0.611544	-0.603942	0.605129	-0.00760135	0.603942	1.20907	-1.21667	-0.605129	-1.20907
Wnt8a	0.93408	-0.797113	1.21997	-0.93408	-1.73119	0.285892	0.797113	1.73119	2.01709	-1.21997	-0.285892	-2.01709
Rit2	-0.564505	-0.292675	-1.14514	0.564505	0.27183	-0.58064	0.292675	-0.27183	-0.85247	1.14514	0.58064	0.85247
Fezf2	1.93472	1.95409	2.67513	-1.93472	0.0193644	0.740403	-1.95409	-0.0193644	0.721038	-2.67513	-0.740403	-0.721038
Pcmtd2	0.269725	0.522176	0.502837	-0.269725	0.252451	0.233113	-0.522176	-0.252451	-0.0193383	-0.502837	-0.233113	0.0193383
Prkci	1.23613	2.17108	3.91599	-1.23613	0.934954	2.67986	-2.17108	-0.934954	1.7449	-3.91599	-2.67986	-1.7449
Shmt1	1.01571	-0.968184	0.53217	-1.01571	-1.98389	-0.483538	0.968184	1.98389	1.50035	-0.53217	0.483538	-1.50035
8030423J24Rik	5.10057	0.0681241	3.85985	-5.10057	-5.03244	-1.24071	-0.0681241	5.03244	3.79173	-3.85985	1.24071	-3.79173
Ankrd24	0.657561	-0.579261	0.373377	-0.657561	-1.23682	-0.284183	0.579261	1.23682	0.952638	-0.373377	0.284183	-0.952638
Shmt2	0.782445	0.103901	0.94085	-0.782445	-0.678543	0.158405	-0.103901	0.678543	0.836948	-0.94085	-0.158405	-0.836948
Rlbp1	-0.0877542	0.025517	-0.408197	0.0877542	0.113271	-0.320443	-0.025517	-0.113271	-0.433714	0.408197	0.320443	0.433714
Thrsp	4.42872	0.924309	4.81114	-4.42872	-3.50441	0.382419	-0.924309	3.50441	3.88683	-4.81114	-0.382419	-3.88683
Cxxc4	-0.508965	-0.503001	0.242309	0.508965	0.00596439	0.751274	0.503001	-0.00596439	0.74531	-0.242309	-0.751274	-0.74531
Cenpb	-1.79181	-1.04765	0.301291	1.79181	0.744153	2.0931	1.04765	-0.744153	1.34895	-0.301291	-2.0931	-1.34895
Nipa1	2.46414	-1.98828	-1.41087	-2.46414	-4.45242	-3.87501	1.98828	4.45242	0.57741	1.41087	3.87501	-0.57741
E4f1	2.70392	0.693815	2.59552	-2.70392	-2.0101	-0.108402	-0.693815	2.0101	1.9017	-2.59552	0.108402	-1.9017
Il1f10	-0.397127	0.419542	0.558456	0.397127	0.816668	0.955582	-0.419542	-0.816668	0.138914	-0.558456	-0.955582	-0.138914
Leap2	2.98632	0.893636	3.78668	-2.98632	-2.09268	0.800365	-0.893636	2.09268	2.89305	-3.78668	-0.800365	-2.89305
Cyb561	-0.653747	-1.05508	-0.0907396	0.653747	-0.401332	0.563008	1.05508	0.401332	0.964339	0.0907396	-0.563008	-0.964339
1700029H14Rik	3.37283	0.744714	0.4879	-3.37283	-2.62812	-2.88493	-0.744714	2.62812	-0.256814	-0.4879	2.88493	0.256814
Ankrd29	-0.434555	-0.850597	-2.2743	0.434555	-0.416042	-1.83975	0.850597	0.416042	-1.42371	2.2743	1.83975	1.42371
Bnc1	-2.71006	-2.14204	-4.94065	2.71006	0.568025	-2.23059	2.14204	-0.568025	-2.79862	4.94065	2.23059	2.79862
E530011L22Rik	1.42657	0.0683781	2.02704	-1.42657	-1.35819	0.600469	-0.0683781	1.35819	1.95866	-2.02704	-0.600469	-1.95866
Rln3	2.55187	-0.165971	0.0745565	-2.55187	-2.71784	-2.47732	0.165971	2.71784	0.240528	-0.0745565	2.47732	-0.240528
Thsd7b	0.200427	-1.58532	-0.439941	-0.200427	-1.78574	-0.640368	1.58532	1.78574	1.14538	0.439941	0.640368	-1.14538
Gria3	2.14204	2.72328	2.35859	-2.14204	0.581239	0.216549	-2.72328	-0.581239	-0.36469	-2.35859	-0.216549	0.36469
Mir130b	1.21315	1.19267	1.98204	-1.21315	-0.0204812	0.768884	-1.19267	0.0204812	0.789366	-1.98204	-0.768884	-0.789366
Prkg1	-2.60569	0.0136364	-3.09823	2.60569	2.61932	-0.492545	-0.0136364	-2.61932	-3.11187	3.09823	0.492545	3.11187
1700029M20Rik	-1.63611	-0.500894	-1.4591	1.63611	1.13521	0.177001	0.500894	-1.13521	-0.958211	1.4591	-0.177001	0.958211
Mir132	0.500674	-0.228482	1.8941	-0.500674	-0.729156	1.39343	0.228482	0.729156	2.12258	-1.8941	-1.39343	-2.12258
Thumpd3	2.34748	-0.428243	1.21891	-2.34748	-2.77572	-1.12857	0.428243	2.77572	1.64715	-1.21891	1.12857	-1.64715
8430431K14Rik	-2.78991	-0.133162	-0.675363	2.78991	2.65675	2.11455	0.133162	-2.65675	-0.542202	0.675363	-2.11455	0.542202
Siae	0.48758	0.0735226	0.851333	-0.48758	-0.414057	0.363753	-0.0735226	0.414057	0.77781	-0.851333	-0.363753	-0.77781
Il1rap	0.201081	0.612342	-0.121052	-0.201081	0.411261	-0.322133	-0.612342	-0.411261	-0.733394	0.121052	0.322133	0.733394
Prkrip1	-0.0682183	0.845345	1.51411	0.0682183	0.913564	1.58233	-0.845345	-0.913564	0.668768	-1.51411	-1.58233	-0.668768
Mir133b	0.317025	-0.462643	0.421301	-0.317025	-0.779668	0.104277	0.462643	0.779668	0.883944	-0.421301	-0.104277	-0.883944
Mir133c	-5.92992	0.35254	-2.02565	5.92992	6.28246	3.90427	-0.35254	-6.28246	-2.37819	2.02565	-3.90427	2.37819
Ear7	-0.789108	-0.873254	-1.87695	0.789108	-0.0841453	-1.08784	0.873254	0.0841453	-1.00369	1.87695	1.08784	1.00369
Prl	0.66083	0.376619	0.31406	-0.66083	-0.284211	-0.34677	-0.376619	0.284211	-0.0625594	-0.31406	0.34677	0.0625594
Pcsk1n	0.157703	0.215959	1.74532	-0.157703	0.0582568	1.58761	-0.215959	-0.0582568	1.52936	-1.74532	-1.58761	-1.52936
Mir134	-0.819079	-0.446284	-1.64784	0.819079	0.372795	-0.828764	0.446284	-0.372795	-1.20156	1.64784	0.828764	1.20156
1700030F18Rik	0.260012	-0.666968	-0.64757	-0.260012	-0.92698	-0.907581	0.666968	0.92698	0.0193985	0.64757	0.907581	-0.0193985
Cenpq	-1.92504	-1.99677	-0.796788	1.92504	-0.0717298	1.12825	1.99677	0.0717298	1.19998	0.796788	-1.12825	-1.19998
Mir135a-1	0.602694	-0.687385	-1.20172	-0.602694	-1.29008	-1.80442	0.687385	1.29008	-0.514339	1.20172	1.80442	0.514339
Prl2b1	-1.46742	0.572162	0.700342	1.46742	2.03958	2.16776	-0.572162	-2.03958	0.12818	-0.700342	-2.16776	-0.12818
Leng8	-1.95006	-1.51602	0.561775	1.95006	0.434037	2.51183	1.51602	-0.434037	2.0778	-0.561775	-2.51183	-2.0778
Rmst	2.32198	-0.0841521	-0.850893	-2.32198	-2.40613	-3.17287	0.0841521	2.40613	-0.766741	0.850893	3.17287	0.766741
Fgf13	0.32414	0.446156	1.13529	-0.32414	0.122016	0.811151	-0.446156	-0.122016	0.689135	-1.13529	-0.811151	-0.689135
Ticam1	1.9254	0.444322	1.2127	-1.9254	-1.48108	-0.712698	-0.444322	1.48108	0.768379	-1.2127	0.712698	-0.768379
Ebf3	-0.73738	0.166485	-0.026799	0.73738	0.903866	0.710581	-0.166485	-0.903866	-0.193284	0.026799	-0.710581	0.193284
Sigirr	0.1309	0.160683	-0.671031	-0.1309	0.0297834	-0.801931	-0.160683	-0.0297834	-0.831715	0.671031	0.801931	0.831715
Mir8100	-0.172447	1.18114	-2.58557	0.172447	1.35359	-2.41312	-1.18114	-1.35359	-3.76671	2.58557	2.41312	3.76671
Pcsk5	-0.990649	-0.805249	-0.774498	0.990649	0.1854	0.216151	0.805249	-0.1854	0.0307505	0.774498	-0.216151	-0.0307505
9030624G23Rik	0.924955	0.196139	0.856752	-0.924955	-0.728815	-0.0682027	-0.196139	0.728815	0.660612	-0.856752	0.0682027	-0.660612
Cybb	-0.191801	1.28323	0.653098	0.191801	1.47503	0.844899	-1.28323	-1.47503	-0.630128	-0.653098	-0.844899	0.630128
Lep	0.626287	-2.27627	0.883734	-0.626287	-2.90256	0.257447	2.27627	2.90256	3.16001	-0.883734	-0.257447	-3.16001
Nkain2	0.111259	0.551879	1.05652	-0.111259	0.44062	0.945263	-0.551879	-0.44062	0.504643	-1.05652	-0.945263	-0.504643
Lepr	0.547593	0.37212	0.225533	-0.547593	-0.175474	-0.32206	-0.37212	0.175474	-0.146586	-0.225533	0.32206	0.146586
Siglec15	-1.73095	-0.142816	-0.106319	1.73095	1.58813	1.62463	0.142816	-1.58813	0.0364973	0.106319	-1.62463	-0.0364973
Cep104	-0.157224	-0.216621	-0.684698	0.157224	-0.0593966	-0.527474	0.216621	0.0593966	-0.468077	0.684698	0.527474	0.468077
Gm15645	1.55912	0.592214	0.0331903	-1.55912	-0.966906	-1.52593	-0.592214	0.966906	-0.559024	-0.0331903	1.52593	0.559024
Il21	0.196434	0.384189	0.96215	-0.196434	0.187755	0.765716	-0.384189	-0.187755	0.577961	-0.96215	-0.765716	-0.577961
9130011E15Rik	0.00429498	-0.711446	-0.38045	-0.00429498	-0.715741	-0.384745	0.711446	0.715741	0.330996	0.38045	0.384745	-0.330996
Prl3c1	-1.08351	-1.01147	-2.03737	1.08351	0.0720374	-0.953864	1.01147	-0.0720374	-1.0259	2.03737	0.953864	1.0259
Gm15694	0.772186	-0.558776	1.25398	-0.772186	-1.33096	0.48179	0.558776	1.33096	1.81275	-1.25398	-0.48179	-1.81275
Grin3a	2.19771	2.12933	2.95668	-2.19771	-0.0683767	0.758972	-2.12933	0.0683767	0.827349	-2.95668	-0.758972	-0.827349
9130015L21Rik	0.613256	0.629418	-1.39727	-0.613256	0.0161613	-2.01052	-0.629418	-0.0161613	-2.02669	1.39727	2.01052	2.02669
Nkd2	1.62747	-1.07007	2.92844	-1.62747	-2.69754	1.30097	1.07007	2.69754	3.99851	-2.92844	-1.30097	-3.99851
Tigd3	1.28825	0.628253	0.13155	-1.28825	-0.659996	-1.1567	-0.628253	0.659996	-0.496703	-0.13155	1.1567	0.496703
Olfr257	0.715512	0.99971	0.0496952	-0.715512	0.284198	-0.665817	-0.99971	-0.284198	-0.950015	-0.0496952	0.665817	0.950015
1700034E13Rik	0.884535	0.0710279	0.190798	-0.884535	-0.813507	-0.693737	-0.0710279	0.813507	0.119771	-0.190798	0.693737	-0.119771
Mir142b	-0.198329	0.673927	0.0372189	0.198329	0.872256	0.235548	-0.673927	-0.872256	-0.636708	-0.0372189	-0.235548	0.636708
Grin3b	0.251733	-0.107517	-0.584505	-0.251733	-0.35925	-0.836239	0.107517	0.35925	-0.476989	0.584505	0.836239	0.476989
Il22ra2	-0.718643	0.744569	0.088519	0.718643	1.46321	0.807162	-0.744569	-1.46321	-0.65605	-0.088519	-0.807162	0.65605
Rnase6	0.0468035	1.69544	-0.361251	-0.0468035	1.64863	-0.408055	-1.69544	-1.64863	-2.05669	0.361251	0.408055	2.05669
Olfr259	-0.49278	0.901676	-3.56142	0.49278	1.39446	-3.06864	-0.901676	-1.39446	-4.46309	3.56142	3.06864	4.46309
Sik2	2.65245	0.862149	0.494047	-2.65245	-1.7903	-2.1584	-0.862149	1.7903	-0.368103	-0.494047	2.1584	0.368103
Xdh	0.361566	0.9091	0.673049	-0.361566	0.547534	0.311484	-0.9091	-0.547534	-0.23605	-0.673049	-0.311484	0.23605
Tigd5	1.37038	-0.134307	2.35594	-1.37038	-1.50469	0.985554	0.134307	1.50469	2.49024	-2.35594	-0.985554	-2.49024
Ecel1	1.01197	0.0311029	0.0329461	-1.01197	-0.980872	-0.979029	-0.0311029	0.980872	0.00184316	-0.0329461	0.979029	-0.00184316
Cep135	0.854991	0.116374	1.31467	-0.854991	-0.738617	0.459677	-0.116374	0.738617	1.19829	-1.31467	-0.459677	-1.19829
Spink8	0.526899	-0.0765138	-0.8914	-0.526899	-0.603413	-1.4183	0.0765138	0.603413	-0.814886	0.8914	1.4183	0.814886
Cym	-0.688663	1.00704	0.0704209	0.688663	1.69571	0.759084	-1.00704	-1.69571	-0.936622	-0.0704209	-0.759084	0.936622
1700034K08Rik	-0.0226158	-0.410795	-3.18949	0.0226158	-0.38818	-3.16687	0.410795	0.38818	-2.77869	3.18949	3.16687	2.77869
Xist	-3.2331	-5.4307	-4.54109	3.2331	-2.1976	-1.30798	5.4307	2.1976	0.889618	4.54109	1.30798	-0.889618
9130221F21Rik	0.932337	0.800858	0.984202	-0.932337	-0.13148	0.0518643	-0.800858	0.13148	0.183344	-0.984202	-0.0518643	-0.183344
Cyp11b2	0.45129	0.0241549	-1.80038	-0.45129	-0.427135	-2.25167	-0.0241549	0.427135	-1.82454	1.80038	2.25167	1.82454
Il2rb	-0.064966	0.151532	-0.448073	0.064966	0.216499	-0.383106	-0.151532	-0.216499	-0.599605	0.448073	0.383106	0.599605
Il2rg	-1.72132	-1.69107	0.751015	1.72132	0.0302449	2.47233	1.69107	-0.0302449	2.44209	-0.751015	-2.47233	-2.44209
9130227L01Rik	0.578026	1.39868	0.780712	-0.578026	0.820652	0.202686	-1.39868	-0.820652	-0.617966	-0.780712	-0.202686	0.617966
Lgals8	-1.33204	1.27477	2.0744	1.33204	2.6068	3.40644	-1.27477	-2.6068	0.799639	-2.0744	-3.40644	-0.799639
Nkx2-3	-0.140782	2.07458	2.21365	0.140782	2.21536	2.35443	-2.07458	-2.21536	0.139073	-2.21365	-2.35443	-0.139073
Xkr7	2.37202	1.9928	1.23402	-2.37202	-0.379226	-1.13801	-1.9928	0.379226	-0.758781	-1.23402	1.13801	0.758781
Cyp1a2	-0.968472	-0.590254	0.0737679	0.968472	0.378218	1.04224	0.590254	-0.378218	0.664022	-0.0737679	-1.04224	-0.664022
Mir152	-0.344555	-0.305218	-0.131846	0.344555	0.0393367	0.212708	0.305218	-0.0393367	0.173372	0.131846	-0.212708	-0.173372
Timm21	3.71588	0.933538	1.06274	-3.71588	-2.78234	-2.65313	-0.933538	2.78234	0.129204	-1.06274	2.65313	-0.129204
1700041C23Rik	-0.4288	-0.252743	0.487427	0.4288	0.176057	0.916227	0.252743	-0.176057	0.74017	-0.487427	-0.916227	-0.74017
Ecscr	1.69506	0.165253	0.456208	-1.69506	-1.5298	-1.23885	-0.165253	1.5298	0.290956	-0.456208	1.23885	-0.290956
Sipa1l2	-0.215667	-1.94711	-0.602534	0.215667	-1.73145	-0.386867	1.94711	1.73145	1.34458	0.602534	0.386867	-1.34458
Lgi1	0.655425	3.63101	-0.0245923	-0.655425	2.97558	-0.680017	-3.63101	-2.97558	-3.6556	0.0245923	0.680017	3.6556
Il33	0.649254	0.391246	1.12759	-0.649254	-0.258008	0.478339	-0.391246	0.258008	0.736347	-1.12759	-0.478339	-0.736347
Il34	4.02624	0.794626	2.46878	-4.02624	-3.23162	-1.55746	-0.794626	3.23162	1.67416	-2.46878	1.55746	-1.67416
Spns1	0.972894	-0.000786176	-0.0222398	-0.972894	-0.97368	-0.995134	0.000786176	0.97368	-0.0214536	0.0222398	0.995134	0.0214536
Lgi3	2.97227	0.528953	1.40277	-2.97227	-2.44331	-1.5695	-0.528953	2.44331	0.873813	-1.40277	1.5695	-0.873813
Il4	2.94996	1.4774	1.37794	-2.94996	-1.47255	-1.57201	-1.4774	1.47255	-0.0994601	-1.37794	1.57201	0.0994601
1700042O10Rik	-2.33027	-1.78323	-1.19792	2.33027	0.547047	1.13235	1.78323	-0.547047	0.585302	1.19792	-1.13235	-0.585302
Timm8a1	-2.68695	-4.3456	-4.46677	2.68695	-1.65865	-1.77981	4.3456	1.65865	-0.121163	4.46677	1.77981	0.121163
Rnf113a1	2.74725	2.30482	1.81925	-2.74725	-0.442432	-0.928	-2.30482	0.442432	-0.485569	-1.81925	0.928	0.485569
Cep55	-1.48583	0.542539	-0.203068	1.48583	2.02837	1.28276	-0.542539	-2.02837	-0.745607	0.203068	-1.28276	0.745607
Grm7	0.560449	1.28048	1.06109	-0.560449	0.720028	0.500643	-1.28048	-0.720028	-0.219385	-1.06109	-0.500643	0.219385
Pdcl2	1.96236	1.98407	2.25477	-1.96236	0.0217117	0.29241	-1.98407	-0.0217117	0.270698	-2.25477	-0.29241	-0.270698
Bpnt1	1.69016	0.274344	3.73283	-1.69016	-1.41582	2.04267	-0.274344	1.41582	3.45849	-3.73283	-2.04267	-3.45849
Cyp26c1	-2.72895	-0.119797	-0.709435	2.72895	2.60915	2.01952	0.119797	-2.60915	-0.589638	0.709435	-2.01952	0.589638
1700044K03Rik	-0.286972	-0.011248	0.621989	0.286972	0.275724	0.908961	0.011248	-0.275724	0.633237	-0.621989	-0.908961	-0.633237
1700045H11Rik	0.0694068	-0.591115	0.552504	-0.0694068	-0.660522	0.483097	0.591115	0.660522	1.14362	-0.552504	-0.483097	-1.14362
Lgr6	-0.416763	-1.11242	-0.200313	0.416763	-0.695658	0.21645	1.11242	0.695658	0.912108	0.200313	-0.21645	-0.912108
Prm1	-0.701836	-1.15084	-1.0845	0.701836	-0.449005	-0.382661	1.15084	0.449005	0.0663432	1.0845	0.382661	-0.0663432
Gm16157	0.761543	0.206514	1.87643	-0.761543	-0.555029	1.11489	-0.206514	0.555029	1.66992	-1.87643	-1.11489	-1.66992
1700046C09Rik	0.0219788	-0.0516427	0.680133	-0.0219788	-0.0736215	0.658154	0.0516427	0.0736215	0.731776	-0.680133	-0.658154	-0.731776
Xndc1	2.96499	-0.631897	0.626297	-2.96499	-3.59689	-2.33869	0.631897	3.59689	1.25819	-0.626297	2.33869	-1.25819
Prmt1	2.23837	0.774254	1.49764	-2.23837	-1.46412	-0.740733	-0.774254	1.46412	0.723384	-1.49764	0.740733	-0.723384
Pde1a	0.590437	-0.734431	-1.41549	-0.590437	-1.32487	-2.00593	0.734431	1.32487	-0.68106	1.41549	2.00593	0.68106
Spon1	-1.9543	0.138676	-3.22094	1.9543	2.09298	-1.26664	-0.138676	-2.09298	-3.35962	3.22094	1.26664	3.35962
Eddm3b	-0.315591	0.42421	-1.56531	0.315591	0.7398	-1.24972	-0.42421	-0.7398	-1.98952	1.56531	1.24972	1.98952
Mir883b	-1.16322	-1.15289	-0.358504	1.16322	0.010326	0.804712	1.15289	-0.010326	0.794386	0.358504	-0.804712	-0.794386
Mir181d	-1.58843	1.57489	-0.867929	1.58843	3.16332	0.720504	-1.57489	-3.16332	-2.44282	0.867929	-0.720504	2.44282
Mir9-1	-1.20578	-0.627456	-0.346396	1.20578	0.578321	0.85938	0.627456	-0.578321	0.28106	0.346396	-0.85938	-0.28106
1700047E10Rik	-0.646148	0.941732	-0.101116	0.646148	1.58788	0.545032	-0.941732	-1.58788	-1.04285	0.101116	-0.545032	1.04285
Prmt3	3.72484	2.31309	3.4281	-3.72484	-1.41174	-0.296733	-2.31309	1.41174	1.11501	-3.4281	0.296733	-1.11501
Mir182	0.349488	0.187088	-0.680862	-0.349488	-0.1624	-1.03035	-0.187088	0.1624	-0.86795	0.680862	1.03035	0.86795
Edem1	0.574683	1.48878	-0.728644	-0.574683	0.914099	-1.30333	-1.48878	-0.914099	-2.21742	0.728644	1.30333	2.21742
Olfr292	-2.74485	-3.11524	-0.142657	2.74485	-0.370387	2.6022	3.11524	0.370387	2.97258	0.142657	-2.6022	-2.97258
Spop	0.284058	0.289942	0.989406	-0.284058	0.00588415	0.705347	-0.289942	-0.00588415	0.699463	-0.989406	-0.705347	-0.699463
Mir92-1	2.68651	-0.0699173	3.28989	-2.68651	-2.75643	0.603377	0.0699173	2.75643	3.35981	-3.28989	-0.603377	-3.35981
Cyp2b10	-1.91701	0.00265353	-0.308362	1.91701	1.91967	1.60865	-0.00265353	-1.91967	-0.311015	0.308362	-1.60865	0.311015
Cep83	0.163927	0.189995	-0.511456	-0.163927	0.0260679	-0.675383	-0.189995	-0.0260679	-0.701451	0.511456	0.675383	0.701451
Mir92b	1.17142	-0.497796	0.583339	-1.17142	-1.66921	-0.588078	0.497796	1.66921	1.08114	-0.583339	0.588078	-1.08114
Pde3b	0.222789	0.146998	-0.0151085	-0.222789	-0.0757913	-0.237897	-0.146998	0.0757913	-0.162106	0.0151085	0.237897	0.162106
Gm16325	0.0636412	-0.424615	-1.0438	-0.0636412	-0.488256	-1.10744	0.424615	0.488256	-0.619182	1.0438	1.10744	0.619182
Ildr1	-0.338772	-0.140968	-0.458816	0.338772	0.197805	-0.120044	0.140968	-0.197805	-0.317848	0.458816	0.120044	0.317848
Cep89	-1.47892	1.08041	0.195463	1.47892	2.55933	1.67439	-1.08041	-2.55933	-0.884947	-0.195463	-1.67439	0.884947
Lhfpl5	0.250688	-1.45275	0.944698	-0.250688	-1.70344	0.69401	1.45275	1.70344	2.39745	-0.944698	-0.69401	-2.39745
Fhl2	-1.73299	0.294781	-1.08847	1.73299	2.02777	0.644521	-0.294781	-2.02777	-1.38325	1.08847	-0.644521	1.38325
Olfr299	5.71073	0.284977	0.55539	-5.71073	-5.42576	-5.15534	-0.284977	5.42576	0.270413	-0.55539	5.15534	-0.270413
Cyp2c23	0.747052	1.07345	-0.25075	-0.747052	0.326396	-0.997801	-1.07345	-0.326396	-1.3242	0.25075	0.997801	1.3242
Cep97	1.84924	0.698351	0.226212	-1.84924	-1.15088	-1.62302	-0.698351	1.15088	-0.472139	-0.226212	1.62302	0.472139
Olfr29-ps1	-1.93133	-0.765403	-3.16242	1.93133	1.16592	-1.2311	0.765403	-1.16592	-2.39702	3.16242	1.2311	2.39702
Lhx1	0.151795	0.691477	-1.0712	-0.151795	0.539682	-1.223	-0.691477	-0.539682	-1.76268	1.0712	1.223	1.76268
1700049E22Rik	2.28356	0.499845	1.52508	-2.28356	-1.78372	-0.75848	-0.499845	1.78372	1.02524	-1.52508	0.75848	-1.02524
Cer1	1.36594	1.28981	1.47703	-1.36594	-0.0761346	0.111081	-1.28981	0.0761346	0.187216	-1.47703	-0.111081	-0.187216
Gsc2	-1.83416	0.164724	-0.0355942	1.83416	1.99888	1.79856	-0.164724	-1.99888	-0.200318	0.0355942	-1.79856	0.200318
Sppl3	1.10839	-0.508582	2.55128	-1.10839	-1.61697	1.4429	0.508582	1.61697	3.05986	-2.55128	-1.4429	-3.05986
Proc	1.03786	-0.961229	1.09977	-1.03786	-1.99909	0.0619118	0.961229	1.99909	2.061	-1.09977	-0.0619118	-2.061
1700049L16Rik	-3.26944	-1.14356	-0.532652	3.26944	2.12587	2.73678	1.14356	-2.12587	0.610911	0.532652	-2.73678	-0.610911
Edrf1	0.0549361	-0.0208969	3.09552	-0.0549361	-0.075833	3.04058	0.0208969	0.075833	3.11641	-3.09552	-3.04058	-3.11641
Tjp1	-1.38681	-2.11723	-1.98523	1.38681	-0.730422	-0.598423	2.11723	0.730422	0.131999	1.98523	0.598423	-0.131999
Gsdma2	-0.678381	-0.82676	0.700191	0.678381	-0.148379	1.37857	0.82676	0.148379	1.52695	-0.700191	-1.37857	-1.52695
Brf2	0.225337	0.796035	-0.644264	-0.225337	0.570697	-0.869601	-0.796035	-0.570697	-1.4403	0.644264	0.869601	1.4403
Spred1	4.43299	-0.361473	4.37133	-4.43299	-4.79446	-0.0616578	0.361473	4.79446	4.7328	-4.37133	0.0616578	-4.7328
Nlrp3	1.51012	1.15352	0.785269	-1.51012	-0.3566	-0.724847	-1.15352	0.3566	-0.368246	-0.785269	0.724847	0.368246
Pde6c	-0.383176	-0.864017	-1.55068	0.383176	-0.480841	-1.1675	0.864017	0.480841	-0.686663	1.55068	1.1675	0.686663
1700052I22Rik	0.8007	0.551618	1.30052	-0.8007	-0.249082	0.499824	-0.551618	0.249082	0.748905	-1.30052	-0.499824	-0.748905
Tjp2	-1.15786	1.68029	0.606018	1.15786	2.83815	1.76388	-1.68029	-2.83815	-1.07427	-0.606018	-1.76388	1.07427
Olfr303	1.95284	0.0191981	0.291193	-1.95284	-1.93364	-1.66165	-0.0191981	1.93364	0.271995	-0.291193	1.66165	-0.271995
Ilvbl	0.0465913	-0.147587	0.0127195	-0.0465913	-0.194179	-0.0338718	0.147587	0.194179	0.160307	-0.0127195	0.0338718	-0.160307
Tjp3	-0.133216	0.563949	1.57052	0.133216	0.697165	1.70373	-0.563949	-0.697165	1.00657	-1.57052	-1.70373	-1.00657
Mirlet7c-2	2.56437	0.922317	3.64537	-2.56437	-1.64206	1.081	-0.922317	1.64206	2.72306	-3.64537	-1.081	-2.72306
Mirlet7d	-0.393577	-0.858587	0.737081	0.393577	-0.46501	1.13066	0.858587	0.46501	1.59567	-0.737081	-1.13066	-1.59567
Xrcc3	0.386228	0.395514	0.836168	-0.386228	0.00928566	0.44994	-0.395514	-0.00928566	0.440654	-0.836168	-0.44994	-0.440654
Mirlet7f-1	-0.39505	-0.863398	0.743464	0.39505	-0.468348	1.13851	0.863398	0.468348	1.60686	-0.743464	-1.13851	-1.60686
Mir1898	3.86604	0.560548	4.53137	-3.86604	-3.30549	0.665326	-0.560548	3.30549	3.97082	-4.53137	-0.665326	-3.97082
Mirlet7i	0.303826	-0.643516	-0.00534039	-0.303826	-0.947342	-0.309167	0.643516	0.947342	0.638175	0.00534039	0.309167	-0.638175
Sprr1b	-1.9114	-2.30924	-3.55137	1.9114	-0.397841	-1.63997	2.30924	0.397841	-1.24213	3.55137	1.63997	1.24213
Prokr2	-0.0130033	0.637459	0.211468	0.0130033	0.650463	0.224471	-0.637459	-0.650463	-0.425992	-0.211468	-0.224471	0.425992
Tktl1	1.03212	0.00747905	-0.452618	-1.03212	-1.02464	-1.48474	-0.00747905	1.02464	-0.460097	0.452618	1.48474	0.460097
Cers6	-1.68486	-0.356624	-0.335604	1.68486	1.32823	1.34925	0.356624	-1.32823	0.02102	0.335604	-1.34925	-0.02102
Prol1	-1.97853	0.203519	-2.60391	1.97853	2.18205	-0.625385	-0.203519	-2.18205	-2.80743	2.60391	0.625385	2.80743
Nlrp9a	2.43708	2.82171	-0.0500729	-2.43708	0.384636	-2.48715	-2.82171	-0.384636	-2.87178	0.0500729	2.48715	2.87178
Skint11	0.035148	2.78203	2.32787	-0.035148	2.74688	2.29272	-2.78203	-2.74688	-0.454156	-2.32787	-2.29272	0.454156
Gm16576	0.00567453	0.0218392	1.07913	-0.00567453	0.0161647	1.07345	-0.0218392	-0.0161647	1.05729	-1.07913	-1.07345	-1.05729
Xrn2	1.55669	0.85403	3.9058	-1.55669	-0.70266	2.34911	-0.85403	0.70266	3.05177	-3.9058	-2.34911	-3.05177
Brk1	-0.0369992	-1.99363	0.276649	0.0369992	-1.95663	0.313648	1.99363	1.95663	2.27028	-0.276649	-0.313648	-2.27028
Anxa7	1.13912	0.833621	1.7825	-1.13912	-0.305504	0.643373	-0.833621	0.305504	0.948876	-1.7825	-0.643373	-0.948876
Sprr2e	-0.284384	1.20185	-1.44298	0.284384	1.48623	-1.15859	-1.20185	-1.48623	-2.64482	1.44298	1.15859	2.64482
Mis18bp1	0.110727	-0.424772	2.86374	-0.110727	-0.535499	2.75301	0.424772	0.535499	3.28851	-2.86374	-2.75301	-3.28851
Prom2	-1.0101	1.09799	-1.73901	1.0101	2.10809	-0.728912	-1.09799	-2.10809	-2.837	1.73901	0.728912	2.837
Eef2	-0.254321	0.595387	0.25494	0.254321	0.849708	0.509261	-0.595387	-0.849708	-0.340447	-0.25494	-0.509261	0.340447
Ces1c	0.974425	1.09748	0.758397	-0.974425	0.123057	-0.216029	-1.09748	-0.123057	-0.339086	-0.758397	0.216029	0.339086
Gse1	1.35217	1.32795	-2.46452	-1.35217	-0.024214	-3.81669	-1.32795	0.024214	-3.79248	2.46452	3.81669	3.79248
Impad1	0.517519	1.64446	0.872297	-0.517519	1.12694	0.354778	-1.64446	-1.12694	-0.772158	-0.872297	-0.354778	0.772158
Xylb	2.64527	-0.377451	-0.754932	-2.64527	-3.02272	-3.4002	0.377451	3.02272	-0.377481	0.754932	3.4002	0.377481
Skint4	0.502221	0.742471	-2.26994	-0.502221	0.24025	-2.77217	-0.742471	-0.24025	-3.01242	2.26994	2.77217	3.01242
1700061F12Rik	0.243412	-1.52138	0.301944	-0.243412	-1.76479	0.0585313	1.52138	1.76479	1.82332	-0.301944	-0.0585313	-1.82332
Gsg1l	-0.338017	0.431714	-0.471026	0.338017	0.769731	-0.133009	-0.431714	-0.769731	-0.90274	0.471026	0.133009	0.90274
Impdh2	2.58968	1.24116	1.79409	-2.58968	-1.34853	-0.795597	-1.24116	1.34853	0.552929	-1.79409	0.795597	-0.552929
Mitf	-1.60721	-0.695419	0.653351	1.60721	0.911791	2.26056	0.695419	-0.911791	1.34877	-0.653351	-2.26056	-1.34877
Impg1	-0.602554	0.714642	-0.629007	0.602554	1.3172	-0.0264536	-0.714642	-1.3172	-1.34365	0.629007	0.0264536	1.34365
Aoc1	-0.840874	-0.117142	-0.8079	0.840874	0.723732	0.032974	0.117142	-0.723732	-0.690758	0.8079	-0.032974	0.690758
Pdgfd	0.020287	0.893929	0.0908256	-0.020287	0.873642	0.0705387	-0.893929	-0.873642	-0.803103	-0.0908256	-0.0705387	0.803103
Proser2	3.56819	0.715067	3.99785	-3.56819	-2.85312	0.429667	-0.715067	2.85312	3.28279	-3.99785	-0.429667	-3.28279
Olfr316	1.21044	0.562268	0.296891	-1.21044	-0.648171	-0.913547	-0.562268	0.648171	-0.265376	-0.296891	0.913547	0.265376
Gm16712	-0.61478	-0.250373	-0.851456	0.61478	0.364407	-0.236676	0.250373	-0.364407	-0.601083	0.851456	0.236676	0.601083
1700063A18Rik	0.0924428	-0.485194	-0.673803	-0.0924428	-0.577637	-0.766246	0.485194	0.577637	-0.18861	0.673803	0.766246	0.18861
Mki67	-0.0519194	-0.141913	0.0139971	0.0519194	-0.0899931	0.0659165	0.141913	0.0899931	0.15591	-0.0139971	-0.0659165	-0.15591
9430021M05Rik	-2.08592	1.27909	0.690934	2.08592	3.36501	2.77685	-1.27909	-3.36501	-0.588156	-0.690934	-2.77685	0.588156
Aoc3	-0.370527	0.0836371	-0.342776	0.370527	0.454164	0.0277507	-0.0836371	-0.454164	-0.426413	0.342776	-0.0277507	0.426413
Pdgfrb	-1.55498	-1.54763	-2.61085	1.55498	0.00735742	-1.05586	1.54763	-0.00735742	-1.06322	2.61085	1.05586	1.06322
Ces2a	-1.0236	0.340225	-0.694506	1.0236	1.36383	0.329099	-0.340225	-1.36383	-1.03473	0.694506	-0.329099	1.03473
Fitm2	0.189294	-0.500611	0.0090616	-0.189294	-0.689906	-0.180233	0.500611	0.689906	0.509673	-0.0090616	0.180233	-0.509673
9430038I01Rik	2.82878	0.0374654	1.90965	-2.82878	-2.79131	-0.919123	-0.0374654	2.79131	1.87219	-1.90965	0.919123	-1.87219
Incenp	2.13283	0.54332	3.09826	-2.13283	-1.58951	0.96543	-0.54332	1.58951	2.55494	-3.09826	-0.96543	-2.55494
Gm16796	1.05208	0.473446	0.712056	-1.05208	-0.578632	-0.340022	-0.473446	0.578632	0.238611	-0.712056	0.340022	-0.238611
9430060I03Rik	1.31753	0.700549	0.23876	-1.31753	-0.616982	-1.07877	-0.700549	0.616982	-0.461789	-0.23876	1.07877	0.461789
Spry2	1.07599	-0.172219	0.908812	-1.07599	-1.2482	-0.167173	0.172219	1.2482	1.08103	-0.908812	0.167173	-1.08103
Skor2	-0.0672054	0.733522	-0.780321	0.0672054	0.800727	-0.713116	-0.733522	-0.800727	-1.51384	0.780321	0.713116	1.51384
Bsdc1	2.23131	1.94151	3.35501	-2.23131	-0.289803	1.1237	-1.94151	0.289803	1.4135	-3.35501	-1.1237	-1.4135
Mir1932	0.588784	0.651325	1.73156	-0.588784	0.0625413	1.14278	-0.651325	-0.0625413	1.08024	-1.73156	-1.14278	-1.08024
Prpf19	3.50365	3.66268	1.94289	-3.50365	0.159032	-1.56076	-3.66268	-0.159032	-1.71979	-1.94289	1.56076	1.71979
Olfr322	0.288877	-0.719605	-1.70121	-0.288877	-1.00848	-1.99009	0.719605	1.00848	-0.981606	1.70121	1.99009	0.981606
Efcab5	-0.539359	-1.26508	-1.245	0.539359	-0.725719	-0.705645	1.26508	0.725719	0.020074	1.245	0.705645	-0.020074
9430091E24Rik	2.07333	-0.732179	1.66074	-2.07333	-2.80551	-0.412591	0.732179	2.80551	2.39292	-1.66074	0.412591	-2.39292
Olfr323	0.113787	-0.438455	-2.70443	-0.113787	-0.552243	-2.81822	0.438455	0.552243	-2.26598	2.70443	2.81822	2.26598
Gm16861	3.23084	2.65085	1.308	-3.23084	-0.579985	-1.92284	-2.65085	0.579985	-1.34285	-1.308	1.92284	1.34285
Ces3a	-0.415352	1.57075	-0.953915	0.415352	1.9861	-0.538562	-1.57075	-1.9861	-2.52467	0.953915	0.538562	2.52467
1700065J18Rik	0.00219252	0.124633	0.290495	-0.00219252	0.12244	0.288303	-0.124633	-0.12244	0.165863	-0.290495	-0.288303	-0.165863
Nmnat1	0.891557	0.526885	1.06229	-0.891557	-0.364671	0.170734	-0.526885	0.364671	0.535405	-1.06229	-0.170734	-0.535405
Rnf19a	1.23055	0.680371	2.74442	-1.23055	-0.550181	1.51387	-0.680371	0.550181	2.06405	-2.74442	-1.51387	-2.06405
Lin37	0.206429	-0.466691	0.806323	-0.206429	-0.67312	0.599895	0.466691	0.67312	1.27301	-0.806323	-0.599895	-1.27301
Spsb2	3.95358	0.808427	-0.214711	-3.95358	-3.14515	-4.16829	-0.808427	3.14515	-1.02314	0.214711	4.16829	1.02314
Efcc1	0.546657	0.0585553	-0.708192	-0.546657	-0.488101	-1.25485	-0.0585553	0.488101	-0.766748	0.708192	1.25485	0.766748
Olfr33	-0.488428	0.301376	0.0332022	0.488428	0.789804	0.521631	-0.301376	-0.789804	-0.268174	-0.0332022	-0.521631	0.268174
Gstm1	3.7174	1.37668	4.42937	-3.7174	-2.34072	0.711966	-1.37668	2.34072	3.05268	-4.42937	-0.711966	-3.05268
Cyp2j6	-0.334728	1.07864	0.743976	0.334728	1.41337	1.0787	-1.07864	-1.41337	-0.334663	-0.743976	-1.0787	0.334663
Cetn2	0.590676	0.151066	1.44904	-0.590676	-0.43961	0.858361	-0.151066	0.43961	1.29797	-1.44904	-0.858361	-1.29797
Mir1943	-0.68141	-0.0793294	-0.333098	0.68141	0.602081	0.348312	0.0793294	-0.602081	-0.253769	0.333098	-0.348312	0.253769
Fkbp7	1.41746	-0.42752	2.52963	-1.41746	-1.84498	1.11217	0.42752	1.84498	2.95715	-2.52963	-1.11217	-2.95715
Fkbp8	1.01136	0.795017	0.751965	-1.01136	-0.216341	-0.259392	-0.795017	0.216341	-0.0430515	-0.751965	0.259392	0.0430515
Sptb	-0.092034	0.49267	0.748482	0.092034	0.584704	0.840516	-0.49267	-0.584704	0.255812	-0.748482	-0.840516	-0.255812
Slamf8	0.263166	0.119426	-0.794118	-0.263166	-0.14374	-1.05728	-0.119426	0.14374	-0.913544	0.794118	1.05728	0.913544
Ap2b1	0.162844	-0.428493	-0.303178	-0.162844	-0.591338	-0.466022	0.428493	0.591338	0.125315	0.303178	0.466022	-0.125315
1700067K01Rik	1.86984	-0.115125	1.97998	-1.86984	-1.98497	0.110139	0.115125	1.98497	2.09511	-1.97998	-0.110139	-2.09511
Sptbn1	-1.07798	-2.90273	0.188577	1.07798	-1.82475	1.26656	2.90273	1.82475	3.09131	-0.188577	-1.26656	-3.09131
Fkbpl	-1.42209	-2.50065	-1.50705	1.42209	-1.07856	-0.0849645	2.50065	1.07856	0.993598	1.50705	0.0849645	-0.993598
Rnf216	0.129157	-0.1139	1.08194	-0.129157	-0.243056	0.952782	0.1139	0.243056	1.19584	-1.08194	-0.952782	-1.19584
Cyp2s1	0.209802	-0.319882	1.73478	-0.209802	-0.529684	1.52498	0.319882	0.529684	2.05466	-1.73478	-1.52498	-2.05466
1700069L16Rik	1.84563	0.306124	2.1441	-1.84563	-1.53951	0.298468	-0.306124	1.53951	1.83797	-2.1441	-0.298468	-1.83797
Cfap161	3.36487	0.138839	0.722347	-3.36487	-3.22603	-2.64252	-0.138839	3.22603	0.583508	-0.722347	2.64252	-0.583508
1700069P05Rik	0.568619	0.607258	-0.83608	-0.568619	0.0386384	-1.4047	-0.607258	-0.0386384	-1.44334	0.83608	1.4047	1.44334
Prps1l3	0.728877	-0.105028	1.65431	-0.728877	-0.833905	0.925437	0.105028	0.833905	1.75934	-1.65431	-0.925437	-1.75934
9530091C08Rik	-0.899451	-0.144598	-1.87196	0.899451	0.754853	-0.972509	0.144598	-0.754853	-1.72736	1.87196	0.972509	1.72736
Btbd18	1.98767	-1.45351	2.31603	-1.98767	-3.44118	0.32836	1.45351	3.44118	3.76954	-2.31603	-0.32836	-3.76954
Mir1950	-1.20453	0.561728	0.537998	1.20453	1.76626	1.74253	-0.561728	-1.76626	-0.0237298	-0.537998	-1.74253	0.0237298
Lins1	0.63414	0.0390438	0.0586244	-0.63414	-0.595096	-0.575515	-0.0390438	0.595096	0.0195806	-0.0586244	0.575515	-0.0195806
Mlh3	0.0825869	0.511923	0.406118	-0.0825869	0.429336	0.323531	-0.511923	-0.429336	-0.105804	-0.406118	-0.323531	0.105804
Cyp39a1	0.772028	2.10551	0.0295127	-0.772028	1.33348	-0.742515	-2.10551	-1.33348	-2.07599	-0.0295127	0.742515	2.07599
Tlx3	-1.24195	-0.919442	-0.596749	1.24195	0.322504	0.645197	0.919442	-0.322504	0.322693	0.596749	-0.645197	-0.322693
Slc10a4	-1.25373	-0.800208	-0.673939	1.25373	0.453523	0.579792	0.800208	-0.453523	0.126269	0.673939	-0.579792	-0.126269
Rnf223	-0.513579	0.307653	0.0131368	0.513579	0.821232	0.526716	-0.307653	-0.821232	-0.294516	-0.0131368	-0.526716	0.294516
Fli1	-0.616542	0.603897	-0.687138	0.616542	1.22044	-0.0705959	-0.603897	-1.22044	-1.29103	0.687138	0.0705959	1.29103
Ap3m2	2.96503	0.301544	2.79618	-2.96503	-2.66349	-0.168849	-0.301544	2.66349	2.49464	-2.79618	0.168849	-2.49464
Slc10a5	0.0809469	-0.0319557	5.0748	-0.0809469	-0.112903	4.99385	0.0319557	0.112903	5.10675	-5.0748	-4.99385	-5.10675
Noa1	0.74541	-0.0650145	2.60464	-0.74541	-0.810424	1.85923	0.0650145	0.810424	2.66966	-2.60464	-1.85923	-2.66966
Ypel1	0.620794	1.08618	0.871542	-0.620794	0.465387	0.250748	-1.08618	-0.465387	-0.214639	-0.871542	-0.250748	0.214639
Efnb1	-1.3391	-3.58589	-1.38061	1.3391	-2.24679	-0.0415027	3.58589	2.24679	2.20529	1.38061	0.0415027	-2.20529
Gm17727	2.12764	1.71656	1.35382	-2.12764	-0.411075	-0.773822	-1.71656	0.411075	-0.362748	-1.35382	0.773822	0.362748
Noc3l	1.60951	0.342255	2.68772	-1.60951	-1.26726	1.07821	-0.342255	1.26726	2.34547	-2.68772	-1.07821	-2.34547
9830132P13Rik	0.517922	0.712865	2.21936	-0.517922	0.194942	1.70144	-0.712865	-0.194942	1.5065	-2.21936	-1.70144	-1.5065
Btbd35f2	-0.978762	-3.54961	-0.976237	0.978762	-2.57085	0.0025251	3.54961	2.57085	2.57338	0.976237	-0.0025251	-2.57338
Olfr348	0.378523	0.00469352	1.08381	-0.378523	-0.37383	0.705286	-0.00469352	0.37383	1.07912	-1.08381	-0.705286	-1.07912
Mllt3	-2.80856	-2.04509	-2.06095	2.80856	0.763475	0.747608	2.04509	-0.763475	-0.0158666	2.06095	-0.747608	0.0158666
Pdpr	2.60066	0.689121	2.22308	-2.60066	-1.91154	-0.377574	-0.689121	1.91154	1.53396	-2.22308	0.377574	-1.53396
Olfr350	-0.325334	1.95115	0.727064	0.325334	2.27648	1.0524	-1.95115	-2.27648	-1.22409	-0.727064	-1.0524	1.22409
Lipk	-1.55748	-2.13337	-0.0738072	1.55748	-0.575884	1.48367	2.13337	0.575884	2.05956	0.0738072	-1.48367	-2.05956
Ap5b1	0.61213	-0.0779055	0.768418	-0.61213	-0.690035	0.156288	0.0779055	0.690035	0.846323	-0.768418	-0.156288	-0.846323
Inpp5j	-0.321203	-0.679708	-1.60178	0.321203	-0.358505	-1.28058	0.679708	0.358505	-0.922073	1.60178	1.28058	0.922073
Btbd35f4	-0.0407248	-2.418	3.06382	0.0407248	-2.37728	3.10454	2.418	2.37728	5.48182	-3.06382	-3.10454	-5.48182
Ythdc2	-0.00130484	-0.238183	-0.840261	0.00130484	-0.236878	-0.838956	0.238183	0.236878	-0.602078	0.840261	0.838956	0.602078
Slc12a5	1.31679	1.41157	1.84701	-1.31679	0.0947877	0.530222	-1.41157	-0.0947877	0.435434	-1.84701	-0.530222	-0.435434
1700081H04Rik	-1.88595	-0.74687	-3.95794	1.88595	1.13908	-2.07199	0.74687	-1.13908	-3.21107	3.95794	2.07199	3.21107
Egf	-0.8922	0.486858	-0.387754	0.8922	1.37906	0.504446	-0.486858	-1.37906	-0.874612	0.387754	-0.504446	0.874612
9930111H07Rik	-0.739247	-0.93443	0.131743	0.739247	-0.195184	0.870989	0.93443	0.195184	1.06617	-0.131743	-0.870989	-1.06617
Tm6sf1	1.4869	0.690863	0.983757	-1.4869	-0.796034	-0.503139	-0.690863	0.796034	0.292894	-0.983757	0.503139	-0.292894
Mir1962	3.50413	0.0137615	2.74881	-3.50413	-3.49037	-0.75532	-0.0137615	3.49037	2.73505	-2.74881	0.75532	-2.73505
Pdx1	0.512638	-0.14562	1.15008	-0.512638	-0.658258	0.637444	0.14562	0.658258	1.2957	-1.15008	-0.637444	-1.2957
a	0.391875	-0.0285561	0.183944	-0.391875	-0.420431	-0.20793	0.0285561	0.420431	0.212501	-0.183944	0.20793	-0.212501
Prr23a2	4.38811	1.48959	-0.389187	-4.38811	-2.89853	-4.7773	-1.48959	2.89853	-1.87877	0.389187	4.7773	1.87877
Nol11	-0.12782	-0.933381	-0.653204	0.12782	-0.805561	-0.525384	0.933381	0.805561	0.280177	0.653204	0.525384	-0.280177
Cyp4a14	-1.98216	0.39733	-1.54198	1.98216	2.37949	0.440184	-0.39733	-2.37949	-1.93931	1.54198	-0.440184	1.93931
A130077B15Rik	-0.715761	0.392303	0.550708	0.715761	1.10806	1.26647	-0.392303	-1.10806	0.158405	-0.550708	-1.26647	-0.158405
Egfl8	-0.462176	-0.736957	1.54965	0.462176	-0.27478	2.01183	0.736957	0.27478	2.28661	-1.54965	-2.01183	-2.28661
Pdxk-ps	0.743202	0.0423304	-0.536966	-0.743202	-0.700872	-1.28017	-0.0423304	0.700872	-0.579296	0.536966	1.28017	0.579296
Ywhah	0.772083	0.0321605	1.53666	-0.772083	-0.739923	0.764572	-0.0321605	0.739923	1.50449	-1.53666	-0.764572	-1.50449
Egflam	-0.0554886	-0.124923	0.913352	0.0554886	-0.0694348	0.968841	0.124923	0.0694348	1.03828	-0.913352	-0.968841	-1.03828
A1bg	0.79965	1.12542	-0.769523	-0.79965	0.325766	-1.56917	-1.12542	-0.325766	-1.89494	0.769523	1.56917	1.89494
1700086O06Rik	-0.876176	0.393781	-0.859699	0.876176	1.26996	0.0164768	-0.393781	-1.26996	-1.25348	0.859699	-0.0164768	1.25348
Cfap77	1.44304	0.538185	1.02851	-1.44304	-0.904852	-0.414526	-0.538185	0.904852	0.490327	-1.02851	0.414526	-0.490327
Apc	-0.944876	-0.928081	0.90255	0.944876	0.0167947	1.84743	0.928081	-0.0167947	1.83063	-0.90255	-1.84743	-1.83063
Egln3	-0.810137	-1.28373	-0.787671	0.810137	-0.473593	0.0224663	1.28373	0.473593	0.496059	0.787671	-0.0224663	-0.496059
Olfr365	-1.27093	-0.262671	-1.19377	1.27093	1.00826	0.0771643	0.262671	-1.00826	-0.931098	1.19377	-0.0771643	0.931098
Gtf2h1	1.42707	0.0648142	0.467206	-1.42707	-1.36225	-0.959863	-0.0648142	1.36225	0.402391	-0.467206	0.959863	-0.402391
Zadh2	0.644541	2.94338	0.60348	-0.644541	2.29884	-0.0410616	-2.94338	-2.29884	-2.3399	-0.60348	0.0410616	2.3399
Slc14a1	-1.63025	-0.442198	0.668763	1.63025	1.18805	2.29901	0.442198	-1.18805	1.11096	-0.668763	-2.29901	-1.11096
Gm19303	-2.22309	-1.54013	-1.47834	2.22309	0.682954	0.74475	1.54013	-0.682954	0.0617962	1.47834	-0.74475	-0.0617962
Mmgt1	-6.75488	-0.833972	-0.0673743	6.75488	5.92091	6.68751	0.833972	-5.92091	0.766597	0.0673743	-6.68751	-0.766597
Zap70	-0.301548	0.652049	0.523214	0.301548	0.953597	0.824761	-0.652049	-0.953597	-0.128835	-0.523214	-0.824761	0.128835
Slc14a2	-0.718955	-1.83249	-2.88827	0.718955	-1.11354	-2.16932	1.83249	1.11354	-1.05578	2.88827	2.16932	1.05578
Nolc1	0.835409	0.0312248	0.00742787	-0.835409	-0.804184	-0.827981	-0.0312248	0.804184	-0.0237969	-0.00742787	0.827981	0.0237969
Insrr	-0.0901725	-0.35324	-1.31773	0.0901725	-0.263068	-1.22756	0.35324	0.263068	-0.96449	1.31773	1.22756	0.96449
Lman2	0.695916	0.628112	0.913655	-0.695916	-0.067804	0.217739	-0.628112	0.067804	0.285543	-0.913655	-0.217739	-0.285543
Nom1	0.373504	0.121353	0.607073	-0.373504	-0.252151	0.23357	-0.121353	0.252151	0.48572	-0.607073	-0.23357	-0.48572
Egr4	0.561487	0.952534	1.17882	-0.561487	0.391047	0.617329	-0.952534	-0.391047	0.226282	-1.17882	-0.617329	-0.226282
Apela	-2.37924	-0.85786	0.501475	2.37924	1.52138	2.88071	0.85786	-1.52138	1.35933	-0.501475	-2.88071	-1.35933
Prr7	-0.424314	-0.450016	-0.378608	0.424314	-0.025702	0.0457056	0.450016	0.025702	0.0714077	0.378608	-0.0457056	-0.0714077
Fmo1	-3.0544	-1.33931	-0.583092	3.0544	1.71509	2.47131	1.33931	-1.71509	0.756219	0.583092	-2.47131	-0.756219
Gtf2i	0.822396	-1.60386	0.286058	-0.822396	-2.42625	-0.536338	1.60386	2.42625	1.88991	-0.286058	0.536338	-1.88991
Ints12	2.92919	1.12575	3.63298	-2.92919	-1.80343	0.703793	-1.12575	1.80343	2.50723	-3.63298	-0.703793	-2.50723
Cyp4f18	-1.09175	0.856738	0.259393	1.09175	1.94849	1.35114	-0.856738	-1.94849	-0.597344	-0.259393	-1.35114	0.597344
Mmp12	-0.81678	1.16094	0.0360065	0.81678	1.97772	0.852786	-1.16094	-1.97772	-1.12493	-0.0360065	-0.852786	1.12493
Slc15a4	4.01468	0.524912	2.43227	-4.01468	-3.48976	-1.58241	-0.524912	3.48976	1.90736	-2.43227	1.58241	-1.90736
Prrc1	-0.619609	-0.563813	0.257081	0.619609	0.0557963	0.876689	0.563813	-0.0557963	0.820893	-0.257081	-0.876689	-0.820893
Rnmt	-0.873636	0.0556961	1.33106	0.873636	0.929332	2.2047	-0.0556961	-0.929332	1.27537	-1.33106	-2.2047	-1.27537
Gm19434	0.952611	0.250051	-1.94926	-0.952611	-0.70256	-2.90187	-0.250051	0.70256	-2.19931	1.94926	2.90187	2.19931
Prrc2a	0.292145	-0.194752	1.13523	-0.292145	-0.486898	0.843088	0.194752	0.486898	1.32999	-1.13523	-0.843088	-1.32999
Gtf2ird2	1.68173	0.275911	0.634745	-1.68173	-1.40582	-1.04699	-0.275911	1.40582	0.358834	-0.634745	1.04699	-0.358834
Ehd2	-3.45746	-0.916977	-0.422959	3.45746	2.54049	3.0345	0.916977	-2.54049	0.494018	0.422959	-3.0345	-0.494018
Gm19461	-3.18797	0.516015	-3.82949	3.18797	3.70399	-0.641516	-0.516015	-3.70399	-4.3455	3.82949	0.641516	4.3455
Ehd3	0.0667313	-0.177358	0.966706	-0.0667313	-0.244089	0.899975	0.177358	0.244089	1.14406	-0.966706	-0.899975	-1.14406
Tmc5	-0.748492	1.55882	1.13667	0.748492	2.30731	1.88516	-1.55882	-2.30731	-0.422149	-1.13667	-1.88516	0.422149
Gm19466	1.87601	0.980581	2.10219	-1.87601	-0.895431	0.22618	-0.980581	0.895431	1.12161	-2.10219	-0.22618	-1.12161
A2ml1	-0.859263	-0.124496	0.379947	0.859263	0.734766	1.23921	0.124496	-0.734766	0.504443	-0.379947	-1.23921	-0.504443
Prrg1	-1.01257	-0.271755	2.65696	1.01257	0.740819	3.66954	0.271755	-0.740819	2.92872	-2.65696	-3.66954	-2.92872
Mir1a-1	-1.34578	-0.389449	-2.68834	1.34578	0.95633	-1.34256	0.389449	-0.95633	-2.29889	2.68834	1.34256	2.29889
Pea15a	0.980572	0.18308	2.57697	-0.980572	-0.797492	1.5964	-0.18308	0.797492	2.3939	-2.57697	-1.5964	-2.3939
Slc16a11	0.6102	-0.168811	0.878599	-0.6102	-0.779011	0.268399	0.168811	0.779011	1.04741	-0.878599	-0.268399	-1.04741
Cyp4v3	0.448001	0.851338	0.386135	-0.448001	0.403336	-0.0618668	-0.851338	-0.403336	-0.465203	-0.386135	0.0618668	0.465203
[truncated: 23,144 more rows]
