# Supplementary material for: Chromatin spatial analysis by METALoci unveils sex-determining 3D regulatory hubs
Source: Nat Struct Mol Biol. 2026 Feb 24;33(4):577–89. doi: 10.1038/s41594-026-01749-z (PMC13095655; doi:10.1038/s41594-026-01749-z)
Supplement: Supplementary file 15 — RNA-seq and DESeq data from Fgf9 mutants. [file 41594_2026_1749_MOESM15_ESM.xlsx]

## Sheet: ED_Fig6a
	XY_13.5_Fgf9_306_rep1	XY_13.5_Fgf9_306_rep2	XY_13.5_Fgf9_306_rep3	XY_13.5_Fgf9_104_rep1	XY_13.5_Fgf9_104_rep2	XY_13.5_Fgf9_104_rep4	XY_13.5_Fgf9_104_rep3	XY_13.5_Fgf9_93_rep1	XY_13.5_Fgf9_93_rep2	XY_13.5_Fgf9_93_rep3	XY_13.5_Fgf9_93_rep4	XY_13.5_Fgf9_93_rep5	XY_13.5_Fgf9_93_rep6	XY_13.5_Fgf9_225_rep1	XY_13.5_Fgf9_225_rep2	XY_13.5_Fgf9_225_rep3	XY_13.5_Fgf9_225_rep4	XY_13.5_Fgf9_225_rep5	XY_13.5_Fgf9_225_rep6	XY_13.5_WT_rep1	XY_13.5_WT_rep2	XY_13.5_WT_rep3
ENSMUSG00000000001	5487	7709	6583	8356	4957	4665	4466	4506	12244	12280	9084	10856	9384	2179	4776	5315	10940	9382	8824	8463	10891	7956
ENSMUSG00000000003	0	0	0	0	0	0	0	0	0	0	0	0	0	0	0	0	0	0	0	0	0	0
ENSMUSG00000000028	857	1171	968	1228	692	836	455	807	1930	1904	1610	1221	1775	479	657	774	1802	1803	1501	1102	2541	2107
ENSMUSG00000000031	456	782	668	10725	282	256	158	865	1175	1405	901	676	582	100	25091	46350	57699	427	475	49569	474	60115
ENSMUSG00000000037	988	2087	1864	2823	1189	688	360	1658	4938	2861	3952	2719	2748	580	2189	614	1732	1527	2552	557	1726	1605
ENSMUSG00000000049	7	0	80	25	5	0	6	3	6	6	366	1	0	0	5	3	5	2	1	1	0	1
ENSMUSG00000000056	2038	1533	1762	2266	1306	1433	1621	1573	3967	3034	2929	3050	2424	466	1407	1400	3263	2871	2925	3464	3852	2740
ENSMUSG00000000058	152	136	178	109	107	109	72	82	203	250	182	255	217	36	139	126	243	206	173	237	212	133
ENSMUSG00000000078	1099	1309	918	1189	921	1032	1044	904	1303	1657	1156	1231	1558	881	1503	1594	2620	2082	2158	2220	2449	1926
ENSMUSG00000000085	1300	1947	1986	3317	1323	874	941	1455	4302	3271	3912	3572	2471	388	1070	775	2310	2064	2106	2013	2293	1841
ENSMUSG00000000088	840	1359	1298	1237	680	948	394	754	2376	2360	2871	1445	1951	202	478	409	1459	1485	1404	686	1777	1055
ENSMUSG00000000093	2588	4518	3564	2720	2875	5809	4111	2105	6550	8117	4760	5872	7300	1153	4086	2589	15490	14210	12349	15046	17854	11966
ENSMUSG00000000094	144	541	314	624	186	149	43	362	439	645	99	258	712	59	126	151	340	300	308	17	461	374
ENSMUSG00000000103	7	11	1	0	0	0	0	1	5	0	0	0	2	0	5	9	0	1	10	0	8	4
ENSMUSG00000000120	1184	1958	2205	2152	2089	2841	2684	1204	5094	4218	3828	4517	4026	777	1999	3052	8965	6682	6805	9279	11965	7741
ENSMUSG00000000125	87	168	35	47	162	306	32	76	86	127	21	49	288	94	191	104	555	712	601	25	482	539
ENSMUSG00000000126	450	633	817	1009	285	77	85	384	1566	1376	946	1138	535	9	110	74	260	238	215	201	247	138
ENSMUSG00000000127	782	1108	834	1313	727	549	551	726	1654	1717	852	1280	1363	535	725	700	1406	1311	1254	1074	1767	1335
ENSMUSG00000000131	3044	4812	4025	6606	3462	2693	2456	3468	8136	8131	5196	6023	7078	1210	3045	2852	7310	7383	6251	5312	8548	6470
ENSMUSG00000000134	1032	1476	1282	1748	1010	1042	796	1136	2378	2740	1707	2157	2075	259	977	810	2522	2313	2347	1977	2914	2332
ENSMUSG00000000142	1327	2313	2445	4595	1721	643	965	1878	5413	4545	2989	4372	3266	297	895	845	1855	1494	1558	1464	1668	1352
ENSMUSG00000000148	565	834	733	834	492	720	405	423	1467	1360	1134	1236	1276	96	571	427	1745	1795	1579	1417	1928	1456
ENSMUSG00000000149	2353	3330	2968	3577	2516	3315	2540	1930	6669	6867	6191	5343	5915	605	2539	2195	9218	8252	7755	6830	9744	6586
ENSMUSG00000000154	45	104	153	158	37	4	8	39	291	200	219	150	95	0	9	1	7	5	13	18	16	7
ENSMUSG00000000157	0	0	2	0	1	0	0	0	0	0	9	0	0	3	4	3	1	1	4	7	0	0
ENSMUSG00000000159	0	2	2	0	0	1	0	0	2	0	18	2	3	2	4	7	3	1	5	6	0	5
ENSMUSG00000000167	55	81	51	68	50	34	20	28	109	68	169	95	70	27	54	36	57	73	85	49	65	63
ENSMUSG00000000168	1654	2727	2010	2432	1400	1716	1140	1468	4599	4078	3268	3140	3843	753	1553	1576	3871	3812	3338	2556	4861	3750
ENSMUSG00000000171	2397	3789	3355	3050	1550	2111	1300	1695	4625	4924	4431	3772	3925	371	1794	1441	4155	3925	3637	2973	4450	3295
ENSMUSG00000000182	1	0	0	0	0	0	0	0	0	0	1	0	0	0	0	0	0	0	0	0	0	0
ENSMUSG00000000183	2	4	4	0	0	2	4	4	0	3	0	15	0	0	0	93	0	0	0	0	0	11
ENSMUSG00000000184	7237	7719	6880	11200	8118	3606	7826	6539	12634	14201	8827	12293	11538	2367	5229	7037	10780	7509	7678	10627	13323	8730
ENSMUSG00000000194	1500	2202	1812	2393	1384	1512	1306	1202	3584	3614	2779	3167	2892	428	1558	1530	3973	3851	3538	3565	4412	3142
ENSMUSG00000000197	37	64	64	55	23	6	6	35	67	55	99	43	22	11	18	40	22	17	24	37	6	15
ENSMUSG00000000202	28	16	23	23	8	20	15	13	42	39	44	36	29	4	8	9	29	21	34	26	32	19
ENSMUSG00000000204	3	0	4	11	0	1	3	4	2	4	8	2	4	0	3	2	0	0	7	0	1	0
ENSMUSG00000000214	23	8	5	7	0	35	2	3	3	9	5	7	16	4	32	3	41	71	88	4	30	35
ENSMUSG00000000215	0	4	5	2	0	2	2	7	8	15	5	4	6	0	1	2	4	12	7	9	9	2
ENSMUSG00000000216	11	0	8	0	0	0	0	0	0	0	1	0	0	0	0	7	0	1	0	37	0	0
ENSMUSG00000000223	912	1266	1430	2435	938	241	521	1137	2733	2540	1635	3052	1435	123	392	293	830	696	545	509	608	388
ENSMUSG00000000244	285	325	163	116	76	205	112	140	250	289	370	256	354	20	101	127	389	264	198	354	571	402
ENSMUSG00000000247	61	138	161	189	74	18	10	74	534	195	288	237	182	3	13	8	51	51	51	21	44	39
ENSMUSG00000000248	0	5	0	0	2	1	0	1	3	0	1	1	2	3	29	0	2	2	8	0	0	0
ENSMUSG00000000253	1215	955	892	673	637	1228	830	552	1691	1499	1834	1341	1467	189	878	855	2747	2469	2421	2587	3756	2442
ENSMUSG00000000263	2	2	4	27	12	0	1	11	11	15	2	15	6	0	0	0	4	2	1	0	10	0
ENSMUSG00000000266	316	529	299	312	283	215	274	301	549	737	335	561	703	188	309	300	689	472	492	442	556	372
ENSMUSG00000000275	1640	2418	2014	3771	1972	1711	1788	1981	4281	4757	2471	3663	4206	856	1765	1850	4724	3991	3876	3041	4614	3400
ENSMUSG00000000276	382	679	581	696	402	397	266	358	926	989	615	825	874	232	534	466	758	809	874	534	842	521
ENSMUSG00000000278	1056	1640	1689	2026	1151	1765	1112	982	3027	2679	2745	2678	2251	832	1763	1075	4080	3651	3473	2934	3178	2961
ENSMUSG00000000282	866	1259	1053	1575	741	799	781	819	2266	2347	1458	2124	1834	296	825	739	2393	2107	2201	2133	2513	2020
ENSMUSG00000000290	15	12	62	23	15	24	41	23	24	37	49	27	13	3	29	27	37	25	30	50	25	28
ENSMUSG00000000295	509	1030	853	565	356	578	287	403	974	1123	886	800	920	177	359	294	725	740	783	736	1007	774
ENSMUSG00000000296	550	1217	534	446	438	796	575	421	598	1390	503	588	1223	228	605	634	1751	1490	1280	1526	2217	1598
ENSMUSG00000000301	88	127	116	130	72	85	39	70	237	201	417	157	203	9	80	21	153	180	166	100	157	118
ENSMUSG00000000303	451	864	712	1241	747	1165	178	808	860	1394	398	364	1588	826	1466	1020	2062	2427	2361	243	2586	2607
ENSMUSG00000000305	71	120	70	99	88	76	131	69	159	196	122	135	212	50	103	213	242	214	178	266	360	405
ENSMUSG00000000308	4	6	4	8	0	4	1	5	11	11	71	8	7	1	23	7	22	20	18	2	27	24
ENSMUSG00000000317	312	306	266	193	221	320	198	167	381	459	301	446	429	76	173	335	526	422	480	619	904	490
ENSMUSG00000000318	8	2	8	9	3	4	3	2	10	13	17	3	3	0	21	5	6	9	24	13	7	6
ENSMUSG00000000320	23	24	107	113	52	76	49	43	68	41	80	79	59	43	78	96	198	148	157	216	265	173
ENSMUSG00000000326	1189	1371	1264	1309	653	566	583	687	1859	2058	1587	1775	1429	247	613	508	1553	1374	1223	1340	1508	1242
ENSMUSG00000000339	887	1467	1128	1225	709	879	488	808	1817	1989	1476	1415	1645	263	652	687	1668	1741	1526	1400	2464	1841
ENSMUSG00000000340	812	1045	911	1131	700	700	790	635	1623	1768	1223	1629	1359	426	811	851	1952	1518	1428	1529	1896	1394
ENSMUSG00000000346	2333	2944	2635	4113	2280	2112	1830	2354	6016	5519	8774	4863	4462	1253	2054	2009	4967	4461	3964	3573	4812	3862
ENSMUSG00000000355	463	694	470	502	347	427	320	283	689	798	718	810	584	165	409	417	759	792	669	599	692	507
ENSMUSG00000000359	117	122	131	115	112	139	90	52	237	171	204	221	146	44	161	88	394	340	341	395	337	286
ENSMUSG00000000365	680	1992	1799	2813	1193	897	210	1677	5344	3050	5321	2817	3150	1009	2669	824	1651	2060	2884	186	1769	1670
ENSMUSG00000000374	1197	1615	1440	2050	1125	937	872	1125	2513	2435	2023	2176	2172	323	977	973	2512	2303	2013	2261	2827	2007
ENSMUSG00000000378	1209	1710	1507	1404	726	1140	582	830	2697	2884	1890	1919	2376	237	939	598	2612	2525	2416	2033	3167	2283
ENSMUSG00000000381	0	0	3	0	0	0	0	0	0	1	1	0	0	0	0	0	0	0	0	0	0	0
ENSMUSG00000000384	1353	2275	1621	1681	1098	1447	697	1152	2709	3154	1935	2064	2889	322	1181	1047	3262	3541	3107	2003	4028	3181
ENSMUSG00000000385	14	3	51	8	8	1	5	4	10	4	92	9	13	1	3	104	8	9	8	93	15	27
ENSMUSG00000000386	0	11	2	9	1	1	0	2	1	4	4	1	2	0	2	0	2	4	5	0	3	4
ENSMUSG00000000392	347	123	120	66	55	20	31	23	81	44	149	134	57	8	43	317	83	83	94	373	41	79
ENSMUSG00000000394	0	0	0	0	0	0	1	0	0	0	0	0	0	0	0	0	0	0	0	0	0	0
ENSMUSG00000000399	1454	2287	2046	1984	1202	1308	846	1074	3299	3204	3012	2482	2671	366	1114	1041	2406	2384	2356	1974	3241	2396
ENSMUSG00000000402	943	796	1132	1548	501	95	287	488	2147	1405	1634	2360	939	114	118	585	340	222	238	379	226	547
ENSMUSG00000000409	112	138	132	144	56	54	49	92	203	216	192	190	130	18	54	68	125	109	84	118	155	104
ENSMUSG00000000411	0	0	1	1	0	0	1	3	1	1	2	0	0	0	0	0	2	0	2	0	0	0
ENSMUSG00000000416	404	693	308	492	365	317	275	320	579	684	475	633	692	219	405	364	752	662	554	1020	831	562
ENSMUSG00000000420	5596	8276	6125	7644	4879	4516	4298	5076	10514	15005	6872	9689	11932	3075	5138	4808	11691	9886	8916	8242	11774	9219
ENSMUSG00000000435	7	9	7	0	2	3	3	1	0	4	6	8	2	2	3	46	1	5	4	1	0	34
ENSMUSG00000000439	557	913	759	1017	501	557	408	502	1488	1466	933	1092	1187	160	636	490	1237	1163	1183	997	1491	1151
ENSMUSG00000000440	23	20	18	52	16	0	2	12	208	31	389	89	36	7	3	8	15	4	12	18	2	7
ENSMUSG00000000441	1061	1544	1330	1790	1012	847	930	1123	2612	2410	1551	1936	1941	336	1137	1047	2436	2283	2048	2177	2786	2003
ENSMUSG00000000486	109	239	165	198	91	140	100	116	240	236	239	276	200	42	107	100	202	187	186	295	336	259
ENSMUSG00000000489	361	419	320	240	207	472	219	181	514	657	495	537	618	69	366	318	1304	1093	977	1134	1503	1009
ENSMUSG00000000530	346	409	480	397	344	705	487	241	962	819	812	1022	784	126	608	449	1883	1849	1800	2094	2015	1447
ENSMUSG00000000531	385	598	589	627	303	491	302	334	1075	960	766	904	794	105	269	357	1225	1223	998	1327	1776	1146
ENSMUSG00000000532	842	1259	1118	1535	817	1182	877	807	2055	1967	1184	1842	1892	310	1113	843	2698	2659	2419	2594	2938	2273
ENSMUSG00000000538	827	1176	930	1393	900	1006	880	635	2316	2077	2065	2051	1948	218	1190	863	2873	2691	2488	2672	2900	2228
ENSMUSG00000000544	12	13	8	20	6	7	5	21	15	31	11	2	25	4	6	10	33	38	29	32	60	28
ENSMUSG00000000552	621	717	832	1400	622	568	457	570	2062	1547	1459	1462	1323	163	525	456	1402	1410	1291	1205	1569	1373
ENSMUSG00000000555	1839	1510	1773	2157	1399	1363	1369	1153	3481	3263	2686	3281	2537	298	1178	1690	3974	3236	3292	4613	4996	3608
ENSMUSG00000000560	12	4	12	14	9	2	4	12	25	19	58	27	8	6	1	13	8	4	7	32	1	6
ENSMUSG00000000561	1013	1864	1223	2073	1062	1459	801	1236	2367	2708	1764	2031	2460	456	1184	1215	2345	2270	2457	1331	2616	1885
ENSMUSG00000000562	3	0	1	0	4	2	2	0	1	1	5	4	3	1	0	1	5	0	1	2	2	0
ENSMUSG00000000563	5395	9478	8587	8529	4628	5517	3556	4836	13822	12319	17582	9236	9985	2361	4475	4071	8980	8919	8008	6352	10165	8252
ENSMUSG00000000567	1459	1699	317	419	1176	1828	2001	931	460	2127	421	443	2904	1316	1745	1913	5249	3963	3130	3931	5195	3953
ENSMUSG00000000568	6558	10262	7615	11296	7622	6851	5425	6949	13614	15636	9546	11520	13179	6421	5668	8396	12384	11220	11210	10547	19199	14304
ENSMUSG00000000579	3288	5917	4694	4460	2741	4180	2948	2751	5059	6268	4408	4692	5239	1702	4772	2538	7344	7633	7034	6535	8525	7461
ENSMUSG00000000581	1327	2284	1982	1354	737	1310	863	764	2065	2216	1913	1871	1613	511	1091	718	1925	1524	1621	1522	1863	1286
ENSMUSG00000000594	2761	3397	2183	2526	2152	1800	2137	2537	3486	7794	2794	3441	5774	635	2512	1573	4924	4327	4415	3907	4337	3301
ENSMUSG00000000600	1097	1735	1249	1548	977	1013	827	1082	2237	2055	2189	1991	1770	675	1216	1175	2094	2106	1935	1481	1864	1538
ENSMUSG00000000605	891	1095	969	980	760	960	847	597	1531	1566	1509	1481	1371	438	1066	937	2509	2060	2107	2185	2206	1563
ENSMUSG00000000606	0	0	0	0	0	0	0	0	1	0	0	0	1	4	0	0	1	0	0	0	0	0
ENSMUSG00000000617	3	4	2	1	6	1	1	5	1	5	11	9	1	0	2	0	4	1	1	10	1	7
ENSMUSG00000000627	101	128	129	239	61	42	36	79	410	240	401	318	230	12	33	39	113	88	89	152	108	91
ENSMUSG00000000628	1289	1669	1266	2025	1262	1290	1085	1280	2724	3164	1496	2455	2635	475	1239	1323	2731	2361	2654	3047	4557	2571
ENSMUSG00000000631	2297	2333	1786	2051	1829	2218	2205	1276	3101	3784	2026	2815	3526	1015	2555	2541	7085	5954	5827	10368	9848	6365
ENSMUSG00000000632	7	19	29	30	20	14	1	16	36	45	144	20	27	11	13	4	19	25	15	23	27	11
ENSMUSG00000000673	62	115	100	66	29	10	9	46	112	129	113	103	75	4	3	5	14	9	10	19	10	4
ENSMUSG00000000682	20	13	22	15	12	14	7	7	19	17	35	27	11	1	12	12	12	12	22	14	8	16
ENSMUSG00000000686	12	8	18	11	10	9	8	15	28	36	17	19	12	4	2	8	25	14	6	10	30	19
ENSMUSG00000000690	97	78	114	50	36	46	21	33	56	74	173	80	44	9	29	98	64	65	47	275	90	71
ENSMUSG00000000693	503	448	414	344	381	570	419	266	774	760	633	632	733	122	463	494	1486	1404	1305	1888	1783	1170
ENSMUSG00000000701	0	0	0	0	0	0	0	0	0	0	0	0	0	0	0	0	0	0	0	0	0	0
ENSMUSG00000000706	91	52	16	24	101	185	144	61	37	79	24	22	90	68	234	52	378	442	488	231	243	263
ENSMUSG00000000708	507	718	419	604	362	432	325	425	809	873	471	742	793	315	653	464	1117	1028	1041	532	972	713
ENSMUSG00000000711	2053	2739	2688	3915	2143	2078	1948	2092	5591	4870	4535	4958	3782	812	2275	2038	4964	4284	4205	4199	5054	3834
ENSMUSG00000000724	0	0	0	0	1	0	0	0	2	0	3	1	1	0	0	0	0	2	1	0	0	1
ENSMUSG00000000730	1	0	0	0	3	2	0	0	1	6	1	1	2	0	108	2	3	11	69	2	3	3
ENSMUSG00000000731	96	135	79	97	21	27	18	114	111	157	86	116	154	3	1	4	6	9	15	16	26	27
ENSMUSG00000000732	116	164	158	242	76	67	59	82	236	272	212	231	232	15	146	63	175	168	208	163	213	142
ENSMUSG00000000738	1291	2283	1711	1641	1056	1441	861	1019	3438	3267	3036	2587	2740	513	1110	927	3321	3273	3200	2944	3898	3091
ENSMUSG00000000739	124	124	171	159	70	86	69	65	202	174	236	246	123	11	114	91	212	201	234	241	211	170
ENSMUSG00000000740	23578	40386	35527	27768	13565	24500	11014	15962	49227	47874	50365	35510	40019	3425	17031	9396	41753	37848	36235	29918	49869	36332
ENSMUSG00000000743	1852	2953	2504	2535	1308	1829	1031	1253	5316	5135	4440	4265	4202	149	1273	933	4485	4412	4139	3342	4602	3266
ENSMUSG00000000751	3663	5424	4167	5798	3370	3560	2317	3611	7197	8677	4315	5410	7716	1070	3613	3372	7715	7268	7336	4542	9808	7958
ENSMUSG00000000753	1152	1196	1492	1303	816	566	859	726	2363	2029	3007	2379	1635	187	469	789	1733	1252	1418	2172	1756	1308
ENSMUSG00000000759	1677	2319	1844	2530	1420	1265	962	1490	2983	3075	1970	2438	2659	806	1518	1258	3071	3070	2785	2392	3536	2721
ENSMUSG00000000766	1	0	0	1	1	0	0	0	0	0	0	0	0	0	1	1	2	0	0	4	0	0
ENSMUSG00000000776	943	1498	1064	1366	804	1010	581	777	1906	2124	1381	1455	1687	465	962	820	2004	2047	1959	1837	3110	2494
ENSMUSG00000000782	1129	2089	1958	3211	1507	1227	867	1714	4014	4061	2086	2948	3475	632	1767	1031	3516	3536	3339	1922	3166	2928
ENSMUSG00000000787	10162	14160	11306	15863	10418	9466	8503	9745	22296	24972	11687	18341	20627	7516	11543	12560	24816	22210	22550	16689	25964	20496
ENSMUSG00000000791	10	10	5	13	11	4	0	0	28	10	13	21	6	0	0	0	14	6	8	8	27	17
ENSMUSG00000000792	14	45	48	82	16	6	0	52	97	63	34	58	53	3	3	14	18	11	15	12	30	14
ENSMUSG00000000794	259	97	68	110	118	110	129	63	162	148	115	137	132	83	150	192	363	333	325	386	348	261
ENSMUSG00000000804	1573	2056	1644	3189	1865	1288	1408	1815	5226	3155	4578	3094	3219	1313	2126	1807	3910	3618	3166	2676	3667	2658
ENSMUSG00000000805	6	2	18	0	5	2	3	2	11	7	745	7	7	0	2	9	1	1	1	3	8	4
ENSMUSG00000000811	372	744	668	834	408	370	204	453	1685	1317	1423	1240	1133	246	630	301	820	855	1091	561	984	864
ENSMUSG00000000817	0	2	2	5	0	4	1	3	2	0	1	0	1	0	4	0	5	1	10	0	2	2
ENSMUSG00000000823	1771	2185	1804	2446	1442	1352	1301	1285	3801	3367	2419	3544	2576	394	1748	1572	3841	3658	3656	4119	4150	3180
ENSMUSG00000000826	3155	4082	3258	4960	3003	2440	2588	2827	6667	6989	3785	6043	5578	958	2711	2867	6849	6030	5557	5774	8086	5409
ENSMUSG00000000827	2179	3254	2921	2808	1667	2046	1418	1601	4558	4301	4084	3706	3718	576	1932	1713	4272	4096	3859	3608	4716	3475
ENSMUSG00000000838	2437	4367	3325	4138	2684	2651	1683	2669	8092	6381	7610	5325	5937	2531	2876	2772	5815	5415	5156	3276	5703	4748
ENSMUSG00000000861	459	201	217	272	263	196	236	187	349	325	352	310	289	196	239	252	472	381	412	536	537	416
ENSMUSG00000000869	50	94	75	87	65	58	37	70	123	123	135	126	112	28	85	96	125	131	131	97	102	100
ENSMUSG00000000876	496	592	593	734	375	383	371	363	1115	1109	941	931	848	118	334	320	965	836	833	719	833	712
ENSMUSG00000000881	839	1624	1367	2096	823	633	510	1046	2589	2143	1453	1788	1873	462	796	682	1327	1320	1270	997	1527	1290
ENSMUSG00000000884	155	264	201	160	122	140	75	108	276	332	254	269	325	31	112	115	307	302	294	320	397	267
ENSMUSG00000000889	44	12	1	0	1	2	4	2	9	0	1	3	0	0	1	8	1	2	5	16	0	4
ENSMUSG00000000901	1505	1899	1922	2483	1632	2386	1893	1062	4372	3029	3803	4210	2999	408	2179	1483	6982	6482	6318	6000	6040	4538
ENSMUSG00000000902	2605	3475	3221	3753	2267	2818	1939	2180	5707	6138	3965	4744	5238	839	2752	2382	6665	6356	6458	5734	8265	6173
ENSMUSG00000000903	29	34	51	32	27	44	27	39	62	60	59	92	43	12	27	26	91	62	65	51	88	57
ENSMUSG00000000915	364	743	755	1025	425	360	149	432	1915	1258	1286	1044	1209	96	255	235	644	794	828	379	917	754
ENSMUSG00000000916	398	681	626	587	271	309	146	352	1199	1022	1087	848	889	40	283	208	668	788	722	621	952	637
ENSMUSG00000000934	123	187	224	184	90	121	80	83	430	297	345	324	273	69	111	98	268	242	282	296	356	275
ENSMUSG00000000938	532	106	443	50	254	54	59	43	70	48	71	90	51	5	51	83	81	90	68	954	77	197
ENSMUSG00000000942	20	17	28	23	5	8	15	17	32	27	35	27	19	2	7	34	12	10	19	43	17	37
ENSMUSG00000000948	150	395	213	222	110	200	46	234	245	212	62	163	337	261	241	146	250	387	362	126	303	187
ENSMUSG00000000957	5111	4619	5193	5689	4089	4151	4587	2857	11074	9311	9356	10704	8001	1161	3481	4096	13069	10104	10829	13492	13114	9359
ENSMUSG00000000958	139	166	162	190	92	111	61	157	256	259	217	226	259	28	72	168	273	280	201	215	515	306
ENSMUSG00000000959	1881	2641	2543	3263	1676	1544	1413	1774	4983	4868	3506	3997	3713	438	1506	1338	4417	3852	3565	3484	4257	3446
ENSMUSG00000000976	705	938	777	1170	659	528	710	710	1467	1511	895	1314	1214	208	840	742	1669	1457	1368	1639	1826	1364
ENSMUSG00000000982	2	2	7	4	1	0	0	0	2	2	1	2	1	0	2	0	2	3	1	5	5	1
ENSMUSG00000000983	1	3	0	0	1	5	10	2	0	5	0	0	4	3	2	1	6	7	5	4	5	6
ENSMUSG00000001014	0	0	0	0	0	0	0	0	0	0	0	0	0	0	0	0	0	0	0	0	0	0
ENSMUSG00000001016	3773	5766	4739	5100	3151	4004	2654	3206	6691	7331	5232	5318	6209	1321	4162	3094	7122	6736	7060	5939	9462	7110
ENSMUSG00000001017	4530	6601	5536	5109	3509	4576	2668	3199	8810	9019	8064	7003	7803	1088	4039	3461	8760	8476	7982	6474	10527	7709
ENSMUSG00000001018	806	1411	1262	1791	876	865	612	991	2485	2098	1697	2133	1787	423	1096	716	1881	1680	1831	1084	1669	1507
ENSMUSG00000001020	0	0	1	2	1	0	0	0	0	0	1	1	0	0	0	0	3	1	0	0	0	1
ENSMUSG00000001021	4	2	2	0	0	1	0	0	1	2	2	2	9	2	5	7	1	1	1	3	1	0
ENSMUSG00000001023	0	0	0	0	0	0	0	0	0	1	1	0	0	0	0	0	0	0	0	0	0	0
ENSMUSG00000001025	216	135	175	104	62	132	90	68	204	141	349	117	106	42	163	94	235	269	263	224	164	120
ENSMUSG00000001027	13	22	13	14	14	2	11	21	20	43	17	32	27	4	7	32	23	18	12	9	24	20
ENSMUSG00000001029	287	259	241	125	102	218	111	112	347	452	371	371	387	46	125	183	370	324	336	567	562	337
ENSMUSG00000001034	1400	1569	1506	1759	1085	1557	909	994	2925	2679	2036	2365	2375	261	1473	967	3920	3932	3757	2765	4074	3449
ENSMUSG00000001036	990	1831	1517	2086	1081	974	630	1135	3258	2720	2853	2249	2476	394	1230	872	2381	2329	2269	1611	2318	1840
ENSMUSG00000001039	403	671	599	417	188	358	217	261	563	699	544	528	499	77	331	203	547	567	609	479	621	547
ENSMUSG00000001052	1820	2487	2011	3455	1980	1414	1716	2017	3839	3966	2226	3430	3360	1199	1825	2054	4508	3988	3396	3873	4857	3424
ENSMUSG00000001053	376	416	370	290	202	358	166	187	709	714	608	651	597	32	208	340	786	707	619	852	1302	698
ENSMUSG00000001054	499	847	686	742	381	572	368	393	1425	1437	1183	1318	1053	111	438	300	1469	1421	1350	1215	1401	1107
ENSMUSG00000001056	1579	3007	2530	1725	887	1821	656	1011	2894	3463	2495	2063	2762	250	1327	858	2928	2925	2932	1596	4080	3357
ENSMUSG00000001062	612	779	710	770	452	608	348	402	1309	1198	1000	1229	901	50	388	426	1344	1347	1281	1633	1544	1003
ENSMUSG00000001065	432	591	397	484	292	332	269	258	776	706	533	802	658	50	272	242	879	803	754	1147	1331	792
ENSMUSG00000001076	2	10	3	3	2	0	5	8	8	2	5	9	9	1	1	0	9	4	3	8	8	8
ENSMUSG00000001082	910	1250	1070	1091	594	905	549	591	1819	2027	1596	1688	1594	84	573	515	2269	2275	1959	1977	2436	1913
ENSMUSG00000001089	1814	2320	2054	3739	2262	1292	1626	1967	4542	3701	3800	3495	3130	1048	1794	2072	3775	2967	2836	3270	4900	3030
ENSMUSG00000001095	8	13	0	4	29	131	53	10	3	8	41	4	35	11	101	42	160	234	205	271	297	155
ENSMUSG00000001098	860	911	1000	1249	795	768	771	704	1837	1846	1080	1598	1491	182	824	776	2119	1794	1714	2013	2828	1750
ENSMUSG00000001100	2505	3663	3321	3638	2107	2289	1547	1919	6229	5919	5069	4748	4827	487	2069	1672	5193	5148	4819	4036	5827	4625
ENSMUSG00000001103	0	3	0	0	0	0	0	0	0	0	1	0	0	0	0	0	0	0	1	0	2	0
ENSMUSG00000001105	911	1779	1290	1115	560	1114	596	630	1665	1571	1744	1541	1278	515	765	512	1612	1542	1569	1350	1884	1476
ENSMUSG00000001119	5646	5295	6769	8275	7904	7613	8031	4082	16090	12162	15058	14386	11625	3721	11819	8698	28054	23509	27552	24400	21998	18043
ENSMUSG00000001120	608	826	760	926	588	605	564	586	1366	1516	1317	1154	1160	304	753	562	1528	1440	1508	1447	1871	1365
ENSMUSG00000001123	146	170	371	275	130	100	71	154	407	443	720	474	305	58	113	171	201	182	286	213	229	212
ENSMUSG00000001127	1667	2906	2093	2540	1425	1728	1181	1649	3670	3278	2628	3188	2753	436	1762	1312	3497	3501	3663	3360	3595	2531
ENSMUSG00000001128	133	304	197	196	111	187	83	158	229	206	209	235	211	12	111	117	236	281	302	330	290	182
ENSMUSG00000001131	393	650	519	483	420	739	658	315	903	1186	841	866	899	160	544	369	1648	1743	1687	1294	1373	993
ENSMUSG00000001134	123	278	227	223	115	154	94	149	297	317	364	216	251	93	145	84	228	285	261	150	280	214
ENSMUSG00000001138	875	1412	1225	1591	883	964	664	899	2468	2276	1605	1875	2067	262	1034	710	2351	2272	1999	1610	2255	1795
ENSMUSG00000001143	940	1556	1328	1935	853	838	609	931	2910	2314	2018	2114	2226	231	924	725	1836	1933	1729	1692	2033	1603
ENSMUSG00000001150	2335	3300	2874	4568	2552	1929	1682	2525	5794	6033	2853	4568	5364	618	2002	2333	5438	4966	4496	4336	6987	5000
ENSMUSG00000001151	1753	2988	2348	3351	1997	1958	1937	1964	4493	4419	1777	3401	4082	928	2344	2254	5555	4682	4726	5895	7796	4405
ENSMUSG00000001155	4	14	27	7	1	3	1	3	8	13	76	6	7	0	6	1	0	7	10	7	5	1
ENSMUSG00000001156	648	790	552	905	556	608	644	609	1165	1316	880	971	1091	190	537	598	1628	1382	1152	1639	1690	1197
ENSMUSG00000001157	1187	2029	1610	2282	1203	1045	880	1256	3245	2696	2507	2309	2413	471	956	907	2301	2047	1672	1580	2332	1721
ENSMUSG00000001158	933	1901	1460	1477	725	1062	654	825	1618	1607	1659	1170	1389	649	1233	772	1430	1347	1506	1276	2165	1608
ENSMUSG00000001166	20	28	31	31	9	1	2	13	23	39	27	30	19	0	7	7	18	17	21	18	21	3
ENSMUSG00000001168	0	0	0	0	0	0	0	0	0	0	0	0	0	0	0	0	0	0	0	0	0	0
ENSMUSG00000001173	1058	1414	1027	1684	1111	765	1021	1126	2217	2059	1396	1885	1854	781	1318	1168	2515	2156	2222	2246	2600	1747
ENSMUSG00000001175	9280	13329	11326	13692	7859	8249	6878	7371	17981	18981	13674	15146	15509	4798	7141	7815	16531	15001	13309	12183	20539	15036
ENSMUSG00000001211	1226	1446	1295	1575	986	995	959	830	2218	2364	1604	1949	2067	304	908	953	2613	2153	2124	2439	2821	1890
ENSMUSG00000001225	1	0	2	1	0	1	0	0	3	1	0	0	0	0	0	3	0	3	3	3	1	7
ENSMUSG00000001227	178	219	283	295	102	67	46	148	475	481	163	312	347	15	82	144	192	170	166	267	266	204
ENSMUSG00000001228	4042	3838	3404	4918	3636	2851	2752	2664	8033	8087	4365	5658	6322	1527	3015	3065	7867	6993	6654	6441	10702	7220
ENSMUSG00000001229	1325	1655	1612	2058	1202	1072	902	1081	2915	2748	1825	2293	2367	199	1156	1013	2680	2554	2493	2745	3721	2642
ENSMUSG00000001240	626	554	740	555	367	652	497	376	1296	1238	1410	1232	964	154	407	523	1637	1336	1230	1978	1883	1176
ENSMUSG00000001247	411	590	523	536	286	392	331	327	948	1151	754	827	885	69	370	185	1117	1130	849	944	1135	883
ENSMUSG00000001248	1454	2073	1691	1532	1008	1604	930	1007	2135	2184	1685	2197	1983	254	1033	1156	2723	2843	2725	4073	3872	2535
ENSMUSG00000001249	75	46	97	83	26	32	18	18	115	102	304	99	61	3	8	66	72	57	45	109	97	64
ENSMUSG00000001260	2	0	8	10	5	8	2	10	3	19	16	17	4	0	8	3	12	8	9	13	24	7
ENSMUSG00000001270	1342	2930	2004	2001	1123	2752	950	1190	2858	3999	1357	1795	3807	310	689	1301	5128	4521	3571	3057	8716	5631
ENSMUSG00000001280	3109	4024	2988	7379	4600	2819	3875	4330	7362	7054	4085	5892	6735	2812	5154	5334	8692	7541	6766	5768	8075	5730
ENSMUSG00000001281	15	23	19	11	12	23	9	5	35	37	41	53	21	2	12	54	33	31	35	26	53	37
ENSMUSG00000001285	815	1167	939	948	556	793	566	560	1366	1646	1325	1300	1308	154	537	478	1399	1440	1405	1514	1948	1391
ENSMUSG00000001288	672	415	529	614	403	349	233	247	1016	812	781	763	609	95	458	329	827	734	983	971	829	775
ENSMUSG00000001289	2673	5784	5912	3934	1732	2812	1733	1885	5740	5425	7241	4771	4161	863	3139	1465	4355	3903	4170	3589	4354	3564
ENSMUSG00000001300	1514	1519	1450	1711	1740	1422	1985	1212	2450	2716	2184	2147	2387	971	1519	1847	4180	3047	3024	4147	4183	2939
ENSMUSG00000001305	985	1908	1317	1403	669	1161	457	851	2129	2448	1982	1504	2187	716	986	737	1909	2053	2139	1187	2935	2384
ENSMUSG00000001313	1223	2336	1784	1524	919	2128	1166	809	3448	3662	3261	3530	2837	1076	1152	1080	5002	4707	3701	5537	6685	4209
ENSMUSG00000001323	312	433	358	564	294	257	297	294	651	702	450	674	510	147	300	309	630	544	562	599	651	525
ENSMUSG00000001333	26	38	28	58	22	22	19	26	103	44	44	71	33	4	35	43	61	68	70	34	53	36
ENSMUSG00000001334	1934	2860	3415	3923	1269	997	921	1790	7908	6913	7006	7585	3687	282	670	1312	3065	2406	2137	2914	2823	2247
ENSMUSG00000001348	613	71	214	201	115	63	66	208	250	163	422	206	91	11	56	71	80	84	59	108	174	80
ENSMUSG00000001349	32	52	36	8	18	25	20	9	37	19	43	26	32	6	93	30	130	53	98	75	64	48
ENSMUSG00000001366	517	689	675	832	433	564	375	628	1339	1024	1000	930	880	165	491	401	1131	1019	994	920	1336	976
ENSMUSG00000001376	1109	2152	1648	2270	1174	1236	725	1237	2874	3144	1916	2084	3004	748	1235	1069	2592	2535	2236	1309	2820	2296
ENSMUSG00000001380	1888	2291	1881	2045	1215	1752	1178	1171	3323	3592	2850	2861	2817	688	1576	1400	3631	3383	3525	3127	4742	3359
ENSMUSG00000001383	2182	3438	2694	2705	1649	2295	1360	1670	4526	4552	4034	3766	4099	1802	1778	1563	3834	3334	3847	2822	4811	3852
ENSMUSG00000001403	2492	3625	2872	4189	2423	3016	1714	2552	3951	5036	2633	2396	4818	1000	1944	2196	5212	5442	4565	3543	7976	5965
ENSMUSG00000001415	2271	3460	2852	3420	1795	1845	1271	2072	5920	5837	4875	4311	4763	411	1563	1492	4673	4403	4182	3961	6062	4310
ENSMUSG00000001416	9364	15803	13693	14112	7438	10092	4834	8370	26218	25028	23569	17116	23026	2842	9155	6785	20048	20734	20354	10892	26335	20023
ENSMUSG00000001418	944	1155	1288	1392	827	1071	811	764	2335	2301	2093	2039	1984	163	905	791	2800	2705	2335	2281	2579	2277
ENSMUSG00000001419	1503	2450	1955	3358	1932	2112	1607	1933	4593	4617	2906	3455	4308	985	2231	1841	5139	5029	4745	4643	6094	4883
ENSMUSG00000001420	35	43	51	60	24	32	13	21	62	83	84	76	51	3	14	22	52	57	49	48	64	56
ENSMUSG00000001424	4669	6577	5909	7654	4344	4740	3366	3747	12412	12376	8595	8552	10912	1361	4921	4124	12293	10953	10920	10172	16777	11716
ENSMUSG00000001435	16738	20793	11765	12492	14093	20616	16925	11404	23640	41173	15081	15748	44548	3368	13253	19042	56356	47317	41661	68985	96990	58450
ENSMUSG00000001436	429	695	584	644	330	393	327	332	998	1150	822	908	830	48	350	287	1102	1026	891	933	1145	728
ENSMUSG00000001440	15098	19804	15981	25125	15595	12796	11129	14718	31310	35157	15778	23416	30065	7289	14958	15722	30746	28248	27802	22541	43339	30507
ENSMUSG00000001441	2505	3796	2925	5064	2893	2642	2239	2758	6518	6189	4958	5370	5617	1227	2651	3092	5777	5319	5357	4298	6645	5141
ENSMUSG00000001444	1	0	0	0	0	0	2	1	4	6	3	4	4	0	0	0	1	0	3	0	3	1
ENSMUSG00000001445	884	1210	1064	1196	672	880	680	656	1887	1924	1543	1515	1458	228	701	602	1903	1898	1798	1465	2327	1683
ENSMUSG00000001467	2183	2379	2030	2052	2024	3758	2610	1434	2585	3118	2163	2284	2750	2265	4330	1643	8045	8384	9133	4744	5165	5335
ENSMUSG00000001472	4109	5611	4802	6670	3802	3935	3375	3522	9628	8902	7225	8431	7425	1229	4199	3514	9560	8979	8961	8634	10979	8241
ENSMUSG00000001473	1207	999	833	650	659	843	698	484	1232	1802	1213	1339	1318	173	1013	1779	2769	2398	2483	2433	2778	2132
ENSMUSG00000001482	1071	1357	1271	1420	838	833	745	744	2224	2397	1710	2241	1872	120	613	661	2333	2069	1886	1936	2521	1718
ENSMUSG00000001493	62	85	44	40	34	45	47	21	70	61	124	99	53	15	47	106	105	86	77	151	154	154
ENSMUSG00000001494	8	8	7	10	16	67	30	16	13	27	16	21	34	12	11	53	81	82	82	108	175	81
ENSMUSG00000001496	0	0	0	0	0	4	0	0	0	1	5	6	0	0	0	0	3	1	1	0	1	0
ENSMUSG00000001497	9	5	9	1	0	0	8	2	11	10	10	8	3	0	0	1	0	3	1	3	1	27
ENSMUSG00000001504	58	84	75	90	118	13	12	67	232	127	181	106	129	10	34	29	28	31	61	16	25	49
ENSMUSG00000001506	27363	8243	12816	11969	18473	14644	17301	6038	30767	19373	33358	28848	16353	7681	24035	26485	57810	44084	57582	66008	38096	31741
ENSMUSG00000001507	1543	1823	1597	2187	1531	924	1299	1052	3113	3324	2238	2296	2837	219	1195	1151	4088	2815	2348	2870	3923	2670
ENSMUSG00000001508	7	1	4	3	2	6	1	2	9	4	2	21	4	0	0	40	3	3	5	5	4	6
ENSMUSG00000001510	54	73	188	450	114	4	6	121	581	195	150	219	122	0	4	15	3	3	2	9	10	9
ENSMUSG00000001517	1562	2286	1781	2457	1701	1489	1325	1555	3453	3259	1694	2301	3024	488	1779	1604	3854	3833	3535	3703	5248	3729
ENSMUSG00000001518	477	708	571	597	350	442	230	353	1124	942	1033	845	855	69	350	301	915	886	926	974	1178	868
ENSMUSG00000001520	106	106	112	119	71	81	85	83	245	174	212	294	144	23	106	51	248	198	213	229	162	175
ENSMUSG00000001521	1722	2697	2165	3542	1763	1296	1569	1668	4387	4039	2681	4594	3075	388	1419	1230	3553	3050	2943	3291	3867	2694
ENSMUSG00000001524	652	842	709	780	431	602	316	471	1586	1465	1652	1135	1278	83	487	387	1373	1344	1239	925	1748	1217
ENSMUSG00000001525	36467	47326	40599	51956	33021	30761	27179	28684	73967	84060	51701	57625	70063	8659	30584	29171	83887	75913	72336	62338	95872	72817
ENSMUSG00000001542	1335	980	779	1118	700	919	740	920	1675	1270	2122	1143	1322	868	945	968	1982	1779	1599	1309	2279	1868
ENSMUSG00000001552	1766	1686	1746	2369	1673	1817	2034	1135	3628	3724	2583	3393	3402	439	1569	1847	6337	4907	4352	6298	7730	5835
ENSMUSG00000001555	2127	2049	2129	2389	1748	1942	1737	1249	4412	4413	3923	4301	3269	243	1427	1714	5466	4554	4479	5648	6533	4500
ENSMUSG00000001558	11	31	20	13	14	18	14	17	45	21	25	35	22	9	7	21	28	31	32	54	33	31
ENSMUSG00000001566	0	3	0	2	2	1	0	4	2	2	1	0	8	0	1	0	1	3	0	0	1	0
ENSMUSG00000001569	1232	1925	1648	2174	1191	1182	1042	1322	3608	3254	3278	2750	2809	620	1151	1073	2820	2679	2616	2361	3685	2822
ENSMUSG00000001576	3164	3601	3031	4579	2798	2723	2540	2335	5879	6556	3796	5043	5402	781	2684	2764	6917	6283	5374	5769	7733	6080
ENSMUSG00000001583	26	21	33	26	8	7	10	11	36	40	48	41	23	0	5	8	14	8	10	22	17	7
ENSMUSG00000001588	61	81	16	21	55	118	34	49	45	61	52	47	96	7	34	56	150	153	101	292	325	211
ENSMUSG00000001604	218	541	401	598	293	330	146	269	895	862	617	801	641	137	164	207	575	524	435	351	796	635
ENSMUSG00000001622	1	0	0	1	0	0	0	1	4	2	1	2	0	0	0	0	0	0	1	0	0	0
ENSMUSG00000001627	775	1342	924	1034	570	851	455	693	1519	1560	1316	1169	1257	481	885	578	1451	1531	1506	1005	1647	1303
ENSMUSG00000001630	618	1217	897	1665	699	555	483	856	2104	1903	1709	1415	1694	283	649	765	1299	1209	1243	889	1492	1136
ENSMUSG00000001632	1258	1990	1439	2045	1133	1179	885	1233	3099	2820	2662	2333	2526	492	1180	1122	2897	2695	2697	2422	3880	2864
ENSMUSG00000001642	2426	3819	2960	2947	2115	3134	2115	1984	4782	6197	4078	3904	5974	625	3755	1938	7949	8039	7648	5353	7378	5621
ENSMUSG00000001655	0	11	3	1	8	1	0	0	14	13	13	9	8	1	5	1	2	7	5	2	11	14
ENSMUSG00000001656	53	7	3	0	8	3	5	1	1	1	3	2	0	0	6	2	1	2	2	14	2	110
ENSMUSG00000001657	327	646	468	592	381	470	504	238	638	562	889	736	466	259	514	743	966	727	746	817	1017	703
ENSMUSG00000001661	413	747	525	819	454	567	529	424	869	839	695	872	612	214	612	586	1183	921	853	1264	1295	896
ENSMUSG00000001663	160	138	197	165	156	214	183	94	275	334	395	350	274	52	175	123	567	442	444	345	425	326
ENSMUSG00000001665	89	136	134	156	83	70	68	92	291	269	274	280	187	18	46	56	179	176	139	146	170	120
ENSMUSG00000001666	66	118	122	120	71	96	67	73	117	111	134	74	106	47	79	42	65	84	80	25	153	101
ENSMUSG00000001670	7	14	12	17	10	0	6	21	17	21	20	31	11	0	1	3	8	2	1	0	3	0
ENSMUSG00000001672	12	21	17	7	13	12	4	15	20	22	23	24	46	3	3	13	21	34	24	26	37	35
ENSMUSG00000001674	1988	2873	2362	2883	1604	2022	1139	1814	3515	4103	2652	2638	3564	908	2424	2028	4138	4132	4289	2471	5582	4724
ENSMUSG00000001687	1141	1901	1525	1783	1171	1530	1144	1055	3028	2779	3297	2561	2519	699	1531	1166	4084	3574	3156	2451	3442	2547
ENSMUSG00000001700	487	545	500	650	463	485	422	386	913	896	608	849	774	195	619	459	1197	1190	1190	842	1228	986
ENSMUSG00000001707	797	1626	1024	963	486	932	386	611	1110	1515	835	862	1294	384	1038	508	1457	1450	1526	888	1578	1307
ENSMUSG00000001729	6788	8431	7812	9161	5340	6076	5169	4478	14970	15803	10900	13341	12161	1158	4989	5145	17130	15081	14232	15455	19195	13781
ENSMUSG00000001739	85	70	90	174	63	60	59	55	162	153	169	123	87	10	109	42	216	167	130	139	153	102
ENSMUSG00000001741	94	96	120	225	89	56	93	68	191	202	148	179	107	26	93	66	198	142	109	184	179	120
ENSMUSG00000001750	591	869	845	741	352	417	237	382	1268	1156	1039	1320	921	52	231	270	1049	1055	958	1133	1288	818
ENSMUSG00000001751	333	524	480	443	309	546	400	235	1160	987	963	1083	845	82	408	226	1823	1500	1486	1617	1506	1043
ENSMUSG00000001755	751	1080	957	896	654	766	521	574	1862	2004	1369	1621	1731	102	639	510	1788	1845	1694	1875	2109	1579
ENSMUSG00000001761	5032	5973	5259	6653	4128	3610	3875	3305	9778	10231	6263	9122	7789	1937	3521	3147	11674	9945	8633	10759	11436	7911
ENSMUSG00000001763	896	314	579	576	190	103	84	327	1334	619	1587	703	387	12	131	99	114	153	137	259	199	138
ENSMUSG00000001767	1269	1725	1524	1849	1099	1294	907	1172	2455	2668	1957	2105	2106	1038	1621	1239	2639	2561	2639	1873	3338	2651
ENSMUSG00000001768	1880	2367	2173	3700	1903	1373	1716	1780	4710	4461	2800	4271	3535	825	1472	1529	3996	3001	2990	2870	3260	2349
ENSMUSG00000001773	8	11	18	9	0	1	4	2	23	19	8	30	13	4	4	30	18	22	4	6	7	10
ENSMUSG00000001774	2133	3334	2588	3071	1806	1830	1400	1738	3900	4061	2836	3263	3461	1404	1755	1877	3565	3496	2882	2505	4271	2884
ENSMUSG00000001783	3366	4997	3899	4784	2744	3362	2078	2586	7889	8432	6359	6224	6884	817	3033	2908	7460	7180	7327	5434	8870	6810
ENSMUSG00000001785	1256	1991	1483	2108	1333	1386	907	1251	2486	3197	1654	1987	2798	790	1602	1347	3141	3031	2966	1762	3545	2834
ENSMUSG00000001786	534	672	628	835	434	386	281	489	1178	909	1518	982	840	145	465	384	766	736	754	733	756	560
ENSMUSG00000001794	4445	5416	5097	5748	3512	3990	3759	3109	9134	9896	8133	8422	8107	1397	3385	3476	11300	9990	9373	10541	13494	9175
ENSMUSG00000001802	748	725	708	781	395	485	397	344	1404	1196	1101	1342	925	54	401	568	2158	1270	1675	1704	1516	1185
ENSMUSG00000001804	0	0	0	0	0	0	0	0	0	0	0	0	0	0	0	0	0	0	0	1	0	0
ENSMUSG00000001815	4	0	0	0	0	0	0	0	0	1	0	0	1	0	0	1	0	0	1	0	0	0
ENSMUSG00000001819	130	1	2	1	1	5	0	1	1	8	2	3	1	0	1	4	1	0	2	4	1	11
ENSMUSG00000001823	107	5	2	0	4	0	0	0	1	0	0	0	2	0	0	0	2	1	0	8	1	50
ENSMUSG00000001827	154	301	397	392	209	490	278	199	916	665	1247	849	487	108	457	245	1316	1589	1467	912	871	636
ENSMUSG00000001829	1216	1798	1792	2099	1199	1216	839	1148	3416	3167	1938	2247	2858	341	1716	1084	3143	3178	3206	2014	3597	2833
ENSMUSG00000001833	7841	10064	8324	8816	6487	8076	6519	5909	12337	13621	8225	10459	12172	11109	10055	8646	16706	15375	15041	12190	18852	15411
ENSMUSG00000001844	472	694	620	684	398	471	380	436	1051	1012	940	947	820	162	419	302	1060	1042	1014	979	1061	848
ENSMUSG00000001847	4737	5666	5132	7166	4659	4684	4508	3968	10253	11048	8146	9151	8951	3894	4603	5328	11634	10211	9420	8867	11479	8432
ENSMUSG00000001855	1322	1565	1533	3176	1743	1010	1341	1588	3644	3308	2061	2762	3203	687	1952	1627	4011	3625	3301	2588	4254	3084
ENSMUSG00000001864	523	731	639	892	459	381	429	469	1179	1198	618	795	960	169	509	506	1051	866	911	780	936	674
ENSMUSG00000001865	47	41	63	7	150	8	58	23	74	92	137	438	31	20	25	34	118	43	79	63	8	28
ENSMUSG00000001870	4818	4148	4743	6554	4395	1981	3356	3899	10970	10172	5842	10427	7472	1006	2444	3242	6998	4891	5375	6279	6510	4164
ENSMUSG00000001891	2121	3131	2499	3076	2093	2137	2060	1831	4372	4502	4026	4191	3716	986	2233	2579	4767	4170	4106	3091	4357	3592
ENSMUSG00000001901	47	88	78	133	66	13	11	73	207	148	115	232	145	1	6	6	11	19	8	16	28	16
ENSMUSG00000001909	1317	2407	1900	2277	987	1339	787	1317	3351	3302	2696	2533	2837	290	1227	968	2948	2899	2748	2554	3807	2890
ENSMUSG00000001910	4513	6114	5071	7192	4056	3622	3510	3938	10156	11645	6276	8333	9684	1328	3558	3194	10482	9688	8442	8156	13483	9653
ENSMUSG00000001911	773	445	437	587	710	511	645	424	1060	722	1452	1007	629	406	1281	753	1877	1482	1899	947	869	966
ENSMUSG00000001918	543	412	462	488	252	257	207	318	695	641	850	597	446	58	235	230	485	548	500	509	556	400
ENSMUSG00000001924	13993	18027	18491	28078	14055	11793	11030	13525	42733	39789	24084	34652	31269	4205	13893	11466	34204	31038	30333	25925	41805	29637
ENSMUSG00000001930	251	148	220	340	309	527	467	209	409	413	502	549	547	171	743	377	1267	1441	1726	1766	1819	1237
ENSMUSG00000001942	486	702	720	1016	546	456	548	475	1595	1334	1163	1563	1152	254	868	571	1490	1237	1364	1070	1215	930
ENSMUSG00000001943	37	50	28	27	19	27	15	16	33	29	40	36	30	1	18	32	26	48	74	76	41	19
ENSMUSG00000001946	610	534	600	390	295	483	305	279	970	1098	1045	982	922	80	300	555	1199	1133	1046	1537	1678	848
ENSMUSG00000001948	64	133	118	135	57	77	49	70	247	198	434	174	171	83	199	40	103	104	203	50	132	117
ENSMUSG00000001962	1251	1718	1557	1629	830	1017	587	884	2875	2755	2237	2207	2108	576	781	704	2045	1933	1980	1794	2872	2289
ENSMUSG00000001964	1558	2068	1950	2218	1367	1397	1114	1272	3405	3349	3528	2592	2498	899	1457	1197	2794	2782	2564	1878	3267	2287
ENSMUSG00000001983	303	415	292	410	275	297	240	274	594	663	479	490	556	94	291	241	567	523	529	430	746	525
ENSMUSG00000001985	210	412	591	1048	296	79	193	264	1242	648	599	1346	620	32	76	100	318	189	199	433	257	172
ENSMUSG00000001986	730	799	687	810	708	413	692	558	1271	1089	835	1352	901	509	693	785	1401	1145	1126	1246	937	731
ENSMUSG00000001988	17	10	9	5	2	9	2	15	9	10	11	7	18	1	5	3	13	12	21	14	14	6
ENSMUSG00000001995	1985	2466	2350	3916	1869	1317	1634	1863	5208	4852	2369	4300	4042	479	1436	1640	4080	3528	2845	4388	6446	4060
ENSMUSG00000001998	547	855	593	958	559	571	470	638	1035	970	442	916	989	334	768	585	1241	1243	1168	1128	1322	836
ENSMUSG00000001999	454	624	470	411	249	316	190	264	650	751	689	568	603	54	300	240	581	568	557	494	644	424
ENSMUSG00000002006	774	1177	922	1114	692	1414	516	620	1967	1823	1474	1219	1784	372	1343	638	2655	2898	3206	1192	2625	2279
ENSMUSG00000002007	24	33	12	8	12	8	6	6	9	7	8	41	4	0	8	190	23	18	10	24	19	31
ENSMUSG00000002010	2027	2776	2695	2980	1473	1796	1224	1512	4732	4574	3559	3828	3759	899	1601	1365	4252	3862	3791	3255	4501	3584
ENSMUSG00000002012	140	276	294	310	89	84	57	99	604	375	592	600	315	9	53	59	189	206	171	247	207	223
ENSMUSG00000002014	1066	1716	1508	1293	681	1102	589	752	2019	2157	2312	1839	1684	228	916	608	2021	2218	1927	1624	2285	1635
ENSMUSG00000002015	2135	3358	3026	2826	1428	2080	1115	1504	4722	4762	4380	3631	3800	517	1907	1466	3643	3567	3371	3037	4450	3618
ENSMUSG00000002017	1089	1630	1270	1825	924	1147	658	1014	2221	2374	1620	1575	2273	676	1182	1174	2318	2554	2223	1245	2926	2155
ENSMUSG00000002020	39	35	33	25	10	20	17	24	85	42	115	74	45	2	98	36	159	73	108	60	40	40
ENSMUSG00000002028	3401	5984	4695	9774	5099	2576	3988	5929	8320	6376	3362	6792	6632	2556	5708	4701	7352	6899	6292	6976	8525	4195
ENSMUSG00000002031	975	1500	1470	1789	944	1063	796	968	2623	2504	2071	2211	2027	412	1110	894	2355	2296	2337	1987	2584	2013
ENSMUSG00000002032	67	161	91	72	31	39	24	65	166	215	126	211	131	10	51	25	147	112	118	143	139	78
ENSMUSG00000002033	2	0	0	0	0	0	3	0	1	0	4	3	1	0	1	2	2	1	0	2	3	1
ENSMUSG00000002043	407	568	522	281	170	343	160	237	821	845	796	664	745	27	158	149	657	723	624	669	777	494
ENSMUSG00000002052	3686	4498	4118	7045	4160	3672	3822	3727	8552	8290	4092	7142	7607	3123	6447	4673	10457	9397	10049	8620	13133	9520
ENSMUSG00000002055	1319	1662	1289	1513	1005	1067	915	1032	1934	2320	1142	1465	1927	362	1148	1215	2354	2329	2145	2826	3520	2540
ENSMUSG00000002057	1	0	1	0	0	1	0	0	1	0	5	0	2	1	1	0	2	2	0	3	2	3
ENSMUSG00000002058	1366	1855	1619	1544	936	1732	1054	852	2858	2909	2550	2830	2283	178	998	859	3828	3678	2986	4263	4874	3314
ENSMUSG00000002059	1297	1589	1481	1372	878	1302	912	789	2656	2760	2445	2437	2070	154	916	748	3099	2759	2699	3020	3495	2647
ENSMUSG00000002064	1048	1737	1430	1241	662	1276	635	718	2301	2151	2294	2112	1846	206	979	635	2268	2155	2119	2139	2215	1669
ENSMUSG00000002068	1200	1434	1257	1373	672	587	363	836	2041	2016	1582	1458	1580	157	275	746	1052	972	809	719	1622	1087
ENSMUSG00000002076	197	560	460	555	240	387	45	278	1841	778	2801	815	858	181	361	138	532	667	816	29	522	611
ENSMUSG00000002083	114	238	216	215	43	151	52	125	356	345	259	218	298	16	34	45	300	306	233	283	451	269
ENSMUSG00000002100	255	368	237	36	213	1100	430	101	105	295	125	90	778	206	946	492	3146	3042	2731	2703	3069	2518
ENSMUSG00000002102	4411	6430	5688	5014	3085	4028	2547	3041	8895	8782	8370	6746	7309	1279	4046	3346	8292	8083	8082	6771	11629	8684
ENSMUSG00000002103	891	1019	1082	1432	804	751	826	758	1883	1738	1586	2098	1501	346	821	835	2068	1815	1684	1970	2021	1464
ENSMUSG00000002104	23	35	20	25	4	16	25	6	15	36	33	50	27	3	11	103	43	38	51	32	44	47
ENSMUSG00000002105	434	471	475	454	334	369	312	245	761	667	695	725	501	134	380	339	922	965	881	1050	1000	819
ENSMUSG00000002107	1178	1332	1051	1640	1161	965	1077	913	2698	2348	2808	2322	2112	871	2069	1831	3201	2810	2983	1903	1885	1477
ENSMUSG00000002108	17	45	37	32	10	10	6	21	72	49	111	59	43	0	8	18	21	21	17	23	17	20
ENSMUSG00000002109	157	387	321	328	209	151	98	195	795	386	1406	649	318	40	158	156	298	312	303	279	303	221
ENSMUSG00000002111	42	14	64	23	16	19	39	26	46	59	96	43	30	3	24	21	88	46	58	93	71	69
ENSMUSG00000002129	3697	4658	4204	7273	4298	3744	3445	3888	9807	9698	5902	7613	8683	2226	3684	3779	9323	8420	8329	7287	13006	9672
ENSMUSG00000002147	928	982	904	1144	656	604	688	588	1969	1750	1516	2033	1422	212	581	568	1873	1554	1497	2036	2129	1663
ENSMUSG00000002190	16	37	49	55	25	17	7	36	152	58	118	64	96	15	81	15	39	45	47	2	43	24
ENSMUSG00000002204	5	2	17	5	5	3	3	14	12	6	2403	14	2	0	2	11	4	2	4	8	11	16
ENSMUSG00000002205	634	937	911	1176	629	708	459	630	1854	1769	1904	1537	1392	187	654	528	1555	1371	1402	1496	1801	1428
ENSMUSG00000002210	392	604	482	462	304	289	212	253	975	805	1183	664	665	78	289	271	794	757	777	802	868	740
ENSMUSG00000002221	1573	2061	1519	1897	1123	1165	925	1270	2481	2888	1408	2121	2598	497	1107	1070	3084	2972	2448	2813	4126	2917
ENSMUSG00000002222	2888	3871	3353	6235	3153	2305	2564	3390	7624	7075	4512	6526	5699	1340	2519	2928	6322	5185	4827	3701	5315	3963
ENSMUSG00000002227	2753	4370	4060	7790	3554	2890	2651	3268	9121	8472	5587	8516	7117	684	2781	2565	7433	6962	6453	6570	9371	7056
ENSMUSG00000002228	81	134	150	158	54	80	12	74	266	242	145	132	229	3	35	47	121	144	138	65	284	187
ENSMUSG00000002233	2029	2692	2767	2478	1265	1678	1287	1242	4411	4238	4128	4064	3160	216	1234	1072	3964	3434	3431	3606	4316	3121
ENSMUSG00000002240	0	0	0	0	0	0	0	0	0	0	0	0	0	0	0	0	0	0	0	0	0	0
ENSMUSG00000002249	1004	1085	998	1220	796	820	727	690	1720	1588	1285	1648	1245	194	989	815	2530	2328	2097	2540	2272	1838
ENSMUSG00000002250	699	653	757	988	522	530	540	565	1566	1453	1009	1224	1189	136	465	443	1638	1455	1221	1595	1627	1254
ENSMUSG00000002257	58	86	94	103	31	43	31	53	170	153	146	179	123	12	27	28	134	99	103	134	124	113
ENSMUSG00000002265	39229	47751	46664	89271	44072	18737	32723	46637	93334	90818	40621	84351	58623	17745	28330	43398	58726	45146	43698	58971	79512	44199
ENSMUSG00000002266	3694	5636	5038	8435	3584	1979	2912	4760	8745	7675	4786	8444	4767	1344	3775	6212	6897	5166	5038	5880	5324	3676
ENSMUSG00000002274	706	894	810	498	366	849	431	280	1618	1440	1425	1209	1266	80	481	419	2111	1914	1559	1745	2793	1573
ENSMUSG00000002279	357	489	432	523	314	499	381	318	800	773	595	642	751	77	358	370	1226	1146	954	1245	1528	1085
ENSMUSG00000002280	463	586	558	508	304	401	299	309	911	844	813	800	730	75	407	309	990	1012	870	834	1144	726
ENSMUSG00000002289	1118	1508	1507	1341	822	586	605	809	2607	3657	1641	2211	2202	169	489	514	2472	1853	1672	1668	2060	1515
ENSMUSG00000002297	1560	2680	1983	2953	1544	1498	1031	1867	3484	3441	2204	2150	3487	1096	1480	1696	2991	2962	2773	1732	4158	3291
ENSMUSG00000002307	1135	1589	1296	1616	948	1191	833	943	2776	2590	2238	2033	2310	249	965	877	2774	2556	2289	2099	3496	2589
ENSMUSG00000002308	988	1832	1513	1250	645	1065	559	673	2530	2499	2670	1940	2238	138	791	535	2112	2148	1844	1871	2630	1767
ENSMUSG00000002319	781	1122	830	1332	770	897	549	664	1897	2107	1486	1547	1836	179	859	733	2116	2096	1916	1358	2577	1840
ENSMUSG00000002320	1169	1555	1373	1509	952	1293	799	845	2676	2592	1886	2134	2139	148	944	802	2645	2692	2398	2557	3275	2139
ENSMUSG00000002324	1184	2359	3184	3551	1383	178	111	1499	9770	4464	4799	5289	3532	55	173	49	372	332	590	114	185	172
ENSMUSG00000002325	390	574	730	682	263	217	201	329	871	810	809	1007	570	75	170	200	497	459	482	536	529	400
ENSMUSG00000002326	185	221	206	196	101	146	122	113	278	241	189	209	246	45	111	116	266	273	259	300	336	227
ENSMUSG00000002329	692	966	855	768	538	671	492	450	1065	1155	1045	1144	945	154	534	497	1221	1183	1074	1233	1486	1123
ENSMUSG00000002332	758	1091	956	1004	626	712	596	542	1667	1845	1517	1578	1308	166	639	566	1570	1420	1525	1488	1639	1267
ENSMUSG00000002341	23	3	14	21	15	9	24	6	45	23	73	13	21	8	25	13	40	48	30	50	41	29
ENSMUSG00000002342	777	1090	1045	968	512	747	480	553	1913	1852	1706	1725	1443	72	424	494	1768	1822	1691	2077	2171	1515
ENSMUSG00000002343	390	607	504	453	252	365	211	240	1004	900	1298	761	831	37	360	259	1052	1101	981	786	1239	879
ENSMUSG00000002345	299	452	303	424	239	258	218	278	621	674	593	636	591	63	210	179	678	575	528	622	636	563
ENSMUSG00000002346	327	554	439	603	302	215	161	348	1240	692	1636	1012	542	40	164	136	414	478	502	544	511	316
ENSMUSG00000002365	1786	2481	2248	2860	1402	1363	1074	1628	4325	4603	3005	3741	3693	652	1290	1307	3278	3144	2729	2844	4195	3010
ENSMUSG00000002372	2745	4085	3473	3650	1942	2474	1667	2115	5792	6252	4890	4579	5026	383	1846	1850	5841	5691	5171	5052	7530	5614
ENSMUSG00000002379	456	870	834	566	305	544	264	351	931	913	1007	705	643	105	419	231	606	804	781	481	903	585
ENSMUSG00000002384	4	12	8	14	3	11	10	6	9	11	5	12	9	2	9	13	11	21	8	13	16	14
ENSMUSG00000002393	730	1098	925	623	371	705	231	381	2101	2121	1490	1452	1549	21	398	163	1938	1668	1606	1342	2295	1171
ENSMUSG00000002395	856	1456	1518	1004	451	937	415	533	2304	1928	2581	1883	1507	136	750	409	1698	1603	1651	1680	1752	1381
ENSMUSG00000002396	177	379	322	339	150	209	117	218	526	440	511	428	396	35	160	106	358	398	395	313	424	313
ENSMUSG00000002409	495	810	738	1298	574	448	373	679	1566	1379	1119	1154	1202	109	652	304	1272	1230	1208	919	1220	917
ENSMUSG00000002413	1068	1733	1343	2557	1289	771	970	1591	2591	2352	1458	2092	2069	792	1478	1444	2151	2005	1980	1917	2190	1256
ENSMUSG00000002416	145	237	143	279	194	189	199	146	228	241	199	218	199	125	204	205	299	260	236	252	297	217
ENSMUSG00000002428	742	1391	982	1543	837	859	587	923	2090	1822	1236	1354	1937	942	950	970	1755	1742	1625	1012	2048	1721
ENSMUSG00000002455	2218	3107	2591	3608	1953	1963	1614	1863	5802	5383	3796	4589	4546	1147	2404	1900	4995	4259	4855	3969	6312	4451
ENSMUSG00000002458	615	729	558	638	454	394	373	366	888	1045	719	912	754	108	312	283	1031	889	780	863	1204	741
ENSMUSG00000002459	12	4	6	2	2	3	1	4	8	2	15	8	4	2	1	1	9	2	0	20	8	3
ENSMUSG00000002475	276	529	472	584	240	236	206	242	775	793	586	695	582	97	215	82	531	438	463	376	385	291
ENSMUSG00000002477	2817	5689	4444	4049	2195	2935	1783	2460	4393	5520	4238	3512	4305	2662	2372	2266	3788	3751	3695	2644	5409	4299
ENSMUSG00000002486	341	587	379	494	256	377	266	262	574	547	490	564	525	114	334	249	733	664	713	701	903	650
ENSMUSG00000002489	1881	2417	1719	2953	1990	1301	1914	1720	3313	4214	1253	3065	3439	731	1760	1779	4225	3546	3268	4368	5485	3406
ENSMUSG00000002496	2261	3202	2713	4396	2408	1919	1948	2305	5439	5071	2825	4523	4508	791	2164	2172	5696	5228	4751	5435	6936	5112
ENSMUSG00000002500	3	5	18	14	5	1	0	8	55	19	31	17	18	3	22	4	13	19	26	0	5	2
ENSMUSG00000002504	1211	1834	1656	1626	862	1281	775	835	3251	3141	2617	2841	2441	251	833	825	3391	2953	2633	3441	3930	2764
ENSMUSG00000002524	4486	6928	6045	5862	3265	4991	2823	3332	10385	11015	7465	7727	9750	1038	4576	3177	11262	10902	11081	8867	15371	11376
ENSMUSG00000002546	1411	2182	1801	2231	1296	1541	1162	1268	3942	3409	3244	3306	2850	591	1460	1269	3855	3754	3586	4317	4921	3736
ENSMUSG00000002550	792	1212	1145	1080	569	632	478	645	1953	1833	1400	1612	1467	88	570	432	1561	1485	1307	1512	1730	1185
ENSMUSG00000002565	29	20	10	9	14	15	17	5	29	48	31	17	37	4	26	49	47	29	41	40	39	26
ENSMUSG00000002578	155	169	153	196	132	89	125	144	350	275	366	291	200	80	167	149	343	284	272	392	304	273
ENSMUSG00000002580	81	130	130	138	61	111	83	80	175	184	230	124	161	19	109	84	113	154	153	111	186	142
ENSMUSG00000002588	1	1	1	0	0	1	0	0	0	7	9	0	0	2	0	0	4	4	1	10	6	0
ENSMUSG00000002602	6177	8385	7214	10847	7070	7762	7913	5722	17766	16426	13088	17304	13895	1806	7721	7761	23803	19548	18517	23135	24811	18394
ENSMUSG00000002603	642	502	579	687	485	663	592	412	983	1104	892	862	1029	194	831	603	1929	1585	1625	2130	2349	1885
ENSMUSG00000002608	1059	1341	1169	1496	885	964	693	816	2626	2371	1866	2084	1959	220	947	647	2467	2327	2252	2411	3110	2124
ENSMUSG00000002617	303	450	371	372	263	259	291	262	525	422	352	518	408	274	368	313	561	476	470	444	453	346
ENSMUSG00000002625	1263	2783	1900	2276	1002	1202	711	1340	2856	2395	1977	3046	2041	425	892	858	1971	2405	2155	3411	3137	2150
ENSMUSG00000002633	12	20	7	5	22	63	49	6	22	12	38	16	43	47	78	29	217	128	94	172	223	80
ENSMUSG00000002635	429	836	665	557	300	537	208	366	1151	1142	1065	787	1049	109	446	409	1592	994	1251	711	1084	864
ENSMUSG00000002658	1717	2539	2249	2214	1103	1404	926	1198	3876	3941	3325	3103	3246	744	1588	942	3008	2713	3016	2354	4192	3479
ENSMUSG00000002660	1094	1809	1500	1444	696	853	500	840	2157	2602	1837	1624	2050	334	651	520	1909	1822	1671	1317	2305	1709
ENSMUSG00000002661	364	663	623	390	178	340	188	192	767	756	683	632	627	19	248	140	683	687	647	536	746	560
ENSMUSG00000002664	11	13	12	16	4	11	7	10	28	26	22	25	23	3	5	4	41	26	21	17	29	20
ENSMUSG00000002668	53	114	80	130	50	87	30	82	106	121	63	71	164	20	24	82	119	165	86	31	235	180
ENSMUSG00000002679	792	1601	1447	1090	599	875	537	729	1618	1771	1872	1253	1406	350	1058	631	1440	1423	1430	925	1615	1334
ENSMUSG00000002688	1066	1976	1762	2853	1192	752	892	1304	4077	3544	2085	3497	2484	342	895	721	1979	1699	1691	1337	1862	1245
ENSMUSG00000002699	40	24	52	74	24	19	23	25	49	56	46	44	20	10	24	29	41	34	41	79	67	46
ENSMUSG00000002718	4626	6690	5012	7511	5137	4543	3624	4841	9806	10542	5907	6702	9958	3159	5493	5453	11327	11237	9858	5327	11789	9791
ENSMUSG00000002728	1101	1899	1378	1340	856	1016	670	761	1698	1912	1622	1513	1492	416	943	818	1762	1690	1552	1299	1797	1493
ENSMUSG00000002731	795	1232	929	946	717	948	782	617	1549	1587	1183	1285	1417	355	1010	897	2176	2178	1963	1971	2221	1735
ENSMUSG00000002732	422	457	474	403	311	489	338	226	615	638	681	604	516	276	442	435	898	887	838	1007	1010	814
ENSMUSG00000002733	473	638	500	710	418	548	433	425	955	1028	815	872	961	281	515	466	1261	1083	1003	868	1087	791
ENSMUSG00000002741	2568	3937	3149	3243	2079	2713	1717	1878	6708	6014	6644	5546	4616	497	1934	1760	5633	5305	5110	4780	6702	4534
ENSMUSG00000002748	7267	9930	8035	11806	7190	6029	5461	6750	17081	16036	10380	12877	14122	4119	6266	7188	15454	14189	13193	14328	22066	15217
ENSMUSG00000002763	1549	2356	2106	1985	1006	1480	732	1070	5470	4759	3830	3934	3992	93	947	725	4139	3569	3497	3352	4428	2961
ENSMUSG00000002767	841	1379	1170	1064	538	830	483	590	1665	1926	1848	1367	1613	171	578	572	1592	1662	1557	1262	2150	1544
ENSMUSG00000002768	879	1598	1524	1155	582	1102	570	669	2320	2051	2707	1814	1607	272	1018	543	1713	1662	1918	1396	2442	1733
ENSMUSG00000002769	11	6	21	23	4	12	5	10	15	12	64	13	15	3	10	5	21	25	28	19	25	19
ENSMUSG00000002771	89	112	106	101	52	60	34	59	205	201	166	175	164	23	46	37	152	138	147	158	142	77
ENSMUSG00000002778	2354	2364	2306	3328	2069	2329	2080	1705	4510	4554	4451	4033	3834	587	2053	1980	5340	5080	4358	4036	5330	4128
ENSMUSG00000002781	353	635	549	613	245	317	197	397	1087	1035	695	795	909	38	241	194	709	764	626	589	865	685
ENSMUSG00000002791	0	0	0	0	0	0	0	0	0	0	1	0	0	0	0	0	1	0	0	0	0	0
ENSMUSG00000002797	189	568	419	408	181	317	112	211	629	674	457	538	594	242	307	177	370	467	569	254	629	490
ENSMUSG00000002799	626	1085	1091	1312	677	439	225	601	2575	1851	1210	1504	1930	59	269	366	972	831	926	1027	1232	860
ENSMUSG00000002803	355	547	456	560	335	315	271	327	963	913	668	893	681	51	350	251	819	823	730	691	781	576
ENSMUSG00000002804	439	759	672	426	192	383	214	246	987	903	981	869	683	21	229	145	684	671	660	656	783	555
ENSMUSG00000002808	576	748	506	395	358	479	391	321	852	1176	792	724	1056	100	433	298	1258	1033	931	1097	1119	906
ENSMUSG00000002812	2319	2949	2748	4180	2252	1741	1711	2040	6666	5587	3430	5203	4846	543	1739	1760	5098	4124	3859	5077	6245	4319
ENSMUSG00000002814	698	1106	897	1210	626	628	502	573	1784	1673	1144	1280	1470	188	874	663	1682	1678	1776	1427	2185	1605
ENSMUSG00000002820	526	736	608	625	299	443	211	358	1106	951	692	781	852	24	282	227	1017	1002	868	827	1077	800
ENSMUSG00000002825	442	638	539	518	244	352	212	343	661	892	630	656	611	65	261	259	787	817	646	631	959	685
ENSMUSG00000002831	6	23	19	27	12	7	5	3	49	18	32	35	23	0	9	6	18	14	30	10	17	11
ENSMUSG00000002833	2262	3604	3097	3133	1873	2227	1216	1810	6859	4984	8152	5117	4394	576	1505	1560	4092	3886	3941	4113	6707	4867
ENSMUSG00000002835	2068	2681	2264	2214	1422	1642	1113	1295	3879	4466	2497	2714	3705	532	1131	1304	3907	3490	3308	3569	6580	4596
ENSMUSG00000002844	2010	2403	2468	2096	1310	2362	1321	1176	4027	4040	3130	3102	3702	512	2014	1687	5173	5143	5040	5048	6920	5005
ENSMUSG00000002845	1078	1635	1228	1353	914	1242	784	926	2107	1843	2146	1593	1755	370	1182	999	2304	2504	2187	2075	2841	2011
ENSMUSG00000002846	557	1097	834	881	542	822	472	527	1305	1450	1044	1026	1268	259	901	523	1280	1362	1320	883	1529	1120
ENSMUSG00000002847	14	57	32	49	13	44	19	36	25	54	67	26	69	24	40	61	215	178	178	217	207	145
ENSMUSG00000002870	5991	7940	6688	8030	4574	5130	3201	4883	11678	13397	5870	8034	12280	1114	3430	4241	12652	12605	9999	7645	18093	14107
ENSMUSG00000002871	570	660	551	618	326	421	294	373	1168	1033	1188	986	773	45	328	222	1149	1086	893	1105	1130	853
ENSMUSG00000002881	1329	1829	1811	2327	1360	1301	1141	1146	3350	3413	2173	2995	2443	1297	1941	1207	3284	3018	3105	2289	2910	2193
ENSMUSG00000002885	510	514	729	1074	480	330	398	572	1341	1279	845	1344	997	175	384	569	949	799	823	1055	1083	816
ENSMUSG00000002897	183	251	239	300	168	183	167	215	580	405	547	365	369	57	213	157	457	497	513	433	552	405
ENSMUSG00000002900	6889	8490	8056	11974	8017	7822	8122	6915	21197	18476	12640	17038	17153	4016	10582	10354	25561	19357	22277	24320	27597	18815
ENSMUSG00000002908	69	69	72	76	31	50	21	23	165	117	140	96	134	8	45	44	103	86	116	89	80	69
ENSMUSG00000002910	183	265	255	224	61	190	65	121	453	370	496	352	327	59	109	91	310	369	345	304	394	279
ENSMUSG00000002930	4	1	1	0	2	0	0	0	0	0	0	0	0	0	0	3	0	2	0	0	3	0
ENSMUSG00000002944	177	147	168	159	140	154	140	121	201	259	254	192	200	132	319	390	625	557	562	453	413	341
ENSMUSG00000002948	831	1429	957	1402	755	952	664	837	1867	1915	1490	1660	1530	286	1158	646	1954	1890	2048	1675	2319	1799
ENSMUSG00000002949	1438	2263	1678	1730	975	1373	826	1121	2818	3061	2217	2555	2482	572	1521	1088	2829	2816	2949	2392	3459	2753
ENSMUSG00000002957	3314	3830	3390	4982	2816	2726	2456	2688	6591	6773	5044	5307	5796	944	2849	2925	6922	6171	5843	5867	8560	5899
ENSMUSG00000002963	486	628	588	496	274	447	256	362	979	943	809	871	715	60	351	322	992	925	928	946	1240	810
ENSMUSG00000002968	2285	3031	2734	3515	1882	2076	1623	1913	4866	5439	3090	4046	4379	420	1787	1389	5565	5477	4705	4354	6429	5089
ENSMUSG00000002980	2702	3534	3561	3719	1972	1655	1707	1918	6011	6849	5457	5008	4906	201	1607	1885	5537	4210	3758	4701	4539	3910
ENSMUSG00000002981	2570	3347	3229	4197	2256	2356	1937	2122	6155	6219	4755	4800	5317	713	2260	1889	6527	5973	5317	4959	7239	5467
ENSMUSG00000002983	114	145	190	162	107	138	113	92	433	342	701	302	281	22	158	139	448	364	368	320	423	292
ENSMUSG00000002984	1425	1932	1547	1332	892	1472	704	873	2315	3077	2134	2049	2566	208	1113	934	3057	3219	2917	2251	4307	3098
ENSMUSG00000002985	2570	2996	3825	2236	1240	2009	1462	1236	5001	4728	7994	4680	3676	416	1942	1162	7156	5345	5182	6308	5768	4992
ENSMUSG00000002992	0	0	0	0	0	0	0	0	0	0	1	0	0	0	0	0	0	0	0	0	0	0
ENSMUSG00000002996	1141	1726	1624	2636	1264	1387	1040	1331	3185	2967	1716	2445	2753	781	2423	1347	2956	2908	2996	1958	2666	2161
ENSMUSG00000002997	1807	2302	1691	2279	2268	4482	4188	1398	4302	3986	3533	3561	4141	4198	7011	1947	15367	12873	13662	6606	6453	6283
ENSMUSG00000003031	2641	4533	5095	6882	2448	1305	1428	2808	10477	7250	7760	10767	5360	875	1609	1218	3304	2818	2707	2474	3047	2299
ENSMUSG00000003032	637	441	226	293	234	325	208	206	365	538	315	271	524	91	401	389	725	796	661	987	783	679
ENSMUSG00000003033	1895	2584	2317	2711	1690	1609	1297	1530	4704	4144	5573	3510	3439	293	1928	1445	4203	3876	3764	3624	4787	3701
ENSMUSG00000003037	1986	2480	1996	2522	1476	1615	1340	1284	3599	3531	3517	3109	2665	1125	1395	1403	3523	3149	2859	2966	4469	3276
ENSMUSG00000003038	13716	21411	16972	16663	11127	12038	11135	10432	17767	22665	16152	16124	15687	4555	11226	11075	19207	16316	16072	21001	29821	20870
ENSMUSG00000003039	2509	3718	3205	3422	1805	2250	1622	1917	5909	5464	4710	4561	4506	980	2008	1551	4606	4328	4133	3767	5501	4215
ENSMUSG00000003051	43	81	77	131	47	45	48	60	112	154	191	111	129	1	28	74	120	98	99	95	145	115
ENSMUSG00000003053	0	0	0	0	0	0	0	0	0	0	0	0	0	0	4	0	0	0	0	0	2	0
ENSMUSG00000003062	1030	2159	1695	1574	785	1200	762	954	2242	2130	1658	1625	1934	256	1384	786	2048	2113	2001	1583	2371	1722
ENSMUSG00000003068	2356	3931	3133	2975	1556	2352	1249	1900	5361	5260	4034	4152	4857	372	1717	1290	5157	4979	4899	4178	6723	4897
ENSMUSG00000003070	641	719	768	1009	643	730	721	531	1476	1465	1068	1265	1046	204	607	555	1942	1852	1507	1804	2091	1497
ENSMUSG00000003072	2694	3495	3297	3211	1721	2523	1409	1779	6218	6277	6969	4484	4790	294	1605	1184	5664	5435	4845	4565	6931	4685
ENSMUSG00000003099	1948	3112	2702	3326	1495	1834	1040	1724	4575	4661	3698	3409	3793	446	1435	1138	4117	3959	3620	2757	4853	3912
ENSMUSG00000003119	1991	2994	2616	6412	3246	1990	2020	3408	5845	5181	3116	4200	4857	2381	3301	2871	5180	4931	4758	3483	6223	4756
ENSMUSG00000003123	135	239	224	290	151	184	132	152	443	411	431	374	295	43	213	140	482	475	549	362	504	322
ENSMUSG00000003131	3599	4855	3931	5585	3339	3203	2913	3083	7957	7621	5821	6344	6718	1636	3660	3578	7347	6659	6113	5272	7897	5645
ENSMUSG00000003134	325	605	534	677	493	501	406	410	1013	877	665	832	833	176	524	468	1240	1193	1161	1509	1443	1056
ENSMUSG00000003135	1124	1622	1460	1778	1160	1269	828	1072	2669	2871	2407	2076	2404	559	1241	1140	2946	2668	2558	1603	3261	2361
ENSMUSG00000003153	629	1235	951	1584	861	785	465	897	2140	1924	1098	1087	1750	234	819	607	1485	1659	1571	795	1535	1402
ENSMUSG00000003154	635	866	728	1320	821	719	588	668	1925	1550	1253	1486	1325	394	921	540	1924	1717	1799	1469	1841	1352
ENSMUSG00000003161	1459	1869	1658	1516	1057	1281	1002	942	2756	2786	2467	2816	2236	696	1117	1094	2978	2584	2374	2812	3090	2338
ENSMUSG00000003166	2164	3301	2766	4070	2231	2199	1580	1948	6165	6191	4882	5383	4820	273	1788	1732	5368	4792	4507	4131	5580	3931
ENSMUSG00000003184	916	1526	1268	1231	683	902	534	795	2042	1933	2008	1857	1689	156	744	672	1832	1861	1670	1910	2641	1846
ENSMUSG00000003190	168	301	225	282	171	175	141	186	396	357	318	325	325	67	144	149	261	310	341	349	411	330
ENSMUSG00000003198	181	333	237	225	186	220	190	180	345	393	326	343	320	162	292	216	410	398	414	239	402	313
ENSMUSG00000003199	1825	2937	2578	2000	1056	1554	959	1109	4410	4509	3933	3635	3182	133	867	716	3831	3463	3408	3408	4180	3211
ENSMUSG00000003200	1920	2320	2074	2033	1179	1659	1108	1126	3506	3809	3017	3090	2986	209	1058	1130	3874	3747	3272	4170	5609	3744
ENSMUSG00000003206	3	1	9	8	2	2	2	4	6	4	13	10	5	0	1	1	2	3	4	7	6	10
ENSMUSG00000003208	287	386	365	330	175	278	187	219	641	637	758	574	523	77	225	181	551	600	539	612	919	698
ENSMUSG00000003226	7399	10290	8019	15032	8663	5306	6094	8970	16619	16359	6861	12080	15171	6337	9281	8766	15181	13574	12727	9493	17163	11165
ENSMUSG00000003227	51	109	87	187	46	10	32	73	218	137	99	187	101	0	6	9	14	16	9	18	30	40
ENSMUSG00000003228	650	959	841	1372	1144	1461	1527	714	2135	1694	1888	1707	1717	918	1908	1299	4271	3724	3813	3502	4286	3074
ENSMUSG00000003233	1737	2064	1848	3302	2000	1425	2024	1879	3464	3778	1916	3273	3039	1054	1962	1915	4526	4071	3437	4095	4699	3588
ENSMUSG00000003234	1350	2066	1759	2082	1097	1337	871	1161	3635	3559	2838	2829	2862	230	1290	1126	3087	3088	2941	2718	3870	2938
ENSMUSG00000003235	2051	2841	2458	3275	1672	1791	1240	1731	4906	5153	3578	3731	4398	581	1856	1544	4329	4123	3763	2896	5351	3789
ENSMUSG00000003269	1388	2178	1905	1939	1171	1556	971	1132	3210	3135	3182	2465	2499	340	1276	1110	3027	2995	2956	3185	4322	3395
ENSMUSG00000003271	14	15	16	13	14	29	11	10	47	28	42	33	14	5	11	19	37	55	45	56	40	28
ENSMUSG00000003273	193	208	198	103	52	86	49	82	204	199	263	267	143	19	83	84	179	190	176	264	158	140
ENSMUSG00000003279	103	149	169	121	163	238	298	121	197	248	120	142	252	224	397	308	941	814	745	995	931	708
ENSMUSG00000003282	362	651	498	947	515	359	564	524	929	782	337	853	668	314	876	802	1120	937	979	1041	816	642
ENSMUSG00000003283	68	57	50	28	77	150	100	27	29	88	35	22	100	35	115	108	376	301	285	340	487	371
ENSMUSG00000003299	863	1305	1178	1384	679	1093	500	738	2178	2242	1806	1642	1943	227	813	552	2420	2476	2225	1608	2830	2117
ENSMUSG00000003308	1140	1470	1355	1380	703	887	629	803	2686	2494	1701	2029	1936	191	558	596	2362	2055	1810	1892	2825	1874
ENSMUSG00000003309	86	44	79	36	49	58	29	43	116	62	219	82	71	6	51	68	110	167	130	179	133	151
ENSMUSG00000003316	6395	7719	7666	12718	6908	5217	6388	5717	18627	14758	12622	15025	13544	2668	6593	6977	17242	14174	13728	15393	19033	12434
ENSMUSG00000003341	38	74	70	91	30	15	14	21	102	72	50	134	51	7	18	21	46	39	43	51	66	36
ENSMUSG00000003344	1942	2622	2353	2962	1438	1695	1157	1325	4895	4900	3341	3956	4199	256	1154	997	4443	4235	3518	3861	5095	3630
ENSMUSG00000003345	4044	5589	4784	4924	2864	4042	2569	2652	9179	9107	8033	7272	7665	733	2403	2532	9386	8377	7656	7708	11194	8284
ENSMUSG00000003346	1989	2347	2086	1326	838	1847	793	779	3883	3961	3249	2880	3334	98	881	626	5236	5020	4115	4549	5874	3647
ENSMUSG00000003348	816	832	859	1158	675	663	600	634	1511	1562	1208	1473	1228	172	664	660	1840	1628	1462	1654	1995	1554
ENSMUSG00000003352	1461	1944	1686	2221	1245	1704	1126	1072	3456	2776	2370	2586	2458	331	1589	955	3755	3881	3648	2974	3944	3045
ENSMUSG00000003354	27	42	39	63	28	10	26	22	82	82	81	85	54	12	25	24	57	25	60	26	20	39
ENSMUSG00000003355	113	178	183	141	87	99	85	66	176	222	291	202	124	25	97	71	170	201	199	234	199	152
ENSMUSG00000003360	3032	4566	3786	4542	2554	3007	1863	2780	7887	7277	5739	5630	6468	1070	2691	2450	6829	6503	6332	5533	9600	6979
ENSMUSG00000003363	1771	2212	2754	3793	1769	1654	1623	1690	6601	5432	5369	5930	3927	330	1624	1190	4854	4045	4084	4467	4426	3612
ENSMUSG00000003378	1222	1794	1758	2041	755	711	579	782	3251	2445	3180	3242	1810	142	559	580	1988	1706	1786	2000	1453	1217
ENSMUSG00000003379	6	12	12	32	10	14	3	12	50	22	29	32	11	4	11	10	19	21	22	9	26	20
ENSMUSG00000003380	926	1394	1335	923	345	979	350	427	2486	1968	3632	1683	1698	34	502	349	2313	2200	1870	1896	2458	1937
ENSMUSG00000003382	826	1064	915	1475	878	769	664	867	2216	1872	1281	1699	1592	271	768	801	1942	1518	1540	1604	1948	1418
ENSMUSG00000003402	3175	3741	3426	3623	2332	3244	2254	1937	6617	6499	5884	5664	5696	747	2354	2270	7541	6728	6644	8307	10890	7318
ENSMUSG00000003410	27	7	17	19	7	13	17	10	29	15	42	16	11	0	8	8	10	19	24	38	18	19
ENSMUSG00000003411	115	247	122	165	184	348	177	125	306	285	207	157	371	192	213	227	768	839	658	679	936	760
ENSMUSG00000003418	12	30	17	45	35	33	44	20	41	44	48	31	41	50	55	84	73	82	60	70	85	65
ENSMUSG00000003420	726	752	1097	853	500	722	546	377	2308	1566	2747	2098	1173	101	586	498	1996	1678	1792	2169	1524	1295
ENSMUSG00000003421	830	1310	1169	1343	660	764	613	728	2737	2456	2689	2287	1876	422	527	594	2022	1783	1827	1943	2716	1737
ENSMUSG00000003423	809	1117	1064	901	478	819	553	496	1734	1600	1604	1250	1357	163	654	470	1727	1650	1614	1627	2102	1492
ENSMUSG00000003429	5242	10631	8663	10268	4381	5884	4223	5304	8789	10710	10014	7520	8490	1819	7025	3731	6981	7038	6720	4609	8462	6631
ENSMUSG00000003435	3876	5694	4888	7255	3935	3388	2709	3863	10396	10012	5427	7818	8944	1962	4446	3330	8900	8923	8618	7886	12895	9750
ENSMUSG00000003436	11	53	27	22	37	216	21	19	63	49	55	38	100	21	26	17	252	360	257	21	298	264
ENSMUSG00000003437	1411	2285	1738	2085	1311	1797	1183	1157	3434	3188	3994	2858	2716	1536	1459	1495	3477	3331	3232	3586	6078	4040
ENSMUSG00000003438	1408	2280	1982	1814	985	1530	639	1024	3261	3342	3481	2250	3047	227	1062	767	3000	3264	2749	2004	4006	2887
ENSMUSG00000003444	392	496	550	442	294	351	236	262	616	769	737	580	593	156	351	220	671	705	628	475	809	640
ENSMUSG00000003452	215	300	230	297	185	163	156	174	462	359	383	372	355	200	263	213	396	360	362	297	310	244
ENSMUSG00000003458	2178	2802	2595	3299	2151	2507	2255	1830	5432	5416	4549	4974	4491	788	2402	2251	6986	6357	5830	6869	7332	5314
ENSMUSG00000003464	2279	3211	2613	3045	1890	2480	1840	1768	5524	5548	4480	4870	4320	1129	2666	1906	6323	6002	6008	4879	6290	4773
ENSMUSG00000003469	115	145	149	123	89	91	92	76	229	254	157	211	155	11	77	59	247	256	270	206	286	189
ENSMUSG00000003476	8	14	12	3	6	2	3	9	9	16	7	11	9	0	1	3	5	5	2	8	6	9
ENSMUSG00000003477	0	5	12	3	2	0	1	0	11	4	23	13	10	1	0	2	2	1	1	2	0	0
ENSMUSG00000003484	1	3	4	2	1	2	0	0	1	3	2	5	0	0	5	0	1	3	5	0	0	1
ENSMUSG00000003500	822	1229	1120	1559	723	771	451	767	2476	2459	1485	2057	1893	93	613	605	2046	1878	1747	1558	2384	1798
ENSMUSG00000003505	0	0	0	0	0	0	0	0	0	0	0	0	0	0	0	0	0	0	0	0	0	0
ENSMUSG00000003518	371	403	316	484	326	353	387	294	653	762	519	717	582	116	442	465	874	712	821	694	833	710
ENSMUSG00000003526	211	392	325	287	151	189	77	170	642	531	423	501	405	23	127	140	373	349	374	447	485	339
ENSMUSG00000003527	798	1059	910	1026	626	741	457	576	1407	1638	1051	1270	1309	134	686	513	1600	1564	1443	1489	2108	1570
ENSMUSG00000003528	1613	2379	2092	2239	1140	1746	1078	1331	3674	4240	2925	2823	3539	294	1215	890	3937	3879	3749	3010	4062	3323
ENSMUSG00000003531	762	1263	1029	605	375	635	292	381	1614	1447	1553	1285	1115	47	379	265	1289	1205	1145	1132	1611	1057
ENSMUSG00000003534	2436	2912	2737	3045	2144	2943	2269	1722	5530	5617	3910	4576	4959	343	2981	1911	8856	7658	6991	7923	7778	6196
ENSMUSG00000003541	91	104	95	115	71	63	70	89	192	305	372	165	224	28	90	66	205	202	252	108	122	105
ENSMUSG00000003545	7	23	3	8	7	10	4	10	20	13	24	13	15	0	11	4	13	13	16	19	12	10
ENSMUSG00000003546	816	1316	1143	993	503	809	476	539	2677	2179	1977	2156	1723	155	602	484	2067	2000	2051	2092	2547	1863
ENSMUSG00000003549	396	599	507	479	302	441	298	330	699	742	699	619	616	35	402	312	765	803	781	843	1082	872
ENSMUSG00000003555	145	781	96	119	3349	13310	10007	386	175	592	168	202	3946	10481	25951	3246	40650	41743	46588	19928	14790	17478
ENSMUSG00000003559	664	1003	871	1097	563	576	621	545	1636	1685	1395	1663	1217	231	642	525	1613	1250	1433	1305	1416	1031
ENSMUSG00000003573	783	1034	920	1009	503	483	474	541	1478	1587	916	1276	1155	91	364	427	1243	1143	1085	1519	1808	1140
ENSMUSG00000003575	1222	1694	1502	2805	1161	955	1002	1197	3617	3004	2274	3454	2387	275	1142	847	3054	2811	2619	3062	3280	2470
ENSMUSG00000003581	458	597	594	434	317	420	259	285	934	905	739	899	658	32	292	213	934	918	878	1102	1112	712
ENSMUSG00000003585	54	66	78	56	47	41	31	53	123	135	107	106	121	12	37	56	114	100	98	81	156	99
ENSMUSG00000003604	603	1004	886	1004	516	674	391	506	1589	1604	1117	1038	1360	202	517	521	1292	1215	1213	926	1727	1193
ENSMUSG00000003617	54	113	64	39	65	90	65	66	57	105	56	67	130	87	116	68	224	171	146	89	188	183
ENSMUSG00000003623	1066	1754	1523	1972	1033	772	751	1015	2748	2524	1880	2257	2082	442	1081	939	1977	1863	1638	1412	1898	1554
ENSMUSG00000003644	1244	1594	1318	1932	1092	1255	941	1069	2713	2939	1697	1927	2676	311	1034	1131	2986	2920	2457	2542	4455	3371
ENSMUSG00000003657	10	21	11	13	8	20	9	9	54	35	38	19	19	6	11	4	18	39	36	28	56	33
ENSMUSG00000003660	5858	7460	6979	12144	7060	4615	4735	6028	17747	14786	9822	11898	13620	3073	7032	6131	14667	13262	13145	10771	18169	12480
ENSMUSG00000003662	835	1263	1141	1106	634	886	554	699	2564	2121	2945	1801	1792	303	785	604	2142	2114	2031	1598	2325	1794
ENSMUSG00000003665	28	58	26	39	46	21	53	52	24	32	10	22	36	50	69	52	39	77	51	142	44	9
ENSMUSG00000003680	465	883	732	796	439	425	235	438	1297	1367	775	1215	1053	102	394	358	922	884	912	625	1285	851
ENSMUSG00000003721	432	747	656	808	410	450	389	418	1282	1142	1345	1055	913	132	513	398	1024	911	889	876	870	675
ENSMUSG00000003731	1831	2702	2236	4633	2496	1804	1737	2515	5486	5464	2830	4039	4842	1131	2439	2158	5134	4623	4449	3054	5256	4207
ENSMUSG00000003746	2029	2795	2282	3797	2395	1319	2289	2022	5147	5577	2724	4571	3700	941	1670	1165	4227	3214	3059	2659	3556	2139
ENSMUSG00000003752	243	325	293	334	210	191	155	195	645	532	406	526	437	28	208	169	522	441	468	526	673	445
ENSMUSG00000003762	281	461	430	419	196	182	142	233	816	660	679	704	565	34	159	119	435	365	387	468	534	303
ENSMUSG00000003778	2236	3903	2751	3516	1993	2314	1430	2373	4439	4846	2511	3812	4207	1077	2365	2426	4782	4848	4996	4545	6103	4726
ENSMUSG00000003779	1799	2454	2128	2975	1993	1764	1452	1924	3308	4209	1375	2210	3867	962	1795	2041	4554	4415	3971	3126	6264	4667
ENSMUSG00000003808	1556	2297	2107	1920	1056	1655	788	1249	3864	3637	3048	2743	3283	269	1323	1004	3416	3522	3402	2717	4732	3499
ENSMUSG00000003809	778	1104	787	968	558	635	444	636	1437	1508	1261	1249	1189	150	422	552	1312	1208	1106	1286	1699	1154
ENSMUSG00000003810	3230	4350	3596	6463	3977	3023	3153	3790	7454	8063	3950	5465	7779	1232	3886	3612	8406	7709	6718	6938	10054	6882
ENSMUSG00000003812	231	286	242	233	155	199	162	138	418	443	466	319	289	50	172	121	350	332	360	313	368	311
ENSMUSG00000003813	1049	1271	1139	1197	587	944	515	733	2116	2098	1597	1475	1676	131	841	596	2181	2072	1933	1637	2681	2002
ENSMUSG00000003814	21444	24085	21462	21874	18160	23491	19174	12949	30880	37876	28305	25950	35107	17037	19336	20907	45350	45087	38961	51479	74389	55694
ENSMUSG00000003824	770	2013	1690	1805	845	993	371	1002	3588	2384	6769	1830	2336	433	623	540	1317	1338	1293	766	1882	1565
ENSMUSG00000003847	4003	6620	5281	9203	4792	2503	4385	5913	9089	7637	4484	8783	6420	3470	5300	5348	7972	7374	6103	8060	6297	3646
ENSMUSG00000003848	896	1426	1056	1159	654	926	540	686	1661	1951	1581	1490	1606	189	645	684	2150	2024	1858	1544	2465	1991
ENSMUSG00000003849	301	415	354	480	284	255	235	318	524	728	395	489	528	58	228	178	647	537	487	415	447	387
ENSMUSG00000003863	57	71	45	74	43	68	50	33	72	87	80	70	92	18	43	49	129	150	108	126	166	102
ENSMUSG00000003865	1270	1499	1369	2038	1309	1151	1284	1025	2919	2867	1875	2532	2316	319	1243	1313	3213	2852	2806	3090	3630	2667
ENSMUSG00000003868	2089	2997	2380	2400	1482	2159	1276	1493	3736	4620	3232	3115	3826	397	1474	1641	4747	4538	3929	3862	7180	5349
ENSMUSG00000003872	13	23	12	6	6	26	12	5	10	21	25	11	16	1	1	6	28	33	37	48	58	19
ENSMUSG00000003873	522	913	745	667	355	765	262	377	997	1110	897	702	951	70	380	277	1155	1380	1083	657	1453	1072
ENSMUSG00000003882	2	8	2	0	1	1	5	1	0	2	7	1	1	0	5	7	4	3	6	4	7	13
ENSMUSG00000003923	1494	2619	1930	2268	1300	1550	1187	1332	2885	3294	2460	2436	2806	664	1372	1412	3034	2610	2458	2055	3272	2688
ENSMUSG00000003929	611	826	734	1061	652	530	601	609	1218	1104	722	1014	1013	655	846	865	1412	1300	1157	852	1134	1081
ENSMUSG00000003934	875	815	662	918	542	531	499	445	1331	1123	1160	1240	877	155	601	580	1530	1422	1411	1648	1451	1188
ENSMUSG00000003948	1069	1544	1143	1580	949	996	823	888	1707	2256	1627	1618	1730	506	917	1157	2126	1575	1400	1411	2046	1615
ENSMUSG00000003949	90	140	82	91	97	82	51	92	129	193	105	142	162	106	61	98	190	178	202	58	172	183
ENSMUSG00000003955	1194	1965	1863	1212	678	1093	561	828	2189	2233	1972	1587	1837	194	843	548	1479	1423	1518	1266	2064	1439
ENSMUSG00000003970	26659	45637	38847	33892	16613	25409	13048	18170	56878	55708	53117	40859	47151	3091	22319	14824	46564	45259	44907	36477	59028	44752
ENSMUSG00000003974	13	0	5	2	0	1	1	0	8	2	3	6	1	0	8	3	0	3	10	13	5	3
ENSMUSG00000003992	981	1347	1038	1238	944	1263	1000	706	1813	1759	1436	1545	1434	637	1353	1114	2487	2538	2473	2275	2828	2281
ENSMUSG00000004018	237	370	296	383	177	231	193	185	510	586	437	446	452	66	252	175	374	416	406	360	452	378
ENSMUSG00000004031	16	36	27	38	16	3	7	26	56	42	31	36	51	7	7	18	22	30	17	12	35	23
ENSMUSG00000004032	834	928	861	903	470	609	545	450	1425	1332	1712	1375	924	235	609	696	1134	1073	997	1071	1598	1175
ENSMUSG00000004035	1271	2164	1008	1167	1147	2395	1777	837	2192	2957	1676	1999	3136	876	1395	1885	5509	5171	3885	7122	8612	6047
ENSMUSG00000004038	93	268	220	380	160	169	80	244	261	400	78	109	474	55	90	132	343	378	225	64	474	416
ENSMUSG00000004040	994	1167	1137	1535	962	865	924	890	2775	2205	2320	2237	1800	348	1030	967	2593	2091	2264	2288	2638	1879
ENSMUSG00000004043	96	85	140	121	81	62	69	100	225	174	229	233	139	26	97	69	197	135	167	217	219	128
ENSMUSG00000004044	2366	2141	1887	2399	1836	2556	2342	1319	4097	4096	4291	3902	3403	855	2713	2018	7200	5285	6312	5504	6943	4754
ENSMUSG00000004054	1139	1449	1435	1642	913	902	756	841	2913	2853	2185	2271	2249	129	724	811	2674	2208	2053	2461	3416	2164
ENSMUSG00000004056	3744	4873	4199	5969	3318	3735	3250	3120	8991	9400	6965	8009	7166	995	3995	2825	10773	9358	9247	8287	10181	7878
ENSMUSG00000004069	1371	2157	1843	2793	1374	1452	884	1555	3680	3625	2971	2612	3320	531	1936	1392	3167	3158	3160	1864	3824	3190
ENSMUSG00000004070	1072	1579	1432	1537	786	818	694	727	2532	2268	2905	1899	1858	246	893	699	1674	1466	1654	1653	2248	1572
ENSMUSG00000004071	2114	3143	2600	3766	2234	2191	1921	2179	5370	5284	5496	5061	4073	429	2324	1995	5372	4989	4866	4808	5761	4022
ENSMUSG00000004085	361	470	384	746	481	239	339	446	696	784	357	563	632	219	416	539	720	514	548	579	672	453
ENSMUSG00000004096	1503	2418	1945	1968	1258	1784	1043	1240	3247	3414	3804	2697	2703	1091	1338	1358	2824	2672	2833	2629	4310	3379
ENSMUSG00000004098	57	114	57	108	43	77	28	110	121	143	47	72	173	14	39	97	140	169	130	108	228	209
ENSMUSG00000004099	7251	10105	8741	13874	8016	6135	5006	7765	19696	18473	9357	12021	17022	3875	6044	7033	16313	14887	13595	12482	23778	17037
ENSMUSG00000004100	1338	2289	1668	1774	880	1457	670	1089	1993	2520	1494	1589	2454	390	1419	955	2556	2913	2787	1561	3892	3063
ENSMUSG00000004105	1485	1364	1200	1677	1217	1282	1280	895	2774	2734	1834	2542	2309	479	1318	1170	4023	3635	3381	3285	4028	3131
ENSMUSG00000004110	47	50	36	41	63	38	64	29	27	44	18	19	29	17	68	44	109	120	99	198	109	37
ENSMUSG00000004113	94	87	112	136	70	26	19	78	215	149	93	180	143	15	144	49	94	79	124	99	96	73
ENSMUSG00000004127	564	1064	785	889	550	618	370	612	1465	1305	2118	1091	1313	365	627	468	1127	1220	1155	675	1208	1022
ENSMUSG00000004151	280	372	182	265	294	462	297	233	339	475	236	246	617	451	364	888	1313	1059	766	759	1582	1412
ENSMUSG00000004187	221	474	384	472	167	215	78	266	671	527	474	699	453	67	151	172	351	459	424	342	547	394
ENSMUSG00000004207	13309	16775	17747	19794	11150	14545	11203	10464	37601	35316	29957	31815	29849	2503	11186	10002	37780	34451	32474	34284	42444	29932
ENSMUSG00000004221	866	1202	936	1280	779	775	668	851	1997	1987	1381	1710	1561	264	834	758	1773	1670	1657	1504	1852	1301
ENSMUSG00000004231	122	117	149	52	33	13	18	65	106	139	112	83	128	10	22	148	46	31	22	281	40	55
ENSMUSG00000004233	332	513	388	512	309	271	303	339	674	653	425	572	563	133	331	291	746	690	611	707	730	582
ENSMUSG00000004263	244	298	241	383	201	277	203	161	459	438	519	450	304	307	172	175	359	364	307	425	527	348
ENSMUSG00000004264	3700	5186	4759	3955	2027	3231	1734	2277	6727	7768	5280	5296	6196	557	1990	1666	5973	6054	5490	5155	9023	6089
ENSMUSG00000004266	201	433	384	597	185	165	87	332	609	721	243	307	712	65	111	238	289	299	259	217	666	496
ENSMUSG00000004267	84	70	71	54	29	44	35	34	91	67	97	101	53	12	45	80	85	90	121	184	73	70
ENSMUSG00000004268	1888	3700	2905	2748	1364	2247	1043	1725	3779	4163	3526	2861	3499	359	2147	1217	3291	3418	3380	2528	4337	3175
ENSMUSG00000004270	850	1146	1015	1270	780	799	630	709	1925	1963	1443	1720	1548	270	909	541	2090	1948	2056	1430	1888	1618
ENSMUSG00000004285	1164	2091	1943	1453	619	1118	639	806	2586	2689	2618	2076	2153	159	979	519	2237	2158	2023	1587	2372	2010
ENSMUSG00000004296	0	0	0	0	0	0	0	1	1	1	0	0	0	0	0	1	1	0	4	0	2	1
ENSMUSG00000004317	1588	1966	1618	3126	2025	1072	1860	1740	3410	3399	1921	2526	2907	737	1647	3057	2971	2549	2617	2732	3346	2176
ENSMUSG00000004319	1095	1310	1038	1735	909	832	738	1112	2121	1713	1410	1541	1536	449	1098	1082	1908	1761	1626	1576	1892	1286
ENSMUSG00000004328	1232	986	1248	2674	1395	921	1446	1112	2890	2086	1645	2802	1650	512	1601	1617	3444	2636	2509	2981	2429	2199
ENSMUSG00000004341	0	0	2	1	2	5	0	1	1	3	0	0	0	3	2	0	3	7	4	0	4	7
ENSMUSG00000004344	0	1	2	0	0	0	0	0	0	3	1	0	1	0	0	2	0	1	0	0	0	0
ENSMUSG00000004347	40	46	24	65	50	33	83	48	111	75	182	87	56	36	142	56	133	104	156	71	85	83
ENSMUSG00000004356	2096	3377	2453	5237	3040	2224	1850	2969	5573	5430	3181	4008	5479	1612	4422	3148	6115	5806	6213	3230	7257	4849
ENSMUSG00000004359	3	10	13	2	18	36	37	11	5	12	5	8	33	38	69	34	83	112	120	86	100	84
ENSMUSG00000004360	21	48	13	20	20	16	27	31	16	60	18	21	54	11	19	37	26	26	20	45	44	25
ENSMUSG00000004364	3390	5089	4199	7236	4380	3476	3067	4142	9648	8883	7511	7037	8225	4191	4525	4626	8150	7571	7193	4519	8473	7099
ENSMUSG00000004366	7	0	0	1	0	0	1	0	2	0	1	2	2	0	0	2	0	0	0	9	0	0
ENSMUSG00000004371	1	3	2	5	2	0	2	4	2	10	9	2	2	2	3	1	4	4	4	2	6	8
ENSMUSG00000004383	1292	1383	1486	1812	1075	867	989	805	3146	2819	1879	2661	2151	297	1005	920	2739	2260	2133	2561	2667	1967
ENSMUSG00000004393	1215	1915	1593	1661	929	1267	715	976	2509	2960	1981	2125	2472	162	1115	908	2903	2914	2794	2060	3540	2742
ENSMUSG00000004394	1476	2132	1722	1751	1055	1421	1071	1049	3545	3284	3325	2820	2751	295	1259	1091	3122	3049	2805	2944	3462	2605
ENSMUSG00000004415	2628	2277	3358	2425	1626	2100	1508	1247	5996	4872	5432	5863	3426	272	1478	2462	6238	5680	5110	7874	7801	5923
ENSMUSG00000004446	342	674	597	758	299	255	130	437	1053	1038	828	736	895	89	251	240	557	571	543	300	636	494
ENSMUSG00000004451	2173	2880	2672	3386	1991	2209	2250	1898	4449	5006	3277	3985	4123	634	1573	2061	4912	4165	3609	4472	6631	4334
ENSMUSG00000004455	9292	14999	11167	12404	8127	10129	7615	8112	17853	21716	12715	14957	18973	4010	8235	7805	21094	19701	17623	14253	23883	16871
ENSMUSG00000004460	1966	2901	2262	2520	1748	2194	1534	1402	4810	3634	7139	3151	3423	820	2119	1846	3865	3810	3711	3902	6222	4334
ENSMUSG00000004462	627	897	648	985	594	538	419	562	1651	1243	1436	1022	1269	303	583	529	1304	1282	1069	878	1443	1126
ENSMUSG00000004473	69	106	82	52	31	33	15	20	123	121	122	118	62	7	39	25	100	58	79	72	80	53
ENSMUSG00000004500	495	462	481	591	423	356	415	316	935	873	559	831	644	133	408	389	1080	948	835	817	1224	814
ENSMUSG00000004508	1219	1756	1588	2555	1511	1211	1620	1363	3673	2977	2742	2876	2504	900	1753	1605	3623	2695	2842	3643	4346	3226
ENSMUSG00000004530	2476	3045	2640	5580	2896	1881	2083	2893	5953	6149	4160	4281	5507	1040	2204	2497	5472	4628	4219	3659	6715	5007
ENSMUSG00000004535	3464	4836	3933	5998	3653	3310	3384	3559	7586	7775	5868	6254	6861	3891	5065	4076	8323	7469	7681	5772	8978	6960
ENSMUSG00000004540	0	6	2	0	6	1	1	3	2	1	2	5	2	0	1	1	1	2	0	2	9	7
ENSMUSG00000004542	2	0	0	0	0	0	0	0	2	1	1	0	0	0	0	0	0	1	1	0	0	0
ENSMUSG00000004552	637	129	262	497	184	143	140	597	417	187	549	193	113	43	188	172	135	155	121	261	370	213
ENSMUSG00000004558	225	346	335	373	287	674	414	244	553	553	754	564	541	387	1092	345	2042	1756	2084	1537	1159	1155
ENSMUSG00000004561	381	613	472	527	315	339	257	364	707	749	527	707	595	67	322	283	792	708	702	831	907	606
ENSMUSG00000004562	1927	1612	1512	1421	1525	2239	1859	964	2869	2612	2453	2760	2517	445	2110	1799	6309	5529	5437	7222	7106	5039
ENSMUSG00000004565	1127	1955	1602	1966	1019	1424	695	1123	2869	2701	1886	2452	2518	250	1531	917	3072	3247	3045	2197	3387	2584
ENSMUSG00000004567	556	986	706	822	477	598	366	511	1394	1236	1418	1102	1038	155	660	390	1238	1381	1467	1129	1437	1172
ENSMUSG00000004568	1119	1742	1440	2148	1154	1079	931	1108	2873	2548	1651	2543	2218	312	1531	939	3208	2945	2761	2769	3297	2345
ENSMUSG00000004591	2876	3617	3002	4264	2656	2300	2412	2531	5304	5644	3289	4484	4541	2104	2902	3099	5875	5132	4602	4244	6257	4578
ENSMUSG00000004609	26	9	15	26	14	6	7	28	23	25	36	23	14	3	22	27	35	35	25	45	21	20
ENSMUSG00000004610	129	180	182	128	70	145	51	80	229	209	249	226	193	77	76	48	102	100	112	87	214	108
ENSMUSG00000004612	4	2	1	0	1	0	0	3	1	3	8	5	1	0	2	0	7	2	4	0	3	2
ENSMUSG00000004626	1137	1709	1475	1696	731	871	631	939	3148	2851	2832	3007	1995	243	784	601	1889	1791	1798	1818	2434	1727
ENSMUSG00000004630	0	1	3	1	4	1	2	5	1	0	1	0	1	4	4	0	0	1	5	0	2	0
ENSMUSG00000004631	699	856	1072	1181	659	678	679	627	1835	1562	1930	1891	1162	506	837	776	1987	1669	1658	1669	1771	1509
ENSMUSG00000004633	167	181	272	338	177	80	122	178	518	352	425	473	271	29	84	156	188	149	154	249	266	172
ENSMUSG00000004637	300	485	433	688	304	247	227	297	1063	766	1127	870	654	126	281	271	617	594	563	526	720	587
ENSMUSG00000004642	2947	4640	3496	4357	2650	2998	1731	2947	6964	6459	6341	4728	5848	1492	2022	2541	5309	5036	4561	3275	7006	5438
ENSMUSG00000004651	0	0	1	0	1	0	0	0	2	5	5	10	9	0	0	0	0	0	0	0	1	0
ENSMUSG00000004654	1	4	0	0	0	0	0	1	0	2	0	0	2	0	0	5	0	0	0	0	0	1
ENSMUSG00000004655	609	477	387	193	191	207	172	198	702	938	813	580	893	14	177	232	619	557	464	715	642	580
ENSMUSG00000004661	702	1607	1178	1977	880	966	332	1190	2386	2567	972	1268	2589	385	1761	683	2133	2364	2819	518	2340	2229
ENSMUSG00000004665	2639	1894	1710	1712	1688	2493	1761	1054	2626	3179	2738	2882	2780	463	2818	2560	7500	5992	5818	5949	7831	5628
ENSMUSG00000004667	1945	3391	2872	2308	1159	2433	1025	1368	3334	4044	3040	2733	3459	366	1918	1210	4431	4390	4353	2956	5923	4496
ENSMUSG00000004668	8	12	12	30	11	0	2	16	23	13	7	9	12	1	10	4	9	4	15	6	3	2
ENSMUSG00000004677	2747	3910	3394	4552	2761	1948	2088	2661	7770	5976	6780	5992	5317	770	2559	2360	5777	5545	5180	5699	7376	5253
ENSMUSG00000004698	153	264	237	325	277	237	159	198	636	451	472	379	459	191	277	191	523	434	449	314	313	301
ENSMUSG00000004707	3	9	13	6	5	4	0	5	13	2	24	7	5	1	3	2	7	5	7	15	7	7
ENSMUSG00000004709	9	11	17	23	5	1	0	17	15	17	10	12	7	1	0	1	3	1	1	5	0	0
ENSMUSG00000004730	115	77	142	84	50	48	45	43	114	115	171	140	60	9	66	64	107	119	84	115	142	123
ENSMUSG00000004748	205	281	213	149	130	217	123	108	345	380	373	282	281	30	161	116	462	452	441	399	581	344
ENSMUSG00000004768	885	1109	923	1391	868	822	676	831	1642	1713	1014	1333	1553	428	933	861	1839	1697	1603	1452	2090	1583
ENSMUSG00000004771	1634	2534	2313	2138	1214	1431	1032	1312	4123	3766	4077	3308	2840	806	1467	1341	2896	2633	2623	1821	2607	2187
ENSMUSG00000004788	887	1101	973	940	535	739	487	527	1448	1553	1335	1304	1246	178	615	622	1696	1624	1554	1398	2255	1584
ENSMUSG00000004789	3533	5139	4502	5694	3234	3417	2464	3084	8160	8481	5377	6606	7283	1139	3104	3138	7735	7641	7056	6230	9534	7123
ENSMUSG00000004791	196	79	39	24	45	165	90	38	54	71	93	53	87	42	120	85	291	261	306	328	227	198
ENSMUSG00000004798	1374	2030	1839	2873	1581	1094	1363	1391	4129	3470	2653	3340	2956	688	1378	1431	3458	2877	2595	2563	3083	2152
ENSMUSG00000004814	6	3	4	9	3	3	1	0	5	3	10	2	1	0	5	3	3	0	2	4	2	2
ENSMUSG00000004815	294	468	363	360	178	167	102	244	610	571	236	576	441	21	159	158	469	466	371	592	583	360
ENSMUSG00000004821	0	0	0	1	0	0	0	0	0	1	2	0	0	0	0	0	0	0	0	0	0	0
ENSMUSG00000004837	121	137	144	98	45	83	37	75	217	213	217	224	180	8	38	68	168	118	143	251	273	136
ENSMUSG00000004842	0	0	0	0	0	0	0	0	0	0	5	0	0	0	0	0	2	0	0	0	0	0
ENSMUSG00000004843	1300	1758	1367	1522	869	1067	870	853	2807	2483	2827	2373	2066	734	1015	1028	2443	2180	2056	1826	2140	1810
ENSMUSG00000004846	1315	1418	1284	1642	1048	1300	1090	832	2639	2631	2269	2500	2228	225	1038	1119	3430	3157	2933	3784	4361	3240
ENSMUSG00000004849	1637	2208	2081	1603	966	1305	839	878	3658	3491	3629	2884	2779	126	836	865	2891	2727	2700	2619	3817	2559
ENSMUSG00000004864	369	807	361	337	468	1654	667	371	643	903	606	437	1279	157	856	844	3446	3662	2781	3343	4973	3640
ENSMUSG00000004865	2709	4669	3745	5927	3185	2819	1938	3410	6495	6770	4066	5059	6095	1655	2853	2808	5666	5802	5540	3645	6718	5538
ENSMUSG00000004872	1	1	1	0	2	3	0	5	0	1	3	1	0	0	2	6	0	2	1	1	3	6
ENSMUSG00000004880	2268	2699	2543	3343	1657	1955	1071	1912	4554	3736	2093	2996	3511	732	1533	1924	3981	4042	3282	2161	5031	3860
ENSMUSG00000004885	457	340	332	367	141	184	121	150	416	405	337	306	215	47	201	261	254	253	284	417	414	363
ENSMUSG00000004891	2090	2217	1775	1544	1458	3042	1881	1166	3041	3583	2081	3275	3792	1304	3463	5307	7348	6186	7084	8029	9131	7689
ENSMUSG00000004892	4	21	5	2	15	218	52	6	23	8	50	26	22	54	253	13	410	604	941	194	154	149
ENSMUSG00000004894	0	2	1	5	0	0	0	0	2	1	9	0	4	0	1	0	1	3	3	4	5	1
ENSMUSG00000004895	1954	2811	2542	2824	1556	1804	1332	1560	5137	4749	5099	4042	3927	519	1557	1347	4439	4211	3757	3744	5412	4106
ENSMUSG00000004896	412	935	583	739	305	552	267	453	815	837	758	799	615	145	371	344	788	883	837	1040	1034	722
ENSMUSG00000004897	6551	8711	7617	9272	5097	6478	3795	5287	14194	15302	10734	11050	12930	2367	4872	4971	12863	12315	11566	9389	17831	14022
ENSMUSG00000004902	110	210	172	171	76	71	92	93	370	418	342	407	273	9	64	61	286	249	232	372	255	169
ENSMUSG00000004929	1808	2858	2301	2379	1278	1781	831	1390	5090	4617	5306	3042	4312	311	1501	1197	4678	4742	4346	2739	6008	4685
ENSMUSG00000004931	700	1112	883	1030	482	708	349	528	1806	1689	1388	1293	1569	67	494	357	1693	1636	1526	1303	1990	1508
ENSMUSG00000004933	61	80	112	102	35	21	27	24	268	152	248	232	150	0	18	16	61	65	60	76	67	50
ENSMUSG00000004934	1037	1749	1513	1524	762	1173	654	810	2731	2624	2312	1965	2487	192	976	637	2705	2694	2553	2249	3723	2595
ENSMUSG00000004936	1497	2012	1569	1741	1097	1646	1079	1114	2936	3501	2154	2251	2996	412	1155	1395	3848	3599	3002	3268	4812	3426
ENSMUSG00000004937	2623	3657	3218	3606	1903	2586	1573	1797	6049	6196	4940	4653	5278	432	2153	1620	6433	6234	5700	4882	7817	5849
ENSMUSG00000004939	0	0	0	0	0	0	0	0	0	0	0	1	0	0	0	9	0	0	0	0	0	0
ENSMUSG00000004945	1333	2185	1890	1418	801	1309	946	799	2301	2236	2115	1965	1694	214	1131	917	2224	1924	1813	2089	2518	1874
ENSMUSG00000004947	858	1184	1233	1593	706	687	510	792	2827	2250	2458	2021	1761	143	797	468	1674	1656	1656	1480	2062	1498
ENSMUSG00000004948	0	3	6	2	3	3	0	5	4	5	2	1	2	0	0	1	2	6	0	2	0	0
ENSMUSG00000004951	648	972	830	686	539	903	514	384	1754	1963	1800	1351	1612	165	579	598	2319	2281	2275	1626	2105	1377
ENSMUSG00000004952	441	722	775	1048	336	290	289	433	1455	1165	1083	1387	791	34	211	210	726	547	552	796	675	435
ENSMUSG00000004961	59	105	130	210	45	62	53	94	166	177	104	98	187	31	53	36	84	88	74	131	127	96
ENSMUSG00000004980	28772	45113	33192	34388	22096	31079	15704	22732	61155	64201	51265	49756	55588	15386	20529	22482	52288	51195	51871	41330	68333	52847
ENSMUSG00000004988	6	19	4	4	2	3	0	5	11	9	17	6	7	0	7	7	12	19	11	8	7	3
ENSMUSG00000004994	158	440	259	274	171	212	136	188	443	416	368	363	362	101	263	167	455	441	413	449	545	460
ENSMUSG00000004996	488	739	606	544	275	471	301	336	1005	1010	780	914	798	72	354	243	950	969	1000	955	1359	889
ENSMUSG00000005034	2585	3455	2979	4312	2530	2315	2442	2141	6102	6326	4027	5812	4998	1510	2338	2662	6491	5481	5007	4954	6522	4848
ENSMUSG00000005043	198	273	220	386	240	203	212	206	542	523	325	470	482	84	236	193	654	592	507	692	731	485
ENSMUSG00000005045	119	226	193	345	152	252	71	178	703	327	600	393	415	134	623	153	599	709	945	245	408	377
ENSMUSG00000005054	610	996	866	653	414	684	464	444	1086	1222	1169	1026	933	160	521	409	1030	1040	897	771	1213	881
ENSMUSG00000005057	161	190	177	197	190	290	254	129	403	300	286	338	303	64	328	238	1050	811	789	901	1145	771
ENSMUSG00000005069	1397	2290	2028	2070	1120	1509	936	1354	3998	3899	3143	3224	3092	221	1014	1058	3495	3234	3118	3472	4231	2771
ENSMUSG00000005078	696	1253	1210	1143	601	756	541	639	1781	1718	1595	1486	1453	242	814	567	1576	1468	1381	1260	1327	1084
ENSMUSG00000005087	252	445	719	1592	355	75	167	393	1985	968	1453	1894	666	67	117	219	200	116	136	221	178	150
ENSMUSG00000005089	61	63	39	137	70	23	83	89	87	92	33	90	65	31	73	102	82	53	60	67	70	51
ENSMUSG00000005102	919	1169	1058	1480	878	627	797	849	1935	1945	1082	1629	1459	333	833	876	1990	1738	1541	1960	2246	1519
ENSMUSG00000005103	3178	3760	3301	4681	3021	2909	2956	2513	5707	6451	4520	5506	5310	1275	3454	3557	7865	6276	6088	6495	9259	6377
ENSMUSG00000005107	57	85	62	106	62	65	71	44	141	124	80	134	90	18	47	47	182	145	144	184	141	123
ENSMUSG00000005124	825	609	616	822	986	922	1080	485	1336	1262	1149	1325	1057	484	1636	1837	3387	2332	2323	2440	3137	2341
ENSMUSG00000005125	445	610	568	879	344	234	308	445	1471	1191	1075	1329	825	126	287	263	746	462	626	627	591	425
ENSMUSG00000005131	22	47	36	80	42	42	30	47	99	93	66	104	41	45	54	25	71	64	75	40	70	48
ENSMUSG00000005142	1155	1622	1550	2058	1110	1073	950	1108	3236	2998	2604	2730	2577	246	990	987	3034	2555	2411	3073	3118	2188
ENSMUSG00000005148	177	392	235	697	341	377	133	478	467	473	307	253	627	411	269	444	656	768	582	136	705	787
ENSMUSG00000005150	456	627	490	392	263	416	227	285	825	802	777	757	667	52	276	240	823	845	804	883	1116	682
ENSMUSG00000005161	10682	11346	11570	8939	4895	7278	5139	6223	13474	14330	15546	11159	10928	838	4718	4678	12530	11842	11193	14248	17796	12307
ENSMUSG00000005198	7377	8388	7685	20552	12141	6304	9272	10264	22583	20472	11868	17268	18420	18462	12357	10718	20979	19257	18895	14918	21718	16435
ENSMUSG00000005202	188	343	197	215	174	272	145	194	301	439	332	340	399	55	208	187	600	626	508	987	1016	595
ENSMUSG00000005204	3054	5167	4161	5085	2814	3101	1748	3191	7847	7666	4829	5489	6871	687	3375	2281	6771	7305	6890	4121	8477	6698
ENSMUSG00000005220	26	22	22	11	15	50	53	6	30	30	15	27	36	33	49	57	165	100	108	106	85	128
ENSMUSG00000005225	1909	2813	2211	4092	2333	1689	1920	2144	4746	4762	3122	3356	4095	1184	2558	2161	4273	3782	3688	3184	4702	3288
ENSMUSG00000005232	74	79	61	110	25	9	40	36	79	111	43	94	79	3	12	28	39	32	22	52	36	21
ENSMUSG00000005233	1452	2716	2083	1861	1315	1956	1069	1392	2667	2918	1968	1644	2731	1136	1719	1616	3091	3195	2870	2017	3822	3380
ENSMUSG00000005237	63	129	78	108	74	138	99	47	166	137	141	154	108	32	184	40	397	377	376	310	200	218
ENSMUSG00000005251	83	122	127	155	109	98	16	104	376	203	353	161	219	35	220	79	212	225	352	108	220	197
ENSMUSG00000005262	1185	1988	1614	2058	1072	1276	873	1244	3088	2855	2162	2438	2530	464	1249	1103	2467	2589	2523	1996	3255	2355
ENSMUSG00000005267	168	180	177	299	157	126	168	138	394	275	173	294	245	112	250	223	333	289	306	368	346	320
ENSMUSG00000005268	42	76	51	157	262	555	557	68	275	138	208	293	215	825	1758	518	2409	2107	2501	1560	1183	858
ENSMUSG00000005299	1308	2166	1960	2417	1239	1362	820	1251	3949	3696	2697	2729	3123	554	1500	970	2901	2882	2858	2101	3907	3090
ENSMUSG00000005312	3659	4954	4422	5937	3599	4056	2701	3382	8173	8498	4660	5954	8046	2374	4651	3396	9821	9478	8979	5442	10615	7970
ENSMUSG00000005320	70	87	95	89	67	131	96	67	200	166	266	204	187	43	162	377	491	490	540	341	275	296
ENSMUSG00000005338	186	132	163	120	99	55	111	61	166	149	168	215	117	29	119	150	288	192	181	297	186	159
ENSMUSG00000005339	0	0	0	0	0	0	0	0	0	0	0	0	0	0	0	0	0	0	0	0	0	0
ENSMUSG00000005354	1822	2279	2114	2044	1235	1651	1043	1122	3595	3886	3531	3065	3047	526	1317	1235	3779	3599	3337	3103	4419	3293
ENSMUSG00000005355	1	2	0	7	1	0	0	1	0	1	1	0	0	0	2	0	1	1	0	0	1	0
ENSMUSG00000005357	235	458	242	230	189	143	140	192	391	819	267	417	512	23	177	113	597	546	482	364	426	307
ENSMUSG00000005360	503	323	331	515	301	205	289	386	592	654	456	444	380	114	312	594	540	417	449	571	575	425
ENSMUSG00000005362	789	1360	1236	1289	641	723	565	705	1889	1715	1270	1492	1512	367	1115	722	1494	1471	1558	1111	1455	1310
ENSMUSG00000005364	0	0	3	0	0	0	0	0	1	0	8	2	0	0	0	0	0	0	0	2	0	0
ENSMUSG00000005370	4266	6745	5260	8860	4790	4638	2913	5439	10101	11426	4873	6753	11141	3613	3840	5039	10277	10111	8754	4653	13200	10722
ENSMUSG00000005371	1978	2765	2188	3488	2304	1986	2046	2093	4895	4682	3551	4286	4131	2291	2853	2770	5284	4555	4486	3555	4743	3658
ENSMUSG00000005373	113	305	190	204	87	79	54	158	236	293	211	272	231	39	44	53	149	155	148	237	283	154
ENSMUSG00000005374	1101	1732	1554	2127	1174	1160	907	1085	3774	2864	3087	2568	2612	287	1021	1138	2714	2450	2257	2091	3118	2281
ENSMUSG00000005378	955	1489	1114	1064	627	833	561	680	1552	1952	1558	1417	1441	140	597	629	1608	1615	1455	1615	2522	1614
ENSMUSG00000005397	5457	4208	4625	6922	6520	6337	8566	3635	10428	9355	6707	9958	9478	4363	8262	10455	24052	18548	18077	24776	26253	17483
ENSMUSG00000005410	5765	7701	6783	7522	4157	4735	2862	4037	13952	13307	10556	8793	11791	1116	3432	3618	11982	11847	9905	7903	16774	11982
ENSMUSG00000005413	1149	1259	1686	2040	1134	1346	1396	1299	1974	2747	1658	1660	2086	311	1166	814	2841	2636	2740	2913	3985	2816
ENSMUSG00000005417	7430	9698	8568	10626	6115	6264	5714	5522	17876	16009	11641	14598	13944	2100	6329	5791	17246	14877	14461	17114	21376	14505
ENSMUSG00000005442	5233	6578	5877	9209	4747	4392	4196	4524	12330	11381	6715	10174	10034	1182	5682	3906	14009	13214	12043	13029	15253	11901
ENSMUSG00000005447	1838	2701	2406	2204	1018	1722	954	1185	3781	3656	3254	2914	3057	239	1139	916	3416	3558	3054	3099	4170	3256
ENSMUSG00000005465	81	84	66	109	62	82	57	44	211	150	212	221	140	13	61	54	220	181	184	194	154	118
ENSMUSG00000005469	2142	2644	2443	4020	2435	2207	2382	1962	5104	5348	3925	4827	4096	835	2310	2809	5411	4764	4415	4807	6102	4509
ENSMUSG00000005470	903	960	845	1028	613	671	369	645	2812	1619	3916	1426	1437	209	462	545	1360	1406	1246	820	1796	1501
ENSMUSG00000005474	0	0	0	0	0	0	0	0	0	2	1	1	0	0	1	0	0	0	1	0	3	0
ENSMUSG00000005481	2019	3038	2389	2212	1153	1786	920	1507	2907	3843	2277	2078	3509	312	1183	1285	3124	3145	2833	2429	4691	3395
ENSMUSG00000005483	1934	2552	2039	2518	1591	2166	1250	1453	3843	3387	3287	2794	3373	316	1790	1296	4727	4606	3979	2679	5339	4240
ENSMUSG00000005493	29	105	70	93	31	13	0	55	259	81	562	160	110	17	43	2	25	44	52	14	17	21
ENSMUSG00000005501	1563	2114	1800	2889	1681	1132	1301	1572	4491	3804	3355	3378	3122	604	1685	1553	3418	3005	2813	2577	3385	2419
ENSMUSG00000005503	13	26	29	14	6	9	1	6	34	18	27	11	21	2	0	10	33	23	28	4	65	43
ENSMUSG00000005505	178	228	314	277	145	161	134	127	390	405	240	298	343	42	122	125	405	369	331	299	516	354
ENSMUSG00000005506	4898	7051	5551	8810	4980	4492	4096	5155	11255	11816	7142	8503	10049	2109	4432	5099	10354	9437	8475	7141	11809	8328
ENSMUSG00000005510	1788	2893	2416	2699	1427	1939	1184	1526	4207	4339	4129	3289	3351	478	1577	1475	3695	3559	3438	2796	4327	3126
ENSMUSG00000005514	1759	2642	2449	2630	1596	2144	1461	1414	5340	4669	5610	4039	3816	652	2110	1267	6377	5921	5859	5375	6118	4833
ENSMUSG00000005533	2248	2739	2219	5452	3768	2570	4327	3201	5047	4825	3764	4524	4603	2224	5865	5474	8226	6357	6703	7152	7067	4889
ENSMUSG00000005534	954	1139	1062	2082	1300	986	1333	1183	2309	1997	1332	2025	1763	727	1522	1721	2680	2260	2261	2920	2376	1600
ENSMUSG00000005540	2	3	0	2	3	3	5	7	12	10	3	16	12	1	2	3	4	9	5	10	7	5
ENSMUSG00000005547	0	0	0	1	0	0	0	0	0	0	0	0	0	0	0	0	1	0	1	0	0	1
ENSMUSG00000005553	16	33	17	31	16	59	37	22	43	37	52	50	37	20	59	30	145	166	173	168	130	109
ENSMUSG00000005566	15805	23867	20039	24976	14507	17095	10187	13822	41261	45211	26326	30426	39963	3640	12505	12320	44058	43185	38530	27501	52773	39114
ENSMUSG00000005575	2131	2879	2635	3045	1749	2236	1633	1660	5301	5294	5123	4795	3990	430	1381	1487	4835	4417	4080	3835	5863	3961
ENSMUSG00000005580	292	419	372	564	363	248	280	284	858	664	361	573	684	160	370	280	1016	930	676	994	1195	653
ENSMUSG00000005583	714	700	473	651	777	989	1200	594	849	1117	547	1042	1237	1032	1330	2909	2994	2249	2088	2768	3172	2384
ENSMUSG00000005609	2574	3270	2826	4443	2733	2353	2048	2450	5660	5471	3587	4463	4802	2140	3708	2725	6272	5768	5974	4401	7350	6053
ENSMUSG00000005610	33054	43251	35404	51657	32829	27569	28929	29843	68260	72905	47668	56648	59516	15877	31197	34081	71447	63689	58696	50017	77975	58589
ENSMUSG00000005611	458	227	473	497	470	405	593	227	774	519	481	752	499	222	851	669	2055	1380	1285	1709	1175	1079
ENSMUSG00000005615	1369	1362	1509	2130	1215	915	1167	1007	3488	2796	2322	2983	2231	424	1173	1201	3223	2596	2380	2556	3622	2484
ENSMUSG00000005621	1303	1736	1589	3177	1598	1062	1257	1521	3346	3161	2097	2772	2764	506	1627	1453	3364	2769	2730	2916	3675	2583
ENSMUSG00000005625	3108	4942	4009	3977	2297	3165	1768	2413	6302	7177	5200	5211	5843	748	2642	2337	6640	6226	6067	5238	8682	6456
ENSMUSG00000005628	35	63	27	26	18	32	17	23	61	59	65	64	36	9	17	51	46	48	44	50	54	15
ENSMUSG00000005640	10	6	8	8	8	16	11	10	3	13	17	9	15	0	46	19	41	76	90	75	33	29
ENSMUSG00000005649	2	25	1	9	0	4	1	4	10	2	7	10	7	0	3	0	3	3	5	18	10	2
ENSMUSG00000005656	3125	4503	3899	4660	2543	2780	2208	2633	6842	7391	4856	5824	5582	1316	2875	2614	6438	5754	5411	4183	6367	4880
ENSMUSG00000005667	886	1085	724	981	628	696	475	628	1460	1484	1262	971	1276	221	694	594	1432	1443	1388	991	1968	1463
ENSMUSG00000005672	1177	3066	2809	5425	1983	1457	867	2805	4897	4376	1776	2837	5034	705	916	2294	3218	3094	2104	1389	4579	3719
ENSMUSG00000005674	210	300	247	166	108	175	100	81	452	388	336	392	279	9	86	105	310	261	254	284	311	307
ENSMUSG00000005677	1	0	0	0	0	0	0	1	1	2	0	0	1	0	0	0	0	0	2	2	0	0
ENSMUSG00000005681	63	16	235	87	6	9	6	24	13	30	1326	6	12	3	19	11	10	6	9	31	10	9
ENSMUSG00000005682	1720	3027	2196	3575	1823	1779	1234	1995	4065	4206	2493	3337	3851	744	1936	1824	3929	4085	3895	3315	4754	3763
ENSMUSG00000005683	4721	5512	5336	7871	4594	3621	3366	4214	11822	10943	11949	8530	9027	1138	3886	3956	8989	8400	8046	6501	10665	7677
ENSMUSG00000005686	326	94	132	118	154	101	138	92	238	128	240	194	127	77	255	94	383	317	405	226	210	181
ENSMUSG00000005687	2485	4831	3736	3753	1860	3036	1346	2302	5283	5270	4996	3743	4585	1476	2809	1825	4254	4285	4539	2739	5020	4175
ENSMUSG00000005696	0	0	0	0	0	0	0	0	0	1	0	0	0	0	0	0	1	1	1	2	0	0
ENSMUSG00000005698	3349	4154	3424	4720	3267	2817	3035	3040	5616	6143	3587	5231	4863	1429	3008	3510	6866	5844	5322	6112	8661	5930
ENSMUSG00000005699	142	205	186	162	88	131	87	100	343	304	341	249	240	17	108	59	307	266	291	180	314	244
ENSMUSG00000005705	17	17	19	32	8	14	3	12	25	9	23	24	26	3	15	10	20	35	31	16	23	18
ENSMUSG00000005716	3	2	1	4	1	0	0	2	3	8	3	5	6	0	0	3	0	0	1	0	0	0
ENSMUSG00000005718	429	609	438	661	347	477	323	473	795	987	566	666	818	185	461	411	1027	1047	957	762	1264	1046
ENSMUSG00000005732	1959	3454	2363	2461	1565	2317	1213	1652	2976	3786	2729	2236	3015	1757	1480	1622	2812	2731	2766	2302	4811	3525
ENSMUSG00000005763	12	8	16	10	5	8	1	8	11	15	13	14	8	1	2	5	13	9	25	23	14	12
ENSMUSG00000005774	431	703	635	859	459	280	276	501	1233	1067	523	1044	782	182	235	195	648	586	571	616	841	574
ENSMUSG00000005779	4010	6782	5525	3864	2439	4775	2039	2384	9112	9364	9703	6776	7548	383	3268	2048	8352	8353	8388	6167	9742	6707
ENSMUSG00000005800	0	1	3	10	2	0	5	1	7	5	6	9	1	1	4	20	11	11	10	8	12	12
ENSMUSG00000005802	1060	1542	1366	1905	1253	833	932	1082	3662	2549	3652	2725	2177	518	1097	1129	2325	2085	1873	1540	2066	1364
ENSMUSG00000005803	92	127	137	150	78	106	79	76	317	247	371	264	209	34	80	89	267	262	273	212	230	189
ENSMUSG00000005804	888	1224	1028	1390	728	794	715	764	2147	2046	1910	1971	1614	374	685	782	1859	1681	1504	1404	1921	1277
ENSMUSG00000005813	1466	2363	1854	2401	1378	1544	978	1460	3136	3483	1907	2522	3012	638	1348	1315	3198	3048	2743	2247	3989	2891
ENSMUSG00000005823	505	769	772	812	483	525	399	435	1424	1311	1220	1273	1076	97	559	407	1291	1243	1181	1241	1359	1120
ENSMUSG00000005824	1	1	13	7	1	1	1	2	2	6	2	6	2	0	1	4	3	0	4	9	10	12
ENSMUSG00000005836	2661	2971	3192	4142	1811	1208	1721	2051	6557	5765	4320	6025	3820	1307	1276	1204	4275	3059	3013	3521	3588	2199
ENSMUSG00000005846	3154	5202	3991	5516	3106	3283	2166	3334	6708	7555	5240	5234	6224	1859	3310	3334	6354	6013	5699	3710	7418	6084
ENSMUSG00000005864	2	2	6	2	5	1	0	2	1	10	2	7	7	0	3	1	6	4	6	8	13	4
ENSMUSG00000005871	3008	4591	3889	8181	4619	2643	3794	4498	6523	6656	2284	5311	6211	3846	5453	4922	7892	7397	6556	6347	9083	6131
ENSMUSG00000005873	2569	3284	3321	3713	2057	1943	1794	1872	6049	5829	5190	5512	3893	704	1722	1762	4394	3898	3627	3729	4759	3095
ENSMUSG00000005881	2528	3252	2997	2993	1588	2504	1922	1552	5428	5445	5960	5024	4174	566	2066	1663	6088	5825	5328	6487	7083	4859
ENSMUSG00000005882	794	1076	899	1038	593	829	550	564	1513	1657	1185	1285	1378	223	763	632	1625	1516	1563	1543	2064	1535
ENSMUSG00000005883	34	201	62	96	67	70	1	70	218	81	588	181	153	31	62	42	85	143	134	6	62	92
ENSMUSG00000005886	2592	3925	3274	6798	3364	1778	2430	3356	6795	6074	2534	5238	5803	1577	2880	3080	6506	5485	4721	4592	5955	4506
ENSMUSG00000005891	0	0	0	0	0	0	0	0	0	0	0	0	0	0	0	0	0	0	0	0	0	0
ENSMUSG00000005892	21	57	45	52	40	119	6	20	75	99	29	33	70	29	99	28	144	268	238	3	174	151
ENSMUSG00000005893	1017	1366	1132	2079	1066	685	1024	1198	2225	2122	895	2111	1781	420	1264	1236	2501	2250	1757	1899	2356	1539
ENSMUSG00000005897	494	554	519	757	388	293	424	424	992	1044	613	1007	755	268	404	416	896	711	749	822	850	650
ENSMUSG00000005899	1728	2663	2106	2662	1625	1349	1124	1658	4198	3841	3202	3344	3235	555	1403	1435	3403	3315	3118	3187	4452	3285
ENSMUSG00000005907	368	576	389	687	389	394	316	435	862	752	474	632	679	244	564	405	853	883	863	689	949	748
ENSMUSG00000005917	3	17	3	11	4	5	0	9	23	26	56	9	23	3	17	2	7	17	16	1	6	9
ENSMUSG00000005936	3147	3993	3192	5058	2964	2799	2285	2991	6594	6763	4597	5583	5430	1069	3436	3016	6848	6417	6209	5364	7887	5779
ENSMUSG00000005947	9	47	27	30	14	18	23	36	45	49	53	32	27	2	40	31	29	49	54	42	33	25
ENSMUSG00000005949	320	482	459	649	404	299	326	388	1064	792	846	905	658	107	647	413	915	776	935	784	690	605
ENSMUSG00000005950	14	10	10	21	10	4	7	9	24	13	21	19	22	2	4	25	9	21	8	7	5	10
ENSMUSG00000005951	57	73	82	66	29	41	38	18	157	91	181	145	103	3	38	25	101	76	97	92	79	61
ENSMUSG00000005952	0	0	2	0	1	0	3	0	0	0	3	1	0	0	1	1	1	2	3	3	2	0
ENSMUSG00000005958	647	842	678	850	617	617	449	387	1181	1263	865	1014	1238	64	447	591	1430	1344	1106	1488	1757	1254
ENSMUSG00000005968	187	342	296	373	206	232	79	203	888	508	1582	606	516	53	222	122	408	481	429	242	505	408
ENSMUSG00000005973	5252	6223	4106	3963	3914	5277	4156	2845	6633	8969	5545	5987	8448	2118	4041	4917	11445	10090	9514	11282	14698	10610
ENSMUSG00000005980	112	205	178	234	98	79	75	140	283	233	151	267	222	36	97	131	227	226	208	234	233	187
ENSMUSG00000005981	2877	4339	4055	4725	2501	2715	1730	2704	7701	7531	5653	5355	6555	938	3588	2222	6669	6625	6809	4037	7720	6464
ENSMUSG00000005982	517	573	567	746	477	513	403	422	950	1036	693	868	936	82	536	394	1172	1191	1054	955	1263	864
ENSMUSG00000005983	70	101	119	90	34	54	38	50	180	152	311	151	82	6	43	42	106	96	108	101	151	92
ENSMUSG00000005986	144	242	224	250	93	76	79	128	380	288	309	322	251	14	90	78	174	184	161	266	171	194
ENSMUSG00000005994	3	0	0	0	0	0	0	0	0	0	0	0	0	0	0	0	0	1	0	0	0	0
ENSMUSG00000006005	6080	8490	7058	12306	8079	4777	6239	7103	14408	13761	7676	10940	12594	9372	8351	8599	14810	12779	12756	10857	18705	12148
ENSMUSG00000006007	0	0	0	0	0	0	0	1	0	0	0	0	0	0	0	0	2	0	0	0	0	0
ENSMUSG00000006010	718	1188	930	1133	672	669	595	704	1725	1483	1247	1398	1370	525	872	762	1445	1359	1497	1179	1489	1226
ENSMUSG00000006014	8	11	5	26	23	11	31	8	9	10	12	15	6	4	12	21	12	10	7	9	5	6
ENSMUSG00000006019	574	793	681	679	385	540	359	357	1366	1307	1055	1154	1125	75	426	338	1252	1096	1015	1468	1638	1083
ENSMUSG00000006021	334	449	391	472	241	332	208	233	716	615	723	696	524	32	267	198	795	718	770	735	799	607
ENSMUSG00000006024	2205	2783	2473	2711	1496	1836	1209	1409	4652	4412	4164	3928	3596	343	1652	1321	4481	4373	4103	3914	5096	3772
ENSMUSG00000006050	983	1683	1471	1267	717	1056	607	703	1778	1897	1422	1636	1581	308	980	721	1965	1887	1830	1732	2543	1875
ENSMUSG00000006056	115	536	396	586	199	34	5	284	344	792	29	134	446	4	19	27	54	41	47	1	37	68
ENSMUSG00000006057	2282	4013	3528	3302	1714	3081	1167	1815	5568	6325	4394	3872	5202	226	2222	1195	5037	5212	4970	2599	5729	4350
ENSMUSG00000006058	1013	1710	1424	1354	696	930	533	716	2315	2418	2696	2011	1900	172	898	602	1635	1629	1765	1359	2226	1487
ENSMUSG00000006095	1135	1766	1473	1235	750	1203	684	666	2273	2531	1886	1801	1980	330	831	703	2067	2190	2004	1825	2837	2163
ENSMUSG00000006127	409	587	496	687	307	335	224	390	1025	845	941	981	681	124	321	301	788	705	764	788	714	672
ENSMUSG00000006134	2350	2664	2402	4119	2403	2009	2051	2343	4759	5027	2624	3985	4114	849	2507	2688	5699	4711	4377	4064	5881	4137
ENSMUSG00000006143	9	1	11	0	4	1	1	0	3	0	22	1	1	0	3	3	3	2	1	14	1	3
ENSMUSG00000006154	35	60	42	75	46	30	30	25	101	58	145	136	46	4	34	16	66	53	57	55	80	48
ENSMUSG00000006169	3231	3902	3444	5074	2880	2800	2367	2668	6114	6672	4235	5362	5471	2248	2559	3042	7144	6370	5541	5619	8945	6497
ENSMUSG00000006179	4	8	12	8	2	5	2	6	26	10	107	15	30	0	4	3	19	7	4	13	11	3
ENSMUSG00000006191	320	526	385	514	342	317	343	300	715	670	459	581	634	273	448	393	830	801	765	615	949	720
ENSMUSG00000006200	197	980	773	753	160	77	42	397	934	1021	534	451	710	7	17	178	86	52	46	3	365	204
ENSMUSG00000006204	0	1	0	5	0	0	0	1	7	0	1	1	2	0	3	0	0	1	0	0	1	0
ENSMUSG00000006205	560	1202	925	872	940	769	1066	561	1989	1690	1773	1590	2276	382	704	470	3329	1997	2449	1434	2031	1366
ENSMUSG00000006215	997	1555	1388	1343	740	844	530	713	2721	2527	2219	1880	2178	185	712	544	2004	1864	1910	1896	2438	1738
ENSMUSG00000006216	0	2	0	2	2	1	1	0	2	1	2	0	0	0	0	1	1	3	0	0	0	0
ENSMUSG00000006218	6	27	21	28	13	9	14	7	28	40	21	53	27	1	5	13	20	17	27	15	40	29
ENSMUSG00000006219	1350	1272	1212	1415	1259	1705	1634	894	2016	2048	1446	1701	1936	643	2139	1756	5264	4739	4192	4306	4917	3954
ENSMUSG00000006221	92	96	141	49	55	72	46	23	74	50	132	96	68	24	59	172	166	147	141	126	137	123
ENSMUSG00000006235	481	48	157	126	36	45	69	103	297	95	480	170	56	6	67	35	105	110	78	201	133	78
ENSMUSG00000006241	101	231	155	158	67	72	49	88	262	213	147	310	167	5	40	49	180	152	182	206	131	122
ENSMUSG00000006262	897	1427	951	1866	1107	845	1033	1211	2243	2167	1847	1801	1715	682	1175	1308	1960	1675	1793	996	1359	865
ENSMUSG00000006269	2	1	0	0	1	1	0	1	4	2	0	2	0	2	0	1	1	1	1	2	4	0
ENSMUSG00000006270	5	9	3	0	3	0	1	4	8	15	6	0	9	0	0	0	1	0	2	4	8	0
ENSMUSG00000006273	2570	4045	3253	4532	2182	2692	1701	2504	6564	6537	4377	5139	5406	759	4369	2273	6473	6285	7331	3908	6029	5137
ENSMUSG00000006276	1751	2594	2040	2735	1582	1441	1243	1724	3585	3759	2284	3199	3132	815	1534	1586	3604	3481	3091	3931	4773	3422
ENSMUSG00000006281	663	914	739	1261	667	494	579	645	1917	1794	1023	1563	1458	133	667	527	1573	1281	1337	1655	1631	964
ENSMUSG00000006288	1086	2190	1743	1726	723	1063	636	1041	2974	2741	2257	2435	2449	249	858	793	2371	2249	2218	2275	2739	2109
ENSMUSG00000006289	1240	2182	1931	1804	924	1363	713	1087	3077	2920	2904	2130	2593	367	1236	793	2399	2492	2325	1584	2546	1955
ENSMUSG00000006299	2449	4036	3485	3286	2094	3170	1687	1935	6289	6133	5840	5015	5101	519	2844	1946	5770	5835	6722	4893	8464	6122
ENSMUSG00000006301	455	608	608	742	394	512	345	423	1053	1121	880	927	875	150	440	436	1171	1157	1062	932	1072	916
ENSMUSG00000006304	4819	7307	5522	6730	4121	4449	3149	3839	9927	11230	8951	8901	9131	3034	3815	3987	9156	8523	7949	6617	11163	8792
ENSMUSG00000006307	3204	4811	4287	6321	3258	2664	2328	3592	8655	7678	4909	6502	6851	847	3399	2608	7542	6834	6935	6779	9464	6104
ENSMUSG00000006310	49	85	113	166	66	66	12	104	358	175	415	241	195	13	94	30	89	95	123	15	96	119
ENSMUSG00000006311	3	0	0	6	3	8	5	6	3	10	1	0	6	0	3	0	4	7	1	6	13	8
ENSMUSG00000006313	11	25	8	9	10	15	9	12	12	10	48	15	13	0	13	8	23	17	19	35	36	8
ENSMUSG00000006315	1009	1913	1610	1361	734	1275	684	734	2464	2331	3031	2101	1875	150	1098	531	2168	2294	2056	1940	2594	1871
ENSMUSG00000006333	21159	37880	34687	28111	13830	20845	12899	15626	42493	41791	44781	33047	33810	3210	18983	12865	35961	34338	34408	32246	43143	31096
ENSMUSG00000006335	350	642	473	450	252	358	259	274	732	742	732	566	582	82	347	230	670	643	740	563	842	614
ENSMUSG00000006342	155	219	179	239	191	147	223	82	485	375	492	615	390	108	115	186	699	358	461	267	237	204
ENSMUSG00000006344	223	380	454	413	283	439	364	182	1064	707	988	1072	610	93	277	230	1340	1093	1158	1068	1090	692
ENSMUSG00000006345	58	128	103	131	46	48	34	69	126	248	53	76	230	11	11	203	75	56	67	121	90	190
ENSMUSG00000006356	745	1041	999	694	414	667	412	418	1351	1500	1504	1239	1270	139	388	564	1734	1364	1192	1443	1993	1447
ENSMUSG00000006360	223	274	269	259	110	167	70	105	409	300	423	269	290	22	85	108	234	245	232	216	337	223
ENSMUSG00000006362	342	342	327	546	362	290	408	375	592	696	482	541	552	226	338	398	862	626	612	795	949	618
ENSMUSG00000006369	3513	2300	2970	3108	2210	2233	1844	1439	5872	4800	6465	4464	4087	634	2278	2126	7152	6158	6086	7475	6256	4976
ENSMUSG00000006373	4117	5417	4873	4174	3111	4360	3656	2551	7361	7977	6791	7086	6392	1714	4464	3462	10675	9186	8530	8515	10099	6876
ENSMUSG00000006378	86	132	121	87	36	68	34	54	145	176	152	102	143	15	58	44	124	128	132	72	176	101
ENSMUSG00000006386	563	452	587	402	396	403	393	299	693	834	495	851	659	168	442	633	1167	972	981	1626	1440	1001
ENSMUSG00000006389	12	11	22	29	11	4	14	15	7	12	17	12	11	2	2	9	5	3	4	22	17	15
ENSMUSG00000006390	832	842	833	1039	610	650	590	540	1497	1561	1381	1406	1189	143	575	433	1657	1743	1486	1315	1404	1177
ENSMUSG00000006392	1170	1650	1297	1266	678	960	650	834	1899	2108	1559	1635	1747	397	771	682	1730	1755	1563	1745	2413	1596
ENSMUSG00000006395	287	473	485	325	145	212	144	193	721	621	720	771	466	29	108	121	446	407	400	503	529	352
ENSMUSG00000006398	2713	4175	3500	3678	2174	2589	1510	2177	4833	6387	2760	3168	5687	410	1816	1923	6023	5745	5520	4390	9135	6467
ENSMUSG00000006403	183	60	97	86	132	153	139	52	206	219	277	219	208	64	116	152	443	349	391	529	367	277
ENSMUSG00000006411	10	25	12	9	48	7	0	10	21	13	46	12	11	0	18	6	12	18	13	21	9	7
ENSMUSG00000006412	1548	2940	2121	1846	961	1634	729	1007	3214	3629	2754	2473	3041	914	1514	910	2670	2709	2848	1940	4187	3435
ENSMUSG00000006418	1852	3211	2684	3589	1588	2148	1092	1941	6781	5458	6850	4211	4598	514	2537	1182	4562	4617	4708	2651	4433	3713
ENSMUSG00000006423	1084	1476	1089	1152	872	951	936	836	1761	2137	1274	1651	1602	729	996	1063	2321	2121	1866	1831	2234	1691
ENSMUSG00000006435	299	447	434	658	299	265	160	316	822	801	526	677	694	27	155	289	611	574	481	532	740	482
ENSMUSG00000006442	1337	2027	1417	1471	929	1549	833	889	2189	3016	1878	1893	2511	219	1003	921	3442	3685	2878	2288	4645	3342
ENSMUSG00000006445	383	479	406	426	371	619	403	279	577	800	316	456	900	141	525	550	1638	1337	1339	1206	1697	1281
ENSMUSG00000006456	1204	1574	1223	2088	1191	1187	828	1180	2602	2834	1700	1885	2486	284	1044	969	2797	2903	2434	1988	3620	2434
ENSMUSG00000006457	93	105	165	114	45	45	27	64	339	212	231	286	162	26	169	135	102	104	190	132	66	77
ENSMUSG00000006462	0	4	0	0	0	1	0	3	0	2	0	2	4	0	1	0	1	2	3	5	0	2
ENSMUSG00000006463	303	452	386	387	196	230	145	217	536	454	462	555	430	101	168	152	494	499	419	435	486	372
ENSMUSG00000006464	338	411	363	546	267	222	295	268	701	668	551	613	515	64	264	280	650	578	513	682	619	439
ENSMUSG00000006469	1	4	3	3	0	4	0	2	1	3	1	3	3	0	2	4	6	6	0	0	10	5
ENSMUSG00000006471	151	275	234	322	181	165	111	173	422	382	452	390	322	24	148	154	374	415	390	225	419	359
ENSMUSG00000006476	1064	1656	1368	1531	717	741	621	834	2486	2319	2031	2722	1786	129	585	562	2040	1955	1806	2149	2077	1548
ENSMUSG00000006488	0	0	0	0	0	0	0	0	0	0	0	0	0	0	0	0	0	0	1	0	0	0
ENSMUSG00000006490	0	0	0	0	0	0	0	0	0	0	0	0	0	0	0	0	0	0	0	0	0	0
ENSMUSG00000006494	1961	2066	1828	2834	1402	1787	955	1886	3946	4176	2745	3107	3760	765	1562	1773	3125	3335	3430	2323	3864	3025
ENSMUSG00000006498	6860	7628	6820	9844	6336	5811	6158	5724	11497	14631	6990	10142	11296	2480	5816	6198	16164	14637	13231	13917	21720	15585
ENSMUSG00000006517	557	830	796	576	349	1024	532	336	1002	1205	884	980	865	110	701	260	2040	2291	2304	1407	1527	1562
ENSMUSG00000006519	889	1413	1289	852	388	678	370	377	1730	1748	2039	1612	1286	61	344	332	1291	1039	946	1591	1721	1133
ENSMUSG00000006522	41	16	144	45	15	20	12	7	18	34	503	16	26	9	16	16	61	91	80	78	67	41
ENSMUSG00000006526	590	975	750	805	428	546	298	411	1198	1139	1069	1044	965	138	440	349	1178	1067	1016	979	1117	785
ENSMUSG00000006527	1074	1745	1554	2438	1241	990	691	1260	3471	2792	2980	2324	2472	583	1363	953	2096	1930	2001	1071	2380	1935
ENSMUSG00000006529	1	0	45	6	0	0	0	0	0	1	146	0	0	0	0	1	0	0	0	0	0	0
ENSMUSG00000006538	1	13	0	5	0	7	0	1	11	4	21	5	10	0	3	17	5	12	11	8	8	5
ENSMUSG00000006542	13	11	7	5	14	4	3	5	10	18	7	24	4	0	1	86	7	9	3	2	5	8
ENSMUSG00000006546	0	0	0	0	0	0	0	0	0	0	3	0	0	0	0	0	0	0	0	0	0	0
ENSMUSG00000006567	192	131	158	230	74	108	57	104	322	198	362	155	228	36	162	75	147	213	245	134	153	143
ENSMUSG00000006570	0	0	0	0	0	0	0	0	0	0	0	0	0	0	0	0	0	0	0	0	0	0
ENSMUSG00000006574	8466	663	3055	5950	1930	1256	1985	8266	7751	993	5936	2149	446	152	1966	2193	561	692	392	3705	3929	1517
ENSMUSG00000006575	74	109	76	125	42	114	42	108	120	165	115	94	151	17	68	96	222	203	183	142	252	231
ENSMUSG00000006576	1233	2200	1770	2078	812	702	480	981	2910	2176	1852	3377	1460	81	529	524	1577	1779	1526	2641	1909	1267
ENSMUSG00000006585	1765	2113	1832	2319	1153	1286	803	1328	3339	3919	2052	2160	3175	169	901	905	3145	2941	2391	2189	4035	2957
ENSMUSG00000006586	516	620	504	1005	588	544	579	622	774	934	414	536	1020	846	1090	867	1379	1230	1112	1024	1061	872
ENSMUSG00000006587	4	19	8	12	6	15	0	7	19	20	10	12	10	2	8	16	21	29	17	7	25	19
ENSMUSG00000006589	1477	1917	1799	1650	828	1172	726	893	2797	3177	2838	2274	2236	126	660	635	2400	2200	1960	2031	2582	1856
ENSMUSG00000006599	1392	2205	1785	2240	1231	1475	916	1373	3327	3401	2899	2437	3034	892	1506	1320	2901	3014	2985	1869	3383	2945
ENSMUSG00000006611	71	85	54	63	53	66	44	54	130	165	139	170	95	19	101	45	211	152	180	161	176	106
ENSMUSG00000006638	3	7	2	6	1	5	4	0	8	4	1	5	2	1	1	4	6	5	7	1	11	4
ENSMUSG00000006641	313	599	463	620	287	361	133	334	886	850	715	686	770	55	236	299	660	731	637	466	752	556
ENSMUSG00000006642	160	328	244	296	390	553	587	176	612	481	412	472	488	144	506	287	1476	1153	1335	980	1344	923
ENSMUSG00000006649	8	49	10	18	34	143	26	28	12	34	3	11	88	31	128	72	211	304	339	9	311	262
ENSMUSG00000006651	644	706	866	958	581	901	625	505	1837	1432	1377	1170	1158	168	688	542	2224	2105	1889	1921	2408	1875
ENSMUSG00000006673	2786	3980	3249	6400	3583	2749	2507	3509	7665	7296	6236	5796	6351	2070	3440	3027	6724	6220	5924	4537	7436	6140
ENSMUSG00000006675	91	137	137	89	51	44	32	79	170	159	146	158	105	3	36	41	106	82	89	148	109	63
ENSMUSG00000006676	4451	6788	5445	7900	4458	4851	3219	4720	12247	11443	6464	9127	10621	1201	5311	3765	12181	12277	11854	9915	15110	11845
ENSMUSG00000006678	1770	2507	2123	3268	2048	1484	1280	1831	4111	4284	1675	2649	3920	1272	1877	2101	3806	3375	3249	2222	4250	3418
ENSMUSG00000006699	9233	12147	10964	13052	7669	8699	7218	7174	19796	19965	17922	17120	15701	3493	9252	8685	19733	17733	16503	13638	19462	15271
ENSMUSG00000006705	1004	1303	1038	1676	911	784	861	861	1910	2052	1405	1632	1760	252	1059	989	2323	2080	1955	1840	2539	1791
ENSMUSG00000006711	4	8	5	9	8	15	5	8	8	5	5	13	12	9	14	13	34	26	28	11	24	24
ENSMUSG00000006715	919	2272	1733	1525	680	1127	603	891	1917	2205	1769	1271	1875	436	662	756	1424	1392	1248	956	1994	1480
ENSMUSG00000006717	412	734	722	716	315	391	263	370	777	748	650	538	559	242	453	263	477	517	544	366	619	440
ENSMUSG00000006720	308	533	469	532	351	327	372	349	637	690	456	570	657	298	574	365	712	756	777	722	860	700
ENSMUSG00000006724	6	13	3	10	12	6	8	0	11	18	21	13	10	0	5	6	19	15	15	16	23	7
ENSMUSG00000006728	10944	14466	12439	12697	7720	8802	7077	7404	17538	22172	14363	15610	15924	1659	7234	6702	18351	17232	16185	16009	23049	16193
ENSMUSG00000006731	44	14	44	30	18	8	7	22	51	26	82	44	27	0	12	15	30	28	43	82	31	39
ENSMUSG00000006732	652	983	700	705	464	715	443	419	989	1043	1021	779	955	113	681	484	1311	1282	1223	1037	1603	1102
ENSMUSG00000006736	1061	1516	1520	1548	892	947	939	826	2293	2522	1665	2071	1817	228	993	758	2190	2063	1886	2061	2273	1697
ENSMUSG00000006740	4415	5932	4488	6133	4102	3139	3983	3983	8054	9704	5512	7435	7669	3073	4226	4058	8761	7267	6885	6743	8482	5555
ENSMUSG00000006763	867	1290	1136	1177	671	744	549	666	1608	1732	1056	1321	1565	176	677	715	1609	1520	1318	1456	1978	1465
ENSMUSG00000006764	104	137	98	67	27	1	6	72	108	198	89	35	109	0	2	0	3	0	2	0	5	0
ENSMUSG00000006777	3	6	7	7	7	8	1	1	10	17	4	2	8	0	3	1	14	8	7	7	19	11
ENSMUSG00000006782	534	644	485	518	364	470	429	322	896	1153	898	975	1086	95	363	424	1432	1133	965	1343	1595	1043
ENSMUSG00000006784	22	44	34	29	7	15	18	16	65	38	50	51	44	1	17	18	29	21	22	32	23	12
ENSMUSG00000006800	5195	4342	4263	5095	5306	5146	5710	3255	8708	8521	6805	7428	7868	3001	6426	6040	17289	15052	15597	15276	18799	14039
ENSMUSG00000006818	1521	2115	1742	2645	1349	1092	963	1635	4094	3636	4296	3009	2914	770	1090	1091	2429	2277	2184	1836	2929	2144
ENSMUSG00000006850	398	705	667	549	271	613	198	342	1311	999	1054	820	946	92	569	206	1116	1220	1293	578	1077	1066
ENSMUSG00000006906	261	359	373	495	293	229	316	241	619	534	445	540	483	165	323	305	635	566	521	590	710	580
ENSMUSG00000006920	660	1233	1048	1579	826	874	516	906	2428	1909	1976	1938	1729	292	1364	727	1972	1974	2014	1518	1962	1574
ENSMUSG00000006930	141	144	117	61	69	114	60	53	163	195	182	132	166	14	106	72	237	204	298	399	402	244
ENSMUSG00000006931	1625	1713	1537	1404	906	1560	1091	768	2691	2861	2335	2349	2201	134	968	954	3935	3441	2695	4112	4925	3258
ENSMUSG00000006932	17471	20732	17850	22416	14244	15017	13075	12514	35440	37578	23033	29744	32618	3472	13925	13781	39114	35073	31539	35015	47657	34149
ENSMUSG00000006941	694	874	847	1049	572	590	397	550	1296	1187	1317	900	946	202	619	476	1183	1030	1063	783	1539	1107
ENSMUSG00000006948	1	0	4	0	0	0	0	0	0	0	0	0	0	0	0	0	0	0	0	0	0	0
ENSMUSG00000006958	162	199	173	184	98	105	54	64	446	284	388	335	241	23	95	113	269	284	327	287	220	263
ENSMUSG00000006998	9156	14758	11931	15889	8441	9513	5322	8726	27542	26154	17503	17665	24049	3030	10007	7121	21440	21861	21350	12900	28065	21416
ENSMUSG00000007021	10	15	6	11	6	13	4	3	8	17	12	4	13	0	11	7	11	15	17	12	16	11
ENSMUSG00000007029	4613	7003	5699	7367	4342	5261	2332	4291	12257	12590	7365	7867	12160	1005	3732	3549	12526	12673	11518	6520	17327	13378
ENSMUSG00000007030	6	30	14	13	27	30	33	5	14	35	35	25	49	7	29	39	84	95	109	103	144	79
ENSMUSG00000007033	19	21	13	17	13	8	12	9	14	21	21	26	21	15	19	15	35	29	29	21	34	14
ENSMUSG00000007034	5	1	1	0	1	1	2	0	8	1	36	7	2	0	3	22	2	9	7	1	5	4
ENSMUSG00000007035	88	163	155	110	88	99	53	77	392	207	2175	294	159	26	64	87	150	148	176	188	226	137
ENSMUSG00000007036	843	1096	998	865	466	817	425	437	1809	1526	1958	1398	1168	89	644	481	1852	1742	1593	1863	2174	1616
ENSMUSG00000007038	318	446	347	293	192	330	206	220	594	512	627	550	447	75	217	230	718	665	575	803	708	516
ENSMUSG00000007039	2448	2856	2555	1824	1196	2849	1406	1023	4110	3667	4505	3458	3150	246	1485	1474	6029	5428	5334	6530	6620	4923
ENSMUSG00000007041	3139	3548	3684	2850	1694	2371	1823	1693	5993	5915	6392	5735	4437	524	1883	1863	5893	5357	5025	5922	6538	4942
ENSMUSG00000007050	1111	2124	1476	1861	1016	1429	686	1177	2401	2717	2486	1734	2494	439	1257	779	2357	2519	2381	1236	2964	2268
ENSMUSG00000007080	1980	3160	2666	5314	2934	1578	1346	2945	6700	5038	3380	4081	5188	1127	2986	2218	4533	4478	4440	2806	5563	4197
ENSMUSG00000007097	380	518	252	138	336	465	471	232	264	683	316	298	751	156	411	359	1018	1048	1182	1039	1169	834
ENSMUSG00000007107	0	5	2	4	0	6	4	3	0	0	0	3	1	4	8	6	6	6	10	4	8	4
ENSMUSG00000007122	35	42	29	18	25	23	11	24	31	36	31	48	23	6	6	117	39	41	50	54	70	42
ENSMUSG00000007207	388	751	600	499	314	397	187	368	934	882	800	1100	623	37	297	196	765	833	757	1083	996	709
ENSMUSG00000007209	0	0	0	0	0	0	0	1	0	0	1	0	0	0	0	0	0	0	0	0	0	0
ENSMUSG00000007216	228	281	242	227	123	174	102	96	618	544	407	503	408	21	143	93	385	383	371	363	500	316
ENSMUSG00000007279	56	98	108	215	123	41	61	56	299	172	220	261	188	22	36	29	110	75	76	84	141	73
ENSMUSG00000007338	1043	1639	1312	1526	739	1048	708	897	2183	2340	2060	1669	1858	295	787	853	2078	1968	1912	1710	2614	2007
ENSMUSG00000007379	446	882	691	1421	663	677	271	827	1486	1378	677	804	1608	289	1142	653	1403	1492	1442	340	1627	1481
ENSMUSG00000007411	3028	4789	3929	5447	3184	3100	2140	3232	7815	7443	6156	5967	6556	1636	3400	2894	6950	6803	6151	5114	8464	6534
ENSMUSG00000007415	1694	2433	1854	2288	1376	1573	1248	1356	3332	3833	2645	2926	3155	947	1347	1462	3402	3189	2858	2597	4015	2815
ENSMUSG00000007440	2	0	3	3	3	1	14	1	3	2	2	3	6	1	1	3	14	7	7	10	9	6
ENSMUSG00000007457	0	0	0	0	0	0	0	0	0	0	1	0	0	0	1	0	0	0	2	0	0	0
ENSMUSG00000007458	2503	3706	2974	3718	2193	2736	1717	2169	5563	5165	5338	4412	4465	1172	3690	2219	5605	5642	5635	3662	6163	4905
ENSMUSG00000007476	219	231	217	705	378	310	298	318	575	593	658	549	449	159	444	345	544	523	586	406	481	371
ENSMUSG00000007480	5	8	6	7	4	1	4	4	8	7	7	3	6	1	3	7	10	6	0	6	6	3
ENSMUSG00000007564	5756	6910	6215	8492	5031	5191	4755	4346	11889	13286	9213	10563	10629	1121	5699	5100	14523	13306	12809	12443	16534	12487
ENSMUSG00000007570	582	956	824	581	320	405	228	349	1674	1438	1375	1179	1142	44	305	235	1256	1332	1183	983	1395	992
ENSMUSG00000007589	817	1242	1057	1191	672	797	437	718	2210	1813	2184	1464	1573	149	655	542	1543	1572	1347	1219	2074	1513
ENSMUSG00000007591	47	47	24	22	22	28	18	26	31	47	25	39	30	4	10	25	28	45	40	52	48	25
ENSMUSG00000007594	1	0	9	102	15	4	73	98	27	4	24	6	5	0	3	0	1	2	9	4	0	5
ENSMUSG00000007603	1118	1788	1412	1429	790	1074	571	938	2476	2430	2243	1912	2087	177	986	665	2365	2532	2336	2167	3161	2288
ENSMUSG00000007610	663	1000	772	725	403	711	323	407	1286	1397	1065	1236	1117	69	400	321	1478	1447	1240	1509	1806	1154
ENSMUSG00000007613	3764	4852	3868	5670	3734	3187	3630	3163	8317	7947	5599	6965	7107	2226	3211	4234	7898	6958	5941	6241	8387	5583
ENSMUSG00000007617	701	1343	892	1364	866	696	507	886	2033	1824	1454	1345	1696	553	910	817	1609	1631	1444	883	1724	1330
ENSMUSG00000007646	413	877	642	966	496	546	306	534	1339	1244	921	911	1255	227	594	459	1140	1112	1014	414	970	1065
ENSMUSG00000007653	23	13	21	13	19	22	62	5	21	17	7	25	22	23	61	53	80	94	79	78	90	69
ENSMUSG00000007655	1259	1160	1501	2199	1069	700	616	790	2929	2536	3068	2820	1941	346	836	1410	2034	1603	1504	1994	2210	1551
ENSMUSG00000007656	3666	5747	4663	4647	2858	3379	2529	2791	7435	7927	6455	6075	6344	1950	3089	3003	6678	6029	5662	4778	7726	5543
ENSMUSG00000007659	1372	1599	1783	2168	1111	1375	927	1419	3290	2890	3411	2435	2487	222	1208	948	2626	2408	2642	2627	3471	2597
ENSMUSG00000007670	4204	5223	4485	8484	4601	3739	3870	4249	10488	10105	6748	8602	8659	1461	3557	3849	9892	8731	7948	8742	12081	8514
ENSMUSG00000007682	7	1	8	16	9	3	4	4	16	17	6	17	11	6	9	13	26	19	24	10	6	1
ENSMUSG00000007721	1159	1852	1511	1026	613	1141	527	583	2294	2388	2600	1656	1975	536	637	481	1977	1859	1912	1686	3220	2307
ENSMUSG00000007739	8527	15737	14264	16252	7993	9372	5496	8971	21358	20732	15156	14720	18952	2971	11896	7542	17000	16282	16546	9328	18010	14169
ENSMUSG00000007777	347	629	516	565	343	479	320	316	716	769	712	575	626	195	450	259	815	736	670	524	780	555
ENSMUSG00000007783	297	407	425	456	165	257	191	266	718	529	490	639	438	28	213	173	523	529	528	527	452	358
ENSMUSG00000007805	59	45	60	26	96	19	35	18	36	49	56	34	33	17	43	64	65	72	66	83	60	61
ENSMUSG00000007812	1109	1893	1517	2512	1306	1295	920	1455	3078	2895	2089	2252	2525	774	1617	1353	2955	2768	2534	1398	2259	1998
ENSMUSG00000007815	5999	7891	6748	8623	5332	5859	4605	4867	11860	12812	9578	9275	10929	3418	6094	5608	12380	11256	11210	9807	15239	10799
ENSMUSG00000007817	4029	3431	2963	6792	5146	2639	5805	3814	5955	6673	2823	5470	5857	2540	5036	5415	10058	7873	7112	10319	10968	7552
ENSMUSG00000007827	761	1460	1149	1722	1016	675	665	1169	1882	1674	860	1319	1654	803	874	811	1454	1399	1362	1188	1989	1412
ENSMUSG00000007833	865	1608	1358	1236	714	1020	491	722	2541	2625	1852	1693	2309	91	677	571	2224	2313	2084	1704	3067	2119
ENSMUSG00000007836	11576	15003	11770	10499	7247	12519	6241	6676	27602	30382	21717	21508	24678	2662	6382	5536	31732	27196	24469	19098	31134	17819
ENSMUSG00000007837	308	421	391	285	190	251	155	143	630	565	631	667	407	31	149	147	536	499	447	608	574	463
ENSMUSG00000007850	15405	27105	18816	20813	13097	16149	10139	13719	32805	33692	27072	29175	28160	7887	11429	12200	28303	28581	27025	24976	33233	25461
ENSMUSG00000007867	396	683	602	460	305	471	312	272	810	799	732	711	674	233	542	275	771	739	845	773	932	713
ENSMUSG00000007872	3474	4161	3272	2413	2259	2669	2546	1525	5414	5980	5748	4950	6232	201	1180	1168	5824	4520	4283	4998	4600	3345
ENSMUSG00000007877	5	12	14	6	2	0	0	9	9	11	9	13	2	0	3	34	4	6	5	8	14	3
ENSMUSG00000007880	6090	7442	6861	13676	7327	4654	6177	7382	14577	13790	7523	11368	12602	3925	6249	6641	14836	12797	11589	13348	17379	11622
ENSMUSG00000007888	17	20	20	19	16	20	0	9	23	25	35	23	20	0	11	20	20	41	18	23	18	35
ENSMUSG00000007891	1853	2212	2767	2757	1410	2244	1198	1257	5778	4447	6902	4065	3874	302	1933	1169	5043	5065	5031	3517	4804	3577
ENSMUSG00000007892	20299	37579	34843	24710	10113	21381	7651	12331	49245	48381	54953	32488	40010	1369	12815	7040	35446	35676	33712	19231	34518	28378
ENSMUSG00000007907	0	0	0	0	0	1	0	0	0	0	0	0	0	0	0	0	0	0	0	0	1	2
ENSMUSG00000007908	59	71	68	71	31	18	20	44	171	78	110	182	72	8	29	42	38	33	44	55	33	39
ENSMUSG00000007944	7	3	5	2	2	7	1	4	9	3	21	9	2	0	5	4	9	7	4	7	3	2
ENSMUSG00000007946	60	26	37	32	17	8	3	18	56	59	23	42	59	7	6	3	16	25	17	8	13	23
ENSMUSG00000007950	768	972	1028	868	495	699	476	452	2011	1879	1862	1800	1412	36	358	325	1743	1502	1484	1412	1891	1286
ENSMUSG00000007987	460	746	677	611	303	320	296	374	1063	1056	924	909	700	86	338	296	693	633	585	685	788	638
ENSMUSG00000007989	1458	2092	1676	3359	2181	1353	2293	1953	3060	3525	1799	2607	3059	1174	2407	2166	3738	3200	2875	2504	3348	1855
ENSMUSG00000008028	3	3	7	3	2	1	6	6	16	11	17	9	6	2	0	1	6	3	5	7	6	6
ENSMUSG00000008035	1194	1724	1286	1359	709	550	542	940	2252	3051	2234	1705	2010	259	482	288	1170	923	955	712	912	761
ENSMUSG00000008036	1633	2060	2084	1807	990	1437	959	970	3074	3175	2917	2577	2641	204	1085	931	3166	2928	2696	2588	4059	2794
ENSMUSG00000008090	998	1190	848	898	763	1083	953	642	1476	2104	1271	1234	1856	326	1168	976	3689	3252	2798	2991	3446	2446
ENSMUSG00000008129	201	380	341	413	208	196	71	255	1194	674	1873	629	668	42	215	107	390	382	406	202	505	422
ENSMUSG00000008136	152	120	134	102	124	292	143	63	199	214	233	211	230	79	355	216	721	597	710	513	440	408
ENSMUSG00000008140	1833	2176	2102	1934	1180	1698	1119	1109	4399	4171	4292	3257	3200	258	1222	822	4294	4043	3773	3519	4464	3355
ENSMUSG00000008153	312	301	436	529	228	377	326	264	840	718	586	841	596	66	399	169	1361	1100	1303	1017	812	765
ENSMUSG00000008167	411	688	693	544	284	395	210	326	1068	985	1201	1114	824	38	297	228	729	741	770	893	966	646
ENSMUSG00000008193	0	1	3	1	2	0	0	1	1	4	8	1	3	0	0	0	2	5	1	9	2	5
ENSMUSG00000008200	1799	2931	2172	2806	1789	1798	1455	2084	3225	3400	1899	2992	3053	1270	1823	2073	3716	3753	3538	5586	4903	3536
ENSMUSG00000008206	1122	2047	1803	1636	937	800	686	1030	3190	2994	2648	3292	2107	473	808	553	1891	1818	1691	1724	1466	1092
ENSMUSG00000008226	615	1005	776	826	545	589	379	574	1401	1309	968	925	1136	237	611	470	1260	1118	1056	697	1204	1103
ENSMUSG00000008301	1286	1870	1578	2127	1141	1324	923	1223	2416	2882	1899	2163	2390	980	1471	1262	2494	2298	2426	1843	3426	2707
ENSMUSG00000008305	1617	2452	2436	2644	1441	1634	1243	1478	4176	3835	3067	3306	3105	778	1867	1177	4233	3876	3919	3734	4908	3502
ENSMUSG00000008307	43	110	60	68	42	26	45	104	56	69	16	55	59	23	80	91	67	76	51	109	73	43
ENSMUSG00000008318	138	213	168	191	81	127	49	110	446	249	564	268	236	19	81	98	250	255	195	237	401	283
ENSMUSG00000008333	1533	2830	2369	2112	1302	1614	1044	1259	3076	3170	3458	2528	2669	823	1296	1280	2499	2366	2300	1685	2807	2352
ENSMUSG00000008348	25449	30054	32522	38113	21197	28073	16719	17031	78199	74563	55969	66927	59911	3842	18573	16978	76634	65229	64231	49195	69149	51695
ENSMUSG00000008373	1324	1937	1600	1588	1019	1222	748	982	3045	3104	2601	2384	2435	412	1038	1021	2447	2294	2413	2316	3969	2807
ENSMUSG00000008384	330	518	466	488	221	252	218	276	827	797	895	667	565	38	230	173	598	578	584	515	612	459
ENSMUSG00000008393	2743	3428	3064	3744	1913	2291	1991	1785	6000	6369	4848	5276	4790	392	1768	1847	5830	5121	4860	4956	6210	4536
ENSMUSG00000008398	1430	1247	1205	1403	1040	1230	1458	856	2089	2581	1974	2347	2254	679	948	1632	3061	2347	2224	3112	3372	2422
ENSMUSG00000008429	1025	1375	1290	1454	923	1009	825	835	2626	2260	2171	2102	2012	572	1001	952	2690	2408	2178	1921	2515	1950
ENSMUSG00000008435	561	656	623	712	436	579	395	467	1123	1160	706	971	1068	97	635	449	1295	1235	1187	1204	1577	1105
ENSMUSG00000008438	6	4	4	8	0	6	8	3	12	5	6	4	3	2	7	10	14	6	9	12	4	4
ENSMUSG00000008450	3090	5216	3858	5047	2751	3443	2265	3123	4678	5989	3835	3760	5279	2176	3044	2460	5618	5661	4612	3354	7082	5824
ENSMUSG00000008461	5	9	1	2	2	1	0	1	7	1	8	2	1	0	3	14	1	2	3	2	1	3
ENSMUSG00000008475	2802	3812	3314	3365	2023	2402	1764	2036	4323	4727	3816	3955	3663	939	2354	1948	4578	4042	3783	3470	5168	3879
ENSMUSG00000008482	1	8	4	10	0	3	4	1	7	4	5	3	4	1	7	6	6	6	6	7	9	3
ENSMUSG00000008489	800	1993	1474	2271	1051	1182	362	1275	3154	2733	1887	1537	2969	1134	1221	939	2252	2624	2218	209	1973	1968
ENSMUSG00000008496	64	72	92	99	52	67	39	52	90	88	104	88	71	63	94	36	65	60	131	79	79	69
ENSMUSG00000008540	1334	2387	2027	1864	1018	1626	1521	1054	2585	2966	2409	2406	2207	583	1712	1245	3969	3288	2994	3145	2908	2554
ENSMUSG00000008575	4580	4982	3392	9231	6708	4230	7753	5206	8393	8864	7150	7760	6828	4493	7399	8944	11028	8117	9347	7923	8016	5196
ENSMUSG00000008590	3	0	0	0	3	0	1	0	0	1	0	0	2	0	0	1	3	0	0	3	0	0
ENSMUSG00000008601	3	4	11	9	8	5	2	2	4	4	22	0	5	0	1	5	4	6	11	14	4	15
ENSMUSG00000008604	2567	3386	2623	3767	2255	2271	1871	2201	4746	5486	3176	4249	4461	584	1753	2173	5855	5474	4561	5170	7543	5618
ENSMUSG00000008658	96	202	266	397	84	26	50	125	486	265	298	541	155	25	42	109	105	76	71	93	58	76
ENSMUSG00000008668	17922	40637	35883	22592	10034	20896	9506	12605	37432	37639	40597	28584	31338	2918	19307	9803	29772	29677	30176	24324	35138	29267
ENSMUSG00000008682	14306	23331	20953	27083	13377	16784	12610	13691	29982	29804	29420	24196	24389	3603	16666	14267	29692	27188	25390	23036	31593	25359
ENSMUSG00000008683	11537	23306	21673	18810	8262	12446	6533	9765	25732	23537	29770	18420	19322	2913	11829	6854	16827	16175	16468	10976	16574	13850
ENSMUSG00000008690	3435	5421	4578	4303	2452	3525	1734	2429	8179	8117	5801	5775	7084	549	2196	2145	7176	7173	6578	6037	9821	7207
ENSMUSG00000008730	1977	2049	1713	3800	2229	1547	2228	2741	3783	3742	2452	3296	3102	1126	2056	2640	4419	3734	3397	3698	4678	2920
ENSMUSG00000008734	1741	2198	2100	2516	1193	691	1096	1280	4274	4064	2546	4462	3093	296	904	826	2538	2242	1991	2208	2625	1742
ENSMUSG00000008763	2568	3080	2602	3982	2770	2426	2913	2190	5076	5136	3835	4422	4375	2147	3104	3373	6845	5937	5245	4992	7096	5227
ENSMUSG00000008789	0	0	0	0	0	0	0	0	0	0	0	0	0	0	0	0	0	0	0	0	0	0
ENSMUSG00000008813	0	0	0	1	0	0	0	0	0	0	0	0	0	0	0	0	0	0	0	0	0	0
ENSMUSG00000008822	284	415	393	309	143	211	144	174	416	412	392	301	295	84	185	128	302	287	240	305	340	269
ENSMUSG00000008843	461	4	126	59	31	28	16	76	153	18	362	76	4	0	23	21	7	14	2	53	30	8
ENSMUSG00000008845	1	5	3	4	1	0	11	4	5	7	6	2	4	0	3	1	1	1	3	1	7	4
ENSMUSG00000008855	1992	2798	2425	2673	1516	2220	1371	1371	5734	4740	3831	4210	4476	334	1814	1222	6302	5734	5295	4873	6250	4982
ENSMUSG00000008859	1722	2494	2030	2381	1551	1628	1353	1488	3399	3509	2640	2964	2961	1378	1760	1542	3395	3103	2988	2625	4056	3021
ENSMUSG00000008874	0	0	1	0	0	0	0	0	0	0	2	0	0	0	0	0	0	0	0	0	0	0
ENSMUSG00000008892	7239	12194	8485	9628	6146	6719	5192	6120	15410	19500	13457	12988	15179	1882	5590	5736	13683	12214	11513	10733	17287	12488
ENSMUSG00000008932	0	4	1	0	1	0	0	3	2	3	7	0	1	0	4	0	4	4	3	1	0	1
ENSMUSG00000008958	1768	2489	2417	2374	1290	1672	1095	1346	3979	4132	3102	3252	3425	444	1274	1203	3471	3412	3208	3285	5248	3723
ENSMUSG00000008976	2350	3612	2770	3728	2331	2044	1973	2232	5236	5747	3429	4346	4868	1907	2139	2555	5122	4462	3913	3105	5404	4045
ENSMUSG00000008999	890	1204	982	1392	711	755	540	781	1793	2141	1338	1444	1836	349	617	645	1802	1659	1268	1581	2516	1982
ENSMUSG00000009013	5926	10443	7979	8946	5263	7063	4720	4980	8704	11153	8388	7331	9704	4228	6923	5135	11362	11881	10256	7625	13634	11472
ENSMUSG00000009030	1102	1630	1462	1397	792	1065	856	726	2513	2463	1894	2358	2193	549	906	955	2519	2239	2054	1932	2548	1781
ENSMUSG00000009035	1696	1876	1737	2357	1508	1586	1232	1297	3143	3295	2338	2714	2911	368	1283	1384	4188	4042	3414	3850	4920	3481
ENSMUSG00000009047	0	0	0	0	0	0	0	0	0	0	0	0	0	0	0	0	0	0	0	0	0	0
ENSMUSG00000009070	0	0	0	0	0	0	0	0	1	0	3	0	0	2	0	0	0	0	0	0	0	0
ENSMUSG00000009073	2783	3827	3338	4600	2612	2414	1990	2209	6803	6385	4500	5467	5311	936	2765	2394	6109	5661	5599	4762	7407	5235
ENSMUSG00000009075	16	74	52	89	19	12	9	32	94	90	22	54	96	2	10	8	32	28	24	16	32	44
ENSMUSG00000009076	158	260	277	220	112	172	113	126	490	436	476	368	337	34	219	90	318	299	411	226	360	281
ENSMUSG00000009079	8442	13531	9872	11245	6906	8122	4974	7850	16697	17740	13917	14696	15247	3195	6304	6695	16477	16255	16626	15142	21928	16165
ENSMUSG00000009090	2224	2235	2370	3160	1685	1554	1356	1562	5475	4556	4262	4006	4049	415	1832	1359	4447	4099	4098	3716	5206	3612
ENSMUSG00000009092	145	299	268	369	191	268	133	127	629	469	431	392	503	49	269	138	640	617	601	397	651	506
ENSMUSG00000009093	0	0	0	1	0	0	0	0	1	0	1	0	0	0	1	0	0	0	2	0	0	0
ENSMUSG00000009097	61	105	109	83	51	81	82	47	190	213	140	124	177	17	42	50	337	228	244	205	237	165
ENSMUSG00000009108	44	116	55	94	36	44	24	48	107	130	32	53	151	21	55	30	74	82	99	24	93	73
ENSMUSG00000009112	2157	2070	1897	2848	1750	1293	1633	1625	4012	3976	2444	3101	3246	403	1649	1663	4113	3579	3225	3305	4545	3205
ENSMUSG00000009114	0	0	0	0	0	0	0	0	1	0	0	3	0	0	2	0	3	3	1	0	7	1
ENSMUSG00000009115	0	0	0	0	0	0	0	0	0	0	0	0	1	0	0	0	0	1	2	1	0	0
ENSMUSG00000009145	50	32	53	38	26	36	18	36	48	53	138	79	41	12	18	26	37	53	57	94	76	33
ENSMUSG00000009185	0	0	0	0	0	0	0	0	0	0	1	0	0	0	0	0	0	0	0	0	0	0
ENSMUSG00000009207	438	684	594	586	430	505	312	430	961	764	880	659	753	306	546	489	973	875	830	644	852	668
ENSMUSG00000009210	6	2	3	1	7	1	3	6	2	6	1	5	8	0	5	3	12	5	7	10	16	4
ENSMUSG00000009214	9	2	5	0	4	1	17	8	1	7	2	46	4	1	2	272	19	18	11	24	21	53
ENSMUSG00000009216	7	5	4	12	1	7	1	7	12	5	24	17	10	16	20	6	36	26	19	16	15	22
ENSMUSG00000009246	327	473	464	460	271	401	263	225	999	631	1047	1015	518	99	522	394	1329	1181	1184	1105	760	753
ENSMUSG00000009248	31	61	46	69	42	111	11	29	118	109	49	65	130	46	36	14	205	263	165	20	194	200
ENSMUSG00000009281	147	142	247	139	104	144	116	106	304	291	375	281	225	37	169	124	308	263	404	300	317	247
ENSMUSG00000009291	2627	3892	3874	3601	1857	2744	1895	1816	8479	6742	9319	6558	5275	656	2066	1768	6822	6159	5720	6022	6573	5284
ENSMUSG00000009292	9	8	6	4	2	4	3	4	1	7	3	4	10	7	1	2	7	5	4	6	9	4
ENSMUSG00000009293	883	1106	945	862	529	831	484	549	1620	1748	1661	1415	1464	181	590	490	1784	1649	1560	1404	2106	1472
ENSMUSG00000009350	6	10	61	36	9	23	29	50	115	7	178	9	27	22	77	29	96	18	235	184	47	115
ENSMUSG00000009356	2	7	5	11	9	1	1	5	5	9	3	9	8	0	0	0	1	3	0	8	0	1
ENSMUSG00000009376	203	370	541	759	287	79	156	291	676	585	544	462	434	79	265	495	409	299	279	562	260	291
ENSMUSG00000009378	17	10	13	12	4	4	3	1	12	8	37	9	9	0	1	87	8	5	8	18	19	22
ENSMUSG00000009394	60	145	140	281	107	32	13	138	924	303	1258	491	277	11	44	27	39	60	83	31	48	35
ENSMUSG00000009406	664	975	783	1243	728	722	701	718	1489	1593	876	1264	1388	201	837	684	1555	1673	1491	1535	1944	1451
ENSMUSG00000009418	2209	2583	1880	3742	3394	2745	4459	2308	3453	3910	1638	3053	4127	2224	5031	4894	9376	8299	7946	9296	10585	6176
ENSMUSG00000009470	5701	8032	6090	10944	6958	5325	5844	6398	12941	13761	6160	10084	12499	4050	6724	7702	15029	13501	11973	9011	14411	10215
ENSMUSG00000009471	37	10	9	8	6	8	13	20	5	6	7	69	2	1	9	336	8	5	6	25	9	205
ENSMUSG00000009487	4	29	18	31	6	12	4	23	18	45	0	17	31	3	5	50	31	22	11	10	97	50
ENSMUSG00000009535	1175	1818	1434	1696	961	1101	792	1067	2401	2525	1713	1846	2064	475	964	1059	2193	2139	1933	1610	2428	2127
ENSMUSG00000009545	128	134	233	281	100	10	19	104	548	411	482	481	274	5	4	15	29	30	18	40	40	33
ENSMUSG00000009549	1477	3244	3117	2216	920	1697	833	1231	3942	3203	5491	2835	2638	538	1203	821	2221	2086	2031	1981	2913	2163
ENSMUSG00000009551	5	5	3	6	2	6	2	0	7	7	6	3	5	0	4	16	11	10	9	18	2	2
ENSMUSG00000009555	2093	3481	2651	3001	1587	2315	1203	1817	4674	4760	3544	3683	4322	695	1688	1612	4874	4922	4451	3424	6224	4747
ENSMUSG00000009563	571	681	538	611	381	508	364	361	1058	1075	1225	892	776	58	415	372	1158	1181	974	1061	1333	985
ENSMUSG00000009566	598	833	794	929	404	617	292	515	1391	1469	947	989	1268	72	416	363	1431	1556	1274	1078	1821	1516
ENSMUSG00000009569	1100	1575	1425	3396	1796	1023	1472	1606	3346	2956	1569	2839	2680	1103	2226	1683	3358	2862	2853	2431	3341	2318
ENSMUSG00000009575	8869	10955	8528	21289	13439	7578	11955	11029	20719	21823	10033	17938	17189	6899	11783	14162	19833	17120	15932	14657	21387	14318
ENSMUSG00000009580	0	0	0	0	0	0	0	0	0	1	0	0	0	0	0	0	0	0	0	0	0	0
ENSMUSG00000009585	605	811	732	865	494	334	366	560	1248	1413	1066	1216	925	176	285	277	836	607	603	714	795	539
ENSMUSG00000009588	0	0	0	3	0	0	2	0	0	0	0	0	2	0	2	0	1	3	2	2	0	0
ENSMUSG00000009596	183	382	374	605	298	52	13	244	3474	535	9085	1803	523	123	539	13	35	69	654	6	72	34
ENSMUSG00000009614	1097	1397	1452	1509	982	982	982	699	3105	2799	2230	2970	1994	126	684	723	3035	2325	2174	2818	3045	2110
ENSMUSG00000009621	1472	2162	2148	2872	1315	1117	971	1518	4789	4147	2824	4466	3051	320	1126	930	3392	2912	2711	2888	3424	2356
ENSMUSG00000009628	980	2235	1855	3360	1884	495	427	1918	6972	2796	7596	4243	2522	1103	4038	527	917	1087	2145	351	1073	803
ENSMUSG00000009630	1867	2596	2060	2853	1716	2129	1419	1608	4762	4906	3286	3576	4298	687	1932	1650	5069	4817	4384	2783	4526	3449
ENSMUSG00000009633	194	359	332	295	147	202	125	110	664	537	876	590	417	50	113	94	436	331	366	345	376	265
ENSMUSG00000009640	771	1214	1191	1214	623	786	470	691	2559	2015	2585	1822	1755	144	719	528	1801	1727	1778	1382	2444	1697
ENSMUSG00000009646	1	0	14	6	2	0	1	0	5	5	74	2	2	0	4	0	0	1	4	6	1	0
ENSMUSG00000009647	724	824	729	1375	665	523	691	658	1407	1427	858	1384	1053	179	507	754	1138	1077	963	1148	1602	1084
ENSMUSG00000009654	283	361	439	367	200	144	122	252	882	740	574	868	647	48	68	172	426	382	217	608	601	391
ENSMUSG00000009670	124	395	319	414	300	349	47	297	1534	537	2304	721	633	253	602	113	453	685	907	16	403	442
ENSMUSG00000009681	1502	2353	1860	3399	1755	1499	1483	1699	4313	3894	2356	3559	3711	560	2176	1525	4059	3881	3596	3414	5037	3342
ENSMUSG00000009687	120	140	149	111	87	99	105	88	197	209	262	172	171	76	118	122	201	176	232	211	209	170
ENSMUSG00000009731	104	155	175	280	140	121	108	93	398	302	222	377	258	43	118	85	370	358	323	261	250	204
ENSMUSG00000009733	825	1247	947	1232	734	711	606	780	2095	1630	2128	1872	1358	393	716	705	1560	1528	1503	1764	1913	1385
ENSMUSG00000009734	3	29	2	8	14	26	10	7	3	15	3	2	17	10	8	19	42	54	35	0	65	53
ENSMUSG00000009739	416	573	495	624	416	667	397	301	910	944	617	928	873	195	849	443	1653	1651	1810	948	1234	1156
ENSMUSG00000009741	2237	2966	2110	3074	1851	1877	1453	2211	3744	3912	2589	3511	3390	1066	1839	1885	4041	4014	3634	3334	4725	3268
ENSMUSG00000009772	262	390	228	257	297	431	356	229	378	694	277	451	614	76	410	262	1033	1054	927	903	959	741
ENSMUSG00000009828	748	896	851	1526	898	634	993	724	1600	1578	958	1503	1231	459	918	966	1804	1649	1471	1596	1844	1337
ENSMUSG00000009863	1965	2921	2637	2708	1440	1922	1266	1531	4589	4237	5389	3155	3730	527	1668	1387	3733	3608	3609	2887	4618	3327
ENSMUSG00000009876	45	38	44	44	27	52	32	27	76	106	104	88	107	18	50	20	110	83	102	125	77	78
ENSMUSG00000009894	1468	2028	1834	1988	1145	1605	1084	973	3723	3441	3303	2885	3003	416	1856	1089	3778	3609	3987	2583	3910	2963
ENSMUSG00000009900	2	0	2	4	9	0	0	2	2	3	2	3	1	3	1	5	1	6	2	1	0	4
ENSMUSG00000009905	453	759	722	992	472	475	359	532	1172	1088	795	951	933	188	568	436	978	901	840	756	855	651
ENSMUSG00000009907	1931	2910	2113	2920	1869	1905	1580	1888	4296	4469	3171	3676	3687	1121	1842	1907	4399	3765	3671	3329	4465	3469
ENSMUSG00000009927	9287	18952	17603	15496	7294	11434	6725	8786	16928	18405	17820	13584	14888	2083	12658	7358	13965	13582	14803	9362	15151	12311
ENSMUSG00000009941	21	36	41	35	40	35	29	24	240	79	742	220	49	85	1180	18	50	71	514	43	53	60
ENSMUSG00000009995	965	1499	1324	1115	673	924	531	835	2033	1853	1829	2068	1449	163	773	651	1653	1613	1818	1857	1901	1515
ENSMUSG00000010021	205	368	118	119	149	190	158	135	218	493	197	232	555	41	183	159	523	527	429	571	925	529
ENSMUSG00000010025	1043	1542	1272	1763	871	924	809	968	2457	2649	1738	2361	2121	385	1066	899	2670	2377	2318	1966	2254	1715
ENSMUSG00000010044	7	10	2	3	2	2	9	1	9	13	13	10	7	0	4	7	12	3	9	8	19	10
ENSMUSG00000010045	736	834	772	925	632	749	548	490	1585	1466	1260	1358	1307	62	748	620	1946	1757	1630	1829	2332	1635
ENSMUSG00000010047	1520	1752	1697	1531	965	1093	846	888	2803	3151	2665	2586	2485	157	890	879	3159	2913	2457	3134	3352	2519
ENSMUSG00000010048	1036	1016	843	800	354	663	296	512	1356	1375	1219	907	1236	76	504	347	1377	1442	1286	990	1812	1278
ENSMUSG00000010051	82	97	80	112	71	60	87	68	140	130	125	146	89	15	68	79	140	116	128	144	148	119
ENSMUSG00000010054	525	715	678	781	362	465	292	414	1339	1124	1456	969	986	154	503	320	1042	1063	974	710	1109	799
ENSMUSG00000010057	270	493	427	436	237	344	267	260	676	615	639	564	535	69	300	273	754	770	740	675	866	679
ENSMUSG00000010064	161	181	126	131	77	68	65	82	147	266	151	138	167	8	41	65	143	187	100	238	297	191
ENSMUSG00000010066	111	130	177	193	161	237	169	131	445	274	231	240	323	48	176	322	509	552	302	1551	1249	694
ENSMUSG00000010067	284	272	240	258	156	214	185	160	343	367	329	363	281	18	202	170	503	424	417	565	632	330
ENSMUSG00000010080	503	989	932	1298	568	281	397	639	2349	1980	1718	2124	1326	37	166	200	711	587	615	694	1032	604
ENSMUSG00000010086	56	41	30	23	22	56	26	14	59	40	96	66	30	6	64	42	130	120	156	71	99	36
ENSMUSG00000010095	1685	2319	2238	2491	1509	2097	1430	1518	3885	3699	3471	2996	3440	538	2109	1747	5715	5256	5208	4573	6524	4703
ENSMUSG00000010097	3566	5550	4549	6572	3412	3430	2394	3680	7304	6972	5450	6688	6161	1381	3460	3334	6296	6965	6348	6418	8923	7089
ENSMUSG00000010110	974	1384	1119	1216	803	898	649	727	1728	1726	1100	1618	1279	247	1005	823	2006	2160	1773	2326	2320	1795
ENSMUSG00000010122	18	27	17	36	13	19	16	13	30	26	37	32	29	4	48	21	61	64	87	35	30	20
ENSMUSG00000010136	3	0	1	4	0	2	0	1	1	2	5	1	1	0	6	0	1	0	7	0	1	4
ENSMUSG00000010142	36	17	26	24	10	10	5	16	42	48	40	38	24	7	15	8	21	23	43	27	18	33
ENSMUSG00000010154	307	484	280	222	168	269	134	176	535	828	358	412	634	52	153	137	644	548	436	753	873	649
ENSMUSG00000010175	90	55	71	48	40	33	62	24	82	65	177	72	62	25	63	211	117	112	71	234	184	108
ENSMUSG00000010205	0	0	0	0	0	0	0	0	0	1	0	0	0	0	0	0	0	0	0	0	0	0
ENSMUSG00000010277	6816	10397	9168	14383	7679	5890	5231	7890	17251	17490	8486	12807	15087	2769	7965	6776	16107	15463	14209	10768	19216	13696
ENSMUSG00000010290	853	1187	976	1134	792	768	769	727	1870	1813	1303	1618	1478	430	773	808	1912	1626	1560	1177	1808	1278
ENSMUSG00000010307	939	1677	1773	1854	1044	2153	1298	717	4319	3181	4495	4107	2727	235	1681	925	6048	5434	4651	4884	5463	4018
ENSMUSG00000010311	9	12	10	15	23	10	17	8	26	19	15	21	12	12	41	8	27	26	39	20	33	24
ENSMUSG00000010342	975	2556	2267	3887	1775	1351	299	2128	6825	4421	3807	3308	4920	1618	3164	684	2870	3380	4154	93	2540	2692
ENSMUSG00000010358	82	81	128	55	37	92	27	27	90	139	190	121	94	13	34	38	143	133	149	127	199	111
ENSMUSG00000010362	329	580	464	378	202	392	166	198	807	712	649	651	643	26	295	163	670	724	717	546	720	582
ENSMUSG00000010376	2166	3365	2694	1847	1068	2162	1050	1217	4210	4554	4687	3684	3700	555	1147	928	3588	3337	3535	3062	5173	3749
ENSMUSG00000010392	805	1200	982	1440	934	853	919	795	1872	1911	1228	1733	1692	565	1027	986	2311	2008	2019	1758	2338	1782
ENSMUSG00000010406	923	1500	1442	1001	535	857	464	570	1733	1738	2026	1270	1328	366	684	388	1509	1388	1344	1034	1631	1129
ENSMUSG00000010435	0	0	0	0	0	0	0	0	0	0	0	0	0	0	0	2	0	0	1	0	0	1
ENSMUSG00000010453	2346	3411	2764	3527	1929	1940	1632	1951	5544	4957	4227	4949	4478	500	1861	1861	5309	4880	4595	5180	5981	4305
ENSMUSG00000010461	353	44	51	14	13	24	19	21	25	19	26	31	16	19	24	185	31	26	40	147	44	65
ENSMUSG00000010476	534	334	170	288	180	129	198	194	264	310	184	262	270	89	112	459	284	283	222	546	448	317
ENSMUSG00000010492	21	40	11	33	13	3	9	19	17	24	10	23	16	5	6	16	24	13	16	39	9	8
ENSMUSG00000010505	15	4	2	2	0	5	0	0	3	4	1	2	3	8	2	6	3	1	1	2	3	4
ENSMUSG00000010517	1467	2351	1983	2935	1479	1648	992	1587	4186	3531	3793	2855	3342	824	2109	1407	3336	2975	3276	1845	3517	2849
ENSMUSG00000010529	169	97	109	61	47	99	40	47	144	127	255	144	87	29	74	130	220	190	188	228	258	199
ENSMUSG00000010538	74	77	20	62	14	40	39	72	90	62	60	63	40	25	64	32	52	60	87	61	44	71
ENSMUSG00000010554	1616	2638	2044	3078	1748	1660	1171	1655	4181	4368	3198	3031	3771	1039	1847	1617	3439	3165	3233	2230	4274	2975
ENSMUSG00000010592	4072	13540	10466	13413	5881	8115	1081	7604	23902	17875	17836	12167	19707	6114	8325	3384	12466	15794	15480	171	9662	10761
ENSMUSG00000010601	0	0	0	0	0	0	0	0	0	0	4	1	0	0	0	0	0	0	0	0	0	0
ENSMUSG00000010607	420	680	653	560	267	432	262	251	1198	953	1117	854	716	39	246	191	814	688	690	568	861	563
ENSMUSG00000010608	4956	9739	6282	8611	5241	6256	4160	5747	10329	11188	9940	9631	9478	8117	6169	6050	9698	9144	10593	8430	13363	10572
ENSMUSG00000010609	291	411	409	460	195	237	210	207	680	669	703	674	497	48	190	204	578	487	483	565	778	439
ENSMUSG00000010651	105	191	145	176	125	166	96	115	303	307	260	248	310	4	134	101	228	284	287	212	416	272
ENSMUSG00000010660	1007	1812	1585	2441	926	815	656	1346	3092	3292	1945	2336	2669	172	610	925	2242	1839	1705	2104	3449	2381
ENSMUSG00000010663	3602	4000	3645	4650	4032	5266	4893	2924	6781	7128	5151	6819	5713	2195	6849	3232	13896	13605	14441	10576	10926	9560
ENSMUSG00000010721	410	472	477	677	308	277	250	350	931	847	800	778	588	138	563	349	776	620	710	579	601	501
ENSMUSG00000010751	154	178	118	217	120	119	106	110	181	267	131	212	185	52	133	175	279	202	217	246	202	199
ENSMUSG00000010755	1074	1549	1388	1778	1015	860	631	1051	2643	2505	1983	1769	2165	342	855	964	1920	1892	1802	1513	2833	2111
ENSMUSG00000010760	123	481	813	971	159	1	4	283	900	889	190	407	293	2	10	9	4	5	14	3	16	10
ENSMUSG00000010796	224	1165	992	907	286	334	74	495	1539	977	1313	766	1238	245	1447	202	524	585	1217	9	470	458
ENSMUSG00000010797	30	24	18	1	14	9	15	5	13	12	21	3	11	0	10	16	40	25	24	57	35	45
ENSMUSG00000010803	64	38	55	36	65	124	98	32	74	73	46	60	100	117	154	137	439	282	310	260	301	205
ENSMUSG00000010825	2	7	4	13	9	5	0	2	3	7	1	3	8	0	4	2	5	13	13	8	9	4
ENSMUSG00000010830	565	498	419	367	353	516	433	266	593	613	750	666	531	116	629	419	1313	1169	1200	1088	1176	971
ENSMUSG00000010841	1	0	5	0	3	0	0	0	0	0	1	0	0	0	0	1	0	0	0	3	3	0
ENSMUSG00000010911	532	920	791	624	336	488	357	428	1009	941	940	769	872	199	504	406	781	810	768	705	1062	704
ENSMUSG00000010914	827	1470	1076	1316	762	892	533	753	2205	2150	1637	1641	1841	387	840	741	1898	1822	1759	1254	2179	1524
ENSMUSG00000010936	1020	1543	1304	1863	1015	946	616	1059	2492	2561	1509	1834	2255	352	913	795	2207	2270	2011	1671	2986	2167
ENSMUSG00000011008	3	11	10	7	4	2	0	3	2	3	29	8	7	0	2	8	8	2	2	6	2	7
ENSMUSG00000011034	1	1	8	13	1	2	4	3	3	14	29	9	7	0	1	6	4	3	2	4	4	3
ENSMUSG00000011096	1389	1863	1629	1809	1003	1457	952	915	2885	3405	2628	2443	2614	171	1061	736	3387	3041	2844	2825	4060	2842
ENSMUSG00000011114	1900	2337	2371	2759	1475	1873	1362	1545	3403	3549	2489	2676	2941	592	2315	1851	3616	3408	3836	3203	4816	3592
ENSMUSG00000011118	3	1	0	0	0	0	0	0	1	2	2	2	1	0	0	1	0	2	0	1	0	0
ENSMUSG00000011148	61	91	66	71	22	22	23	23	164	128	155	129	86	7	22	107	54	44	53	84	82	91
ENSMUSG00000011154	161	318	375	648	135	36	81	176	689	517	549	623	288	16	26	31	64	42	43	64	58	57
ENSMUSG00000011158	1184	1809	1491	1538	895	1095	697	952	2271	2212	1963	2162	1843	286	938	915	2118	2096	2025	2525	2873	2106
ENSMUSG00000011171	46	26	30	42	25	24	21	23	115	49	161	71	51	6	13	34	43	51	38	51	42	41
ENSMUSG00000011179	10368	13323	10148	10395	5972	7875	4651	7242	15634	18786	12441	11170	15716	2526	5709	6787	16144	15189	13831	11079	21069	14392
ENSMUSG00000011254	681	1148	861	870	474	765	383	522	1114	1399	1009	962	1215	327	700	539	1246	1178	1219	954	1538	1305
ENSMUSG00000011256	2080	2071	2273	3099	1847	1750	1541	1810	3856	3907	1399	2762	3668	952	1849	3104	5440	4560	4152	4961	7889	5284
ENSMUSG00000011257	6019	6373	5624	6168	3185	4090	2627	3770	10008	10729	8217	7860	8927	1612	2764	3330	9918	8244	7540	8049	12993	8974
ENSMUSG00000011263	762	1462	987	1282	644	770	543	606	2356	2507	1870	2496	1858	102	531	311	2074	1847	1731	1915	1929	1320
ENSMUSG00000011267	21	63	22	41	20	51	28	51	18	41	15	14	88	9	23	45	119	113	86	45	200	145
ENSMUSG00000011305	11	21	22	22	9	14	4	8	56	32	37	49	36	6	9	0	20	23	25	5	28	13
ENSMUSG00000011306	1124	1652	1501	1887	1049	1065	701	1078	3283	2538	3253	2311	2407	516	1035	903	2323	2147	2289	1882	2876	2387
ENSMUSG00000011349	18	102	79	94	76	10	0	38	943	106	2850	480	145	5	35	1	7	8	48	1	22	3
ENSMUSG00000011350	0	5	0	1	0	2	0	1	0	0	1	0	0	0	1	0	1	0	0	10	0	0
ENSMUSG00000011382	254	419	466	647	252	181	239	328	778	594	541	805	384	384	293	160	585	411	460	398	372	338
ENSMUSG00000011427	427	629	550	819	502	387	511	444	1103	983	569	879	801	247	571	538	1137	1015	976	892	1128	857
ENSMUSG00000011463	2	0	8	0	4	5	1	1	11	5	8	7	3	0	1	5	3	7	12	6	2	6
ENSMUSG00000011486	2	2	4	3	2	4	0	1	8	7	7	8	2	0	0	2	0	2	2	0	1	2
ENSMUSG00000011589	197	259	262	237	125	199	72	142	543	399	265	325	339	39	367	58	351	390	458	228	318	355
ENSMUSG00000011632	0	1	2	0	2	2	0	6	9	1	103	2	0	1	0	0	6	4	1	0	1	2
ENSMUSG00000011658	175	272	276	226	79	142	76	113	418	312	343	326	274	23	118	89	318	340	276	353	272	228
ENSMUSG00000011751	25	25	24	17	6	23	10	17	49	56	32	33	34	1	34	13	37	23	46	58	41	32
ENSMUSG00000011752	10383	12780	10621	12865	7043	10246	6830	8130	19426	25651	14387	16192	21761	2049	7308	6962	20261	20353	18873	16842	27064	18694
ENSMUSG00000011831	2397	3856	2974	4962	2709	2106	2019	3033	6401	6083	3697	4781	5302	1945	2338	2615	5091	4688	4326	3395	4795	3787
ENSMUSG00000011832	718	994	877	987	603	581	542	519	2189	1405	2643	1713	1119	181	555	490	1571	1406	1399	1792	1843	1412
ENSMUSG00000011837	896	1264	1254	1136	598	790	488	652	2505	2454	2218	2039	1803	114	510	400	1880	1709	1684	1384	2032	1640
ENSMUSG00000011877	2249	2827	2728	3825	1872	1947	1619	1827	5498	5605	3474	4520	4757	436	1629	1757	6070	5462	4763	4687	6554	5020
ENSMUSG00000011884	537	503	595	795	437	474	318	437	977	980	802	744	943	175	642	364	986	1057	1035	624	1029	883
ENSMUSG00000011958	1899	2711	1810	1944	1452	2122	1529	1453	2809	3432	2414	2906	2980	1327	2081	1644	4118	3837	3629	3569	4630	3421
ENSMUSG00000011960	1752	2403	1730	3095	2049	1767	1720	1927	3140	3438	2186	2909	3004	1397	2525	2084	4158	3692	3663	2646	4085	2880
ENSMUSG00000012017	1672	1662	1524	1061	781	1389	771	627	2794	2389	2442	2295	1839	104	1015	796	4365	3910	3448	4619	4342	2917
ENSMUSG00000012042	0	0	0	0	4	0	0	0	0	1	0	0	0	0	0	0	0	1	1	0	0	0
ENSMUSG00000012076	1060	1541	1433	1841	873	778	719	880	2415	2305	1825	2371	1628	482	818	719	1994	1859	1744	1645	2054	1528
ENSMUSG00000012114	1242	1537	1326	2239	1133	993	918	1227	3052	2709	1853	2295	2413	564	1165	967	2839	2657	2278	2239	2982	2470
ENSMUSG00000012117	995	1282	1232	1328	950	967	813	730	2316	2174	1906	1945	1863	250	1019	910	2273	1968	1923	2096	2535	1942
ENSMUSG00000012123	32	36	50	72	30	14	17	23	100	50	77	54	49	5	17	8	31	40	34	23	35	26
ENSMUSG00000012126	132	170	168	150	65	64	59	79	283	254	282	285	172	3	39	48	138	113	159	199	137	93
ENSMUSG00000012187	5	8	7	19	5	4	0	13	20	13	19	12	27	0	2	2	2	1	1	2	3	5
ENSMUSG00000012211	2	2	0	3	0	2	0	2	1	2	4	0	0	1	0	3	0	1	3	2	0	0
ENSMUSG00000012282	0	3	2	0	0	0	0	3	5	3	2	0	0	0	2	0	2	1	3	3	4	0
ENSMUSG00000012296	1000	1360	1073	1237	748	1055	623	753	2142	2193	1615	1784	1847	142	808	819	2413	2431	2196	2244	2930	2084
ENSMUSG00000012350	16	19	12	3	5	1	0	2	9	13	56	8	8	6	8	37	11	11	7	6	9	21
ENSMUSG00000012396	263	728	371	666	307	613	132	492	375	838	59	185	1157	276	490	388	1051	1124	1017	34	1049	1100
ENSMUSG00000012405	18358	34917	29435	31140	15385	21547	12700	16860	41330	43610	39107	30086	36590	3151	21463	13496	35552	35589	32980	21633	37100	30899
ENSMUSG00000012422	2224	2761	2222	2128	1558	2009	1696	1391	2951	3486	2522	2882	2986	994	2225	2002	4335	3801	3457	3059	3980	3025
ENSMUSG00000012428	26	8	3	3	13	69	21	1	2	18	28	3	19	32	70	61	114	132	119	101	97	107
ENSMUSG00000012429	550	995	785	634	403	590	314	452	959	920	952	797	765	456	527	385	855	856	826	604	957	760
ENSMUSG00000012443	3090	4491	3394	5956	3759	3152	2605	3580	6083	7184	3013	3935	6763	2746	3464	4262	7436	6993	6370	4583	8964	6858
ENSMUSG00000012483	803	1861	1539	1305	666	960	488	760	1452	1534	1323	933	1290	349	924	547	1019	1103	969	615	1134	979
ENSMUSG00000012519	31	59	37	47	33	46	43	29	83	85	71	88	78	38	46	29	138	132	127	142	126	100
ENSMUSG00000012520	52	9	3	0	2	0	6	1	1	1	1	0	0	0	1	1	0	0	1	4	1	0
ENSMUSG00000012535	2597	3496	2907	4679	2652	1862	2207	2679	5538	5987	3280	4562	4959	1074	2206	2457	5226	4607	4139	4035	6431	4394
ENSMUSG00000012609	665	983	902	1693	879	525	562	826	1967	1691	1152	1292	1586	520	963	636	1517	1315	1301	1158	1707	1447
ENSMUSG00000012640	582	1031	805	1103	655	583	521	672	1630	1293	1220	1331	1118	339	634	711	1383	1387	1137	966	1349	1043
ENSMUSG00000012705	3	9	15	5	3	8	4	4	12	11	11	8	10	2	1	2	13	12	6	11	18	8
ENSMUSG00000012777	4	8	2	8	4	1	3	1	5	4	2	3	6	0	3	1	1	3	2	4	0	1
ENSMUSG00000012819	774	1428	858	1366	975	794	1144	836	1774	1772	925	2191	2327	288	990	867	2739	2585	2210	3893	3137	1779
ENSMUSG00000012848	19206	33912	31771	24454	11073	19419	9567	12876	42566	40067	46656	30957	33637	2956	16195	9192	34638	32500	31039	23576	35595	29537
ENSMUSG00000012889	2	5	2	2	7	0	3	4	7	11	5	6	4	0	3	0	11	9	3	8	9	5
ENSMUSG00000013033	4547	7049	5005	8609	5169	6283	5730	4661	10801	11067	7461	10177	9891	1520	5792	4517	15480	14402	13690	16306	17770	10877
ENSMUSG00000013076	3159	3326	3209	4863	3283	2300	3317	2625	6105	6410	3418	5747	5008	1639	3172	3617	7448	5874	5396	6858	7640	5200
ENSMUSG00000013083	27	61	50	22	19	38	36	20	61	55	70	59	49	5	30	8	68	85	70	77	71	66
ENSMUSG00000013089	1174	2487	1172	2905	1888	2333	1632	2105	2209	3996	868	1207	4793	802	1949	3412	6186	5870	4708	3116	8381	6581
ENSMUSG00000013091	5	7	1	15	1	0	0	9	9	11	5	6	6	0	3	8	9	5	6	0	12	5
ENSMUSG00000013150	480	752	663	644	375	433	228	383	1283	1231	1213	1072	941	80	371	264	1039	922	981	848	1183	845
ENSMUSG00000013155	287	468	345	341	207	232	93	239	541	506	434	439	436	62	190	132	444	395	433	368	604	423
ENSMUSG00000013158	0	9	4	1	4	4	0	4	17	12	20	10	2	0	1	0	1	1	4	1	0	1
ENSMUSG00000013160	1293	1748	1594	1917	1108	1434	976	977	3220	2769	3819	2530	2390	337	1223	1007	3305	3064	2878	2520	3530	2806
ENSMUSG00000013236	7320	8592	7911	10217	6619	5911	6478	5745	14429	13070	7645	12333	11154	2115	7077	5914	18376	15614	14990	21699	20618	13336
ENSMUSG00000013275	783	1050	829	1111	872	938	808	713	1514	1762	874	1413	1655	329	1164	830	2759	2691	2481	2151	2777	2067
ENSMUSG00000013338	39	31	37	42	29	107	49	31	84	59	52	73	46	19	72	46	259	352	287	365	318	201
ENSMUSG00000013353	0	0	0	0	0	0	0	0	0	0	3	0	0	2	4	0	0	0	2	0	2	1
ENSMUSG00000013367	185	128	92	91	109	173	79	59	101	142	79	95	123	82	166	135	432	407	350	222	541	499
ENSMUSG00000013415	2208	3031	1994	4790	2625	1764	1816	2883	3831	5060	1703	2763	4326	512	1830	3068	3884	3411	3142	3217	6137	3760
ENSMUSG00000013418	21	37	21	23	5	13	0	6	24	21	15	16	26	0	6	9	10	19	15	19	13	7
ENSMUSG00000013419	957	1188	1011	1031	746	936	710	501	2079	1889	1756	1967	1523	147	753	661	2884	2517	2373	2452	2815	1928
ENSMUSG00000013465	1852	2634	2258	2228	1266	1840	1135	1214	4844	4170	4407	3734	3699	310	1301	1271	4340	4187	3866	3715	4844	3647
ENSMUSG00000013483	5	1	8	8	5	7	3	2	13	9	9	11	10	0	4	4	6	13	16	9	4	8
ENSMUSG00000013495	388	610	547	751	383	371	299	408	1044	935	925	822	813	76	399	340	969	944	869	818	839	685
ENSMUSG00000013523	19	22	21	34	7	11	3	17	31	21	51	12	11	14	32	14	10	10	17	7	29	26
ENSMUSG00000013539	303	316	347	356	178	219	102	209	571	474	581	391	431	39	231	128	461	493	391	332	484	329
ENSMUSG00000013562	3	36	18	37	8	10	4	14	14	16	3	18	9	5	5	6	14	14	7	35	21	21
ENSMUSG00000013584	4325	3887	4429	6442	3238	2497	2997	2731	7661	7677	5056	6022	5537	1126	2573	2263	5484	5098	4666	5922	6673	4161
ENSMUSG00000013593	3842	5816	5127	5166	2995	3930	2520	2888	9896	9857	9472	7826	7993	1029	2827	2586	8337	7832	7034	6517	9576	7260
ENSMUSG00000013611	412	618	544	895	264	52	63	528	759	989	450	887	511	23	44	17	67	62	67	40	80	69
ENSMUSG00000013622	479	724	707	683	333	484	367	314	1090	997	1499	1028	736	103	477	390	1063	1005	926	1066	942	775
ENSMUSG00000013629	4387	7272	6185	11493	5604	4425	2590	5687	16105	15088	6781	8882	15487	859	5748	3893	13320	12713	13534	5610	16181	12055
ENSMUSG00000013643	0	0	0	0	0	0	0	0	0	0	1	1	0	0	0	0	0	0	0	0	0	0
ENSMUSG00000013646	866	1331	1027	939	509	785	496	558	2460	1983	1861	1849	1548	117	574	417	1982	1801	1766	1822	2268	1657
ENSMUSG00000013653	11	20	18	12	10	2	2	12	16	29	5	21	17	0	1	1	0	1	0	8	10	0
ENSMUSG00000013662	1741	2504	2008	2635	1554	1720	1297	1565	3639	3774	2837	3071	3200	944	1773	1569	3657	3264	3146	2324	3347	2885
ENSMUSG00000013663	2054	3190	2577	4206	2479	2267	1975	2465	4762	4938	3553	3674	4464	1884	2794	2733	5061	4670	4405	3204	5247	3790
ENSMUSG00000013668	0	0	0	0	0	0	0	0	0	0	0	0	0	0	0	0	0	0	0	0	0	0
ENSMUSG00000013698	1460	1464	1268	1290	1100	1422	1301	783	1863	2416	1769	1946	1972	430	1466	1628	3662	3108	3235	3767	4223	2943
ENSMUSG00000013701	2541	4628	3529	3734	1888	2527	1476	2158	4681	5320	3948	3305	4343	656	2315	1739	4402	4377	4157	2591	5332	4317
ENSMUSG00000013707	13	12	14	8	10	6	10	4	24	7	24	13	8	0	7	17	28	25	19	14	18	18
ENSMUSG00000013736	955	1783	1374	1333	775	975	632	899	2023	2171	1944	1655	1834	587	1037	951	1991	1922	1816	1360	1993	1616
ENSMUSG00000013766	7	9	6	12	24	88	2	7	15	13	14	7	40	19	29	21	82	130	84	10	60	105
ENSMUSG00000013787	5180	7304	6742	7559	4247	4948	3416	3898	14587	13243	7771	11427	11420	911	5452	3325	13869	12564	13059	11318	15697	11335
ENSMUSG00000013822	1096	1560	1500	1031	660	976	618	611	1848	1958	1791	1550	1530	136	695	495	1807	1741	1615	1555	2215	1461
ENSMUSG00000013833	1483	2095	1980	2416	1285	1362	1093	1222	4113	3899	2439	2994	3491	210	1303	879	4325	3933	3690	3346	4375	3595
ENSMUSG00000013846	1492	1267	1574	2751	1580	1162	1628	1333	3011	2506	1793	3297	1765	400	1256	1819	3351	2627	2167	3911	4488	3261
ENSMUSG00000013858	1938	2744	2365	2071	1227	1824	945	1169	4210	4110	3796	3478	3479	252	1221	930	4724	4700	4321	4042	5502	4026
ENSMUSG00000013878	600	1094	878	996	592	660	436	640	1717	1425	1281	1293	1414	429	755	512	1267	1266	1252	652	1112	870
ENSMUSG00000013921	1635	1319	1446	2995	1902	1422	2047	1076	3076	2419	2382	2834	1922	1251	2167	2125	4741	3620	3808	4845	3708	3434
ENSMUSG00000013928	0	0	0	0	0	0	0	0	0	0	0	0	0	0	1	0	0	0	0	0	1	0
ENSMUSG00000013936	393	380	400	8	11	14	1	7	33	48	43	47	41	0	3	123	55	48	57	227	322	203
ENSMUSG00000013973	79	122	149	218	106	143	74	111	179	196	117	184	162	42	106	87	154	169	167	147	203	110
ENSMUSG00000013974	12	6	9	5	10	3	4	11	4	9	3	9	1	2	4	5	5	11	4	14	15	0
ENSMUSG00000013997	657	898	788	972	497	569	448	526	1329	1372	1002	1205	1161	138	647	477	1320	1100	1185	1006	1325	1049
ENSMUSG00000014030	5	4	3	2	3	1	2	4	12	8	10	5	2	3	4	0	4	5	2	1	5	5
ENSMUSG00000014039	558	878	628	1013	581	438	448	617	1230	1159	606	1056	1048	198	516	603	1288	1179	1010	1159	1589	1075
ENSMUSG00000014074	1552	2070	1642	2350	1520	1297	1140	1295	2898	3244	1898	2369	2558	886	1441	1498	2945	2538	2268	2133	3457	2406
ENSMUSG00000014075	158	469	315	254	128	238	78	169	433	375	459	371	341	96	264	122	266	260	328	164	279	218
ENSMUSG00000014077	1604	2070	1832	2733	1594	1397	1315	1431	3785	3843	2965	3367	3151	484	1261	1404	3200	2934	2823	2512	3250	2553
ENSMUSG00000014104	0	0	0	0	0	0	0	3	1	0	0	0	0	0	0	0	0	0	0	0	0	0
ENSMUSG00000014158	76	46	65	46	29	18	12	18	58	82	60	39	60	5	26	31	24	23	30	62	30	44
ENSMUSG00000014164	174	202	159	259	117	60	115	106	404	289	263	404	216	38	134	157	222	129	181	224	217	126
ENSMUSG00000014177	706	1323	944	958	548	912	582	507	1633	1491	1687	1333	1298	257	729	610	1629	1545	1319	1296	1489	1099
ENSMUSG00000014195	2398	3594	2973	3472	1991	2408	1640	2267	5340	5111	4788	5020	4335	1684	2325	2404	4324	4449	4899	4370	5983	4655
ENSMUSG00000014198	2	7	3	15	8	8	9	2	8	3	14	8	4	0	10	9	20	11	15	15	8	16
ENSMUSG00000014226	3971	8244	6391	6805	3571	4690	2190	4161	9435	9289	7736	5871	9069	4104	4487	3196	7174	7305	7057	2917	8081	7307
ENSMUSG00000014232	201	334	291	276	184	196	109	195	482	425	733	423	392	102	207	151	342	303	425	302	420	353
ENSMUSG00000014243	205	484	405	295	131	223	98	148	515	439	573	386	389	16	216	127	365	393	399	310	496	347
ENSMUSG00000014245	236	411	228	408	219	214	217	244	462	496	268	430	417	108	245	250	544	456	400	382	625	471
ENSMUSG00000014294	1347	2674	2513	1519	713	1452	655	867	3271	3075	4047	2288	2422	191	932	524	2067	2032	2018	1491	2260	1517
ENSMUSG00000014301	332	598	511	562	271	354	191	334	673	729	673	546	500	76	355	247	598	561	523	573	725	521
ENSMUSG00000014303	1996	2719	2566	3801	1924	1885	1677	1943	5403	5580	3411	4618	4450	411	1857	1805	5729	4999	4576	4758	6089	4123
ENSMUSG00000014313	3361	7111	6330	5104	2320	3561	1868	2683	7270	7777	8336	5691	6241	1814	2948	1671	4476	4664	4642	3364	5426	4104
ENSMUSG00000014329	1083	774	684	766	847	736	960	440	1058	1166	902	1139	1021	578	1407	1678	2484	2104	2144	2327	2341	2095
ENSMUSG00000014349	3530	5433	4658	6110	3262	3843	2314	3419	10890	10718	8033	8020	9221	937	3542	2822	9047	8786	8611	5538	10037	7672
ENSMUSG00000014351	3	1	4	1	0	0	0	0	4	0	2	1	0	0	0	1	0	0	1	0	3	1
ENSMUSG00000014353	869	1705	1229	1885	1035	980	699	1227	2631	2135	1790	1922	2077	497	1403	957	1951	1954	2011	1377	1747	1439
ENSMUSG00000014355	6644	8285	7641	13687	8111	4890	6301	7435	15592	15688	7302	11881	13377	3011	8774	7456	15372	14071	13536	11733	17851	11873
ENSMUSG00000014361	589	889	760	1007	667	520	618	700	1217	1251	759	1073	955	280	646	754	1467	1234	1227	1478	1499	1034
ENSMUSG00000014402	1740	2761	2277	3370	1858	1948	1352	1739	3768	3878	3790	3073	3483	1193	1963	1861	3708	3614	3287	2541	4165	3574
ENSMUSG00000014418	854	1131	817	1195	816	838	715	724	1861	1833	1472	1723	1565	341	934	897	1941	1831	1620	1777	2031	1467
ENSMUSG00000014426	1989	2871	2381	3986	2008	1725	1564	2182	5188	5055	2732	3628	4558	881	2241	1833	4538	4437	4150	3624	5875	4302
ENSMUSG00000014444	3284	3603	2766	3610	2924	2359	3183	2548	4646	6159	1801	3811	5371	796	3150	2744	9090	7571	6636	10307	11363	6453
ENSMUSG00000014453	10	34	10	7	19	38	16	14	12	23	2	11	20	8	24	19	38	44	53	104	80	44
ENSMUSG00000014470	593	832	746	831	390	504	407	391	1520	1233	1431	1394	964	120	395	316	1120	1132	1068	1202	1256	841
ENSMUSG00000014496	1553	2619	1998	3211	1663	1106	1230	1793	3928	4125	2082	3385	3262	673	1467	1628	3188	2919	2655	2112	3140	2211
ENSMUSG00000014498	1944	2281	2005	3471	1950	1161	1746	1947	3732	3875	1412	3287	3017	515	1771	1740	3745	3295	2819	3806	4256	2699
ENSMUSG00000014503	236	355	261	357	184	215	182	216	525	509	429	555	413	77	315	167	550	562	491	364	310	271
ENSMUSG00000014504	946	1616	1356	1165	736	1125	675	749	1648	1905	1766	1427	1489	711	880	740	1637	1581	1422	1361	2280	1607
ENSMUSG00000014529	0	0	0	0	0	0	0	0	0	0	1	0	1	0	0	0	0	0	0	0	1	0
ENSMUSG00000014542	0	0	1	0	0	0	0	0	0	0	8	0	0	0	0	0	0	0	0	0	0	0
ENSMUSG00000014543	0	0	0	0	0	0	0	0	0	0	0	0	0	0	0	0	0	0	0	0	3	0
ENSMUSG00000014547	988	1364	1206	2419	1246	668	976	1127	2559	2355	1396	2557	1837	350	1036	957	2020	1797	1573	1570	2016	1403
ENSMUSG00000014550	1296	1589	1360	2175	1261	1069	1018	1170	3028	2859	2256	2669	2436	482	1505	1358	3086	2572	2614	2254	3328	2295
ENSMUSG00000014551	654	1051	916	748	416	608	375	421	1474	1447	1720	1239	1154	198	456	404	1146	1097	1012	943	1599	1120
ENSMUSG00000014554	404	650	499	484	258	393	262	304	750	769	699	678	582	96	404	295	747	685	767	737	786	609
ENSMUSG00000014592	763	1630	1142	1791	735	651	643	899	2163	1453	1804	1713	1405	574	908	738	1407	1252	1290	917	1302	1115
ENSMUSG00000014599	243	113	154	64	102	66	82	62	180	141	3967	159	125	35	109	226	250	177	214	399	242	209
ENSMUSG00000014601	1286	1906	1719	2082	1320	1253	1073	1192	3140	3057	2451	2741	2451	338	1309	1144	3361	3137	2973	3187	3842	2816
ENSMUSG00000014602	721	602	660	1084	659	329	690	534	1438	1331	806	1174	986	238	772	348	1415	1001	1472	1035	755	537
ENSMUSG00000014603	4	0	5	1	9	0	0	4	6	0	5	8	3	0	2	4	3	2	5	37	3	3
ENSMUSG00000014606	1661	2057	2087	2214	1278	1542	1215	1081	3737	3543	3302	3140	2717	288	1278	1129	3532	3381	2984	2862	3756	2656
ENSMUSG00000014609	0	7	3	1	5	1	0	1	7	4	8	3	6	0	0	0	0	1	6	1	2	1
ENSMUSG00000014633	393	551	440	461	346	375	275	279	654	657	711	544	546	151	326	275	644	625	575	581	935	612
ENSMUSG00000014668	643	1113	613	1022	568	668	420	633	1549	1539	976	1143	1336	342	799	677	1578	1401	1604	901	1745	1183
ENSMUSG00000014686	0	4	2	1	0	0	0	0	0	0	1	0	1	0	1	1	0	1	1	5	0	0
ENSMUSG00000014704	45	14	34	33	10	5	8	14	41	22	22	47	11	10	10	34	11	29	13	34	26	41
ENSMUSG00000014725	1	9	3	0	2	5	4	2	1	4	10	0	1	0	6	0	12	16	14	14	11	8
ENSMUSG00000014747	13	22	17	4	3	3	8	6	13	12	9	9	13	0	4	4	9	11	15	15	6	8
ENSMUSG00000014748	1363	1673	1515	1663	1116	1262	1048	1011	2761	3037	2181	2599	2480	217	1028	1076	3180	2824	2612	2627	3292	2374
ENSMUSG00000014763	876	1202	1027	1413	829	813	714	894	1780	1887	1006	1710	1446	622	958	831	1928	1800	1704	1741	2110	1614
ENSMUSG00000014767	801	1296	986	1370	741	769	612	881	1427	1512	1192	1215	1338	853	1130	746	1800	1705	1564	1056	1819	1408
ENSMUSG00000014769	4106	7138	5959	5047	2747	4355	2395	3049	7918	8574	7790	6041	7064	1498	4191	2651	7349	7250	6979	5253	8659	6668
ENSMUSG00000014771	0	0	0	0	0	0	0	0	0	0	0	0	0	0	0	0	0	0	0	0	0	0
ENSMUSG00000014773	78	242	164	240	124	203	72	102	408	312	272	261	358	42	95	142	340	371	301	228	338	280
ENSMUSG00000014776	12	4	5	11	6	13	6	12	25	16	10	26	15	10	9	28	31	18	26	25	32	18
ENSMUSG00000014778	752	1038	932	1011	500	678	624	536	1561	1415	1014	1370	1176	127	515	559	1801	1658	1493	2304	2389	1643
ENSMUSG00000014782	72	187	187	241	128	204	65	129	694	350	500	368	413	17	300	75	435	554	544	346	350	354
ENSMUSG00000014786	373	341	310	277	211	289	211	191	525	450	423	450	384	30	232	206	563	617	585	824	695	438
ENSMUSG00000014791	146	183	185	195	89	79	69	89	324	285	337	361	197	11	61	76	183	211	141	219	204	150
ENSMUSG00000014813	307	401	252	298	525	1088	880	239	333	541	309	278	677	925	1050	799	2207	2204	1984	1761	2192	1520
ENSMUSG00000014837	194	242	248	299	173	237	181	141	445	441	210	408	324	69	259	170	642	588	568	633	639	490
ENSMUSG00000014846	70	78	64	61	21	116	31	39	92	79	100	114	61	5	63	203	138	140	127	141	82	155
ENSMUSG00000014850	903	1537	1183	1796	1060	1006	784	1058	2105	2100	1108	1705	1989	681	1140	1074	2167	2003	1974	1683	2450	2024
ENSMUSG00000014852	22	16	22	33	14	5	3	15	47	19	33	34	30	0	11	0	5	13	8	2	5	6
ENSMUSG00000014856	488	774	661	514	243	533	230	314	825	724	813	674	622	39	317	252	744	793	714	683	813	574
ENSMUSG00000014859	1764	1449	1513	1707	977	1065	782	1005	2659	2489	2584	2141	2082	306	780	799	2608	2495	2003	2456	3234	2388
ENSMUSG00000014867	5518	6914	5886	6652	4873	5857	4179	3740	10642	10581	9525	8532	9355	1337	5002	4838	13662	12864	11765	12234	17200	11722
ENSMUSG00000014873	290	503	407	432	195	275	204	244	534	537	472	556	379	82	238	240	461	502	547	544	653	462
ENSMUSG00000014905	857	1271	1275	1478	752	909	604	772	2230	1944	1976	2082	1398	987	983	711	1723	1624	1421	1027	1469	1311
ENSMUSG00000014907	779	1081	722	1061	780	661	552	746	1553	1720	1702	1252	1513	480	531	610	1841	1593	1300	1199	2193	1514
ENSMUSG00000014932	984	1508	1152	1574	1015	985	957	922	2194	2140	1566	1808	1825	906	1235	1206	2473	1991	1986	1793	2176	1593
ENSMUSG00000014956	6785	9774	7604	8696	5477	6630	4839	5906	13719	14069	10886	10866	11899	4505	7827	6507	13868	12327	11828	8325	12491	10453
ENSMUSG00000014959	1957	2355	2241	3282	2173	1836	1761	1608	3522	4100	2805	3147	3271	1281	2085	2152	4731	4521	4130	3850	5607	4304
ENSMUSG00000014980	719	1101	989	936	574	709	534	551	1104	1355	1087	1057	991	274	657	543	1213	1038	914	989	1403	883
ENSMUSG00000015001	0	0	0	0	0	4	0	2	1	2	0	0	2	0	0	3	2	2	0	6	7	10
ENSMUSG00000015002	1868	2532	2187	3728	2007	1638	1571	2017	5201	4652	3030	3848	4079	1256	2007	1867	4371	3772	3404	2386	3990	2900
ENSMUSG00000015013	314	538	415	308	207	365	185	192	580	570	639	550	469	72	278	214	606	564	585	644	628	523
ENSMUSG00000015016	434	644	532	588	329	378	278	306	1069	1056	1052	795	885	42	389	299	988	855	973	807	1166	965
ENSMUSG00000015023	2361	3057	2601	3379	1919	2010	1904	1872	4445	5297	2951	3899	4169	1162	1683	1973	4701	4392	3956	4510	6423	4544
ENSMUSG00000015027	256	328	336	358	175	178	174	186	602	533	520	501	400	49	185	238	476	409	396	578	528	489
ENSMUSG00000015053	2122	1677	2404	2942	900	128	172	1214	4239	3214	2013	2140	2203	56	163	412	444	339	356	2048	488	390
ENSMUSG00000015083	78	133	159	135	51	80	36	72	427	211	368	288	208	2	71	31	149	176	195	132	129	134
ENSMUSG00000015085	38	168	100	182	73	68	11	97	314	220	175	126	262	5	36	21	116	78	98	36	94	77
ENSMUSG00000015087	2422	3829	3159	3380	2021	2166	1646	1997	5873	5650	4553	4893	4550	988	1832	1673	4595	4318	4176	4621	5849	4156
ENSMUSG00000015090	555	953	88	28	487	2794	1016	229	25	736	56	33	1465	421	1955	1246	5280	5394	4477	5131	6342	5004
ENSMUSG00000015092	2080	3198	2730	2198	1177	1802	1014	1269	3315	3616	3281	2601	2971	353	1376	965	2831	2758	2621	2701	4721	3385
ENSMUSG00000015093	10	19	9	16	15	7	9	7	38	20	30	26	21	7	7	16	22	21	31	37	35	29
ENSMUSG00000015094	467	515	530	510	211	280	179	242	1044	785	1011	929	602	47	316	169	720	599	657	714	684	501
ENSMUSG00000015095	1133	1485	1159	1405	794	949	761	779	2273	2371	1734	2183	1997	119	850	687	2446	2391	2232	2321	2466	2054
ENSMUSG00000015112	699	1100	999	1509	739	809	692	868	1501	1907	922	1271	1523	367	692	894	1937	1633	1567	1277	2361	1589
ENSMUSG00000015120	7567	12043	9381	11120	6046	7492	5141	6756	15770	16736	12353	13034	13838	2397	6545	6119	15377	15460	14430	12171	19313	14095
ENSMUSG00000015126	417	601	567	480	227	390	229	266	877	861	822	735	781	60	271	200	798	808	848	773	1050	715
ENSMUSG00000015127	461	737	591	737	437	485	343	428	1187	938	621	926	928	163	442	359	1280	1192	1144	1111	1323	871
ENSMUSG00000015133	1173	1303	1215	2002	982	431	788	928	2276	2759	1376	2009	1927	148	676	616	1715	1245	1168	1639	1831	1142
ENSMUSG00000015134	471	538	533	457	319	112	379	369	931	1390	586	992	1124	62	138	349	630	340	398	534	330	311
ENSMUSG00000015143	2457	3197	2691	4150	2718	2721	2289	2331	5615	5565	3141	4222	5239	1226	3121	3319	7785	6472	5980	6320	9537	7509
ENSMUSG00000015149	919	1213	1204	1614	897	824	932	871	2273	1906	2226	1991	1619	329	800	820	2142	1806	1806	2315	2498	1835
ENSMUSG00000015165	10743	16296	13110	16164	9480	9672	7333	9953	21403	23052	14633	16958	19409	3082	8822	8368	21187	20077	19397	19107	27275	20653
ENSMUSG00000015176	2853	4404	3425	5233	2770	2857	1855	2966	5411	6859	3224	4228	6111	1870	2464	3041	6703	5890	5718	3873	9652	7811
ENSMUSG00000015189	1286	1622	1502	1639	1182	1211	1304	1102	2402	2362	1639	2330	1924	725	1286	1461	2939	2678	2298	2683	2645	2030
ENSMUSG00000015202	525	505	361	535	328	457	324	348	898	864	512	627	767	176	408	488	1222	992	1065	1053	1300	1000
ENSMUSG00000015214	373	609	495	672	440	344	276	381	1123	946	703	821	814	219	368	450	918	828	755	687	811	585
ENSMUSG00000015217	5952	8794	6641	6645	4275	6208	3792	4607	10495	13119	8247	8917	10827	3296	4318	4534	11815	10603	10046	8925	13966	10732
ENSMUSG00000015222	1233	2047	1478	3096	1788	1285	1770	1594	2454	3025	1049	1894	2213	1127	1772	1362	3072	2782	2367	2024	3236	2067
ENSMUSG00000015224	25	36	25	26	30	16	25	34	42	40	41	56	28	23	42	20	60	50	83	67	40	53
ENSMUSG00000015242	0	0	0	0	0	0	0	0	0	0	0	0	1	0	0	0	0	0	0	0	0	0
ENSMUSG00000015243	1741	2080	2210	4226	2404	1902	3257	1882	5741	3946	2874	5002	4066	1557	3251	3655	7343	5477	5180	7259	7026	3556
ENSMUSG00000015247	434	700	486	559	321	440	376	336	765	884	710	679	719	177	397	405	1149	917	788	867	1016	761
ENSMUSG00000015289	670	1448	1199	903	453	759	443	504	1537	1541	1329	1183	1213	116	545	418	1281	1244	1148	909	1495	1187
ENSMUSG00000015290	1186	1761	1543	1561	810	985	808	955	2328	2689	1767	1999	2003	309	994	811	2476	2488	2091	1901	2693	2020
ENSMUSG00000015291	3134	4854	3694	3854	2382	3280	2182	2518	5617	5391	4373	5685	4618	1080	2608	2552	6916	7038	6687	7762	8223	6366
ENSMUSG00000015305	1076	1359	1298	2559	1497	960	1257	1481	2603	2792	1179	1937	2564	647	1643	1978	2792	2284	2356	2633	3027	2223
ENSMUSG00000015312	189	428	297	468	226	185	140	194	759	631	646	496	593	66	112	115	423	315	386	197	365	261
ENSMUSG00000015314	1	3	0	3	0	1	0	0	1	1	2	2	0	0	0	0	2	1	1	3	4	1
ENSMUSG00000015316	3	1	9	27	3	3	7	2	3	3	14	10	4	2	0	2	6	6	5	8	5	7
ENSMUSG00000015335	378	487	464	537	262	321	218	303	896	877	674	851	732	33	211	160	693	825	638	641	907	664
ENSMUSG00000015337	116	251	213	118	49	94	19	72	358	333	332	195	282	8	62	19	212	238	184	138	245	176
ENSMUSG00000015340	40	25	61	37	33	32	27	29	62	45	83	70	33	19	41	62	60	54	69	91	72	55
ENSMUSG00000015341	2198	3388	2671	3080	1724	2553	1722	1820	4606	4628	4464	4174	3744	881	2360	1981	4858	4786	4479	3586	4977	3839
ENSMUSG00000015342	562	477	421	599	313	310	302	538	898	704	574	575	688	183	269	380	608	564	446	341	601	455
ENSMUSG00000015354	31	81	74	94	30	18	11	54	76	90	57	51	93	5	16	35	39	36	40	12	56	52
ENSMUSG00000015355	11	2	8	14	1	4	5	2	7	5	15	9	3	0	4	3	9	3	9	11	7	6
ENSMUSG00000015357	1441	2087	1676	1818	1057	1359	865	1106	3202	3196	2597	2819	2652	629	1232	1157	2911	2864	2776	2261	3392	2810
ENSMUSG00000015363	929	1239	1151	1074	614	873	531	701	2295	1966	2135	1745	1571	115	669	632	1829	1755	1667	1721	2345	1657
ENSMUSG00000015365	452	1150	1247	1937	902	641	131	908	4376	2106	4652	2195	2457	535	2268	261	1034	1160	1956	13	1092	1074
ENSMUSG00000015377	294	475	362	401	203	233	129	224	462	538	482	588	400	30	150	141	381	415	398	559	494	430
ENSMUSG00000015396	127	171	347	294	71	45	37	120	485	364	418	572	188	18	50	38	86	100	66	145	62	80
ENSMUSG00000015401	11	10	13	21	1	11	6	4	15	14	40	18	5	1	4	39	16	29	15	26	21	25
ENSMUSG00000015405	1128	460	1031	353	458	925	725	267	846	825	777	1059	768	509	913	1101	2354	2220	2511	2903	954	1073
ENSMUSG00000015437	1	1	0	3	1	0	0	2	2	3	0	0	1	0	1	2	6	0	0	0	0	0
ENSMUSG00000015441	0	0	0	0	0	0	0	0	0	0	1	0	0	0	7	0	0	0	0	0	0	0
ENSMUSG00000015443	0	0	0	0	0	0	0	0	0	0	0	0	0	0	0	0	0	0	0	0	0	0
ENSMUSG00000015451	23	57	24	58	23	81	52	32	50	57	61	45	47	35	83	22	249	249	289	135	94	84
ENSMUSG00000015452	40	56	53	45	24	41	11	30	70	62	117	105	43	4	22	47	64	58	87	127	81	84
ENSMUSG00000015461	1896	2380	2247	2101	1304	1866	1111	1013	5634	4503	5438	4094	3680	265	1475	1023	4810	4587	4341	4566	6008	4320
ENSMUSG00000015467	18	13	7	8	7	15	4	5	10	16	24	55	14	0	9	8	24	20	23	39	26	14
ENSMUSG00000015468	437	451	401	360	285	415	394	211	779	914	610	780	842	41	232	403	1106	846	878	1373	1780	901
ENSMUSG00000015474	180	197	149	197	131	250	150	102	376	382	417	364	359	41	151	134	579	493	467	577	564	404
ENSMUSG00000015476	8	10	7	3	1	6	6	4	9	9	15	15	10	1	4	4	8	8	9	15	2	5
ENSMUSG00000015478	552	815	666	495	252	530	238	281	994	920	800	753	712	53	270	243	904	828	736	1041	1331	902
ENSMUSG00000015484	26	55	18	73	71	55	44	48	75	69	37	59	67	14	79	22	97	97	126	52	75	62
ENSMUSG00000015488	2039	2674	2258	2590	1506	1736	1389	1275	3989	4073	3309	3691	3246	870	1281	1238	3942	3638	3643	4303	4647	3358
ENSMUSG00000015501	233	266	208	333	225	191	250	192	395	329	218	383	349	179	382	471	610	553	519	611	623	356
ENSMUSG00000015519	0	0	0	0	0	0	0	0	0	0	0	0	0	0	0	0	0	0	0	0	0	0
ENSMUSG00000015522	1957	2393	2158	3810	2300	1701	2051	2113	4616	4409	2504	4131	3528	1191	2265	2312	4692	4136	3853	4286	4841	3529
ENSMUSG00000015533	323	295	253	299	234	198	215	225	459	560	256	479	490	220	226	315	545	371	435	615	671	404
ENSMUSG00000015536	708	982	826	731	484	706	460	380	1350	1253	1205	1165	927	240	613	481	1231	1176	1249	1256	1294	1100
ENSMUSG00000015542	278	484	432	369	161	272	160	163	857	665	1213	661	604	48	200	178	542	440	508	491	732	507
ENSMUSG00000015568	1471	2128	1637	2537	1779	1855	1752	1320	3212	3564	3403	3398	3038	1202	1743	2062	4356	3796	3299	3534	5926	4029
ENSMUSG00000015575	934	1431	1011	852	446	961	605	591	1410	1805	1524	1229	1551	351	747	565	1976	1905	1547	1587	1721	1449
ENSMUSG00000015579	6	14	23	3	0	0	0	0	5	6	2	1	5	0	4	0	4	3	2	13	8	6
ENSMUSG00000015597	2221	3630	3302	6199	3207	1946	1930	3406	7322	5674	5250	5040	5378	1952	4108	2621	5006	4777	4951	3451	5868	4354
ENSMUSG00000015599	21	17	19	82	24	15	10	25	37	35	11	27	27	0	7	23	29	24	25	29	34	47
ENSMUSG00000015605	1130	1622	1275	1601	914	1237	874	940	2707	2966	1508	2196	2529	340	1042	854	4078	3277	2926	2717	4037	2515
ENSMUSG00000015619	210	185	237	358	164	29	71	141	426	314	324	264	191	11	31	56	75	63	40	196	68	46
ENSMUSG00000015627	132	77	35	30	64	49	47	37	77	49	70	75	73	27	33	39	164	67	81	135	62	57
ENSMUSG00000015647	1466	1156	1182	1902	1055	502	893	970	2536	2244	1699	1907	1606	98	1300	1170	3305	2037	1921	3029	1944	1408
ENSMUSG00000015652	28	47	22	20	21	39	40	11	27	47	71	26	53	9	56	26	114	66	100	81	97	78
ENSMUSG00000015653	311	379	307	384	267	261	294	281	453	427	331	409	338	237	362	530	683	539	502	615	677	495
ENSMUSG00000015656	59967	85461	74365	100285	54915	53142	40919	49238	116961	127920	76272	87748	113814	28337	67426	48258	110640	114380	104270	79217	165168	120600
ENSMUSG00000015659	230	360	257	417	220	220	195	262	395	404	207	327	376	117	325	258	506	526	477	436	521	444
ENSMUSG00000015665	0	0	0	0	0	0	0	0	0	0	0	0	0	0	0	0	0	0	0	0	0	0
ENSMUSG00000015668	552	825	745	738	493	500	428	476	1229	1301	1122	1054	941	241	555	484	958	901	826	880	1224	929
ENSMUSG00000015671	3055	5983	4702	4295	2218	3671	1866	2772	6657	7819	6007	5134	6599	1103	2967	2246	6151	6114	5949	3734	6972	5739
ENSMUSG00000015672	677	1054	893	863	457	718	462	527	939	1085	797	795	854	386	633	529	929	839	841	611	1074	945
ENSMUSG00000015697	3072	4861	3957	6241	3693	2980	2400	3476	10261	7868	9281	7331	7262	1372	3895	3175	7291	7255	7031	5436	8495	6356
ENSMUSG00000015702	45	91	50	103	37	21	21	37	102	98	65	76	52	2	24	20	34	50	41	47	40	38
ENSMUSG00000015709	1062	1038	1184	1368	799	365	594	811	2164	2018	1448	1947	1428	165	680	855	1670	1162	1337	1475	1160	974
ENSMUSG00000015711	952	1413	1336	2038	1059	1062	789	1036	2687	2773	1958	2074	2287	530	1227	1082	2600	2408	2355	1777	2734	1931
ENSMUSG00000015714	1721	2133	1928	2162	1353	1463	1354	1328	2654	3140	2384	2883	2335	343	1404	1426	3529	3337	2986	3302	3955	2890
ENSMUSG00000015721	1	0	0	0	0	14	0	1	2	0	0	0	6	17	23	1	8	10	17	0	6	29
ENSMUSG00000015733	3038	4994	3678	4375	2684	3176	2462	2745	5835	6752	4797	5056	5541	1585	3157	3006	6429	5666	5331	4240	6128	4892
ENSMUSG00000015745	995	978	1094	902	658	804	620	567	1527	1596	1300	1464	1131	104	700	765	1912	1713	1750	1875	2357	1684
ENSMUSG00000015747	445	573	515	587	368	400	325	307	983	874	1068	753	757	160	454	387	794	780	782	772	1088	798
ENSMUSG00000015748	1330	1855	1533	2283	1129	1062	824	1332	2617	2763	2097	2085	2221	712	1393	1072	2317	2289	2208	1744	3484	2712
ENSMUSG00000015749	5185	7001	5255	5400	3677	4973	3110	3481	9065	10633	6199	7349	8819	2842	3364	4171	9332	8424	8153	7238	13353	9456
ENSMUSG00000015750	2244	2864	2211	2547	1597	2580	1462	1442	4680	5903	4144	4257	4560	212	1696	1504	6302	5978	5346	5299	6671	4827
ENSMUSG00000015755	3852	4401	3713	6258	3955	2738	3987	3448	6608	7505	4148	6031	5640	3968	3705	4288	7708	6249	5831	6625	8402	6318
ENSMUSG00000015757	1273	2041	1542	2468	1238	1189	778	1358	3102	2690	2274	2271	2459	1275	1543	1154	2426	2299	2315	1625	2814	2366
ENSMUSG00000015759	1603	2728	2160	2184	1267	1727	1210	1187	2849	3336	2733	2435	2488	626	1507	1471	2980	2737	2465	2251	2883	2399
ENSMUSG00000015766	911	1276	505	903	1121	1355	1471	892	1225	2198	715	1248	2047	838	1438	1801	4147	3330	3032	4296	5932	3860
ENSMUSG00000015776	1997	2536	2253	2569	1346	1691	1346	1301	4863	4972	3631	4538	3568	183	1285	1124	4304	4276	3546	3624	4958	3315
ENSMUSG00000015787	0	4	8	4	2	8	0	7	7	11	14	4	12	2	9	4	18	13	18	0	3	11
ENSMUSG00000015790	434	696	560	586	300	439	259	314	988	939	930	915	724	105	335	285	895	832	786	756	990	686
ENSMUSG00000015804	1367	2284	2048	1653	874	1504	711	923	3088	2860	3274	2135	2623	279	1110	786	2548	2551	2330	1776	2758	2096
ENSMUSG00000015806	778	1487	1244	1036	600	795	454	551	2269	2061	2301	1555	1764	200	619	525	1454	1482	1428	1117	1919	1337
ENSMUSG00000015812	10	22	15	16	6	20	2	12	15	10	15	21	5	0	8	9	20	12	17	29	23	8
ENSMUSG00000015829	9	9	3	7	2	3	1	0	21	13	8	14	2	0	3	4	0	2	3	1	0	4
ENSMUSG00000015837	3849	5364	5408	5721	3288	4834	4277	3793	9132	9642	8521	8304	7468	855	4379	3651	12712	11074	11389	12655	14445	11042
ENSMUSG00000015839	1500	2232	1770	2724	1597	1206	1305	1542	3398	4097	2714	3116	3208	926	1259	1286	3148	2716	2606	2165	3059	2454
ENSMUSG00000015843	30	33	19	14	15	29	31	25	38	32	21	36	28	1	20	104	57	45	45	58	56	68
ENSMUSG00000015846	2526	2950	2355	3251	2333	1915	2229	1719	4728	5486	2954	4643	5112	537	1908	1669	6076	5036	5062	5033	6013	4460
ENSMUSG00000015850	127	87	115	110	51	28	17	55	215	132	161	153	118	5	42	53	106	106	71	264	59	61
ENSMUSG00000015852	135	80	91	102	61	67	69	62	175	128	231	121	91	14	98	81	195	141	157	203	201	130
ENSMUSG00000015854	4	0	73	20	3	7	5	13	1	5	18	3	2	0	9	2	5	0	0	1	3	3
ENSMUSG00000015869	1497	2269	1692	1943	1261	2012	1185	1340	2739	3289	1939	2520	2857	406	1548	1355	3909	4132	4002	3054	4767	3493
ENSMUSG00000015879	104	156	89	102	110	113	135	88	251	249	119	245	276	88	135	120	369	310	340	391	493	349
ENSMUSG00000015880	1431	2226	1664	2420	1649	1356	958	1663	3404	3229	1977	2054	3000	1148	1745	1683	3020	3127	2909	1798	3657	2851
ENSMUSG00000015882	895	1227	1033	1570	770	595	591	839	2032	1597	1337	1874	1307	549	778	983	1396	1271	1092	1228	1144	892
ENSMUSG00000015889	1926	2262	2103	2656	1662	1577	1540	1451	3973	3845	3230	3435	3133	512	1551	2163	4046	3587	3301	3684	4565	3328
ENSMUSG00000015890	6	7	2	1	3	1	3	9	6	7	26	13	2	0	1	3	5	1	4	2	6	8
ENSMUSG00000015932	4603	6328	5470	6206	4133	4528	4206	3818	8373	9944	7040	8113	7635	2861	5975	4848	10432	9267	9134	7013	10004	7742
ENSMUSG00000015937	3729	6462	5342	5811	3108	3405	2301	3462	7851	9003	5382	5926	7547	1253	2944	2659	6796	6323	6301	5232	10639	7186
ENSMUSG00000015942	399	574	454	535	307	339	295	285	848	745	755	855	647	93	321	262	782	750	739	748	908	671
ENSMUSG00000015943	315	609	446	260	144	305	148	153	580	639	513	488	556	36	191	92	635	624	502	345	665	529
ENSMUSG00000015944	623	855	759	1345	773	546	644	609	1655	1481	838	1466	1104	215	868	744	1497	1271	1267	1576	1783	1155
ENSMUSG00000015947	21	24	44	46	19	31	10	22	27	31	45	38	21	9	12	22	43	30	34	56	44	41
ENSMUSG00000015950	56	41	65	38	24	23	18	20	53	35	68	49	34	10	25	44	58	62	58	62	62	41
ENSMUSG00000015957	541	264	391	231	228	333	270	137	562	503	432	547	467	36	164	232	786	474	464	1213	874	779
ENSMUSG00000015961	2519	4417	3449	4831	2725	2574	1702	2818	7324	6805	5990	4997	6043	1696	2438	2614	5604	5114	4906	3047	6100	4975
ENSMUSG00000015962	0	8	0	4	0	0	0	1	0	2	1	0	0	0	4	0	4	3	1	0	4	0
ENSMUSG00000015966	0	7	8	11	11	22	6	11	19	19	18	4	14	5	14	30	50	43	46	27	50	30
ENSMUSG00000015968	623	996	1154	1887	688	126	311	797	2051	1494	852	1991	1125	96	283	193	401	349	342	571	352	217
ENSMUSG00000015970	48	58	50	57	55	107	105	48	60	118	92	67	122	102	339	86	572	426	460	311	342	256
ENSMUSG00000015971	790	1343	1078	1210	758	871	564	746	2025	1751	1590	1429	1595	382	927	809	1870	1789	1766	1490	2068	1758
ENSMUSG00000015980	77	125	115	115	43	63	35	47	191	143	298	141	108	24	114	49	119	109	130	135	137	120
ENSMUSG00000015981	52	61	57	63	36	36	14	20	191	105	211	143	84	5	17	14	82	61	69	110	115	75
ENSMUSG00000015994	1703	2801	2422	2562	1280	1675	1199	1415	3975	4123	3379	3385	2992	562	1371	1269	3476	3179	2844	2802	3850	2806
ENSMUSG00000016018	2728	4225	3457	5552	3048	2665	1926	3224	8063	7596	5170	5409	6566	2157	3938	2996	6453	6331	6274	3718	7650	6182
ENSMUSG00000016024	163	150	214	159	83	94	84	64	273	300	754	238	182	22	50	148	241	211	181	269	195	183
ENSMUSG00000016028	1195	1563	1384	2682	1482	637	1479	1182	3109	2919	1274	2649	2236	276	1239	1038	3555	2787	2538	3410	2988	1740
ENSMUSG00000016087	341	259	211	245	259	234	242	215	349	480	247	337	354	185	248	458	502	415	367	619	737	501
ENSMUSG00000016128	287	249	246	219	228	204	209	167	347	370	226	308	320	89	361	515	656	446	547	636	639	407
ENSMUSG00000016150	18	21	11	24	6	10	16	6	25	11	11	23	12	7	1	21	18	21	25	28	25	13
ENSMUSG00000016179	181	195	201	278	189	227	239	152	491	398	363	451	325	60	285	179	543	493	570	604	566	413
ENSMUSG00000016181	653	933	808	1166	615	529	444	679	1232	1317	845	1033	1172	331	762	577	1377	1361	1206	1129	1811	1347
ENSMUSG00000016194	3	0	4	0	3	2	8	11	7	6	1063	3	10	0	8	6	6	4	10	8	8	8
ENSMUSG00000016200	454	502	412	748	419	351	366	374	1627	673	2320	990	713	310	643	398	724	632	708	447	622	454
ENSMUSG00000016206	31	22	29	11	4	36	5	8	31	25	44	36	21	6	44	8	25	26	49	26	29	23
ENSMUSG00000016239	38	66	27	53	64	49	59	34	306	111	371	175	102	109	326	46	188	210	380	153	152	98
ENSMUSG00000016252	2612	6235	5786	3888	1536	3008	1547	2014	5556	5393	6932	3721	4208	266	2263	1239	3451	3529	3543	2702	4613	2971
ENSMUSG00000016253	2059	3013	2857	2748	1472	1801	1024	1519	5166	4666	3996	3768	4066	339	1713	1492	4216	4189	4024	3449	5277	4006
ENSMUSG00000016255	123	17	100	169	38	37	51	107	139	51	98	78	25	15	30	38	31	40	29	124	110	84
ENSMUSG00000016256	1749	2016	2016	1675	898	1562	884	911	3513	3413	3560	3132	2810	344	1003	1106	3815	3315	2967	4079	4218	3275
ENSMUSG00000016257	1218	1655	1450	1656	1000	1390	846	1010	2353	2367	2481	1810	2082	873	1265	1067	2420	2343	2290	1537	2955	2395
ENSMUSG00000016262	589	581	387	597	428	514	360	310	765	758	411	480	829	314	824	767	1246	1075	1220	862	1198	1040
ENSMUSG00000016283	0	0	1	2	1	2	2	1	3	2	4	1	0	0	0	0	3	2	1	3	0	1
ENSMUSG00000016308	811	1474	1260	1505	737	901	560	714	1969	1709	2042	1388	1599	369	747	735	1478	1567	1329	952	1751	1322
ENSMUSG00000016319	5027	6028	4796	5044	3531	4178	3368	3220	6432	9568	5552	6139	7077	1331	3549	3691	8921	8569	7844	6697	11873	8364
ENSMUSG00000016327	4	3	1	4	1	1	3	0	0	3	2	44	3	0	2	353	9	2	1	3	4	5
ENSMUSG00000016344	1906	2681	2348	1893	1055	1504	931	951	4249	4260	3899	3325	3124	313	773	741	3386	3018	2757	3024	4100	2735
ENSMUSG00000016346	19	29	54	64	19	10	4	37	162	65	130	91	59	5	11	4	9	6	12	8	4	3
ENSMUSG00000016349	22	26	26	0	3	3	4	2	15	5	15	6	3	0	2	4	3	8	6	12	20	16
ENSMUSG00000016356	66	159	71	66	37	88	41	60	126	116	173	224	154	9	55	77	156	147	137	208	187	143
ENSMUSG00000016382	2433	3008	2784	4117	2393	2028	2387	2199	5238	5462	3425	4630	3892	1262	2367	3719	5947	4684	4658	4984	6200	5065
ENSMUSG00000016386	283	314	288	504	208	179	93	224	520	451	354	368	430	89	217	260	412	350	305	194	474	430
ENSMUSG00000016409	719	1083	935	1114	672	718	493	577	1528	1501	1015	1184	1157	515	748	664	1518	1226	1261	1030	1389	1148
ENSMUSG00000016427	532	933	701	593	331	606	318	339	1170	1105	2257	780	867	149	358	274	844	765	821	610	986	699
ENSMUSG00000016458	7381	11412	9732	15936	7421	4429	6252	9058	18620	21305	11864	17341	14416	3348	4894	5280	12646	10433	9097	11688	13635	9109
ENSMUSG00000016477	1219	1612	1257	1897	1212	999	949	1146	2129	2716	1226	1647	2339	496	900	1115	2257	1904	1972	1544	2423	1725
ENSMUSG00000016481	1070	1391	1334	1342	796	865	819	848	1983	2034	1574	1856	1581	567	1178	933	2000	1861	1617	1930	2070	1596
ENSMUSG00000016487	2136	2829	2089	2902	2198	1930	2105	1822	5302	4445	5915	3999	3873	1607	2417	2255	5391	4421	4448	4483	5958	3847
ENSMUSG00000016493	52	55	58	84	45	32	49	58	72	64	52	99	62	37	44	71	75	74	74	85	45	47
ENSMUSG00000016494	1265	1081	1155	1054	845	1053	896	693	1717	2153	1489	1786	1801	544	776	1365	2487	1998	2063	2419	2846	1986
ENSMUSG00000016495	274	562	430	464	301	274	237	248	540	587	542	590	452	165	286	260	591	533	540	533	601	426
ENSMUSG00000016496	17	24	34	50	29	24	5	24	49	36	33	53	42	20	57	19	46	40	55	22	22	30
ENSMUSG00000016498	0	2	2	0	0	0	1	1	2	0	0	2	2	0	0	1	0	0	1	2	0	1
ENSMUSG00000016503	303	600	415	452	201	248	153	281	580	561	311	356	525	89	230	132	503	505	434	311	706	466
ENSMUSG00000016510	216	346	334	308	176	196	132	211	612	468	709	489	401	119	269	175	463	391	411	403	550	386
ENSMUSG00000016520	693	615	650	1127	596	439	485	600	1433	1213	1131	1141	1012	404	524	544	1230	1005	944	1066	1481	1027
ENSMUSG00000016524	0	0	0	1	0	0	2	0	0	0	2	2	1	0	0	1	0	1	1	0	0	0
ENSMUSG00000016526	206	353	280	418	176	300	106	375	349	462	243	230	430	105	265	216	486	564	462	225	666	530
ENSMUSG00000016528	3812	4887	3731	4351	2855	4076	3184	2500	7126	9287	5425	6701	7898	651	3218	3257	10830	9218	8232	9638	12697	8753
ENSMUSG00000016529	0	0	0	1	0	2	0	2	1	1	0	1	2	1	2	0	4	1	0	1	0	1
ENSMUSG00000016534	5320	7260	6753	7245	5198	5082	5566	4691	12866	12399	9656	12516	10056	4954	6418	6057	14998	12780	11187	10036	11158	9090
ENSMUSG00000016541	4134	5549	5235	6828	4018	3769	3023	3505	10957	10099	9837	8252	8457	1774	3372	3895	9270	7875	7677	6822	10589	8446
ENSMUSG00000016552	247	247	241	366	206	159	146	135	384	393	214	327	348	65	198	205	469	425	395	365	435	338
ENSMUSG00000016554	1868	2428	2144	2839	1452	1715	1097	1598	3476	3851	3152	2713	3265	617	1856	1415	3349	3529	3406	2376	4569	3453
ENSMUSG00000016559	19530	29182	23912	22956	14759	19643	13358	13103	36439	38109	30625	32612	30977	8726	18542	15473	41049	37600	36471	32053	42370	33843
ENSMUSG00000016619	2671	3159	2557	3428	2386	2227	2094	2249	4661	4848	3045	3742	4327	960	2314	2413	5383	4885	4570	4104	7164	4736
ENSMUSG00000016624	54	85	80	82	47	50	26	53	82	88	35	59	77	24	58	39	88	91	97	122	123	100
ENSMUSG00000016626	7	57	24	42	16	22	2	24	93	41	27	60	62	13	104	34	53	46	110	0	59	40
ENSMUSG00000016637	428	574	471	545	315	330	255	336	1016	966	842	795	752	54	219	259	737	697	717	655	866	641
ENSMUSG00000016664	3990	5623	5030	6898	3318	2715	2334	3497	10500	10176	6307	8701	8000	1060	3033	2273	6693	6277	5726	5084	8781	6248
ENSMUSG00000016756	15	31	29	16	14	8	8	20	5	11	12	31	2	20	28	20	17	16	22	18	10	27
ENSMUSG00000016757	2221	2783	2683	3760	1897	1653	1311	1877	5476	5442	3816	4298	4738	291	1501	1298	4727	4188	3787	3400	5427	4091
ENSMUSG00000016758	54	83	75	47	25	54	30	34	93	78	56	49	88	2	50	32	108	96	75	77	142	92
ENSMUSG00000016763	1742	2004	1793	1918	1968	1756	2160	1598	3082	4063	1684	2787	3217	579	2058	1671	5773	5342	4989	6447	6228	4330
ENSMUSG00000016831	1778	2267	1647	2706	1711	1702	1682	1568	3909	3643	3323	3186	3107	684	1861	1839	4305	3866	3553	3753	5230	3667
ENSMUSG00000016833	246	434	377	381	204	283	179	214	392	468	490	366	364	176	290	151	254	304	337	147	392	232
ENSMUSG00000016918	11183	10701	11870	20277	7775	2273	5279	8421	27052	22069	13639	25837	14636	2053	3757	4153	9510	6493	6042	7161	6723	4444
ENSMUSG00000016921	8707	14813	10500	11749	7058	10183	5509	8152	14593	17311	11780	13773	14816	3627	8043	7837	16481	17729	16411	14316	20546	15188
ENSMUSG00000016933	3605	5673	4411	5810	3440	3584	2944	3308	8551	8639	5520	7201	7628	919	3010	3775	8789	8057	7929	9809	12738	8602
ENSMUSG00000016940	655	1261	1128	1134	616	805	402	497	2800	2341	2558	2266	1792	116	441	455	1802	1556	1673	1277	1569	1207
ENSMUSG00000016942	23	40	28	23	20	25	21	21	51	69	187	55	58	2	28	5	110	115	82	51	45	24
ENSMUSG00000016946	1422	2043	1652	2204	1292	1493	949	1414	3348	3479	2450	2526	2840	412	1286	1106	3262	3137	2898	2331	3707	2737
ENSMUSG00000016982	1	1	0	4	3	0	1	2	6	6	13	3	10	1	2	3	5	7	6	7	1	4
ENSMUSG00000016984	1193	1856	1519	1938	1187	1178	690	1156	2825	2877	1677	1877	2553	981	1302	1208	2604	2627	2451	1186	2449	2011
ENSMUSG00000016995	108	15	19	5	12	20	1	7	24	52	27	37	45	4	24	15	32	58	53	37	62	31
ENSMUSG00000016998	0	0	0	0	0	0	0	0	3	0	10	1	0	0	0	0	0	0	1	0	0	0
ENSMUSG00000017000	2	9	5	19	1	0	1	0	15	5	22	16	4	0	0	0	0	0	1	0	1	0
ENSMUSG00000017002	0	0	0	2	3	0	1	2	1	1	12	1	0	0	0	4	5	0	0	5	0	1
ENSMUSG00000017003	0	0	0	0	0	0	0	0	0	0	0	0	0	0	0	0	0	0	0	0	0	0
ENSMUSG00000017004	8	12	15	8	2	0	0	1	43	10	68	35	10	0	13	0	0	0	2	2	0	0
ENSMUSG00000017007	5	1	0	0	1	16	0	2	0	3	1	1	4	5	22	1	8	30	32	2	4	12
ENSMUSG00000017009	1169	2160	1526	2096	1607	4154	1388	1352	3922	3543	4535	3049	3847	1191	6490	1597	6793	7510	8505	2851	6414	5669
ENSMUSG00000017049	0	0	0	0	0	0	0	0	0	0	0	0	0	0	0	0	0	0	0	0	2	0
ENSMUSG00000017057	356	399	373	473	466	415	439	304	749	639	622	671	615	358	925	467	1190	1031	1130	688	818	746
ENSMUSG00000017064	0	0	0	0	0	0	0	0	0	0	0	0	0	0	0	0	0	0	0	0	0	0
ENSMUSG00000017119	3254	4768	4049	6477	3765	3148	3123	3574	9792	8283	6619	7578	7587	1661	3846	3940	8632	7934	7362	7503	10200	8367
ENSMUSG00000017132	663	948	966	1176	525	500	440	514	2047	1719	1941	1676	1207	189	402	420	1372	1162	1055	1387	1661	1128
ENSMUSG00000017144	1671	1252	962	1122	1594	2167	2312	928	1632	1915	1527	1628	1839	1647	2113	2584	5063	4143	4083	4277	5554	4214
ENSMUSG00000017146	1739	2802	1953	3418	2081	1482	1202	2254	4153	3710	2342	2447	3936	1201	1585	2130	3782	3465	2955	2189	5064	3712
ENSMUSG00000017165	0	0	0	0	0	0	0	0	0	0	0	1	0	0	0	0	2	0	0	1	0	0
ENSMUSG00000017167	195	291	271	201	271	299	369	186	396	541	253	450	560	86	296	214	1174	955	987	1052	993	705
ENSMUSG00000017176	1383	1938	1615	1737	942	1140	1074	1032	2224	2519	1943	2335	1784	315	1186	892	2697	2563	2211	2980	3194	2292
ENSMUSG00000017188	917	1580	1422	1091	556	910	557	575	1684	1702	1641	1365	1375	131	745	409	1589	1477	1302	1343	1641	1282
ENSMUSG00000017195	5	15	15	10	5	10	4	4	16	10	32	10	9	0	6	3	4	10	15	11	5	1
ENSMUSG00000017204	2	1	2	0	0	0	0	1	5	1	2	5	0	0	0	0	0	2	1	5	3	0
ENSMUSG00000017210	1670	2164	2017	2649	1476	1559	1184	1518	3956	3845	2368	2932	3515	395	1837	1200	4225	4249	4024	3407	4880	3783
ENSMUSG00000017211	0	2	1	1	0	0	0	0	0	3	0	0	0	0	2	0	0	0	0	0	1	1
ENSMUSG00000017221	3523	4667	4248	4359	2628	3306	2076	2603	7288	8481	5887	5758	7253	563	2307	2304	8004	7951	7574	6302	10525	7736
ENSMUSG00000017264	2017	2797	2454	3363	1947	1899	1595	1948	4465	4473	3060	3404	3959	890	1996	1937	4593	4165	4035	3692	5720	4454
ENSMUSG00000017286	1566	2162	1853	2186	1160	1117	1075	1180	3280	3535	2649	2939	2662	407	1070	1141	2710	2355	2233	2257	3248	2378
ENSMUSG00000017288	729	1026	960	1358	762	613	561	681	2105	1692	1789	1424	1567	258	849	652	1565	1424	1406	1120	1871	1452
ENSMUSG00000017291	2231	3472	2545	5194	3072	1784	2999	3077	5424	5255	3553	4611	4317	2172	3364	3460	5390	4377	4209	4785	4825	2878
ENSMUSG00000017299	529	858	725	614	327	543	290	377	1209	1075	1142	848	871	127	371	277	874	861	749	942	1422	837
ENSMUSG00000017300	0	0	0	0	0	0	0	0	0	0	0	0	0	0	0	0	0	0	0	0	0	0
ENSMUSG00000017307	175	250	247	172	108	180	68	132	377	379	335	327	285	2	116	73	307	287	284	300	405	274
ENSMUSG00000017309	14	9	11	17	4	15	6	22	26	44	17	31	46	2	17	5	34	25	38	32	18	10
ENSMUSG00000017310	0	0	0	0	0	0	0	0	0	0	0	0	0	0	3	1	2	2	3	0	2	0
ENSMUSG00000017311	0	0	0	0	0	0	0	0	0	0	0	0	0	0	2	0	0	0	0	0	0	0
ENSMUSG00000017314	572	345	410	653	306	241	335	319	935	781	572	683	641	59	242	274	717	484	558	681	639	533
ENSMUSG00000017316	0	0	0	0	0	0	0	0	0	0	0	0	0	0	0	0	0	0	0	0	0	0
ENSMUSG00000017344	18	5	90	46	20	21	6	5	3	7	665	7	23	7	34	20	78	63	58	25	14	27
ENSMUSG00000017376	1019	1903	1421	2982	1401	821	1017	1497	3032	2947	2247	2654	2228	551	1106	1015	2053	1928	1607	1433	2282	1558
ENSMUSG00000017386	1794	2185	1949	2202	1324	1593	1178	1297	3126	3811	2287	2663	3414	322	1051	1184	4152	3798	3202	3769	4853	3461
ENSMUSG00000017390	223	322	402	402	143	151	119	162	838	576	619	757	425	37	170	58	403	511	598	247	205	192
ENSMUSG00000017400	201	300	325	463	188	92	151	174	523	474	274	464	471	45	99	83	309	250	254	331	370	238
ENSMUSG00000017404	8701	16883	16362	13677	6290	8867	5398	7712	16332	16241	19865	11487	13810	4043	8978	6062	10208	10978	11892	7630	16366	11759
ENSMUSG00000017405	436	702	547	512	283	427	198	343	922	941	698	775	685	53	320	219	838	868	883	903	933	775
ENSMUSG00000017412	25	103	64	67	51	55	33	46	107	68	70	93	100	38	88	41	117	124	109	98	81	71
ENSMUSG00000017417	889	1488	1123	1598	901	889	756	988	2463	3097	1456	2213	2326	212	810	620	2844	2457	2602	2765	3550	2161
ENSMUSG00000017418	1587	1859	1332	2341	1667	1346	1686	1473	2395	2814	1319	2312	2136	926	1754	2060	3336	3044	2708	2595	3275	2361
ENSMUSG00000017421	5402	8708	6454	9133	5053	5324	3977	5358	9429	11126	6601	8580	9374	4009	5906	5387	10424	10602	9279	7167	10929	9489
ENSMUSG00000017428	2555	3710	3026	4894	2919	2520	2315	2753	5806	6053	4356	4449	5422	1201	2572	2749	5749	5547	4793	3784	6760	5231
ENSMUSG00000017446	366	472	478	609	409	305	375	312	1117	1126	676	1016	789	101	276	340	1047	703	787	978	1190	816
ENSMUSG00000017453	80	243	95	132	70	114	64	111	128	238	88	98	259	22	50	76	178	198	161	90	194	185
ENSMUSG00000017466	3279	2718	3220	3942	2703	2876	2966	1732	6606	5130	5246	6430	4026	1455	2866	2988	9465	7145	7014	7896	7964	6216
ENSMUSG00000017478	2853	4026	3243	4446	2652	2247	1925	2537	5690	5879	3623	4447	5229	1751	2485	2341	5669	5123	4630	5482	9667	6804
ENSMUSG00000017485	5793	6961	5896	8463	5988	4174	5009	4731	13046	12108	10064	10973	9388	3999	4569	6491	10681	8895	8847	9510	12556	8570
ENSMUSG00000017491	116	63	118	80	38	9	42	40	117	71	60	96	68	0	20	47	52	30	60	171	42	35
ENSMUSG00000017493	13539	16339	16429	13527	9241	10185	8474	8048	29411	31054	28406	27272	21442	2052	6792	8679	27481	22255	21967	29658	30684	23125
ENSMUSG00000017499	1144	1113	805	1094	700	737	673	808	1413	1590	1020	1154	1308	243	658	743	1670	1477	1302	1326	2419	1705
ENSMUSG00000017548	3172	4854	3479	5917	3089	2957	2201	3503	6991	7825	4197	5425	6505	2148	2726	3406	6294	6054	5256	3394	6534	5330
ENSMUSG00000017550	1092	1312	989	1559	1123	739	924	1016	1915	1832	1143	1483	1581	757	1087	1275	1966	1724	1574	1592	2541	1655
ENSMUSG00000017561	999	1288	1070	1476	763	873	515	909	1798	1894	1418	1386	1620	308	1091	803	1639	1721	1860	1179	2041	1585
ENSMUSG00000017588	3	8	7	1	4	1	1	1	5	12	1	0	7	0	3	0	3	3	7	1	12	3
ENSMUSG00000017607	83	152	215	416	114	14	31	108	409	286	143	285	144	6	9	8	35	20	21	15	18	14
ENSMUSG00000017615	2166	2697	2274	3388	1909	1901	1840	1842	4210	4478	3185	3922	3517	568	1980	2144	4719	4125	4097	4266	5747	3884
ENSMUSG00000017631	2330	3277	2596	3887	2432	1541	2171	2100	5125	5256	3069	4456	4104	799	1783	1988	4887	3940	3567	4509	5042	3325
ENSMUSG00000017639	833	1538	1270	2981	967	572	484	1232	3001	2914	1315	2207	2200	165	922	601	1274	1308	1368	670	1373	1060
ENSMUSG00000017652	71	66	108	43	50	120	69	29	68	80	95	71	93	16	60	80	196	178	149	240	275	215
ENSMUSG00000017664	597	800	747	814	472	642	333	447	1768	1472	2360	1368	1205	80	461	374	1557	1458	1395	1105	1651	1152
ENSMUSG00000017667	1232	1578	1309	1973	1273	890	1165	1131	2296	2600	1413	2275	1996	478	1171	1315	2645	2089	2096	2515	2976	1901
ENSMUSG00000017670	1606	2245	1798	2255	1345	1205	1063	1321	3443	3606	2376	2936	2757	319	1244	1324	3331	3324	2732	3413	4312	3000
ENSMUSG00000017677	3520	5195	3964	3620	2384	3252	2059	2482	4530	4198	3686	5134	3610	1356	2943	3385	5014	5234	5226	6515	5213	3499
ENSMUSG00000017679	907	1139	960	1407	928	743	868	766	1879	2034	1248	2088	1457	249	887	972	1907	1773	1815	1758	2212	1402
ENSMUSG00000017686	1496	2391	1836	2951	1518	1333	1187	1663	3794	3594	2497	2959	2961	736	1335	1617	3073	2980	2607	2264	3266	2669
ENSMUSG00000017688	0	0	0	0	0	0	0	0	1	1	2	0	0	0	0	7	0	0	1	0	0	3
ENSMUSG00000017692	337	831	854	1023	414	379	270	400	1867	1341	1166	1205	919	71	387	226	1096	1011	1060	877	845	568
ENSMUSG00000017697	230	316	223	196	182	156	158	159	297	465	205	260	305	71	165	103	384	376	375	389	544	358
ENSMUSG00000017707	9241	12220	11736	17115	9723	11622	10537	9038	29636	25135	28134	26947	20455	7106	11792	10868	31738	26857	24827	21801	29689	22022
ENSMUSG00000017713	67	102	84	66	35	32	34	33	155	123	153	146	93	2	42	25	112	96	112	108	91	66
ENSMUSG00000017715	708	997	782	838	457	563	372	461	1423	1480	1367	1171	1230	81	469	385	1343	1382	1162	1153	1691	1200
ENSMUSG00000017716	1612	2316	1757	1833	1303	1766	1077	1256	2286	2749	2416	1661	2350	852	1243	1349	2726	2712	2650	2222	3828	2647
ENSMUSG00000017718	60	89	93	79	37	35	22	34	143	111	135	147	99	2	13	23	62	56	57	97	66	42
ENSMUSG00000017720	0	5	7	5	1	2	2	5	5	2	4	9	6	0	4	2	1	5	7	5	2	2
ENSMUSG00000017721	2233	2791	3041	3611	2086	2193	1537	1643	6011	5793	5489	4796	4911	599	2132	1571	6454	6068	5504	5570	6560	5589
ENSMUSG00000017723	55	82	162	122	33	25	8	55	131	107	482	63	91	2	10	59	43	31	22	140	47	57
ENSMUSG00000017724	343	682	452	562	293	390	125	426	565	1135	236	313	908	62	171	400	956	1032	726	500	1831	1475
ENSMUSG00000017733	7	8	11	14	7	11	15	11	23	14	16	21	17	4	7	11	24	12	19	24	16	31
ENSMUSG00000017734	24	41	37	17	12	20	6	14	45	43	61	38	37	11	24	14	39	38	72	32	56	19
ENSMUSG00000017737	37	16	42	14	32	39	37	22	32	60	17	38	60	0	26	59	65	71	64	140	126	81
ENSMUSG00000017740	145	217	168	119	80	136	82	101	216	207	162	269	176	25	152	111	319	316	294	502	330	208
ENSMUSG00000017747	261	337	333	402	189	221	172	186	769	623	562	666	489	80	194	131	543	537	519	681	562	428
ENSMUSG00000017754	605	705	366	184	520	1206	928	315	380	1651	337	294	1493	183	774	763	3740	3068	2731	3374	3900	2469
ENSMUSG00000017756	1635	2679	2627	4185	2098	2006	2139	1988	5902	4919	3172	5188	4082	734	2168	1874	6230	5855	5135	6558	7478	4596
ENSMUSG00000017760	1635	1872	2051	2114	1314	1683	1468	1302	3471	3526	3303	3260	3042	467	1642	1524	4731	4304	3942	4540	4701	3752
ENSMUSG00000017764	219	343	285	562	286	436	177	278	512	636	299	368	599	151	461	314	1033	1146	982	323	1067	1019
ENSMUSG00000017765	976	1062	832	1020	788	854	685	634	1447	1481	953	1237	1327	148	742	673	1971	2169	1871	2564	2788	1818
ENSMUSG00000017767	1	2	0	3	1	0	3	2	1	1	0	0	4	0	0	0	3	4	2	0	2	3
ENSMUSG00000017774	2468	2385	2146	3319	1938	1505	1663	1462	4566	4501	3042	3998	3488	413	1787	1932	4978	3896	3722	4524	5846	4163
ENSMUSG00000017776	4801	6254	5206	5220	3412	3875	3550	3202	7909	8977	5225	7501	7228	1725	3785	3921	9701	8341	7249	7921	10753	7479
ENSMUSG00000017778	3797	9192	7048	5682	2516	5380	2055	3200	9396	9447	11149	6043	8167	1249	4167	1995	5225	5845	5951	3586	7154	5778
ENSMUSG00000017781	2467	3451	3082	3246	1838	2234	1593	1681	5113	5081	4985	4428	4114	1052	1963	1924	4434	4099	3962	4023	5790	4063
ENSMUSG00000017801	412	697	609	647	334	405	322	413	778	833	559	659	609	98	425	334	795	785	763	730	993	616
ENSMUSG00000017802	1762	2197	2102	2348	1367	1711	1286	1303	4186	4070	3084	3492	3294	364	1851	1430	4446	4063	3802	3653	4502	3114
ENSMUSG00000017817	140	124	119	86	66	69	54	39	216	183	154	296	139	10	68	218	265	199	187	274	198	198
ENSMUSG00000017830	26	32	29	8	13	11	24	23	41	26	48	44	30	5	11	18	28	24	39	51	37	26
ENSMUSG00000017831	1617	2400	1897	1962	1258	1698	1124	1306	3132	3306	2829	2974	2883	815	1564	1556	4027	3378	3299	2577	3972	3076
ENSMUSG00000017832	2	8	9	7	2	3	5	2	14	15	10	11	7	0	1	2	11	12	12	9	18	7
ENSMUSG00000017837	933	1089	1141	1178	646	873	712	621	2573	2175	2749	2043	1728	100	634	562	2136	1844	1713	2100	2408	1686
ENSMUSG00000017843	3091	4112	3678	5098	3048	2871	2648	2733	6594	6514	5384	5518	5549	1629	2847	3278	6220	5427	5068	5236	7279	5498
ENSMUSG00000017858	947	1642	1457	1771	1013	929	801	1071	2540	2482	2096	2079	2116	668	1053	991	2205	2026	1830	1533	2162	1801
ENSMUSG00000017861	1690	2960	2237	3181	1500	2212	760	1873	3882	4697	1766	2127	4425	652	1516	1569	4666	5054	4306	1528	6243	5465
ENSMUSG00000017868	1	7	1	7	5	14	5	0	5	6	20	6	4	9	7	1	30	26	20	9	19	2
ENSMUSG00000017897	28	30	18	9	26	60	12	23	33	41	20	27	50	13	30	28	69	102	111	17	57	140
ENSMUSG00000017922	0	0	0	0	0	0	0	0	0	0	0	0	0	0	0	0	0	0	0	0	0	0
ENSMUSG00000017929	2095	3164	3152	5657	2165	1066	1006	2931	6815	7646	4650	5593	4919	365	1238	1179	2723	2462	2436	1800	2887	2184
ENSMUSG00000017943	21	9	26	16	12	3	3	7	16	16	7	9	17	4	6	9	15	18	24	30	10	17
ENSMUSG00000017950	16	0	44	10	2	0	2	3	1	1	204	2	1	0	5	195	4	3	3	12	4	61
ENSMUSG00000017969	363	453	377	360	335	485	337	188	738	793	914	596	627	52	483	358	1468	1347	1447	1062	915	822
ENSMUSG00000017978	117	101	88	95	63	55	50	47	299	172	331	266	131	29	75	128	124	103	121	303	195	143
ENSMUSG00000017999	1819	2857	2203	2574	1404	1898	889	1468	4229	4098	3266	2958	3655	1077	1613	1458	3781	3937	3819	2620	6040	4538
ENSMUSG00000018001	1997	2392	2245	2956	1633	1465	1656	1590	4855	4317	3492	4318	3521	852	1651	1662	4516	3682	3566	4104	4331	3500
ENSMUSG00000018008	111	90	142	105	50	64	48	59	157	159	193	163	99	8	58	63	160	136	144	258	175	128
ENSMUSG00000018012	300	301	287	180	137	197	107	85	510	385	597	415	319	13	131	119	426	436	437	447	359	278
ENSMUSG00000018040	1024	1472	1321	1266	764	867	566	737	2348	2499	1824	1951	2068	223	727	645	1925	1943	1769	1576	2897	2146
ENSMUSG00000018042	3844	4786	4958	5252	2670	3631	2852	2665	9225	8360	8954	7921	6381	1218	3315	2558	9078	7620	7373	8753	11363	8497
ENSMUSG00000018068	1314	2138	1554	2594	1687	1171	1208	1607	2978	3103	1596	2288	2733	697	1333	1649	2718	2641	2374	2006	3328	2196
ENSMUSG00000018076	1947	1927	1842	3688	1816	911	1680	1650	3797	3202	1816	3361	2394	668	1734	1611	3375	2731	2605	3653	3622	2187
ENSMUSG00000018102	317	450	326	297	238	474	314	230	249	506	328	223	458	206	346	230	730	655	616	632	1075	671
ENSMUSG00000018126	31	24	30	15	17	3	12	5	42	24	71	41	29	1	2	21	26	17	26	61	22	18
ENSMUSG00000018143	366	458	308	359	289	668	385	269	614	575	563	415	661	142	542	365	1475	1378	1220	1446	1957	1365
ENSMUSG00000018160	1649	2526	1982	3865	2353	1686	1895	2244	3725	3406	2264	3207	3206	1225	2730	2309	3867	3676	3519	3197	4639	3227
ENSMUSG00000018166	532	915	237	446	624	797	687	558	329	1044	192	293	1589	325	896	1543	2145	1936	1341	1279	2440	2214
ENSMUSG00000018167	657	1126	870	897	444	630	377	478	1668	1656	1477	1393	1382	70	431	412	1541	1544	1204	1524	1889	1270
ENSMUSG00000018168	3	5	1	7	3	1	2	2	2	1	2	2	5	0	1	2	3	0	1	4	1	2
ENSMUSG00000018169	217	245	224	149	106	207	127	98	346	413	359	351	281	33	112	145	503	485	408	597	632	420
ENSMUSG00000018171	1637	2465	2472	2586	1172	1433	1024	1231	3873	3402	3313	3051	2767	639	1626	1165	2704	2630	2539	1871	2765	2319
ENSMUSG00000018189	837	1334	1032	1207	748	862	462	766	1696	1850	1374	1252	1514	759	635	747	1317	1331	1183	938	1943	1448
ENSMUSG00000018196	725	1561	895	1134	562	1114	433	730	1267	1378	941	1259	1333	509	907	586	1419	1704	1666	920	1761	1354
ENSMUSG00000018199	1468	1845	1499	2349	1464	1106	1391	1365	3163	3290	1944	3027	2376	864	1409	1690	2981	2403	2406	1989	2686	1706
ENSMUSG00000018209	1629	2406	1928	3270	1718	1525	1364	1807	4347	3773	2922	3175	3495	1066	1949	1778	3778	3546	3298	2420	4408	3344
ENSMUSG00000018211	6	0	9	0	0	1	1	0	0	0	9	0	0	0	0	4	2	0	0	10	0	0
ENSMUSG00000018217	1423	1431	1263	1555	1437	1464	1527	900	2292	2242	2407	2276	1854	1094	1996	1660	4646	3654	3633	2827	2863	2569
ENSMUSG00000018238	13	22	30	23	17	12	12	16	72	43	67	47	31	4	25	15	63	36	27	52	44	49
ENSMUSG00000018239	312	646	543	509	272	419	210	362	750	753	548	565	671	290	458	311	632	706	778	338	840	745
ENSMUSG00000018259	0	0	0	7	0	0	0	0	0	0	1	0	0	0	0	0	0	0	1	0	0	0
ENSMUSG00000018263	16	20	7	2	49	6	1	7	3	3	7	10	2	3	5	24	4	0	3	15	10	5
ENSMUSG00000018286	3532	6694	5974	4809	2435	4056	1889	2688	7981	9011	8139	5936	7036	856	3576	2072	6859	7086	7056	4522	8418	5993
ENSMUSG00000018287	1362	2215	1850	1752	1034	1636	940	1032	2717	2932	2267	2338	2436	541	1177	965	2853	2691	2822	2412	3670	2914
ENSMUSG00000018293	8217	11314	9344	11697	6977	8997	5928	7093	15492	18511	13344	12925	15487	4535	6607	7195	16992	16375	15474	14375	25597	17709
ENSMUSG00000018322	964	1704	1288	1838	919	1145	617	1124	2551	2387	1765	1905	2427	440	1144	896	2341	2457	2239	1545	2926	2394
ENSMUSG00000018326	7344	9231	7678	10113	6612	6414	6023	5995	13346	15279	9267	12551	12606	3296	7206	7636	16298	13523	12988	12792	18815	13350
ENSMUSG00000018334	560	757	727	1121	556	463	455	573	1497	1407	873	1306	992	198	521	586	1532	1172	1195	1420	1815	1161
ENSMUSG00000018339	634	696	666	652	630	1327	854	454	1033	1223	1910	777	1154	703	1220	898	3069	2792	2731	2479	3622	2798
ENSMUSG00000018340	5157	5586	6288	7069	4455	4864	4154	3277	12808	11609	9818	12445	9362	1161	4449	5101	14633	11775	12017	14298	16533	11685
ENSMUSG00000018341	2	4	6	10	5	3	0	4	3	0	5	1	2	0	3	4	2	5	4	4	10	3
ENSMUSG00000018347	326	433	393	425	215	265	173	223	767	643	692	582	500	62	313	259	551	519	569	485	617	518
ENSMUSG00000018362	6154	10571	8403	11120	6590	8011	3925	6751	12418	15479	8233	7936	15820	3916	6439	6135	15867	17060	14961	7517	19365	16361
ENSMUSG00000018363	2039	2651	2346	3596	2253	1631	1603	2046	5269	4492	3620	4165	3851	1088	1922	1982	4681	4264	3536	3485	4702	3384
ENSMUSG00000018372	524	790	586	865	473	534	337	589	1049	970	803	821	845	461	703	549	884	922	929	835	1129	839
ENSMUSG00000018377	1776	2065	1741	2965	1937	1520	1846	1555	3454	3325	2339	3056	2644	1569	1990	2086	4203	3396	3160	3398	4145	3064
ENSMUSG00000018378	702	724	701	642	390	523	371	333	1086	996	1017	1101	749	73	421	452	1133	1000	1042	1494	1274	1031
ENSMUSG00000018379	9480	14420	9987	13755	9357	9740	7082	8853	16997	20184	11976	14680	17534	5391	8741	9889	18402	17751	16625	11754	20995	16203
ENSMUSG00000018381	10	7	13	9	11	10	12	12	12	18	7	6	13	1	7	5	17	17	30	17	22	27
ENSMUSG00000018387	72	102	125	171	80	77	89	73	251	216	223	257	185	11	41	52	150	120	165	178	200	140
ENSMUSG00000018395	1266	2040	1629	2324	1183	1068	989	1394	3051	2712	2559	2644	2413	958	1221	1276	2384	2154	2176	2147	2900	2312
ENSMUSG00000018398	2528	2467	2335	3294	2119	1908	2003	1714	4525	4438	3273	3845	3580	938	2370	2454	5736	4668	4359	5110	6455	4708
ENSMUSG00000018401	2410	2934	2244	3672	2293	1794	1879	2056	4648	4406	2299	3929	3545	554	1828	2121	4713	4378	3407	4198	6160	4053
ENSMUSG00000018405	259	501	407	364	179	260	144	233	874	728	837	800	511	29	134	124	447	450	427	467	558	434
ENSMUSG00000018411	137	114	145	167	93	258	166	83	170	199	87	158	201	82	407	102	741	622	711	489	420	372
ENSMUSG00000018412	2535	3796	3355	5262	2888	2366	2302	2831	6810	6312	4208	5521	5392	1552	3566	2479	6457	6003	5893	4851	6467	4742
ENSMUSG00000018415	1646	2514	2057	3371	1659	1688	1133	1774	5072	4445	3983	3567	4211	930	1759	1448	3969	3770	3408	2303	4135	3201
ENSMUSG00000018417	2399	3954	3327	4802	2449	2080	1897	2468	6367	5814	3684	5498	5039	1428	2251	2789	5232	4857	4439	4264	6177	4638
ENSMUSG00000018425	1370	2085	2045	3057	1789	1544	1156	1725	4848	3898	4499	3474	3416	1402	3187	1471	3746	3256	4265	2061	3313	2891
ENSMUSG00000018427	470	955	849	1860	825	569	713	858	1941	1591	1333	1918	1434	411	730	529	1411	1181	1143	922	1166	874
ENSMUSG00000018428	1357	2637	2099	3221	1482	1558	820	1680	3722	3969	1978	2539	3652	481	1192	793	3291	3187	2171	2141	4161	3427
ENSMUSG00000018433	1165	1639	1331	2304	1324	1000	935	1297	2429	2868	1548	2110	2251	623	1136	1169	2187	2144	1991	1703	2762	2097
ENSMUSG00000018442	825	1376	978	1262	776	893	682	734	1669	1670	1287	1471	1411	368	829	851	1861	1794	1479	1352	2011	1270
ENSMUSG00000018446	2701	4329	3441	4251	2369	2708	1487	2648	4941	6725	3526	3915	5632	1170	2376	2375	5382	5359	4942	3135	7560	6082
ENSMUSG00000018449	389	755	651	541	261	330	212	320	929	658	1104	725	616	101	370	243	555	644	608	510	648	539
ENSMUSG00000018451	1058	736	904	520	594	1039	690	289	1298	909	1618	1218	785	219	739	684	2248	2203	1937	2126	1640	1433
ENSMUSG00000018459	6	1	3	5	0	2	2	2	6	7	61	3	9	0	1	1	9	4	5	3	4	4
ENSMUSG00000018470	57	126	90	128	53	52	40	53	170	159	129	180	106	22	56	50	86	83	85	123	138	93
ENSMUSG00000018474	8233	8705	8247	11280	7571	6091	7112	5658	16021	13909	10518	14872	10607	2816	6965	7607	17436	14723	14963	22898	24669	15695
ENSMUSG00000018476	1709	1903	1919	3685	2134	1610	2511	1745	4209	3836	2272	3885	3142	1215	2185	2041	5087	4221	4011	5384	5392	3600
ENSMUSG00000018479	2	6	5	3	0	5	1	2	12	7	66	5	8	2	9	6	6	7	1	12	11	10
ENSMUSG00000018481	3176	4502	3363	5919	3745	3242	3551	3595	6247	6998	4117	5489	6280	2208	4635	4378	8281	7291	6980	5654	8467	5728
ENSMUSG00000018486	103	10	78	6	13	8	0	2	6	7	7	2	5	0	0	48	12	22	26	290	13	35
ENSMUSG00000018500	22	21	21	29	13	50	13	5	44	22	40	20	43	15	64	21	106	87	107	100	78	68
ENSMUSG00000018501	5316	7183	5929	11398	6468	3503	5480	5982	11172	10723	5235	9569	9146	4619	5731	6564	11116	9759	8204	10001	13717	9012
ENSMUSG00000018507	17	13	33	24	15	13	18	11	22	32	43	33	15	5	29	20	49	35	47	47	49	43
ENSMUSG00000018509	432	978	610	677	358	565	218	445	1114	1312	1299	822	1170	250	406	202	978	1113	969	702	1199	881
ENSMUSG00000018537	1176	1832	1413	2409	1075	1052	819	1218	2616	2683	1982	2461	2083	460	949	986	2258	2070	2076	2479	2757	2212
ENSMUSG00000018541	779	969	959	1227	704	764	630	689	1854	1702	1347	1499	1410	422	845	696	1629	1527	1609	1331	1999	1603
ENSMUSG00000018543	1	2	6	1	2	3	0	2	0	2	1	1	2	0	1	2	6	4	5	4	2	2
ENSMUSG00000018547	2098	2754	2512	3991	2258	1650	1938	2025	4608	4772	2206	3790	4148	618	2034	2297	5035	4464	3976	4040	5740	4287
ENSMUSG00000018548	2468	4441	3557	5881	2899	2395	1333	3481	9049	7599	5859	5485	7234	1683	2893	2383	5917	5621	5560	2014	6226	5375
ENSMUSG00000018554	328	945	780	906	391	308	112	562	2127	1113	2263	1527	1205	113	178	138	454	573	563	364	744	629
ENSMUSG00000018559	1338	1632	1524	2013	1173	1257	1007	1119	3031	2987	2903	2606	2437	348	1164	1161	2862	2730	2541	2459	3251	2419
ENSMUSG00000018565	1035	1504	1348	1412	793	945	735	861	2245	2187	2343	1758	1844	177	900	791	2247	2199	2111	1657	2377	1845
ENSMUSG00000018566	326	265	306	291	221	263	233	199	535	470	351	450	359	20	216	202	595	642	549	719	720	531
ENSMUSG00000018567	3417	4433	4412	5043	2778	3343	2914	2775	7249	7361	7693	6484	5527	644	3332	2612	7231	6589	6937	6452	8059	6557
ENSMUSG00000018569	61	50	68	54	22	25	8	32	105	78	184	48	73	8	24	124	64	67	53	144	49	99
ENSMUSG00000018570	208	298	304	195	141	194	133	138	431	402	392	411	332	35	116	127	276	288	302	383	409	237
ENSMUSG00000018572	2108	3312	2765	3184	1686	2232	1382	1951	5054	5033	3928	3726	4501	606	2319	1579	4515	4563	4841	3203	5844	4652
ENSMUSG00000018574	719	879	861	1130	621	544	417	519	2335	1994	1800	1681	1474	67	468	417	1308	1219	1202	1126	1473	1166
ENSMUSG00000018581	14	21	23	40	11	6	8	19	39	21	22	40	23	10	39	10	29	23	49	11	28	14
ENSMUSG00000018583	8767	12429	9046	12427	7851	8578	6194	7615	14155	18387	9355	12091	15972	3367	8347	8341	18575	17721	16910	12786	25746	18511
ENSMUSG00000018585	783	1280	1328	1008	408	615	364	518	1757	1593	1876	1263	1269	64	460	269	1156	1037	939	997	1381	966
ENSMUSG00000018589	3	0	1	0	0	0	0	0	0	0	0	0	0	0	0	0	0	0	0	2	0	0
ENSMUSG00000018593	25841	25773	21136	21654	21170	31431	27991	14759	39892	47342	33165	36921	44891	12619	31024	31235	92538	77439	72872	87941	114173	80943
ENSMUSG00000018595	4	20	7	19	8	0	2	13	10	13	5	7	2	9	7	3	1	4	11	3	9	9
ENSMUSG00000018599	438	767	598	612	314	447	233	349	1110	1138	711	901	950	33	397	241	1032	1010	1045	807	1089	714
ENSMUSG00000018604	502	376	671	310	264	172	246	242	517	523	651	448	427	80	266	581	496	368	422	1757	488	451
ENSMUSG00000018620	0	0	1	0	0	0	0	3	0	0	0	0	0	0	0	0	0	0	1	1	0	0
ENSMUSG00000018623	0	0	0	0	0	0	0	0	0	0	14	0	0	0	0	0	0	0	0	0	0	0
ENSMUSG00000018634	17	31	0	3	127	392	323	17	17	39	0	9	155	60	383	131	1402	1382	1264	1031	823	672
ENSMUSG00000018648	63	111	97	187	79	105	30	73	183	176	117	128	175	38	78	67	217	253	213	95	229	204
ENSMUSG00000018651	764	1379	953	1173	667	819	537	796	1469	1613	941	1153	1505	451	666	668	1472	1552	1351	1108	1914	1457
ENSMUSG00000018654	531	152	263	273	153	46	72	230	729	271	664	536	276	29	95	85	140	80	79	173	101	87
ENSMUSG00000018656	0	5	0	1	0	0	0	0	0	0	0	0	0	1	0	0	0	2	0	0	0	0
ENSMUSG00000018659	1687	555	888	1357	454	593	395	981	2004	1032	2649	1169	907	77	675	469	800	918	897	793	1084	867
ENSMUSG00000018661	660	684	632	789	475	497	462	512	1138	1109	689	1128	965	132	539	570	1527	1472	1196	1378	1966	1453
ENSMUSG00000018666	4449	7083	5068	5503	3466	4879	2976	3422	7138	7836	6578	6203	6994	1733	3162	3665	7594	7222	6506	7042	11271	8235
ENSMUSG00000018669	980	1701	1179	1202	677	1129	490	679	2439	2347	2513	1938	2073	214	731	585	2157	2128	2249	1698	2670	2008
ENSMUSG00000018672	549	529	526	390	404	842	555	275	817	761	748	726	665	263	862	477	1754	1578	1592	1371	1466	1273
ENSMUSG00000018677	3097	4491	4363	5722	2339	3115	1835	3213	7968	8383	6710	5522	7032	314	2258	1746	6905	6898	6163	4147	7349	6095
ENSMUSG00000018678	450	506	488	856	433	318	352	496	1054	964	671	741	902	250	532	437	1032	932	857	889	1293	981
ENSMUSG00000018697	745	1599	1128	1532	775	1159	515	903	2303	2248	1956	1676	2161	590	901	858	2227	2110	2192	1228	2962	2515
ENSMUSG00000018698	173	349	218	328	293	518	134	333	277	508	187	145	748	299	279	387	1124	1099	865	190	1241	1106
ENSMUSG00000018707	10776	13756	12775	27003	13623	7320	11862	12564	31275	24279	12312	22539	23946	4492	16694	12560	25700	21971	23241	24757	33258	15694
ENSMUSG00000018727	110	259	140	242	115	189	57	161	211	297	72	158	390	23	99	130	377	371	363	147	444	478
ENSMUSG00000018733	262	483	389	581	284	276	207	301	812	688	742	617	618	144	264	242	595	605	586	416	634	528
ENSMUSG00000018736	1020	1539	1251	1707	938	1147	683	953	2368	2361	1804	1798	2079	567	1289	984	2859	2649	2586	2009	2795	2365
ENSMUSG00000018740	36	33	35	59	43	59	47	24	90	61	46	77	58	80	137	46	229	241	231	102	111	120
ENSMUSG00000018750	417	530	601	768	379	328	362	349	1211	879	1055	1250	795	140	437	389	1009	791	807	1009	908	595
ENSMUSG00000018752	3	9	9	8	2	1	4	2	6	5	19	12	0	0	3	4	5	3	5	6	10	6
ENSMUSG00000018761	1086	1747	1641	1172	654	1067	573	619	2335	2487	2113	2128	1895	191	765	594	2309	2424	2148	2000	2499	1746
ENSMUSG00000018765	2753	4532	3541	3669	2272	3206	1908	2392	7695	7131	8297	5624	6252	575	2776	2253	7406	7142	7034	6414	10297	7092
ENSMUSG00000018770	5337	9624	8016	7163	3864	6558	3386	4171	12855	14093	11190	9761	10927	1481	4283	3384	10624	9872	10080	7578	12434	8404
ENSMUSG00000018774	73	87	89	105	41	53	54	64	114	101	132	121	63	24	50	64	124	90	119	132	123	95
ENSMUSG00000018776	4	7	6	2	4	5	7	2	13	5	30	7	3	0	1	2	5	2	6	12	7	7
ENSMUSG00000018796	571	548	1032	1782	696	366	289	941	2275	1788	1480	1334	1756	226	546	640	963	921	847	461	1171	981
ENSMUSG00000018800	360	518	448	948	516	258	413	500	1301	928	817	995	775	243	494	506	912	721	775	719	703	498
ENSMUSG00000018809	404	777	554	692	362	431	238	395	1168	1092	911	802	974	95	609	296	925	876	1034	561	998	765
ENSMUSG00000018819	2402	2230	1886	1296	1792	3111	2508	966	2762	3205	3918	2867	3106	1042	3245	1912	7401	6022	7286	5868	7041	5717
ENSMUSG00000018820	651	1208	1030	943	508	649	406	636	1941	1592	1636	1670	1429	114	510	444	1412	1305	1409	1497	1648	1039
[truncated: 55,187 more rows]

## Sheet: ED_Fig6b
GENEID	SYMBOL	baseMean	log2FoldChange	lfcSE	stat	pvalue	padj	contrast
ENSMUSG00000000001	Gnai3	7489.75	-0.141542	0.10006	-1.41457	0.157193	0.373947	WT/d306
ENSMUSG00000000003	Pbsn	0						WT/d306
ENSMUSG00000000028	Cdc45	1211.78	0.31785	0.232218	1.36876	0.171075	0.393218	WT/d306
ENSMUSG00000000031	H19	6761.85	5.41928	1.28824	4.20673	2.59095e-05	0.000859219	WT/d306
ENSMUSG00000000037	Scml2	1859.36	-0.929397	0.434538	-2.13882	0.0324504	0.137347	WT/d306
ENSMUSG00000000049	Apoh	29.1598	-5.95489	2.53737	-2.34688			WT/d306
ENSMUSG00000000056	Narf	2299.94	0.25505	0.235725	1.08198	0.279261	0.521502	WT/d306
ENSMUSG00000000058	Cav2	155.498	-0.311547	0.285558	-1.09101	0.275267	0.517029	WT/d306
ENSMUSG00000000078	Klf6	1325.96	0.374239	0.233238	1.60453	0.108597	0.299823	WT/d306
ENSMUSG00000000085	Scmh1	2117.16	-0.358826	0.264502	-1.35661	0.174905	0.398243	WT/d306
ENSMUSG00000000088	Cox5a	1261.59	-0.626718	0.31354	-1.99885	0.0456247	0.171957	WT/d306
ENSMUSG00000000093	Tbx2	5981.76	1.48416	0.353355	4.20021	2.66664e-05	0.000881788	WT/d306
ENSMUSG00000000094	Tbx4	309.204	-0.801812	0.910596	-0.880535	0.378569	0.617181	WT/d306
ENSMUSG00000000103	Zfy2	2.24266	-1.34998	1.73344	-0.778786	0.436106		WT/d306
ENSMUSG00000000120	Ngfr	3734.36	1.83863	0.309492	5.94078	2.83668e-09	8.38565e-07	WT/d306
ENSMUSG00000000125	Wnt3	152.489	1.26691	1.07813	1.1751	0.239955	0.478224	WT/d306
ENSMUSG00000000126	Wnt9a	553.483	-2.31454	0.54357	-4.25803	2.06232e-05	0.000727028	WT/d306
ENSMUSG00000000127	Fer	1028.09	0.00226396	0.190907	0.011859	0.990538	0.996018	WT/d306
ENSMUSG00000000131	Xpo6	4937.97	0.171616	0.157283	1.09113	0.275217	0.516975	WT/d306
ENSMUSG00000000134	Tfe3	1606.86	0.324914	0.109194	2.97556	0.00292457	0.0259145	WT/d306
ENSMUSG00000000142	Axin2	2356.45	-1.01861	0.360897	-2.82244	0.00476596	0.0367959	WT/d306
ENSMUSG00000000148	Brat1	922.659	0.568109	0.185524	3.06218	0.0021973	0.0211424	WT/d306
ENSMUSG00000000149	Gna12	4355.31	0.805596	0.20592	3.91219	9.14636e-05	0.00217667	WT/d306
ENSMUSG00000000154	Slc22a18	84.2768	-3.45675	0.771335	-4.48151	7.41162e-06	0.000342043	WT/d306
ENSMUSG00000000157	Itgb2l	1.06926	1.33023	3.90375	0.340758	0.733286		WT/d306
ENSMUSG00000000159	Igsf5	2.20361	1.08174	1.93776	0.558242	0.576679		WT/d306
ENSMUSG00000000167	Pih1d2	62.6844	-0.668452	0.419749	-1.5925	0.111272	0.304842	WT/d306
ENSMUSG00000000168	Dlat	2542.12	0.20103	0.1761	1.14156	0.253635	0.493681	WT/d306
ENSMUSG00000000171	Sdhd	3004.5	-0.434123	0.153425	-2.82955	0.00466133	0.0362505	WT/d306
ENSMUSG00000000182	Fgf23	0.140034	-1.5688	4.99742	-0.313922	0.75358		WT/d306
ENSMUSG00000000183	Fgf6	3.15522	-0.279654	2.09944	-0.133204	0.894032	0.953526	WT/d306
ENSMUSG00000000184	Ccnd2	9114.33	-0.0567687	0.273371	-0.207662	0.835493	0.925409	WT/d306
ENSMUSG00000000194	Gpr107	2323.31	0.409264	0.119813	3.41587	0.000635785	0.00881832	WT/d306
ENSMUSG00000000197	Nalcn	37.7749	-2.00311	0.690396	-2.90139	0.00371508	0.0307742	WT/d306
ENSMUSG00000000202	Btbd17	24.3672	-0.46401	0.413978	-1.12086	0.262349	0.502879	WT/d306
ENSMUSG00000000204	Slfn4	2.98669	-3.39055	1.68182	-2.01599	0.0438007	0.167137	WT/d306
ENSMUSG00000000214	Th	12.1035	0.186047	1.11992	0.166124	0.868059	0.941837	WT/d306
ENSMUSG00000000215	Ins2	4.41167	0.579898	0.932662	0.621767	0.534095	0.738539	WT/d306
ENSMUSG00000000216	Scnn1g	3.44436	0.305971	4.72763	0.0647196	0.948397	0.977151	WT/d306
ENSMUSG00000000223	Drp2	1268.98	-1.87264	0.430583	-4.34909	1.36704e-05	0.000543102	WT/d306
ENSMUSG00000000244	Tspan32	247.849	0.138269	0.381481	0.362453	0.717014	0.861349	WT/d306
ENSMUSG00000000247	Lhx2	123.491	-2.36866	0.634199	-3.73489	0.000187798	0.00366487	WT/d306
ENSMUSG00000000248	Clec2g	1.00263	-3.57187	2.28066	-1.56615	0.117312		WT/d306
ENSMUSG00000000253	Gmpr	1359.53	0.844162	0.351516	2.40149	0.0163284	0.0857523	WT/d306
ENSMUSG00000000263	Glra1	7.00373	-0.501401	1.36978	-0.366044	0.714332	0.85975	WT/d306
ENSMUSG00000000266	Mid2	402.116	-0.333464	0.270437	-1.23305	0.217555	0.4521	WT/d306
ENSMUSG00000000275	Trim25	2789.63	0.255525	0.167434	1.52612	0.12698	0.330006	WT/d306
ENSMUSG00000000276	Dgke	576.911	-0.396327	0.156594	-2.53092	0.0113764	0.0669378	WT/d306
ENSMUSG00000000278	Scpep1	1971.56	0.470709	0.200748	2.34478	0.0190383	0.0949822	WT/d306
ENSMUSG00000000282	Mnt	1401.6	0.473585	0.143716	3.29528	0.000983221	0.011963	WT/d306
ENSMUSG00000000290	Itgb2	30.3591	-0.363674	0.67817	-0.536258	0.59178	0.780977	WT/d306
ENSMUSG00000000295	Hddc2	692.462	-0.502414	0.20615	-2.43713	0.0148043	0.0804335	WT/d306
ENSMUSG00000000296	Tpd52l1	850.852	0.648019	0.413879	1.56572	0.117414	0.31485	WT/d306
ENSMUSG00000000301	Pemt	132.132	-0.430546	0.380983	-1.13009	0.258437	0.499253	WT/d306
ENSMUSG00000000303	Cdh1	947.868	0.822701	0.680919	1.20822	0.226962	0.462652	WT/d306
ENSMUSG00000000305	Cdh4	147.966	1.41463	0.342433	4.1311	3.61034e-05	0.00110178	WT/d306
ENSMUSG00000000308	Ckmt1	10.2122	1.28645	1.09619	1.17357	0.240566	0.478903	WT/d306
ENSMUSG00000000317	Bcl6b	350.712	0.5251	0.302963	1.73321	0.0830576	0.252028	WT/d306
ENSMUSG00000000318	Clec10a	6.48073	-0.121989	0.82817	-0.147299	0.882896	0.948179	WT/d306
ENSMUSG00000000320	Alox12	84.8596	1.46489	0.473067	3.09658	0.00195769	0.0196317	WT/d306
ENSMUSG00000000326	Comt	1191.49	-0.516149	0.160639	-3.2131	0.00131313	0.014782	WT/d306
ENSMUSG00000000339	Rtca	1245.44	0.108924	0.156466	0.696149	0.486336	0.702835	WT/d306
ENSMUSG00000000340	Dbt	1121.5	0.187172	0.156551	1.1956	0.231853	0.468464	WT/d306
ENSMUSG00000000346	Dazap2	3620.38	0.0165769	0.248351	0.0667482	0.946782	0.97683	WT/d306
ENSMUSG00000000355	Mcts1	532.058	-0.452081	0.190005	-2.37932	0.0173447	0.0890687	WT/d306
ENSMUSG00000000359	Rem1	166.037	0.853704	0.318473	2.68061	0.00734872	0.0497266	WT/d306
ENSMUSG00000000365	Rnf17	1935.08	-0.879128	0.619267	-1.41963	0.155716	0.371616	WT/d306
ENSMUSG00000000374	Trappc10	1675.7	0.12835	0.101904	1.25952	0.207843	0.440004	WT/d306
ENSMUSG00000000378	Ccm2	1603.04	0.142568	0.197762	0.720906	0.470968	0.689973	WT/d306
ENSMUSG00000000381	Wap	0.305467	-3.03373	4.92913	-0.61547	0.538244		WT/d306
ENSMUSG00000000384	Tbrg4	1906.03	0.20901	0.227278	0.919624	0.357769	0.598721	WT/d306
ENSMUSG00000000385	Tmprss2	20.4943	0.429854	1.13141	0.379929	0.703998	0.854107	WT/d306
ENSMUSG00000000386	Mx1	2.56076	-1.32792	1.37178	-0.968023	0.333033	0.575183	WT/d306
ENSMUSG00000000392	Fap	109.575	-0.89699	0.747222	-1.20043	0.229971	0.46607	WT/d306
ENSMUSG00000000394	Gcg	0.11606	0	4.99742	0	1		WT/d306
ENSMUSG00000000399	Ndufa9	1989.98	-0.210886	0.163739	-1.28794	0.197768	0.427489	WT/d306
ENSMUSG00000000402	Egfl6	885.416	-1.88419	0.576698	-3.26721	0.00108613	0.0128492	WT/d306
ENSMUSG00000000409	Lck	120.886	-0.638743	0.218395	-2.92471	0.00344778	0.0292513	WT/d306
ENSMUSG00000000411	Tssk3	0.716177	-1.56886	2.68324	-0.584687	0.558758		WT/d306
ENSMUSG00000000416	Cttnbp2	508.595	0.211329	0.257584	0.820426	0.411973	0.643423	WT/d306
ENSMUSG00000000420	Galnt1	7557.5	-0.0547667	0.184708	-0.296505	0.766844	0.888562	WT/d306
ENSMUSG00000000435	Myf5	5.34779	0.156897	1.39683	0.112323	0.910567	0.960635	WT/d306
ENSMUSG00000000439	Mkrn2	861.214	0.110351	0.13908	0.793435	0.427525	0.656256	WT/d306
ENSMUSG00000000440	Pparg	48.4001	-1.71853	1.31162	-1.31023	0.190117	0.417835	WT/d306
ENSMUSG00000000441	Raf1	1573.4	0.219637	0.132379	1.65915	0.0970855	0.27926	WT/d306
ENSMUSG00000000486	Septin1	188.099	0.228616	0.203006	1.12615	0.2601	0.500614	WT/d306
ENSMUSG00000000489	Pdgfb	498.888	1.09731	0.336364	3.26227	0.00110525	0.0130378	WT/d306
ENSMUSG00000000530	Acvrl1	754.355	1.56067	0.354392	4.40381	1.06367e-05	0.000450748	WT/d306
ENSMUSG00000000531	Tamalin	691.753	0.827752	0.177462	4.66439	3.09538e-06	0.000177865	WT/d306
ENSMUSG00000000532	Acvr1b	1457.75	0.684861	0.17013	4.02552	5.68507e-05	0.00154302	WT/d306
ENSMUSG00000000538	Tom1l2	1481.52	0.815217	0.194746	4.18605	2.83849e-05	0.000921231	WT/d306
ENSMUSG00000000544	Gpa33	16.5284	1.19729	0.678259	1.76524	0.0775227	0.241722	WT/d306
ENSMUSG00000000552	Zfp385a	1011.86	0.320806	0.204399	1.56951	0.11653	0.313609	WT/d306
ENSMUSG00000000555	Itga5	2350.03	0.719031	0.20962	3.43016	0.000603224	0.0084925	WT/d306
ENSMUSG00000000560	Gabra2	14.1741	-0.100208	0.95287	-0.105164	0.916246	0.962695	WT/d306
ENSMUSG00000000561	Wdr77	1643.02	-0.0909122	0.196343	-0.463029	0.643344	0.814935	WT/d306
ENSMUSG00000000562	Adora3	2.01041	-0.781403	1.5809	-0.494278	0.62111		WT/d306
ENSMUSG00000000563	Atp5pb	8059.81	-0.511487	0.249728	-2.04818	0.0405423	0.158908	WT/d306
ENSMUSG00000000567	Sox9	1780.07	1.28052	0.880282	1.45468	0.145759	0.357339	WT/d306
ENSMUSG00000000568	Hnrnpd	9974.01	0.240532	0.154501	1.55683	0.119511	0.31849	WT/d306
ENSMUSG00000000579	Dynlt1c	4717.81	0.121309	0.178397	0.679994	0.496508	0.710713	WT/d306
ENSMUSG00000000581	C1d	1499.29	-0.849692	0.201175	-4.22364	2.40388e-05	0.000812419	WT/d306
ENSMUSG00000000594	Gm2a	3213.52	-0.143722	0.318742	-0.450904	0.652059	0.819996	WT/d306
ENSMUSG00000000600	Krit1	1467.61	-0.330027	0.127773	-2.58293	0.00979659	0.0606686	WT/d306
ENSMUSG00000000605	Clcn4	1210.33	0.400811	0.213856	1.87421	0.0609017	0.206678	WT/d306
ENSMUSG00000000606	Vmn2r88	0.0917633	0	4.99742	0	1		WT/d306
ENSMUSG00000000617	Grm6	4.19169	0.501649	1.16257	0.431502	0.666104	0.829368	WT/d306
ENSMUSG00000000627	Sema4f	152.293	-0.612421	0.452113	-1.35458	0.175553	0.399237	WT/d306
ENSMUSG00000000628	Hk2	1942.91	0.632735	0.184418	3.43099	0.000601391	0.00848518	WT/d306
ENSMUSG00000000631	Myo18a	3282.46	1.41878	0.290839	4.87822	1.07046e-06	7.98322e-05	WT/d306
ENSMUSG00000000632	Sez6	26.449	-0.441433	0.805972	-0.547702	0.583896	0.775782	WT/d306
ENSMUSG00000000673	Haao	58.4156	-3.63568	0.498127	-7.2987	2.90559e-13	5.48396e-10	WT/d306
ENSMUSG00000000682	Cd52	15.9174	-1.13452	0.569918	-1.99068	0.0465165	0.174195	WT/d306
ENSMUSG00000000686	Abhd15	15.3113	-0.0357666	0.513472	-0.0696564	0.944467	0.975888	WT/d306
ENSMUSG00000000690	Hoxb6	78.9814	0.00597209	0.571878	0.0104429	0.991668	0.996501	WT/d306
ENSMUSG00000000693	Loxl3	672.818	1.18503	0.318663	3.71874	0.000200217	0.00382744	WT/d306
ENSMUSG00000000701	Tcl1b5	0						WT/d306
ENSMUSG00000000706	Btn1a1	109.495	1.52787	0.76711	1.99172	0.0464019	0.173914	WT/d306
ENSMUSG00000000708	Kat2b	575.585	-0.188352	0.211881	-0.888952	0.374029	0.613747	WT/d306
ENSMUSG00000000711	Rab5b	3289.17	0.200547	0.126298	1.58789	0.112311	0.306974	WT/d306
ENSMUSG00000000724	Cryba1	0.490514	0.354714	2.99048	0.118614	0.905581		WT/d306
ENSMUSG00000000730	Dnmt3l	1.43346	2.28486	1.77731	1.28557	0.198592		WT/d306
ENSMUSG00000000731	Aire	77.0622	-2.76522	0.433688	-6.37606	1.81705e-10	9.09859e-08	WT/d306
ENSMUSG00000000732	Icosl	151.78	-0.36897	0.263404	-1.40077	0.161282	0.37948	WT/d306
ENSMUSG00000000738	Spg7	2056.83	0.327672	0.188133	1.7417	0.0815601	0.249272	WT/d306
ENSMUSG00000000739	Sult5a1	143.534	-0.0416546	0.311462	-0.133739	0.893609	0.953494	WT/d306
ENSMUSG00000000740	Rpl13	30661.9	-0.377157	0.241684	-1.56054	0.118633	0.317066	WT/d306
ENSMUSG00000000743	Chmp1a	2796.03	0.0170278	0.217268	0.0783723	0.937532	0.973339	WT/d306
ENSMUSG00000000751	Rpa1	5088.47	0.136218	0.230051	0.592122	0.553769	0.753467	WT/d306
ENSMUSG00000000753	Serpinf1	1435.33	-0.16313	0.318811	-0.511681	0.608874	0.793085	WT/d306
ENSMUSG00000000759	Tubgcp3	2070.03	-0.0446397	0.136543	-0.326927	0.743723	0.876418	WT/d306
ENSMUSG00000000766	Oprm1	0.441644	1.40241	4.09914	0.342124	0.732258		WT/d306
ENSMUSG00000000776	Polr3d	1374.15	0.485203	0.163871	2.96089	0.00306755	0.026919	WT/d306
ENSMUSG00000000782	Tcf7	2199.06	0.0524155	0.24595	0.213114	0.831238	0.923154	WT/d306
ENSMUSG00000000787	Ddx3x	14635.3	0.214552	0.176837	1.21328	0.225023	0.460943	WT/d306
ENSMUSG00000000791	Il12rb1	9.90183	0.379233	0.886866	0.427611	0.668935	0.831374	WT/d306
ENSMUSG00000000792	Slc5a5	35.3023	-1.53604	0.78637	-1.95333	0.050781	0.18415	WT/d306
ENSMUSG00000000794	Kcnn3	160.663	0.502113	0.454866	1.10387	0.26965	0.511216	WT/d306
ENSMUSG00000000804	Usp32	2507.63	0.154296	0.222256	0.694227	0.48754	0.703829	WT/d306
ENSMUSG00000000805	Car4	44.786	-1.50457	1.83526	-0.819812			WT/d306
ENSMUSG00000000811	Txnrd3	739.854	-0.144865	0.268755	-0.539021	0.589872	0.779573	WT/d306
ENSMUSG00000000817	Fasl	1.67928	-0.552668	1.66746	-0.331443	0.74031		WT/d306
ENSMUSG00000000823	Zfp512b	2348.34	0.384884	0.165911	2.31982	0.0203507	0.0994782	WT/d306
ENSMUSG00000000826	Dnajc5	4338.06	0.253032	0.158066	1.6008	0.109421	0.301386	WT/d306
ENSMUSG00000000827	Tpd52l2	2910.97	-0.103555	0.129038	-0.802517	0.422254	0.651867	WT/d306
ENSMUSG00000000838	Fmr1	4087.96	-0.150053	0.205883	-0.728829	0.466106	0.685765	WT/d306
ENSMUSG00000000861	Bcl11a	316.94	0.0569905	0.363279	0.156878	0.875341	0.944849	WT/d306
ENSMUSG00000000869	Il4	85.8994	-0.122031	0.227162	-0.537198	0.591131	0.780518	WT/d306
ENSMUSG00000000876	Pxmp4	646.539	-0.178451	0.154759	-1.15309	0.248874	0.488392	WT/d306
ENSMUSG00000000881	Dlg3	1310.76	-0.583646	0.243379	-2.3981	0.0164805	0.0863105	WT/d306
ENSMUSG00000000884	Gnb1l	209.576	0.0726241	0.199641	0.363774	0.716027	0.860846	WT/d306
ENSMUSG00000000889	Dbh	7.13245	-2.17785	1.54314	-1.41131	0.158152	0.375173	WT/d306
ENSMUSG00000000901	Mmp11	2857.25	1.03405	0.271346	3.8108	0.000138516	0.00291977	WT/d306
ENSMUSG00000000902	Smarcb1	3910.48	0.501839	0.12906	3.88841	0.000100902	0.00232245	WT/d306
ENSMUSG00000000903	Vpreb3	47.2728	0.148306	0.368134	0.402857	0.687053	0.843509	WT/d306
ENSMUSG00000000915	Hip1r	724.658	-0.453121	0.375685	-1.20612	0.227772	0.46335	WT/d306
ENSMUSG00000000916	Nsun5	594.504	-0.228113	0.232469	-0.981261	0.326464	0.568054	WT/d306
ENSMUSG00000000934	Top1mt	206.073	0.200499	0.270348	0.741633	0.45831	0.679917	WT/d306
ENSMUSG00000000938	Hoxa10	204.037	-0.440237	0.931635	-0.472542	0.63654	0.811333	WT/d306
ENSMUSG00000000942	Hoxa4	21.9265	0.0147153	0.508746	0.0289247	0.976925	0.989801	WT/d306
ENSMUSG00000000948	Gm38393	195.442	-0.883054	0.535158	-1.65008	0.0989263	0.282765	WT/d306
ENSMUSG00000000957	Mmp14	6932.88	0.633113	0.2664	2.37655	0.0174754	0.0895487	WT/d306
ENSMUSG00000000958	Slc7a7	188.723	0.495018	0.234369	2.11213	0.0346754	0.143232	WT/d306
ENSMUSG00000000959	Oxa1l	2816.93	0.063825	0.115911	0.550637	0.581883	0.77433	WT/d306
ENSMUSG00000000976	Heatr6	1020.29	0.392252	0.18083	2.16918	0.0300694	0.130649	WT/d306
ENSMUSG00000000982	Ccl3	1.96637	-0.642008	1.13326	-0.566515	0.571043		WT/d306
ENSMUSG00000000983	Wfdc18	3.29702	1.3933	1.63074	0.854397	0.392885	0.627757	WT/d306
ENSMUSG00000001014	Icam4	0						WT/d306
ENSMUSG00000001016	Ilf2	5045.08	0.0504215	0.129868	0.388252	0.69783	0.850146	WT/d306
ENSMUSG00000001017	Chtop	5876.83	-0.0451013	0.169595	-0.265935	0.790289	0.901764	WT/d306
ENSMUSG00000001018	Snapin	1345.12	-0.290659	0.166673	-1.74389	0.0811783	0.248681	WT/d306
ENSMUSG00000001020	S100a4	0.431999	-0.607077	3.01246	-0.201522	0.840291		WT/d306
ENSMUSG00000001021	S100a3	1.6697	-1.65725	1.51903	-1.09099	0.275278		WT/d306
ENSMUSG00000001023	S100a5	0.0951758	0	4.99742	0	1		WT/d306
ENSMUSG00000001025	S100a6	147.93	-0.704239	0.486587	-1.4473	0.147812	0.359998	WT/d306
ENSMUSG00000001027	Scn4a	17.8004	-0.462125	0.542138	-0.852412	0.393986	0.62862	WT/d306
ENSMUSG00000001029	Icam2	276.381	0.251808	0.352896	0.713548	0.475506	0.693567	WT/d306
ENSMUSG00000001034	Mapk7	1921.45	0.576502	0.176971	3.2576	0.00112358	0.0131716	WT/d306
ENSMUSG00000001036	Epn2	1694.69	-0.171536	0.187614	-0.914302	0.360558	0.60099	WT/d306
ENSMUSG00000001039	B9d1	450.491	-0.605615	0.194042	-3.12105	0.0018021	0.0185103	WT/d306
ENSMUSG00000001052	Sec24b	2693.72	0.333433	0.183052	1.82152	0.0685278	0.222879	WT/d306
ENSMUSG00000001053	N4bp3	472.396	0.642218	0.276188	2.32529	0.0200565	0.0985535	WT/d306
ENSMUSG00000001054	Rmnd5b	825.853	0.291903	0.199379	1.46406	0.143176	0.353281	WT/d306
ENSMUSG00000001056	Nhp2	2066.06	-0.252705	0.318626	-0.793106	0.427716	0.656389	WT/d306
ENSMUSG00000001062	Vps9d1	828.343	0.385507	0.210837	1.82846	0.0674803	0.220789	WT/d306
ENSMUSG00000001065	Zfp276	555.018	0.58881	0.191148	3.0804	0.00206726	0.0203041	WT/d306
ENSMUSG00000001076	C1ql4	5.37305	0.168644	0.862795	0.195462	0.845031	0.930387	WT/d306
ENSMUSG00000001082	Mfsd10	1251.83	0.366495	0.177718	2.06224	0.0391853	0.155478	WT/d306
ENSMUSG00000001089	Luzp1	2746.79	0.224361	0.196636	1.141	0.253871	0.493818	WT/d306
ENSMUSG00000001095	Slc13a2	61.6627	4.50864	1.26403	3.56688	0.000361254	0.00587391	WT/d306
ENSMUSG00000001098	Kctd10	1238.99	0.606403	0.168458	3.59973	0.000318543	0.00535693	WT/d306
ENSMUSG00000001100	Poldip2	3568.77	0.00717416	0.143644	0.0499442	0.960167	0.982102	WT/d306
ENSMUSG00000001103	Sebox	0.305742	-1.19104	4.92823	-0.241677	0.80903		WT/d306
ENSMUSG00000001105	Ift20	1208.78	-0.333642	0.232746	-1.4335	0.151714	0.365455	WT/d306
ENSMUSG00000001119	Col6a1	10822.2	1.24275	0.295992	4.1986	2.6857e-05	0.000885704	WT/d306
ENSMUSG00000001120	Pcbp3	962.134	0.484379	0.123256	3.92988	8.49895e-05	0.00207291	WT/d306
ENSMUSG00000001123	Lgals9	251.702	-0.669404	0.400417	-1.67177	0.0945698	0.274567	WT/d306
ENSMUSG00000001127	Araf	2361.11	-0.0719519	0.129802	-0.554322	0.579359	0.772681	WT/d306
ENSMUSG00000001128	Cfp	195.71	-0.215533	0.288611	-0.746794	0.455188	0.677371	WT/d306
ENSMUSG00000001131	Timp1	741.322	0.644317	0.312324	2.06298	0.0391148	0.155295	WT/d306
ENSMUSG00000001134	Uxt	203.604	-0.544942	0.251062	-2.17055	0.0299649	0.130358	WT/d306
ENSMUSG00000001138	Cnnm3	1412.13	0.0945735	0.117517	0.804765	0.420955	0.650712	WT/d306
ENSMUSG00000001143	Lman2l	1481.76	-0.10718	0.163526	-0.655433	0.512189	0.723118	WT/d306
ENSMUSG00000001150	Mcm3ap	3601.44	0.322801	0.201627	1.60098	0.109381	0.30131	WT/d306
ENSMUSG00000001151	Pcnt	3131.89	0.748117	0.233249	3.20738	0.00133952	0.014987	WT/d306
ENSMUSG00000001155	Ftcd	10.3889	-2.35922	1.11235	-2.12094	0.0339272	0.141163	WT/d306
ENSMUSG00000001156	Mxd1	898.011	0.573134	0.190363	3.01074	0.00260614	0.023917	WT/d306
ENSMUSG00000001157	Gmcl1	1772.4	-0.371631	0.128783	-2.88571	0.00390533	0.0318555	WT/d306
ENSMUSG00000001158	Snrnp27	1282.44	-0.350831	0.19521	-1.7972	0.0723041	0.231238	WT/d306
ENSMUSG00000001166	Oas1c	18.0321	-1.55804	0.677201	-2.30071	0.0214081	0.103034	WT/d306
ENSMUSG00000001168	Oas1h	0						WT/d306
ENSMUSG00000001173	Ocrl	1487.76	0.302534	0.190525	1.5879	0.112309	0.306974	WT/d306
ENSMUSG00000001175	Calm1	12155.6	-0.122966	0.101976	-1.20582	0.227886	0.463479	WT/d306
ENSMUSG00000001211	Agpat3	1554.67	0.227481	0.148657	1.53024	0.125958	0.328324	WT/d306
ENSMUSG00000001225	Slc26a3	1.09929	1.3102	1.8097	0.72399	0.469072		WT/d306
ENSMUSG00000001227	Sema6b	215.783	-0.487537	0.379692	-1.28403	0.199131	0.429252	WT/d306
ENSMUSG00000001228	Uhrf1	4892.86	0.449286	0.207098	2.16944	0.0300491	0.130594	WT/d306
ENSMUSG00000001229	Dpp9	1847.9	0.367495	0.116824	3.14571	0.00165683	0.0174247	WT/d306
ENSMUSG00000001240	Ramp2	882.965	0.752176	0.319888	2.35137	0.0187044	0.0938712	WT/d306
ENSMUSG00000001247	Lsr	620.823	0.359899	0.169589	2.12218	0.0338227	0.140847	WT/d306
ENSMUSG00000001248	Gramd1a	1867.3	0.409303	0.208581	1.96232	0.0497253	0.181502	WT/d306
ENSMUSG00000001249	Hpn	75.6554	-0.346656	0.617887	-0.561035	0.574774	0.769459	WT/d306
ENSMUSG00000001260	Gabrg1	8.45513	1.43321	0.926425	1.54704	0.121854	0.321971	WT/d306
ENSMUSG00000001270	Ckb	2550.67	0.866504	0.409106	2.11804	0.0341717	0.141772	WT/d306
ENSMUSG00000001280	Sp1	5041.94	0.330874	0.23098	1.43248	0.152006	0.365901	WT/d306
ENSMUSG00000001281	Itgb7	23.5542	0.40668	0.524082	0.775985	0.437758	0.663514	WT/d306
ENSMUSG00000001285	Myg1	1054.4	0.126079	0.153771	0.819917	0.412263	0.643646	WT/d306
ENSMUSG00000001288	Rarg	583.38	0.0197684	0.298536	0.0662176	0.947205	0.97683	WT/d306
ENSMUSG00000001289	Pfdn5	3844.79	-0.884047	0.274157	-3.22461	0.00126146	0.0143478	WT/d306
ENSMUSG00000001300	Efnb2	2145.01	0.700007	0.26159	2.67597	0.00745126	0.0502126	WT/d306
ENSMUSG00000001305	Rrp15	1452.33	0.0340321	0.290754	0.117048	0.906822	0.959001	WT/d306
ENSMUSG00000001313	Rnd2	2495.92	1.03681	0.324547	3.19466	0.00139997	0.0154311	WT/d306
ENSMUSG00000001323	Srr	445.636	0.090424	0.162401	0.556795	0.577667	0.771564	WT/d306
ENSMUSG00000001333	Sync	37.7841	-0.193596	0.387662	-0.499395	0.617501	0.798598	WT/d306
ENSMUSG00000001334	Fndc5	3208.14	-0.625627	0.350178	-1.7866	0.0740028	0.234651	WT/d306
ENSMUSG00000001348	Acp5	198.683	-2.14881	0.662401	-3.24397	0.00117874	0.013591	WT/d306
ENSMUSG00000001349	Cnn1	32.3182	0.0640817	0.48788	0.131347	0.8955	0.954018	WT/d306
ENSMUSG00000001366	Fbxo9	767.124	0.165069	0.155275	1.06308	0.287748	0.529742	WT/d306
ENSMUSG00000001376	Vps50	1795.65	-0.202119	0.233377	-0.866062	0.386456	0.623494	WT/d306
ENSMUSG00000001380	Hars1	2311.18	0.260011	0.168032	1.54739	0.12177	0.321873	WT/d306
ENSMUSG00000001383	Zmat2	2933.92	-0.135955	0.172389	-0.788654	0.430314	0.658442	WT/d306
ENSMUSG00000001403	Ube2c	3492.66	0.336028	0.281859	1.19218	0.233189	0.47014	WT/d306
ENSMUSG00000001415	Smg5	3339.66	0.131402	0.131298	1.0008	0.316925	0.558544	WT/d306
ENSMUSG00000001416	Cct3	14500.3	-0.0525311	0.25753	-0.20398	0.838369	0.926956	WT/d306
ENSMUSG00000001418	Glmp	1502.15	0.472343	0.174749	2.70298	0.00687214	0.0473239	WT/d306
ENSMUSG00000001419	Mef2d	3001.11	0.813208	0.121746	6.67955	2.39671e-11	1.58935e-08	WT/d306
ENSMUSG00000001420	Tmem79	45.9172	-0.226578	0.341297	-0.663874	0.506771	0.718321	WT/d306
ENSMUSG00000001424	Snd1	7470.9	0.552636	0.15963	3.46199	0.000536204	0.00782648	WT/d306
ENSMUSG00000001435	Col18a1	27314.3	1.55133	0.417723	3.71378	0.000204188	0.00387018	WT/d306
ENSMUSG00000001436	Slc19a1	641.795	0.116557	0.155601	0.749075	0.453812	0.676185	WT/d306
ENSMUSG00000001440	Kpnb1	21053.6	0.289239	0.213591	1.35418	0.17568	0.399419	WT/d306
ENSMUSG00000001441	Npepps	4055.98	0.197667	0.0964828	2.04872	0.0404891	0.158823	WT/d306
ENSMUSG00000001444	Tbx21	1.55571	1.1991	1.76216	0.68047	0.496207		WT/d306
ENSMUSG00000001445	Mrpl10	1217.5	0.175715	0.141036	1.24589	0.212804	0.446003	WT/d306
ENSMUSG00000001467	Cyp51	2892.87	0.603037	0.313042	1.92638	0.0540569	0.191889	WT/d306
ENSMUSG00000001472	Tcf25	6088.35	0.332084	0.0889007	3.73544	0.000187384	0.00366347	WT/d306
ENSMUSG00000001473	Tubb6	1191.81	0.619786	0.300315	2.06378	0.0390383	0.155091	WT/d306
ENSMUSG00000001482	Def8	1429.06	0.119274	0.145974	0.81709	0.413877	0.644672	WT/d306
ENSMUSG00000001493	Meox1	71.7947	0.681031	0.428859	1.58801	0.112284	0.306974	WT/d306
ENSMUSG00000001494	Sost	36.7066	3.32266	0.673299	4.9349	8.01926e-07	6.36765e-05	WT/d306
ENSMUSG00000001496	Nkx2-1	1.01585	0.354733	3.39103	0.104609	0.916686		WT/d306
ENSMUSG00000001497	Pax9	6.43155	-0.097616	1.21664	-0.0802341	0.936051	0.972764	WT/d306
ENSMUSG00000001504	Irx2	81.1966	-1.82241	0.638191	-2.85558	0.0042958	0.0342436	WT/d306
ENSMUSG00000001506	Col1a1	22726.2	0.780122	0.535861	1.45583	0.14544	0.356781	WT/d306
ENSMUSG00000001507	Itga3	2037.61	0.301252	0.203315	1.4817	0.138421	0.346198	WT/d306
ENSMUSG00000001508	Sgca	4.77562	-0.360229	1.02168	-0.352586	0.724399	0.865665	WT/d306
ENSMUSG00000001510	Dlx3	129.277	-4.0841	1.08754	-3.75534	0.000173104	0.00344468	WT/d306
ENSMUSG00000001517	Foxm1	2354.89	0.562702	0.179514	3.13459	0.00172094	0.0179375	WT/d306
ENSMUSG00000001518	Itfg2	656.997	0.183359	0.185033	0.990957	0.321707	0.56313	WT/d306
ENSMUSG00000001520	Nrip2	139.444	0.211419	0.314542	0.672149	0.501489	0.714264	WT/d306
ENSMUSG00000001521	Tulp3	2618.4	-0.0139881	0.19639	-0.0712261	0.943218	0.97546	WT/d306
ENSMUSG00000001524	Gtf2h4	891.017	0.187211	0.235027	0.79655	0.425712	0.654753	WT/d306
ENSMUSG00000001525	Tubb5	49957	0.27335	0.135505	2.01727	0.0436671	0.166835	WT/d306
ENSMUSG00000001542	Ell2	1226.51	0.138675	0.323662	0.428455	0.66832	0.830946	WT/d306
ENSMUSG00000001552	Jup	2883.49	1.295	0.229215	5.64972	1.60705e-08	3.20575e-06	WT/d306
ENSMUSG00000001555	Fkbp10	2981.8	0.76335	0.229862	3.32091	0.00089725	0.0112839	WT/d306
ENSMUSG00000001558	Klhl10	23.7004	0.400984	0.450992	0.889115	0.373941	0.613714	WT/d306
ENSMUSG00000001566	Mnx1	1.61255	-1.92853	2.03583	-0.947295	0.343489		WT/d306
ENSMUSG00000001569	Nom1	2073.44	0.28141	0.132293	2.12717	0.0334057	0.139874	WT/d306
ENSMUSG00000001576	Ergic1	4141.01	0.374283	0.147124	2.544	0.0109591	0.0654343	WT/d306
ENSMUSG00000001583	Tnk1	21.9087	-1.43669	0.495886	-2.89721	0.00376496	0.0310801	WT/d306
ENSMUSG00000001588	Acap1	89.888	1.77638	0.616955	2.87926	0.00398606	0.0323847	WT/d306
ENSMUSG00000001604	Tcea3	472.864	0.0446632	0.288947	0.154572	0.877159	0.945646	WT/d306
ENSMUSG00000001622	Csn3	0.639571	-1.56886	2.54875	-0.615541	0.538198		WT/d306
ENSMUSG00000001627	Ifrd1	1022.87	-0.213542	0.172904	-1.23504	0.216817	0.451062	WT/d306
ENSMUSG00000001630	Stk38l	1111.5	-0.220784	0.211434	-1.04422	0.296382	0.53845	WT/d306
ENSMUSG00000001632	Brpf1	1931.1	0.363233	0.119012	3.05208	0.00227261	0.0216007	WT/d306
ENSMUSG00000001642	Akr1b1	3752.34	0.398457	0.220535	1.80677	0.0707974	0.227904	WT/d306
ENSMUSG00000001655	Hoxc13	5.69316	0.504241	1.21666	0.414449	0.678546	0.837675	WT/d306
ENSMUSG00000001656	Hoxc11	13.8204	0.324297	1.32107	0.245481	0.806084	0.90974	WT/d306
ENSMUSG00000001657	Hoxc8	567.898	0.238043	0.290229	0.820189	0.412108	0.643511	WT/d306
ENSMUSG00000001661	Hoxc6	702.925	0.458817	0.181598	2.52655	0.011519	0.0675179	WT/d306
ENSMUSG00000001663	Gstt1	238.423	0.505865	0.339801	1.48871	0.136564	0.34356	WT/d306
ENSMUSG00000001665	Gstt3	146.238	-0.318079	0.221964	-1.43302	0.151851	0.365671	WT/d306
ENSMUSG00000001666	Ddt	96.4452	-0.772482	0.413939	-1.86617	0.0620172	0.20876	WT/d306
ENSMUSG00000001670	Tat	11.7078	-4.10302	1.10187	-3.7237	0.000196326	0.00377512	WT/d306
ENSMUSG00000001672	Marveld3	19.1428	0.387519	0.484713	0.799481	0.424012	0.653371	WT/d306
ENSMUSG00000001674	Ddx18	2669.21	0.207398	0.224775	0.92269	0.356169	0.597148	WT/d306
ENSMUSG00000001687	Ubl3	1965.03	0.291456	0.19287	1.51115	0.13075	0.335223	WT/d306
ENSMUSG00000001700	Gramd2b	650.843	0.370579	0.15534	2.38559	0.0170516	0.0882989	WT/d306
ENSMUSG00000001707	Eef1e1	962.165	-0.44654	0.274622	-1.62602	0.103946	0.29191	WT/d306
ENSMUSG00000001729	Akt1	9619.72	0.454516	0.159101	2.85677	0.00427971	0.034182	WT/d306
ENSMUSG00000001739	Cldn15	102.029	0.0418368	0.30705	0.136254	0.89162	0.952666	WT/d306
ENSMUSG00000001741	Il16	126.701	0.0175475	0.306985	0.0571608	0.954417	0.979774	WT/d306
ENSMUSG00000001750	Tcirg1	756.538	-0.11342	0.212113	-0.534715	0.592847	0.78188	WT/d306
ENSMUSG00000001751	Naglu	698.209	1.05501	0.319087	3.30633	0.000945266	0.0116893	WT/d306
ENSMUSG00000001755	Coasy	1154.38	0.398924	0.17874	2.23186	0.0256242	0.116558	WT/d306
ENSMUSG00000001761	Smo	6430.39	0.271171	0.176082	1.54003	0.123553	0.324538	WT/d306
ENSMUSG00000001763	Tspan33	485.435	-2.29239	0.576571	-3.97591	7.01118e-05	0.0018089	WT/d306
ENSMUSG00000001767	Crnkl1	1753.29	0.181785	0.136216	1.33454	0.182028	0.406725	WT/d306
ENSMUSG00000001768	Rin2	2652.71	-0.210924	0.182334	-1.1568	0.247354	0.486653	WT/d306
ENSMUSG00000001773	Folh1	9.24872	-1.26338	0.757958	-1.66681	0.0955513	0.276638	WT/d306
ENSMUSG00000001774	Chordc1	2664.81	-0.351051	0.104421	-3.36188	0.000774142	0.0101357	WT/d306
ENSMUSG00000001783	Rtcb	4833.33	0.17534	0.159114	1.10197	0.270473	0.511955	WT/d306
ENSMUSG00000001785	Pwp1	1866.14	0.176153	0.21412	0.822685	0.410687	0.642068	WT/d306
ENSMUSG00000001786	Fbxo7	686.87	-0.446499	0.251659	-1.77423	0.0760258	0.238561	WT/d306
ENSMUSG00000001794	Capns1	6402.87	0.526951	0.162038	3.25203	0.00114585	0.0133181	WT/d306
ENSMUSG00000001802	Lrp3	848.591	0.392327	0.248709	1.57745	0.114691	0.310774	WT/d306
ENSMUSG00000001804	Dsg4	0.0506556	0.354702	4.99742	0.0709769	0.943416		WT/d306
ENSMUSG00000001815	Evx2	0.439796	-3.74584	4.90103	-0.764297	0.44469		WT/d306
ENSMUSG00000001819	Hoxd13	13.7126	-3.83022	1.40428	-2.72753			WT/d306
ENSMUSG00000001823	Hoxd12	13.3137	-1.67419	2.14139	-0.781821	0.43432	0.661299	WT/d306
ENSMUSG00000001827	Folr1	509.143	0.93611	0.426269	2.19606	0.0280879	0.124555	WT/d306
ENSMUSG00000001829	Clpb	1909.03	0.202338	0.181307	1.116	0.264422	0.504892	WT/d306
ENSMUSG00000001833	Septin7	9836.84	0.207915	0.183955	1.13025	0.258371	0.499204	WT/d306
ENSMUSG00000001844	Zdhhc4	689.582	0.101558	0.124246	0.817394	0.413703	0.644484	WT/d306
ENSMUSG00000001847	Rac1	6841.56	0.267454	0.125271	2.135	0.0327607	0.13816	WT/d306
ENSMUSG00000001855	Nup214	2211.18	0.534151	0.218713	2.44224	0.0145963	0.0795678	WT/d306
ENSMUSG00000001864	Aif1l	687.001	-0.268667	0.179291	-1.4985	0.134003	0.339939	WT/d306
ENSMUSG00000001865	Cpa3	77.6471	-1.13961	1.19154	-0.956413	0.338864	0.581437	WT/d306
ENSMUSG00000001870	Ltbp1	5593.82	-0.342216	0.292726	-1.16907	0.242377	0.480641	WT/d306
ENSMUSG00000001891	Ugp2	3017.45	-0.0890595	0.134174	-0.663761	0.506843	0.718382	WT/d306
ENSMUSG00000001901	Kcnh6	80.2106	-2.43343	0.549174	-4.43107	9.37664e-06	0.000408504	WT/d306
ENSMUSG00000001909	Trmt1	2066.64	0.130457	0.152244	0.856891	0.391505	0.62698	WT/d306
ENSMUSG00000001910	Nacc1	6591.6	0.373088	0.158997	2.34651	0.0189503	0.0947449	WT/d306
ENSMUSG00000001911	Nfix	752.347	0.0879438	0.409656	0.214677	0.830019	0.922413	WT/d306
ENSMUSG00000001918	Slc1a5	454.151	-0.608586	0.263037	-2.31369	0.0206845	0.100538	WT/d306
ENSMUSG00000001924	Uba1	22616.8	0.320998	0.17359	1.84917	0.0644326	0.21413	WT/d306
ENSMUSG00000001930	Vwf	557.19	2.28734	0.379987	6.01953	1.74925e-09	5.64731e-07	WT/d306
ENSMUSG00000001942	Siae	862.472	0.156058	0.196585	0.793845	0.427286	0.656111	WT/d306
ENSMUSG00000001943	Vsig2	31.6401	-0.341254	0.443506	-0.769446	0.441629	0.666695	WT/d306
ENSMUSG00000001946	Esam	706.575	0.561048	0.314333	1.78489	0.0742798	0.235195	WT/d306
ENSMUSG00000001948	Spa17	126.661	-0.662238	0.430894	-1.53689	0.12432	0.32548	WT/d306
ENSMUSG00000001962	Fam50a	1625.4	0.00723212	0.16936	0.0427027	0.965939	0.984312	WT/d306
ENSMUSG00000001964	Emd	2091.72	-0.212248	0.169677	-1.25089	0.210975	0.443687	WT/d306
ENSMUSG00000001983	Taco1	409.91	0.130635	0.151068	0.864738	0.387182	0.62404	WT/d306
ENSMUSG00000001985	Grik3	474.151	-1.04203	0.564941	-1.84449	0.0651122	0.215803	WT/d306
ENSMUSG00000001986	Gria3	835.54	-0.208702	0.290711	-0.717905	0.472816	0.691277	WT/d306
ENSMUSG00000001988	Npas1	9.84851	-0.765053	0.698112	-1.09589	0.273128	0.514864	WT/d306
ENSMUSG00000001995	Sipa1l2	3011.14	0.498704	0.223315	2.23318	0.0255368	0.116247	WT/d306
ENSMUSG00000001998	Ap4e1	768.386	0.119945	0.251501	0.476915	0.633423	0.809128	WT/d306
ENSMUSG00000001999	Blvra	457.791	-0.601222	0.165964	-3.6226	0.000291656	0.00506763	WT/d306
ENSMUSG00000002006	Pdzd4	1247.05	0.477202	0.309668	1.54101	0.123314	0.324243	WT/d306
ENSMUSG00000002007	Srpk3	15.348	-0.454077	0.728531	-0.623277	0.533103	0.737827	WT/d306
ENSMUSG00000002010	Idh3g	2768.72	-0.0103903	0.136746	-0.0759824	0.939433	0.974085	WT/d306
ENSMUSG00000002012	Pnck	248.342	-0.612862	0.431398	-1.42064	0.155421	0.371207	WT/d306
ENSMUSG00000002014	Ssr4	1407.07	-0.229843	0.205935	-1.1161	0.26438	0.50486	WT/d306
ENSMUSG00000002015	Bcap31	2868.1	-0.213574	0.189785	-1.12534	0.260443	0.500988	WT/d306
ENSMUSG00000002017	Fam98a	1507.23	0.0419012	0.219007	0.191323	0.848272	0.931821	WT/d306
ENSMUSG00000002020	Ltbp2	40.1965	-0.217192	0.466145	-0.465933	0.641263	0.813801	WT/d306
ENSMUSG00000002028	Kmt2a	5635.51	-0.118946	0.35369	-0.336301	0.736644	0.872892	WT/d306
ENSMUSG00000002031	Ift46	1589.55	0.142479	0.106522	1.33755	0.181042	0.40554	WT/d306
ENSMUSG00000002032	Tmem25	97.4497	-0.387433	0.294024	-1.31769	0.187607	0.414211	WT/d306
ENSMUSG00000002033	Cd3g	1.24159	0.752617	2.05913	0.365503	0.714736		WT/d306
ENSMUSG00000002043	Trappc6a	481.903	-0.235756	0.269295	-0.875456	0.381326	0.619111	WT/d306
ENSMUSG00000002052	Supt6	5897.69	0.718286	0.188232	3.81595	0.000135658	0.00287932	WT/d306
ENSMUSG00000002055	Spag5	1605.52	0.440493	0.188224	2.34026	0.0192705	0.0957103	WT/d306
ENSMUSG00000002057	Foxn1	1.04331	1.35402	1.92933	0.701809	0.482798		WT/d306
ENSMUSG00000002058	Unc119	2088.52	0.754674	0.242887	3.1071	0.00188933	0.0191714	WT/d306
ENSMUSG00000002059	Rab34	1778.47	0.456022	0.211302	2.15815	0.0309162	0.133015	WT/d306
ENSMUSG00000002064	Sdf2	1472.24	-0.0659307	0.244202	-0.269984	0.787172	0.899877	WT/d306
ENSMUSG00000002068	Ccne1	1154.02	-0.832171	0.223692	-3.72015	0.000199101	0.00381935	WT/d306
ENSMUSG00000002076	Hsf2bp	598.7	-0.625121	0.896697	-0.697137	0.485717	0.702438	WT/d306
ENSMUSG00000002083	Bbc3	201.545	0.22475	0.342708	0.655807	0.511949	0.722863	WT/d306
ENSMUSG00000002100	Mybpc3	698.322	2.67579	0.989005	2.70554	0.0068194	0.0470928	WT/d306
ENSMUSG00000002102	Psmc3	5821	0.0983885	0.174147	0.564974	0.572092	0.767667	WT/d306
ENSMUSG00000002103	Acp2	1275.95	0.251464	0.183247	1.37227	0.16998	0.391536	WT/d306
ENSMUSG00000002104	Rapsn	25.6549	0.0757625	0.574048	0.131979	0.895001	0.9539	WT/d306
ENSMUSG00000002105	Slc39a13	541.768	0.44507	0.218735	2.03474	0.0418766	0.162268	WT/d306
ENSMUSG00000002107	Celf2	1585.25	-0.0492516	0.216973	-0.226994	0.820428	0.917757	WT/d306
ENSMUSG00000002108	Nr1h3	31.9453	-1.25192	0.499423	-2.50673	0.0121853	0.0701695	WT/d306
ENSMUSG00000002109	Ddb2	350.377	-0.660664	0.481003	-1.37351	0.169593	0.391083	WT/d306
ENSMUSG00000002111	Spi1	44.6949	0.305836	0.589282	0.518999	0.603762	0.789948	WT/d306
ENSMUSG00000002129	Sf3a1	6138.51	0.625295	0.155116	4.03116	5.5503e-05	0.00151482	WT/d306
ENSMUSG00000002147	Stat6	1199.39	0.429401	0.211354	2.03167	0.0421874	0.163035	WT/d306
ENSMUSG00000002190	Clgn	44.279	-1.21399	0.647138	-1.87594	0.0606639	0.206038	WT/d306
ENSMUSG00000002204	Napsa	135.273	-0.069811	1.85961	-0.0375406			WT/d306
ENSMUSG00000002205	Vrk3	1096.65	0.33343	0.174237	1.91365	0.0556646	0.195224	WT/d306
ENSMUSG00000002210	Smg9	549.725	0.122011	0.267253	0.456538	0.648003	0.817613	WT/d306
ENSMUSG00000002221	Paxip1	1901.57	0.314266	0.179975	1.74617	0.0807818	0.247789	WT/d306
ENSMUSG00000002222	Rmnd5a	4257.71	-0.254753	0.16698	-1.52565	0.127097	0.330241	WT/d306
ENSMUSG00000002227	Mov10	5312.19	0.441382	0.178519	2.47247	0.0134184	0.0752532	WT/d306
ENSMUSG00000002228	Ppm1j	126.167	-0.0867628	0.495938	-0.174947	0.861121	0.938577	WT/d306
ENSMUSG00000002233	Rhoc	2662.5	-0.0487215	0.198288	-0.245711	0.805906	0.909722	WT/d306
ENSMUSG00000002240	Prr27	0						WT/d306
ENSMUSG00000002249	Tead3	1253.8	0.49695	0.175405	2.83315	0.00460915	0.0359816	WT/d306
ENSMUSG00000002250	Ppard	931.519	0.456798	0.177458	2.57412	0.0100495	0.061721	WT/d306
ENSMUSG00000002257	Def6	91.697	0.0593505	0.274065	0.216557	0.828554	0.92175	WT/d306
ENSMUSG00000002265	Peg3	53955.3	-0.185728	0.322831	-0.57531	0.565081	0.762265	WT/d306
ENSMUSG00000002266	Zim1	5082.66	-0.535309	0.309774	-1.72806	0.0839769	0.253688	WT/d306
ENSMUSG00000002274	Metrn	993.737	0.701579	0.365396	1.92005	0.0548519	0.193369	WT/d306
ENSMUSG00000002279	Lmf1	615.351	0.985783	0.181344	5.436	5.44913e-08	8.30434e-06	WT/d306
ENSMUSG00000002280	Ciao3	589.354	0.12557	0.160798	0.780917	0.434851	0.661552	WT/d306
ENSMUSG00000002289	Angptl4	1457.87	-0.265078	0.223109	-1.18811	0.234791	0.472098	WT/d306
ENSMUSG00000002297	Dbf4	2288.06	-0.0450315	0.25365	-0.177534	0.859089	0.937313	WT/d306
ENSMUSG00000002307	Daxx	1696.16	0.408766	0.145987	2.80002	0.00510987	0.0386071	WT/d306
ENSMUSG00000002308	Cd320	1507.13	-0.0582038	0.249398	-0.233377	0.815469	0.915043	WT/d306
ENSMUSG00000002319	Ipo4	1229.05	0.457636	0.178585	2.56257	0.01039	0.063154	WT/d306
ENSMUSG00000002320	Tm9sf1	1658.2	0.34274	0.160472	2.13582	0.0326939	0.138012	WT/d306
ENSMUSG00000002324	Rec8	2275.29	-4.41158	0.69951	-6.30668	2.85089e-10	1.36458e-07	WT/d306
ENSMUSG00000002325	Irf9	516.477	-0.799263	0.272677	-2.93117	0.00337688	0.0287891	WT/d306
ENSMUSG00000002326	Gmpr2	196.954	-0.120313	0.178682	-0.673338	0.500732	0.713636	WT/d306
ENSMUSG00000002329	Mdp1	864.01	0.00961099	0.156461	0.0614275	0.951019	0.978537	WT/d306
ENSMUSG00000002332	Dhrs1	1075.35	0.0523058	0.165936	0.315218	0.752596	0.88137	WT/d306
ENSMUSG00000002341	Ncan	23.9975	0.855731	0.765707	1.11757	0.263751	0.50416	WT/d306
ENSMUSG00000002342	Tmem161a	1158.75	0.384939	0.201647	1.90897	0.0562655	0.196406	WT/d306
ENSMUSG00000002343	Armc6	596.561	0.344275	0.291215	1.1822	0.237125	0.475012	WT/d306
ENSMUSG00000002345	Borcs8	428.01	0.206424	0.144497	1.42856	0.15313	0.367811	WT/d306
ENSMUSG00000002346	Slc25a42	534.317	-0.528228	0.38724	-1.36408	0.172541	0.394962	WT/d306
ENSMUSG00000002365	Snx9	2523.27	0.0106826	0.125173	0.0853427	0.931989	0.970639	WT/d306
ENSMUSG00000002372	Ranbp3	3815.88	0.213862	0.126321	1.69301	0.0904536	0.266111	WT/d306
ENSMUSG00000002379	Ndufa11	612.005	-0.73758	0.257669	-2.86251	0.00420298	0.0337448	WT/d306
ENSMUSG00000002384	Bmp8b	9.58691	0.275265	0.554901	0.496062	0.61985	0.79996	WT/d306
ENSMUSG00000002393	Nr2f6	1013.99	0.171011	0.332649	0.514089	0.60719	0.792236	WT/d306
ENSMUSG00000002395	Use1	1258.56	-0.248156	0.319864	-0.775818	0.437857	0.663567	WT/d306
ENSMUSG00000002396	Ocel1	304.205	-0.318194	0.202124	-1.57425	0.115429	0.31192	WT/d306
ENSMUSG00000002409	Dyrk1b	860.171	-0.012827	0.182945	-0.0701138	0.944103	0.975841	WT/d306
ENSMUSG00000002413	Braf	1628.07	-0.227978	0.259142	-0.879743	0.378999	0.617553	WT/d306
ENSMUSG00000002416	Ndufb2	211.782	-0.0453916	0.196257	-0.231286	0.817092	0.915769	WT/d306
ENSMUSG00000002428	Hltf	1230.07	0.0292978	0.215737	0.135804	0.891976	0.952746	WT/d306
ENSMUSG00000002455	Prpf6	3291.61	0.278063	0.125458	2.21639	0.0266649	0.11998	WT/d306
ENSMUSG00000002458	Rgs19	659.737	-0.072444	0.15884	-0.456081	0.648332	0.817671	WT/d306
ENSMUSG00000002459	Rgs20	6.06265	-0.178308	0.886336	-0.201174	0.840562	0.928481	WT/d306
ENSMUSG00000002475	Abhd3	421.735	-0.8507	0.205053	-4.14868	3.34397e-05	0.00103989	WT/d306
ENSMUSG00000002477	Snrpd1	3636.44	-0.65531	0.209945	-3.12134	0.00180032	0.0185103	WT/d306
ENSMUSG00000002486	Tchp	464.84	0.196176	0.149873	1.30895	0.190551	0.418265	WT/d306
ENSMUSG00000002489	Tiam1	2602.77	0.51621	0.304619	1.69461	0.0901502	0.265392	WT/d306
ENSMUSG00000002496	Tsc2	3521.35	0.491047	0.161802	3.03487	0.00240642	0.022534	WT/d306
ENSMUSG00000002500	Rpl3l	10.7	-2.56173	1.02272	-2.50482	0.0122512	0.0704136	WT/d306
ENSMUSG00000002504	Nherf2	1929.14	0.511441	0.206895	2.47198	0.0134365	0.0752937	WT/d306
ENSMUSG00000002524	Puf60	6764.5	0.41872	0.196815	2.12748	0.0333803	0.139836	WT/d306
ENSMUSG00000002546	Golga2	2412.7	0.675109	0.138715	4.86687	1.13377e-06	8.27106e-05	WT/d306
ENSMUSG00000002550	Uck1	1101.19	-0.106324	0.130798	-0.812888	0.416282	0.6469	WT/d306
ENSMUSG00000002565	Scin	22.5395	0.167453	0.576373	0.290528	0.771412	0.891329	WT/d306
ENSMUSG00000002578	Ikzf4	209.89	0.424602	0.280846	1.51187	0.130568	0.33497	WT/d306
ENSMUSG00000002580	Mien1	126.529	-0.239649	0.276252	-0.867502	0.385667	0.622791	WT/d306
ENSMUSG00000002588	Pon1	1.8185	1.78156	2.18716	0.814554	0.415328		WT/d306
ENSMUSG00000002602	Axl	11762.3	1.00571	0.181314	5.54679	2.90962e-08	4.95767e-06	WT/d306
ENSMUSG00000002603	Tgfb1	905.64	1.2369	0.24491	5.05042	4.40846e-07	4.13519e-05	WT/d306
ENSMUSG00000002608	Ccdc97	1530.22	0.479434	0.128633	3.72714	0.000193667	0.00374453	WT/d306
ENSMUSG00000002617	Zfp40	369.801	-0.445121	0.200783	-2.21692	0.0266285	0.119926	WT/d306
ENSMUSG00000002625	Akap8l	1933.36	-0.00495885	0.230183	-0.0215431	0.982812	0.992065	WT/d306
ENSMUSG00000002633	Shh	45.0874	2.98377	0.780354	3.82361	0.000131512	0.00281078	WT/d306
ENSMUSG00000002635	Pdcd2l	668.452	-0.118036	0.25745	-0.458482	0.646606	0.816901	WT/d306
ENSMUSG00000002658	Gtf2f1	2318.19	0.0168057	0.184492	0.0910917	0.92742	0.968351	WT/d306
ENSMUSG00000002660	Clpp	1394.95	-0.327905	0.178307	-1.83899	0.0659165	0.217208	WT/d306
ENSMUSG00000002661	Alkbh7	472.397	-0.428306	0.250306	-1.71113	0.0870569	0.259416	WT/d306
ENSMUSG00000002664	Pspn	15.4509	0.254784	0.410044	0.621357	0.534365	0.738741	WT/d306
ENSMUSG00000002668	Dennd1c	92.8864	0.238755	0.528826	0.451481	0.651643	0.819782	WT/d306
ENSMUSG00000002679	Med6	1147.75	-0.568235	0.224119	-2.53541	0.0112315	0.0664038	WT/d306
ENSMUSG00000002688	Prkd1	1833.14	-0.703586	0.256793	-2.7399	0.00614585	0.0439891	WT/d306
ENSMUSG00000002699	Lcp2	40.7517	0.0819453	0.431412	0.189947	0.849351	0.932382	WT/d306
ENSMUSG00000002718	Cse1l	6590.73	0.10436	0.229916	0.453906	0.649897	0.818657	WT/d306
ENSMUSG00000002728	Naa20	1304.92	-0.516513	0.130612	-3.95457	7.66727e-05	0.00193212	WT/d306
ENSMUSG00000002731	Prkra	1170.13	0.414824	0.181965	2.27969	0.0226263	0.107093	WT/d306
ENSMUSG00000002732	Fkbp7	531.979	0.451096	0.256686	1.75739	0.0788518	0.24456	WT/d306
ENSMUSG00000002733	Plekha3	679.494	0.160455	0.134942	1.18906	0.234416	0.471716	WT/d306
ENSMUSG00000002741	Ykt6	3811.96	0.123424	0.207806	0.593938	0.552554	0.752983	WT/d306
ENSMUSG00000002748	Baz1b	10608.8	0.411726	0.122861	3.35116	0.000804745	0.0104472	WT/d306
ENSMUSG00000002763	Pex6	2471.63	0.23175	0.249756	0.927905	0.353457	0.594286	WT/d306
ENSMUSG00000002767	Mrpl2	1160.21	-0.0577413	0.210121	-0.2748	0.78347	0.898113	WT/d306
ENSMUSG00000002768	Mea1	1381.29	-0.121738	0.285817	-0.425929	0.67016	0.832264	WT/d306
ENSMUSG00000002769	Gnmt	15.9283	0.0757402	0.749387	0.10107	0.919495	0.96434	WT/d306
ENSMUSG00000002771	Grin2d	107.615	-0.314069	0.258179	-1.21647	0.223804	0.459328	WT/d306
ENSMUSG00000002778	Kdelr1	3141.04	0.305701	0.16952	1.80334	0.0713356	0.229096	WT/d306
ENSMUSG00000002781	Tmem143	563.374	-0.110712	0.173869	-0.636757	0.524283	0.732545	WT/d306
ENSMUSG00000002791	Pdxk-ps	0.0531048	0	4.99742	0	1		WT/d306
ENSMUSG00000002797	Ggct	379.532	-0.341804	0.330152	-1.03529	0.300532	0.542262	WT/d306
ENSMUSG00000002799	Jag2	1021.08	-0.433821	0.325178	-1.33411	0.182169	0.406928	WT/d306
ENSMUSG00000002803	Btbd6	537.294	-0.000796552	0.139309	-0.00571787	0.995438	0.998123	WT/d306
ENSMUSG00000002804	Nudt14	556.359	-0.494645	0.268349	-1.84329	0.0652866	0.216038	WT/d306
ENSMUSG00000002808	Epdr1	667.836	0.1708	0.275958	0.618933	0.535961	0.739697	WT/d306
ENSMUSG00000002812	Flii	3486.93	0.347421	0.178479	1.94657	0.0515868	0.186	WT/d306
ENSMUSG00000002814	Top3a	1069.25	0.346571	0.136996	2.52979	0.0114131	0.0670897	WT/d306
ENSMUSG00000002820	Atg4d	623.86	-0.0747088	0.175913	-0.424692	0.671061	0.832774	WT/d306
ENSMUSG00000002825	Qtrt1	521.88	-0.121309	0.15087	-0.804066	0.421359	0.651119	WT/d306
ENSMUSG00000002831	Plin4	16.4833	-0.901364	0.621452	-1.45042	0.146943	0.359066	WT/d306
ENSMUSG00000002833	Hdgfl2	3620.61	0.201728	0.276203	0.730362	0.465169	0.68515	WT/d306
ENSMUSG00000002835	Chaf1a	2635.55	0.440111	0.194577	2.26189	0.0237043	0.110299	WT/d306
ENSMUSG00000002844	Adprh	2841.66	0.677888	0.233986	2.89713	0.00376594	0.0310801	WT/d306
ENSMUSG00000002845	Tmem39a	1498.74	0.209403	0.176294	1.1878	0.23491	0.472195	WT/d306
ENSMUSG00000002846	Timmdc1	900.834	-0.0837305	0.194226	-0.431098	0.666397	0.829565	WT/d306
ENSMUSG00000002847	Pla1a	58.6158	1.94625	0.508215	3.82958	0.00012836	0.00277595	WT/d306
ENSMUSG00000002870	Mcm2	7846.4	0.319214	0.260754	1.22419	0.22088	0.456071	WT/d306
ENSMUSG00000002871	Tpra1	687.784	0.180733	0.210589	0.858224	0.390769	0.626292	WT/d306
ENSMUSG00000002881	Nab1	1983.28	-0.0333471	0.131656	-0.253289	0.800045	0.90707	WT/d306
ENSMUSG00000002885	Adgre5	770.905	0.13123	0.24453	0.536663	0.5915	0.780796	WT/d306
ENSMUSG00000002897	Il17ra	308.079	0.438732	0.200852	2.18435	0.0289365	0.127187	WT/d306
ENSMUSG00000002900	Lamb1	12730.7	0.97675	0.168248	5.80542	6.42056e-09	1.57535e-06	WT/d306
ENSMUSG00000002908	Kcnn1	73.4483	-0.431976	0.378932	-1.13998	0.254294	0.494432	WT/d306
ENSMUSG00000002910	Arrdc2	244	-0.131285	0.343606	-0.382081	0.702401	0.853306	WT/d306
ENSMUSG00000002930	Ppp1r17	0.784469	-1.99136	2.98567	-0.666973	0.50479		WT/d306
ENSMUSG00000002944	Cd36	209.066	0.664956	0.271078	2.453	0.0141669	0.07813	WT/d306
ENSMUSG00000002948	Map2k7	1282.82	0.259775	0.10934	2.37585	0.0175088	0.0896673	WT/d306
ENSMUSG00000002949	Timm44	1907.55	0.0812017	0.139202	0.583339	0.559665	0.758256	WT/d306
ENSMUSG00000002957	Ap2a2	4405.75	0.314596	0.107618	2.92325	0.00346393	0.0293275	WT/d306
ENSMUSG00000002963	Pnkp	619.967	0.195509	0.172824	1.13126	0.257947	0.498794	WT/d306
ENSMUSG00000002968	Med25	3255.45	0.366255	0.132516	2.76385	0.00571244	0.0416087	WT/d306
ENSMUSG00000002980	Bcam	3559.89	-0.167906	0.187129	-0.897273	0.369573	0.609598	WT/d306
ENSMUSG00000002981	Clptm1	3830.33	0.33277	0.118597	2.8059	0.00501762	0.0381153	WT/d306
ENSMUSG00000002983	Relb	232.057	0.586538	0.394986	1.48496	0.137554	0.34506	WT/d306
ENSMUSG00000002984	Tomm40	1817.32	0.350085	0.245985	1.4232	0.154678	0.370226	WT/d306
ENSMUSG00000002985	Apoe	3433.12	0.263016	0.357287	0.736148	0.461641	0.682719	WT/d306
ENSMUSG00000002992	Apoc2	0.0531048	0	4.99742	0	1		WT/d306
ENSMUSG00000002996	Hbp1	1880.43	-0.00170335	0.153813	-0.0110741	0.991164	0.996223	WT/d306
ENSMUSG00000002997	Prkar2b	3622.03	1.14696	0.362366	3.1652	0.00154977	0.0165759	WT/d306
ENSMUSG00000003031	Cdkn1b	4338.12	-1.23648	0.36043	-3.43056	0.00060233	0.0084925	WT/d306
ENSMUSG00000003032	Klf4	419.657	0.250771	0.389289	0.644178	0.51946	0.728875	WT/d306
ENSMUSG00000003033	Ap1m1	2809.94	0.225976	0.210696	1.07252	0.283487	0.525509	WT/d306
ENSMUSG00000003037	Rab8a	2433.18	0.104381	0.153776	0.678787	0.497273	0.711434	WT/d306
ENSMUSG00000003038	Hmgn2	16473	-0.14331	0.143919	-0.995765	0.319364	0.561066	WT/d306
ENSMUSG00000003039	Fam32a	3403.63	-0.0891574	0.127848	-0.69737	0.485571	0.702351	WT/d306
ENSMUSG00000003051	Elf3	90.7438	0.231717	0.307482	0.753595	0.451093	0.67418	WT/d306
ENSMUSG00000003053	Cyp2c29	0.0766065	0.995652	4.9837	0.199782	0.841651		WT/d306
ENSMUSG00000003062	Stard3nl	1498.34	-0.362304	0.165206	-2.19304	0.0283045	0.125244	WT/d306
ENSMUSG00000003068	Stk11	3346.93	0.145213	0.169816	0.85512	0.392484	0.627549	WT/d306
ENSMUSG00000003070	Efna2	1016.32	0.719111	0.169557	4.24113	2.224e-05	0.000762124	WT/d306
ENSMUSG00000003072	Atp5f1d	3678.31	0.144681	0.236701	0.611239	0.541041	0.743739	WT/d306
ENSMUSG00000003099	Ppp5c	2796.73	-0.0319134	0.178772	-0.178515	0.858319	0.936778	WT/d306
ENSMUSG00000003119	Cdk12	3685.29	0.316799	0.259906	1.2189	0.222884	0.45822	WT/d306
ENSMUSG00000003123	Lipe	265.362	0.390316	0.188225	2.07367	0.0381095	0.152674	WT/d306
ENSMUSG00000003131	Pafah1b2	4910.02	-0.0150477	0.0925054	-0.162669	0.870779	0.94278	WT/d306
ENSMUSG00000003134	Tbc1d8	703.176	0.881674	0.169761	5.19362	2.06248e-07	2.43113e-05	WT/d306
ENSMUSG00000003135	Cnot11	1734.21	0.157621	0.170867	0.92248	0.356278	0.597188	WT/d306
ENSMUSG00000003153	Slc2a3	1119.28	-0.171352	0.267415	-0.640773	0.52167	0.730694	WT/d306
ENSMUSG00000003154	Foxj2	1075.42	0.457011	0.116515	3.92235	8.76902e-05	0.00211145	WT/d306
ENSMUSG00000003161	Sri	1860.79	0.117985	0.177886	0.663262	0.507163	0.718627	WT/d306
ENSMUSG00000003166	Dgcr2	3501.85	0.125355	0.137546	0.911369	0.362101	0.602217	WT/d306
ENSMUSG00000003184	Irf3	1357.35	0.188528	0.149301	1.26274	0.206682	0.438684	WT/d306
ENSMUSG00000003190	Bcl2l12	261.908	0.0670536	0.126403	0.530475	0.595783	0.784256	WT/d306
ENSMUSG00000003198	Zfp959	267.024	-0.245735	0.205196	-1.19756	0.231087	0.467626	WT/d306
ENSMUSG00000003199	Mpnd	2507.37	-0.0329858	0.215446	-0.153105	0.878315	0.946157	WT/d306
ENSMUSG00000003200	Sh3gl1	2455.35	0.470965	0.172699	2.72709	0.00638964	0.0451805	WT/d306
ENSMUSG00000003206	Ebi3	5.34228	0.22349	0.839951	0.266075	0.790181	0.901764	WT/d306
ENSMUSG00000003208	Yju2	427.703	0.488175	0.223493	2.1843	0.0289405	0.127187	WT/d306
ENSMUSG00000003226	Ranbp2	10354.5	-0.0724196	0.270672	-0.267555	0.789042	0.901049	WT/d306
ENSMUSG00000003227	Edar	81.8171	-2.03552	0.563074	-3.61501	0.000300333	0.00516161	WT/d306
ENSMUSG00000003228	Grk5	1672.66	1.54714	0.245404	6.30446	2.89201e-10	1.36458e-07	WT/d306
ENSMUSG00000003233	Dvl3	2617.35	0.516707	0.218699	2.36264	0.0181452	0.0920254	WT/d306
ENSMUSG00000003234	Abcf3	2093.36	0.278947	0.134191	2.07873	0.0376423	0.151645	WT/d306
ENSMUSG00000003235	Eif2b5	2900.65	0.0867925	0.156758	0.553673	0.579802	0.772986	WT/d306
ENSMUSG00000003269	Cyth2	2153.6	0.39943	0.167513	2.38447	0.0171038	0.0884413	WT/d306
ENSMUSG00000003271	Sult2b1	23.7597	0.86221	0.535949	1.60875	0.10767	0.298289	WT/d306
ENSMUSG00000003273	Car11	152.964	-0.682048	0.33632	-2.02797	0.0425628	0.163946	WT/d306
ENSMUSG00000003279	Dlgap1	287.999	2.05733	0.427041	4.81764	1.45268e-06	9.98898e-05	WT/d306
ENSMUSG00000003282	Plag1	638.037	0.166819	0.32534	0.512753	0.608124	0.792781	WT/d306
ENSMUSG00000003283	Hck	118.086	2.11718	0.615462	3.43998	0.000581754	0.00827473	WT/d306
ENSMUSG00000003299	Mrpl4	1366.37	0.358631	0.20903	1.71569	0.0862182	0.258178	WT/d306
ENSMUSG00000003308	Keap1	1462.78	0.10721	0.1457	0.735828	0.461835	0.682863	WT/d306
ENSMUSG00000003309	Ap1m2	83.9054	0.50339	0.526914	0.955355	0.339398	0.58177	WT/d306
ENSMUSG00000003316	Glg1	10333	0.4805	0.177629	2.70507	0.0068289	0.0471438	WT/d306
ENSMUSG00000003341	Atp8b3	51.5784	-0.845902	0.485692	-1.74164	0.0815711	0.249275	WT/d306
ENSMUSG00000003344	Btbd2	2782.01	0.25057	0.174746	1.43391	0.151597	0.36534	WT/d306
ENSMUSG00000003345	Csnk1g2	5678.19	0.302123	0.183399	1.64736	0.0994851	0.283998	WT/d306
ENSMUSG00000003346	Abhd17a	2405.65	0.499099	0.327802	1.52256	0.127868	0.331488	WT/d306
ENSMUSG00000003348	Mob3a	1069.3	0.425521	0.134362	3.16696	0.00154039	0.0165048	WT/d306
ENSMUSG00000003352	Cacnb3	2092.39	0.358546	0.143443	2.49957	0.0124344	0.0710999	WT/d306
ENSMUSG00000003354	Ccdc65	41.9492	-0.89081	0.44186	-2.01605	0.0437951	0.167137	WT/d306
ENSMUSG00000003355	Fkbp11	150.398	-0.274405	0.320135	-0.857154	0.39136	0.62697	WT/d306
ENSMUSG00000003360	Ddx23	4609.65	0.344714	0.140834	2.44767	0.0143784	0.0788004	WT/d306
ENSMUSG00000003363	Pld3	3222.73	0.293007	0.237174	1.23541	0.216679	0.450928	WT/d306
ENSMUSG00000003378	Grik5	1606.45	-0.602938	0.323682	-1.86275	0.0624976	0.209917	WT/d306
ENSMUSG00000003379	Cd79a	16.778	0.266698	0.605139	0.440722	0.659414	0.824638	WT/d306
ENSMUSG00000003380	Rabac1	1351.63	0.186529	0.429126	0.434673	0.6638	0.827717	WT/d306
ENSMUSG00000003382	Etv3	1228.6	0.213346	0.125176	1.70437	0.0883122	0.262011	WT/d306
ENSMUSG00000003402	Prkcsh	4556.28	0.729428	0.197921	3.68545	0.000228295	0.00425319	WT/d306
ENSMUSG00000003410	Elavl3	18.8353	-0.11411	0.661976	-0.172378	0.86314	0.939741	WT/d306
ENSMUSG00000003411	Rab3b	296.954	1.73133	0.378759	4.57105	4.85275e-06	0.000247541	WT/d306
ENSMUSG00000003418	St8sia6	39.8508	1.32461	0.339765	3.8986	9.67486e-05	0.00226294	WT/d306
ENSMUSG00000003420	Fcgrt	1152.13	0.356743	0.406204	0.878235	0.379816	0.61814	WT/d306
ENSMUSG00000003421	Nosip	1440.58	0.343332	0.206353	1.66381	0.0961499	0.277676	WT/d306
ENSMUSG00000003423	Pih1d1	1089.57	0.194099	0.217485	0.89247	0.372141	0.612256	WT/d306
ENSMUSG00000003429	Rps11	7271.89	-0.90094	0.205951	-4.37453	1.21695e-05	0.000497751	WT/d306
ENSMUSG00000003435	Supt5	6171.36	0.467707	0.17358	2.69447	0.00705	0.0482104	WT/d306
ENSMUSG00000003436	Dll3	76.0119	2.13261	0.86234	2.47305	0.0133966	0.0752287	WT/d306
ENSMUSG00000003437	Paf1	2427.44	0.723567	0.218143	3.31693	0.00091012	0.0114107	WT/d306
ENSMUSG00000003438	Timm50	2035.77	0.0374341	0.267046	0.140178	0.888519	0.950795	WT/d306
ENSMUSG00000003444	Med29	483.599	-0.201264	0.202234	-0.9952	0.319639	0.561339	WT/d306
ENSMUSG00000003452	Bicd1	267.053	-0.403932	0.157455	-2.56538	0.0103062	0.0628411	WT/d306
ENSMUSG00000003458	Ncstn	3667.87	0.758243	0.167596	4.52424	6.06133e-06	0.000293915	WT/d306
ENSMUSG00000003464	Pex19	3429.18	0.371505	0.154774	2.40031	0.0163814	0.0859102	WT/d306
ENSMUSG00000003469	Phyhip	148.731	0.114412	0.204601	0.559198	0.576027	0.770397	WT/d306
ENSMUSG00000003476	Crhr2	8.0075	-1.12622	0.59375	-1.89678	0.0578563	0.200296	WT/d306
ENSMUSG00000003477	Inmt	4.69777	-3.57296	1.59505	-2.24003	0.0250887	0.114817	WT/d306
ENSMUSG00000003484	Cyp4f18	1.5103	-3.45501	1.72332	-2.00486	0.0449782		WT/d306
ENSMUSG00000003500	Impdh1	1321.16	0.249429	0.190706	1.30792	0.1909	0.41895	WT/d306
ENSMUSG00000003505	Psg18	0						WT/d306
ENSMUSG00000003518	Dusp3	497.583	0.417877	0.201831	2.07043	0.0384123	0.153574	WT/d306
ENSMUSG00000003526	Prodh	312.774	-0.12479	0.236849	-0.526875	0.59828	0.786035	WT/d306
ENSMUSG00000003527	Ess2	1039.23	0.286568	0.12932	2.21596	0.0266942	0.120061	WT/d306
ENSMUSG00000003528	Slc25a1	2360.06	0.174583	0.168304	1.0373	0.299594	0.541378	WT/d306
ENSMUSG00000003531	Dgcr6	915.617	-0.286941	0.268285	-1.06954	0.284828	0.526682	WT/d306
ENSMUSG00000003534	Ddr1	3823.26	0.831728	0.209112	3.97743	6.96638e-05	0.00180493	WT/d306
ENSMUSG00000003541	Ier3	131.908	-0.402641	0.32691	-1.23166	0.218077	0.452625	WT/d306
ENSMUSG00000003545	Fosb	11.628	-0.196957	0.618747	-0.318316	0.750245	0.879714	WT/d306
ENSMUSG00000003546	Klc4	1315.31	0.397215	0.246577	1.61092	0.107198	0.297737	WT/d306
ENSMUSG00000003549	Ercc1	556.474	0.301738	0.159544	1.89124	0.0585917	0.201741	WT/d306
ENSMUSG00000003555	Cyp17a1	5579.71	5.25412	1.38966	3.78086	0.000156287	0.00318758	WT/d306
ENSMUSG00000003559	As3mt	1000.54	-0.0293069	0.176236	-0.166293	0.867927	0.941735	WT/d306
ENSMUSG00000003573	Homer3	952.594	0.0906738	0.15397	0.588904	0.555926	0.755187	WT/d306
ENSMUSG00000003575	Crtc1	1994.69	0.39752	0.205787	1.9317	0.0533961	0.190536	WT/d306
ENSMUSG00000003581	Rnf215	596.567	0.219047	0.220765	0.992221	0.32109	0.562612	WT/d306
ENSMUSG00000003585	Sec14l2	77.1424	0.130699	0.226659	0.576634	0.564187	0.761598	WT/d306
ENSMUSG00000003604	Aven	923.015	0.0150616	0.190898	0.0788988	0.937113	0.973249	WT/d306
ENSMUSG00000003617	Cp	87.3194	0.423873	0.473089	0.895967	0.37027	0.610261	WT/d306
ENSMUSG00000003623	Crot	1528.31	-0.425303	0.148046	-2.87278	0.0040688	0.0329153	WT/d306
ENSMUSG00000003644	Rps6ka1	1865.81	0.692998	0.173886	3.98536	6.73766e-05	0.00175668	WT/d306
ENSMUSG00000003657	Calb2	21.0552	0.872053	0.50066	1.74181	0.0815424	0.249272	WT/d306
ENSMUSG00000003660	Snrnp200	9388.31	0.398032	0.188723	2.10908	0.0349377	0.144	WT/d306
ENSMUSG00000003662	Ciao1	1357.27	0.21739	0.250839	0.86665	0.386134	0.623301	WT/d306
ENSMUSG00000003665	Has1	42.4275	0.284004	0.807745	0.351601	0.725138	0.865874	WT/d306
ENSMUSG00000003680	Taf6l	729.165	-0.196935	0.228301	-0.86261	0.388352	0.624867	WT/d306
ENSMUSG00000003721	Insig2	722.161	-0.175496	0.201148	-0.872474	0.38295	0.62012	WT/d306
ENSMUSG00000003731	Kpna6	3207.07	0.278335	0.208175	1.33702	0.181215	0.405686	WT/d306
ENSMUSG00000003746	Man1a	2909.48	-0.387532	0.24393	-1.5887	0.112127	0.306706	WT/d306
ENSMUSG00000003752	Itpkc	348.119	0.318848	0.150944	2.11236	0.0346552	0.143221	WT/d306
ENSMUSG00000003762	Coq8b	400.104	-0.445307	0.218307	-2.03982	0.0413679	0.160912	WT/d306
ENSMUSG00000003778	Brd8	3242.57	0.204976	0.177171	1.15694	0.247296	0.48658	WT/d306
ENSMUSG00000003779	Kif20a	2655.48	0.513395	0.297761	1.72419	0.0846741	0.255104	WT/d306
ENSMUSG00000003808	Farsa	2267.91	0.263252	0.203064	1.2964	0.194837	0.423656	WT/d306
ENSMUSG00000003809	Gcdh	968.2	0.0227426	0.105776	0.215008	0.829761	0.922262	WT/d306
ENSMUSG00000003810	Mast2	5152.9	0.475144	0.20289	2.34188	0.0191866	0.0954701	WT/d306
ENSMUSG00000003812	Dnase2a	269.411	-0.220476	0.232329	-0.94898	0.342631	0.585065	WT/d306
ENSMUSG00000003813	Rad23a	1294.29	0.240584	0.181766	1.3236	0.185637	0.411329	WT/d306
ENSMUSG00000003814	Calr	29185.3	0.806193	0.221491	3.63985	0.000272792	0.00483964	WT/d306
ENSMUSG00000003824	Syce2	1725.32	-0.657121	0.48633	-1.35118	0.176637	0.400848	WT/d306
ENSMUSG00000003847	Nfat5	5915.23	-0.398417	0.344636	-1.15605	0.24766	0.487061	WT/d306
ENSMUSG00000003848	Nob1	1243.02	0.230525	0.165467	1.39318	0.163566	0.382178	WT/d306
ENSMUSG00000003849	Nqo1	392.977	-0.370078	0.17012	-2.17539	0.0296007	0.129194	WT/d306
ENSMUSG00000003863	Ppfia3	72.8657	0.565428	0.260582	2.16987	0.0300168	0.130538	WT/d306
ENSMUSG00000003865	Gys1	1904.89	0.563247	0.155614	3.61951	0.000295161	0.00510004	WT/d306
ENSMUSG00000003868	Ruvbl2	2908.78	0.515854	0.194037	2.65853	0.00784817	0.0521366	WT/d306
ENSMUSG00000003872	Lin7b	18.1553	0.764733	0.639666	1.19552	0.231884	0.468464	WT/d306
ENSMUSG00000003873	Bax	723.302	-0.0618844	0.297969	-0.207687	0.835473	0.925409	WT/d306
ENSMUSG00000003882	Il7r	3.3526	0.522756	1.22831	0.425589	0.670407	0.832403	WT/d306
ENSMUSG00000003923	Tfam	2099.02	-0.181085	0.132627	-1.36537	0.172136	0.394522	WT/d306
ENSMUSG00000003929	Zfp81	831.176	-0.0983003	0.17402	-0.56488	0.572156	0.767672	WT/d306
ENSMUSG00000003934	Efnb3	893.672	0.240542	0.228637	1.05207	0.292768	0.534897	WT/d306
ENSMUSG00000003948	Mmd	1368.8	-0.171482	0.122383	-1.40119	0.161157	0.379342	WT/d306
ENSMUSG00000003949	Hlf	111.764	-0.192622	0.366762	-0.525198	0.599446	0.786914	WT/d306
ENSMUSG00000003955	Fam162a	1406.73	-0.68026	0.193991	-3.50666	0.000453768	0.00695265	WT/d306
ENSMUSG00000003970	Rpl8	35171.9	-0.26073	0.205081	-1.27135	0.203604	0.435083	WT/d306
ENSMUSG00000003974	Grm3	3.72972	-0.531894	1.20982	-0.439646	0.660193	0.825233	WT/d306
ENSMUSG00000003992	Ssbp2	1414.57	0.530987	0.177844	2.98568	0.00282945	0.0254019	WT/d306
ENSMUSG00000004018	Fancl	331.95	-0.192984	0.148411	-1.30033	0.193487	0.421967	WT/d306
ENSMUSG00000004031	Brinp2	25.8248	-0.777826	0.491173	-1.58361	0.113282	0.308582	WT/d306
ENSMUSG00000004032	Gstm5	942.769	-0.0830483	0.24919	-0.333273	0.738928	0.873823	WT/d306
ENSMUSG00000004035	Gstm7	2560.04	1.70692	0.384018	4.4449	8.79311e-06	0.000389436	WT/d306
ENSMUSG00000004038	Gstm3	228.093	0.13454	0.639148	0.210499	0.833278	0.924322	WT/d306
ENSMUSG00000004040	Stat3	1532.04	0.425696	0.174949	2.43326	0.0149636	0.0809762	WT/d306
ENSMUSG00000004043	Stat5a	134.304	0.175931	0.297808	0.590753	0.554686	0.754171	WT/d306
ENSMUSG00000004044	Cavin1	3136.48	0.77431	0.274235	2.82353	0.00474985	0.036741	WT/d306
ENSMUSG00000004054	Map3k11	1666.03	0.372805	0.152174	2.44986	0.014291	0.0785494	WT/d306
ENSMUSG00000004056	Akt2	5693.81	0.430586	0.12153	3.54303	0.000395558	0.00624946	WT/d306
ENSMUSG00000004069	Dnaja3	2214.43	0.119171	0.201067	0.592694	0.553386	0.753388	WT/d306
ENSMUSG00000004070	Hmox2	1467.03	-0.18473	0.22026	-0.838692	0.401642	0.634192	WT/d306
ENSMUSG00000004071	Cdip1	3474.81	0.292004	0.13664	2.13703	0.0325953	0.137676	WT/d306
ENSMUSG00000004085	Map3k20	496.735	-0.125503	0.279196	-0.449517	0.653059	0.82065	WT/d306
ENSMUSG00000004096	Cwc15	2268.94	0.214523	0.211265	1.01542	0.309906	0.551627	WT/d306
ENSMUSG00000004098	Col5a3	97.5524	0.680291	0.467707	1.45452	0.145802	0.357346	WT/d306
ENSMUSG00000004099	Dnmt1	11242.6	0.405306	0.220931	1.83454	0.066574	0.218691	WT/d306
ENSMUSG00000004100	Ppan	1726.02	0.0776073	0.277647	0.279518	0.779848	0.896264	WT/d306
ENSMUSG00000004105	Angptl2	1910.02	0.723815	0.215319	3.36159	0.000774948	0.0101409	WT/d306
ENSMUSG00000004110	Cacna1e	54.1011	0.760448	0.566215	1.34304	0.179259	0.403411	WT/d306
ENSMUSG00000004113	Cacna1b	96.139	-0.755258	0.407511	-1.85335	0.0638329	0.212934	WT/d306
ENSMUSG00000004127	Trmt10a	909.445	-0.316336	0.271861	-1.1636	0.244587	0.483315	WT/d306
ENSMUSG00000004151	Etv1	464.262	1.5516	0.417336	3.71786	0.000200919	0.00382744	WT/d306
ENSMUSG00000004187	Kifc2	361.853	-0.331321	0.29814	-1.11129	0.266443	0.507447	WT/d306
ENSMUSG00000004207	Psap	21842.2	0.540362	0.179728	3.00655	0.00264227	0.0241545	WT/d306
ENSMUSG00000004221	Ikbkg	1205.92	0.025036	0.0955883	0.261915	0.793387	0.903601	WT/d306
ENSMUSG00000004231	Pax2	88.7873	-0.584707	0.575156	-1.01661	0.309341	0.551197	WT/d306
ENSMUSG00000004233	Wars2	465.702	0.125989	0.16003	0.787284	0.431116	0.658923	WT/d306
ENSMUSG00000004263	Atn1	323.398	0.109118	0.224047	0.487029	0.626238	0.804911	WT/d306
ENSMUSG00000004264	Phb2	4477.43	-0.0539319	0.194752	-0.276926	0.781837	0.897284	WT/d306
ENSMUSG00000004266	Ptpn6	359.587	-0.162762	0.45248	-0.359711	0.719063	0.862701	WT/d306
ENSMUSG00000004267	Eno2	68.743	-0.0538021	0.426021	-0.12629	0.899502	0.955668	WT/d306
ENSMUSG00000004268	Emg1	2660.08	-0.347505	0.207474	-1.67494	0.0939469	0.273405	WT/d306
ENSMUSG00000004270	Lpcat3	1203.98	0.11054	0.109368	1.01072	0.312149	0.553749	WT/d306
ENSMUSG00000004285	Atp6v1f	1601.8	-0.383698	0.231971	-1.65408	0.0981116	0.281144	WT/d306
ENSMUSG00000004296	Il12b	0.307386	1.72832	3.66031	0.472178	0.6368		WT/d306
ENSMUSG00000004317	Clcn5	2254.14	0.051281	0.245826	0.208607	0.834755	0.925092	WT/d306
ENSMUSG00000004319	Clcn3	1305.43	-0.157403	0.168862	-0.932134	0.351267	0.592513	WT/d306
ENSMUSG00000004328	Hif3a	1769.79	0.507479	0.293534	1.72886	0.0838342	0.253475	WT/d306
ENSMUSG00000004341	Gpx6	1.63974	1.87346	1.97982	0.946274	0.344009		WT/d306
ENSMUSG00000004344	Gpx5	0.428196	-2.96442	3.45745	-0.857402	0.391223		WT/d306
ENSMUSG00000004347	Pde1c	69.2811	0.512293	0.490727	1.04395	0.29651	0.53845	WT/d306
ENSMUSG00000004356	Utp20	3636.84	0.330421	0.237748	1.3898	0.164591	0.383733	WT/d306
ENSMUSG00000004359	Spic	27.9163	2.82475	0.879067	3.21335	0.00131198	0.0147799	WT/d306
ENSMUSG00000004360	9330159F19Rik	29.3177	-0.0823571	0.59672	-0.138016	0.890227	0.951928	WT/d306
ENSMUSG00000004364	Cul3	5643.03	0.0573591	0.16477	0.348115	0.727754	0.867581	WT/d306
ENSMUSG00000004366	Sst	1.57066	-0.395083	2.17471	-0.181672	0.855841		WT/d306
ENSMUSG00000004371	Il11	3.41384	0.854781	1.08085	0.790843	0.429035	0.657312	WT/d306
ENSMUSG00000004383	Large1	1696.82	0.168792	0.21543	0.783511	0.433327	0.660585	WT/d306
ENSMUSG00000004393	Ddx56	1751.37	0.216039	0.171664	1.2585	0.20821	0.440375	WT/d306
ENSMUSG00000004394	Tmed4	2086.63	0.158537	0.186432	0.850371	0.395119	0.629767	WT/d306
ENSMUSG00000004415	Col26a1	3588.69	0.752684	0.311212	2.41856	0.0155822	0.083182	WT/d306
ENSMUSG00000004446	Bid	540.336	-0.767089	0.297307	-2.58013	0.00987642	0.060963	WT/d306
ENSMUSG00000004451	Ralb	3252.57	0.374397	0.13876	2.69817	0.00697228	0.0477854	WT/d306
ENSMUSG00000004455	Ppp1cc	13081.7	0.0265529	0.167336	0.15868	0.873921	0.944022	WT/d306
ENSMUSG00000004460	Dnajb11	3045.99	0.405792	0.316502	1.28211	0.199802	0.430202	WT/d306
ENSMUSG00000004462	Tbccd1	886.595	0.0552094	0.183306	0.301188	0.763271	0.886843	WT/d306
ENSMUSG00000004473	Clec11a	65.6491	-0.923719	0.362133	-2.55077	0.0107485	0.0646823	WT/d306
ENSMUSG00000004500	Zfp324	598.202	0.335124	0.206305	1.62441	0.104289	0.292639	WT/d306
ENSMUSG00000004508	Gab2	2248.79	0.696846	0.162417	4.29049	1.78281e-05	0.000653858	WT/d306
ENSMUSG00000004530	Coro1c	3778.35	0.281652	0.208416	1.35139	0.17657	0.400732	WT/d306
ENSMUSG00000004535	Tax1bp1	5191.95	0.215673	0.113975	1.89229	0.0584526	0.201601	WT/d306
ENSMUSG00000004540	Psg17	2.95379	0.657697	1.21849	0.539765	0.589359	0.779262	WT/d306
ENSMUSG00000004542	Psg19	0.352547	-2.72829	4.34017	-0.628613	0.529602		WT/d306
ENSMUSG00000004552	Ctse	321.015	-1.07714	0.71197	-1.51291	0.130303	0.334696	WT/d306
ENSMUSG00000004558	Ndrg2	569.866	1.52596	0.35611	4.28506	1.82687e-05	0.00066112	WT/d306
ENSMUSG00000004561	Mettl17	519.914	0.0843464	0.136274	0.618946	0.535952	0.739697	WT/d306
ENSMUSG00000004562	Arhgef40	2633.67	1.29155	0.32138	4.01878	5.85015e-05	0.00156702	WT/d306
ENSMUSG00000004565	Pnpla6	1808.96	0.209074	0.17242	1.21258	0.22529	0.460968	WT/d306
ENSMUSG00000004567	Mcoln1	859.283	0.1538	0.174209	0.882845	0.37732	0.616086	WT/d306
ENSMUSG00000004568	Arhgef18	1784.87	0.371779	0.133484	2.7852	0.0053494	0.0398098	WT/d306
ENSMUSG00000004591	Pkn2	3675.78	0.0441191	0.144034	0.30631	0.759369	0.885377	WT/d306
ENSMUSG00000004609	Cd33	20.5445	0.123216	0.625661	0.196938	0.843876	0.92993	WT/d306
ENSMUSG00000004610	Etfb	146.073	-0.916157	0.317731	-2.88343	0.00393365	0.0320221	WT/d306
ENSMUSG00000004612	Nkg7	2.02315	-1.21543	1.37728	-0.882484	0.377515		WT/d306
ENSMUSG00000004626	Stxbp2	1635.7	-0.135594	0.194767	-0.696185	0.486313	0.702835	WT/d306
ENSMUSG00000004630	Pcp2	1.73228	-1.70028	1.97858	-0.859347	0.390149		WT/d306
ENSMUSG00000004631	Sgce	1144	0.312066	0.232971	1.33951	0.180405	0.404683	WT/d306
ENSMUSG00000004633	Chn2	246.132	-0.475376	0.328055	-1.44907	0.147317	0.359516	WT/d306
ENSMUSG00000004637	Wwox	526.808	-0.00158498	0.263433	-0.00601663	0.995199	0.998123	WT/d306
ENSMUSG00000004642	Slbp	4174.65	-0.107766	0.202003	-0.533489	0.593695	0.782708	WT/d306
ENSMUSG00000004651	Tyr	1.70441	-0.607082	2.14942	-0.28244	0.777606		WT/d306
ENSMUSG00000004654	Ghrhr	0.652746	-2.69803	2.81005	-0.960136	0.336987		WT/d306
ENSMUSG00000004655	Aqp1	471.487	-0.245837	0.347728	-0.706982	0.479578	0.69734	WT/d306
ENSMUSG00000004661	Arid3b	1357.77	-0.0357576	0.468725	-0.076287	0.939191	0.974085	WT/d306
ENSMUSG00000004665	Cnn2	2820.89	0.95912	0.312445	3.06972	0.00214259	0.0207707	WT/d306
ENSMUSG00000004667	Polr2e	2675.54	0.101853	0.261594	0.389357	0.697012	0.849361	WT/d306
ENSMUSG00000004668	Abca13	10.1617	-2.11444	0.926655	-2.28179	0.0225015	0.106703	WT/d306
ENSMUSG00000004677	Myo9b	4243.81	0.259286	0.168647	1.53745	0.124184	0.325422	WT/d306
ENSMUSG00000004698	Hdac9	305.412	-0.0632801	0.21465	-0.294806	0.768142	0.889466	WT/d306
ENSMUSG00000004707	Ly9	7.25365	-0.308498	0.884821	-0.348655	0.727348	0.867238	WT/d306
ENSMUSG00000004709	Cd244a	9.14965	-3.42843	1.14572	-2.99238	0.00276811	0.0249849	WT/d306
ENSMUSG00000004730	Adgre1	93.9913	-0.464604	0.372761	-1.24639	0.212622	0.445812	WT/d306
ENSMUSG00000004748	Mtfp1	253.451	0.296118	0.282815	1.04704	0.295082	0.537381	WT/d306
ENSMUSG00000004768	Rab23	1175.89	0.193352	0.145525	1.32865	0.183963	0.409444	WT/d306
ENSMUSG00000004771	Rab11a	2224.86	-0.56509	0.17989	-3.1413	0.00168198	0.0175987	WT/d306
ENSMUSG00000004788	Eif2b2	1052.41	0.193237	0.158806	1.21681	0.223676	0.459128	WT/d306
ENSMUSG00000004789	Dlst	5175.46	0.187144	0.118759	1.57582	0.115066	0.311339	WT/d306
ENSMUSG00000004791	Pgf	112.403	0.549668	0.681252	0.80685	0.419753	0.650005	WT/d306
ENSMUSG00000004798	Ulk2	2203.5	-0.0291105	0.168013	-0.173264	0.862444	0.939275	WT/d306
ENSMUSG00000004814	Ccl24	3.56321	-1.34042	1.05006	-1.27652	0.201773	0.433057	WT/d306
ENSMUSG00000004815	Dgkq	349.71	-0.142831	0.274272	-0.520765	0.60253	0.789033	WT/d306
ENSMUSG00000004821	Tmed11	0.203839	0	4.99742	0	1		WT/d306
ENSMUSG00000004837	Grap	137.432	0.0830271	0.271942	0.305311	0.760129	0.885571	WT/d306
ENSMUSG00000004842	Pou1f1	0.265524	0	4.99742	0	1		WT/d306
ENSMUSG00000004843	Chmp2b	1622.8	-0.214653	0.191693	-1.11978	0.262809	0.503162	WT/d306
ENSMUSG00000004846	Plod3	1910.45	0.876815	0.189706	4.62198	3.80103e-06	0.000207976	WT/d306
ENSMUSG00000004849	Ap1s1	2088.24	-0.0186867	0.232215	-0.0804713	0.935862	0.972652	WT/d306
ENSMUSG00000004864	Mapk13	1168.69	2.39136	0.530545	4.50737	6.56376e-06	0.000310539	WT/d306
ENSMUSG00000004865	Srpk1	4277.27	-0.0793007	0.20278	-0.391068	0.695747	0.848536	WT/d306
ENSMUSG00000004872	Pax3	1.89358	1.15608	1.68936	0.68433	0.493767		WT/d306
ENSMUSG00000004880	Lbr	2653.1	-0.0841334	0.252025	-0.33383	0.738508	0.873643	WT/d306
ENSMUSG00000004885	Crabp2	296.469	-0.56662	0.27232	-2.08071	0.0374604	0.151098	WT/d306
ENSMUSG00000004891	Nes	3173.21	1.40804	0.345251	4.07831	4.53648e-05	0.00130336	WT/d306
ENSMUSG00000004892	Bcan	60.4039	3.58857	1.02658	3.49566	0.000472885	0.00714892	WT/d306
ENSMUSG00000004894	Hapln2	1.71508	1.19007	1.81221	0.656694	0.511377		WT/d306
ENSMUSG00000004895	Prcc	2982.71	0.252433	0.173797	1.45246	0.146375	0.358107	WT/d306
ENSMUSG00000004896	Mettl25b	637.201	-0.0195644	0.238971	-0.0818693	0.934751	0.972112	WT/d306
ENSMUSG00000004897	Hdgf	9056.54	0.227168	0.175314	1.29577	0.195053	0.424012	WT/d306
ENSMUSG00000004902	Slc25a18	199.162	0.137851	0.329142	0.41882	0.675348	0.83527	WT/d306
ENSMUSG00000004929	Thop1	2803.74	0.334852	0.285699	1.17205	0.241178	0.479376	WT/d306
ENSMUSG00000004931	Apba3	1031.72	0.232267	0.199099	1.16659	0.243376	0.481835	WT/d306
ENSMUSG00000004933	Matk	92.9243	-0.985155	0.500055	-1.97009	0.0488277	0.179427	WT/d306
ENSMUSG00000004934	Pias4	1679.71	0.390773	0.202673	1.92809	0.0538435	0.191409	WT/d306
ENSMUSG00000004936	Map2k1	2119.24	0.561558	0.191792	2.92795	0.00341201	0.0290281	WT/d306
ENSMUSG00000004937	Sgta	3767.44	0.350265	0.177201	1.97666	0.0480805	0.177524	WT/d306
ENSMUSG00000004939	Nmrk2	0.0490018	0	4.99742	0	1		WT/d306
ENSMUSG00000004945	Tmem242	1624.7	-0.328318	0.192451	-1.70598	0.0880119	0.261436	WT/d306
ENSMUSG00000004947	Dtx2	1348.39	0.00999498	0.208145	0.0480194	0.961701	0.982816	WT/d306
ENSMUSG00000004948	Zp3	2.48724	-2.6681	1.54344	-1.72867	0.0838677		WT/d306
ENSMUSG00000004951	Hspb1	1075.64	0.452845	0.307393	1.47318	0.140703	0.349564	WT/d306
ENSMUSG00000004952	Rasa4	691.196	-0.604211	0.309546	-1.95193	0.050947	0.184524	WT/d306
ENSMUSG00000004961	Syt5	107.865	-0.309098	0.365005	-0.846832	0.397089	0.631103	WT/d306
ENSMUSG00000004980	Hnrnpa2b1	39078.8	-0.00159548	0.182583	-0.00873838	0.993028	0.997092	WT/d306
ENSMUSG00000004988	Fxyd4	6.30272	-1.23069	0.745549	-1.65072	0.0987958	0.282491	WT/d306
ENSMUSG00000004994	Yju2b	302.009	0.220048	0.19662	1.11915	0.263075	0.503341	WT/d306
ENSMUSG00000004996	Mri1	653.448	0.194856	0.177366	1.09861	0.271939	0.513608	WT/d306
ENSMUSG00000005034	Prkacb	3847.12	0.244317	0.14323	1.70577	0.0880512	0.261443	WT/d306
ENSMUSG00000005043	Sgsh	353.852	0.861749	0.174013	4.9522	7.33797e-07	5.94206e-05	WT/d306
ENSMUSG00000005045	Chd5	282.457	0.359545	0.365786	0.982938	0.325638	0.567099	WT/d306
ENSMUSG00000005054	Cstb	795.876	-0.389431	0.211144	-1.84438	0.0651272	0.215824	WT/d306
ENSMUSG00000005057	Sh2b2	341.856	1.79031	0.287609	6.22481	4.82153e-10	2.0051e-07	WT/d306
ENSMUSG00000005069	Pex5	2292.83	0.277344	0.145191	1.91021	0.0561063	0.196184	WT/d306
ENSMUSG00000005078	Jkamp	1082.79	-0.356068	0.159095	-2.23809	0.0252153	0.115232	WT/d306
ENSMUSG00000005087	Cd44	637.547	-1.93026	0.629703	-3.06534	0.0021742	0.0210024	WT/d306
ENSMUSG00000005089	Slc1a2	71.9855	-0.422365	0.516278	-0.818097	0.413302	0.644268	WT/d306
ENSMUSG00000005102	Eif2ak4	1258.94	0.249174	0.184019	1.35407	0.175714	0.399419	WT/d306
ENSMUSG00000005103	Wdr1	4435.96	0.481212	0.130037	3.70057	0.000215116	0.00403215	WT/d306
ENSMUSG00000005107	Slc2a9	92.2385	0.560799	0.265165	2.11491	0.0344379	0.142659	WT/d306
ENSMUSG00000005124	Ccn4	1202.97	1.2816	0.307035	4.17412	2.99142e-05	0.000945843	WT/d306
ENSMUSG00000005125	Ndrg1	647.82	-0.578275	0.267158	-2.16454	0.0304226	0.131766	WT/d306
ENSMUSG00000005131	4930550C14Rik	53.4862	-0.00488981	0.326662	-0.014969	0.988057	0.994583	WT/d306
ENSMUSG00000005142	Man2b1	1893.24	0.355274	0.143722	2.47195	0.0134379	0.0752937	WT/d306
ENSMUSG00000005148	Klf5	397.075	0.449071	0.535302	0.838912	0.401519	0.634157	WT/d306
ENSMUSG00000005150	Wdr83	553.348	0.15221	0.210273	0.72387	0.469146	0.688208	WT/d306
ENSMUSG00000005161	Prdx2	10374.4	-0.233959	0.196383	-1.19134	0.233521	0.470441	WT/d306
ENSMUSG00000005198	Polr2a	13274	0.547938	0.235752	2.32421	0.0201142	0.0987242	WT/d306
ENSMUSG00000005202	Shbg	345.026	1.25288	0.27283	4.59214	4.3872e-06	0.000231992	WT/d306
ENSMUSG00000005204	Senp3	4613.25	0.0369794	0.201874	0.183181	0.854656	0.935514	WT/d306
ENSMUSG00000005220	Corin	40.306	1.59289	0.631469	2.52251	0.0116522	0.0680583	WT/d306
ENSMUSG00000005225	Plekha8	2969.77	0.0777208	0.152907	0.508286	0.611252	0.79458	WT/d306
ENSMUSG00000005232	G6pc2	56.6872	-1.58678	0.518753	-3.05884	0.00222196	0.0212961	WT/d306
ENSMUSG00000005233	Spc25	2082.39	-0.0230929	0.255239	-0.0904755	0.927909	0.968528	WT/d306
ENSMUSG00000005237	Dnah2	128.434	0.901386	0.337961	2.66713	0.00765024	0.0512579	WT/d306
ENSMUSG00000005251	Ripk4	149.335	0.0543209	0.462402	0.117475	0.906483	0.958932	WT/d306
ENSMUSG00000005262	Ufd1	1848.25	0.0664128	0.113226	0.58655	0.557506	0.756664	WT/d306
ENSMUSG00000005267	Zfp287	226.212	0.372999	0.243342	1.53282	0.125321	0.327288	WT/d306
ENSMUSG00000005268	Prlr	391.472	3.85317	0.526213	7.32246	2.43461e-13	4.97796e-10	WT/d306
ENSMUSG00000005299	Letm1	2144.58	0.141485	0.188068	0.752305	0.451868	0.674804	WT/d306
ENSMUSG00000005312	Ubqln1	5349.55	0.257093	0.192488	1.33563	0.181671	0.40614	WT/d306
ENSMUSG00000005320	Fgfr4	151.118	1.27696	0.360885	3.5384	0.000402561	0.00632932	WT/d306
ENSMUSG00000005338	Cadm3	144.367	-0.212073	0.387045	-0.547929	0.583741	0.775708	WT/d306
ENSMUSG00000005339	Fcer1a	0						WT/d306
ENSMUSG00000005354	Txn2	2357.5	0.178458	0.18614	0.958728	0.337696	0.580231	WT/d306
ENSMUSG00000005355	Casp14	0.918013	-2.03721	2.32114	-0.877675	0.38012		WT/d306
ENSMUSG00000005357	Slc1a6	304.944	-0.341674	0.300971	-1.13524	0.256275	0.496954	WT/d306
ENSMUSG00000005360	Slc1a3	423.273	-0.229541	0.313312	-0.732625	0.463787	0.684245	WT/d306
ENSMUSG00000005362	Crbn	1116.4	-0.384222	0.127867	-3.00485	0.00265711	0.0242043	WT/d306
ENSMUSG00000005364	Il5ra	0.876201	-1.07767	3.31581	-0.32501	0.745173		WT/d306
ENSMUSG00000005370	Msh6	6729.31	0.195849	0.313036	0.625642	0.53155	0.736746	WT/d306
ENSMUSG00000005371	Fbxo11	3085.35	0.18067	0.105518	1.71222	0.0868564	0.259115	WT/d306
ENSMUSG00000005373	Mlxipl	178.584	-0.415162	0.267432	-1.5524	0.120567	0.320223	WT/d306
ENSMUSG00000005374	Tbl2	1897.69	0.168691	0.164563	1.02508	0.305323	0.547738	WT/d306
ENSMUSG00000005378	Bud23	1209.72	0.0798523	0.148517	0.537665	0.590808	0.780324	WT/d306
ENSMUSG00000005397	Nid1	9313.2	1.60153	0.304169	5.26526	1.39992e-07	1.73477e-05	WT/d306
ENSMUSG00000005410	Mcm5	7798.74	0.223394	0.212668	1.05044	0.293516	0.535762	WT/d306
ENSMUSG00000005413	Hmox1	1845.16	0.615204	0.21938	2.80429	0.00504275	0.0382233	WT/d306
ENSMUSG00000005417	Mprip	10664.4	0.427818	0.134559	3.17941	0.00147574	0.0160287	WT/d306
ENSMUSG00000005442	Cic	7766.78	0.573952	0.149134	3.84857	0.000118807	0.00262158	WT/d306
ENSMUSG00000005447	Pafah1b3	2359.19	-0.0013003	0.186103	-0.00698702	0.994425	0.997637	WT/d306
ENSMUSG00000005465	Il27ra	113.22	0.402615	0.343247	1.17296	0.240812	0.479094	WT/d306
ENSMUSG00000005469	Prkaca	3441.15	0.475327	0.129676	3.66549	0.000246867	0.00451036	WT/d306
ENSMUSG00000005470	Asf1b	1201.21	-0.0408088	0.405506	-0.100637	0.919839	0.964536	WT/d306
ENSMUSG00000005474	Myl10	0.301158	1.57553	4.50567	0.349677	0.726581		WT/d306
ENSMUSG00000005481	Ddx39a	2333.98	-0.119542	0.232761	-0.513583	0.607544	0.792361	WT/d306
ENSMUSG00000005483	Dnajb1	2585.08	0.284931	0.200268	1.42275	0.15481	0.370324	WT/d306
ENSMUSG00000005493	Msh4	88.0485	-2.47391	0.870703	-2.84127	0.00449335	0.0353265	WT/d306
ENSMUSG00000005501	Usp40	2349.01	0.00122623	0.155091	0.00790649	0.993692	0.997432	WT/d306
ENSMUSG00000005503	Evx1	17.7108	0.0751122	0.70187	0.107017	0.914775	0.962123	WT/d306
ENSMUSG00000005505	Kbtbd4	254.167	0.0715042	0.209007	0.342114	0.732265	0.870572	WT/d306
ENSMUSG00000005506	Celf1	7098.97	0.0230762	0.135233	0.170641	0.864506	0.940352	WT/d306
ENSMUSG00000005510	Ndufs3	2623.17	-0.0723637	0.162477	-0.445379	0.656046	0.822269	WT/d306
ENSMUSG00000005514	Por	3149.61	0.661477	0.228918	2.88958	0.00385755	0.0315859	WT/d306
ENSMUSG00000005533	Igf1r	4178.94	0.795336	0.251902	3.15732	0.00159225	0.016905	WT/d306
ENSMUSG00000005534	Insr	1585.82	0.524103	0.244615	2.14256	0.0321482	0.13643	WT/d306
ENSMUSG00000005540	Fcer2a	5.77713	1.55923	0.948103	1.64458	0.100056	0.284864	WT/d306
ENSMUSG00000005547	Cyp2a5	0.107703	0.354711	4.99742	0.0709787	0.943415		WT/d306
ENSMUSG00000005553	Atp4a	49.298	2.07483	0.455206	4.558	5.16418e-06	0.000259648	WT/d306
ENSMUSG00000005566	Trim28	25032.9	0.384158	0.196937	1.95066	0.0510975	0.184834	WT/d306
ENSMUSG00000005575	Ube2m	3209.95	0.215004	0.175609	1.22433	0.220827	0.456071	WT/d306
ENSMUSG00000005580	Adcy9	500.542	0.775982	0.232533	3.33709	0.000846615	0.0108078	WT/d306
ENSMUSG00000005583	Mef2c	1146.45	1.50261	0.389289	3.85988	0.000113442	0.00253268	WT/d306
ENSMUSG00000005609	Ctr9	3751.43	0.41857	0.144123	2.90425	0.00368135	0.0305877	WT/d306
ENSMUSG00000005610	Eif4g2	45486.3	0.119684	0.127235	0.940652	0.346883	0.588801	WT/d306
ENSMUSG00000005611	Irag1	617.022	1.1239	0.393148	2.85872	0.00425351	0.034028	WT/d306
ENSMUSG00000005615	Pcyt1a	1899.3	0.385297	0.20755	1.85641	0.0633955	0.211928	WT/d306
ENSMUSG00000005621	Zfp592	2128.47	0.37434	0.178522	2.09688	0.0360041	0.146866	WT/d306
ENSMUSG00000005625	Psmd4	4338.6	0.151792	0.161298	0.941062	0.346673	0.588486	WT/d306
ENSMUSG00000005628	Tmod4	37.7759	-0.678789	0.429439	-1.58064	0.113961	0.309753	WT/d306
ENSMUSG00000005640	Insrr	16.0688	1.90613	0.684372	2.78522	0.00534916	0.0398098	WT/d306
ENSMUSG00000005649	Cabp5	6.19476	-0.320816	1.07069	-0.299635	0.764456	0.887212	WT/d306
ENSMUSG00000005656	Snx6	4210.02	-0.188029	0.103966	-1.80857	0.0705185	0.227364	WT/d306
ENSMUSG00000005667	Mthfd2	990.315	0.0777915	0.199628	0.389682	0.696772	0.849237	WT/d306
ENSMUSG00000005672	Kit	2788.78	-0.124065	0.453293	-0.273697	0.784317	0.898539	WT/d306
ENSMUSG00000005674	Tomm40l	237.061	-0.330704	0.294658	-1.12233	0.261721	0.502247	WT/d306
ENSMUSG00000005677	Nr1i3	0.458954	0.383411	3.03268	0.126427	0.899394		WT/d306
ENSMUSG00000005681	Apoa2	107.657	-3.24147	1.68244	-1.92665	0.0540229	0.191797	WT/d306
ENSMUSG00000005682	Pan2	2736.64	0.182897	0.16235	1.12656	0.259927	0.500614	WT/d306
ENSMUSG00000005683	Cs	6715.23	0.0391051	0.184966	0.211418	0.832561	0.923955	WT/d306
ENSMUSG00000005686	Ampd3	171.616	-0.571454	0.492105	-1.16124	0.245543	0.484685	WT/d306
ENSMUSG00000005687	Bcas2	3478.29	-0.472669	0.230207	-2.05324	0.0400494	0.15778	WT/d306
ENSMUSG00000005696	Sh2d1a	0.143382	1.36199	4.95558	0.27484	0.783439		WT/d306
ENSMUSG00000005698	Ctcf	4391.22	0.295119	0.165071	1.78784	0.0738026	0.234228	WT/d306
ENSMUSG00000005699	Pard6a	190.089	-0.142567	0.232361	-0.613556	0.539509	0.742748	WT/d306
ENSMUSG00000005705	Agrp	16.9092	-0.523761	0.524868	-0.99789	0.318333	0.560102	WT/d306
ENSMUSG00000005716	Pvalb	2.12283	-4.07953	1.59538	-2.55709	0.0105553		WT/d306
ENSMUSG00000005718	Tfap4	620.99	0.449064	0.19316	2.32483	0.0200809	0.0986198	WT/d306
ENSMUSG00000005732	Ranbp1	2515.08	-0.152196	0.228624	-0.665703	0.505601	0.71718	WT/d306
ENSMUSG00000005763	Cd247	10.4927	-0.168763	0.551709	-0.305891	0.759688	0.885496	WT/d306
ENSMUSG00000005774	Rfx5	628.869	-0.40087	0.249783	-1.60487	0.108522	0.299684	WT/d306
ENSMUSG00000005779	Psmb4	5529.87	-0.131197	0.292533	-0.448486	0.653802	0.820925	WT/d306
ENSMUSG00000005800	Mmp8	4.49564	2.42489	1.11507	2.17465	0.0296564	0.129364	WT/d306
ENSMUSG00000005802	Slc30a4	1718.97	-0.286194	0.235019	-1.21775	0.223321	0.458757	WT/d306
ENSMUSG00000005803	Sqor	163.375	0.230515	0.292812	0.787246	0.431138	0.658923	WT/d306
ENSMUSG00000005804	Bloc1s6	1264.36	-0.0644038	0.132082	-0.487604	0.625831	0.804578	WT/d306
ENSMUSG00000005813	Metap1	2129.83	0.0755945	0.168698	0.448105	0.654078	0.821144	WT/d306
ENSMUSG00000005823	Gpr108	840.678	0.275138	0.164252	1.67509	0.0939157	0.273347	WT/d306
ENSMUSG00000005824	Tnfsf14	4.24281	0.462171	0.968139	0.477381	0.633091	0.809128	WT/d306
ENSMUSG00000005836	Gata6	3204.53	-0.547953	0.259743	-2.10959	0.0348934	0.143914	WT/d306
ENSMUSG00000005846	Rsl1d1	4574.74	-0.122404	0.177286	-0.690433	0.489922	0.705462	WT/d306
ENSMUSG00000005864	Cnga2	3.96269	0.658944	0.987839	0.667056	0.504737	0.716596	WT/d306
ENSMUSG00000005871	Apc	5052.72	0.299884	0.328926	0.911706	0.361923	0.602167	WT/d306
ENSMUSG00000005873	Reep5	3392.74	-0.28459	0.172837	-1.64658	0.0996453	0.284158	WT/d306
ENSMUSG00000005881	Ergic3	3626.21	0.459302	0.243706	1.88465	0.0594765	0.203644	WT/d306
ENSMUSG00000005882	Uqcc1	1070.26	0.282402	0.138499	2.03902	0.0414485	0.161016	WT/d306
ENSMUSG00000005883	Spo11	111.961	-1.35505	1.07958	-1.25516	0.209419	0.441891	WT/d306
ENSMUSG00000005886	Ncoa2	4071.23	0.022011	0.294107	0.0748402	0.940342	0.97454	WT/d306
ENSMUSG00000005891	Prl4a1	0						WT/d306
ENSMUSG00000005892	Trh	57.4964	0.817614	0.878465	0.93073	0.351993	0.592997	WT/d306
ENSMUSG00000005893	Nr2c2	1452.03	0.105524	0.277787	0.379873	0.70404	0.854107	WT/d306
ENSMUSG00000005897	Nr2c1	621.377	-0.0479881	0.21544	-0.222744	0.823735	0.919483	WT/d306
ENSMUSG00000005899	Smpd4	2509.11	0.148148	0.096317	1.53812	0.124018	0.325271	WT/d306
ENSMUSG00000005907	Pex1	551.705	0.244114	0.164433	1.48458	0.137656	0.345139	WT/d306
ENSMUSG00000005917	Otx1	11.1581	-1.00905	0.920527	-1.09616	0.273008	0.514796	WT/d306
ENSMUSG00000005936	Kctd20	4334.85	0.25919	0.102161	2.53707	0.0111785	0.0661702	WT/d306
ENSMUSG00000005947	Itgae	30.5937	-0.239494	0.468011	-0.511727	0.608842	0.793085	WT/d306
ENSMUSG00000005949	Ctns	563.671	0.14476	0.199014	0.727383	0.466992	0.686287	WT/d306
ENSMUSG00000005950	P2rx5	12.4415	-1.23603	0.574708	-2.15072	0.0314985	0.134595	WT/d306
ENSMUSG00000005951	Shpk	74.5421	-0.464437	0.439353	-1.05709	0.290469	0.532777	WT/d306
ENSMUSG00000005952	Trpv1	1.0218	0.699948	2.53213	0.276427	0.78222		WT/d306
ENSMUSG00000005958	Ephb3	874.797	0.442618	0.17475	2.53286	0.0113135	0.0667278	WT/d306
ENSMUSG00000005968	Tuft1	398.739	-0.110484	0.471795	-0.234177	0.814847	0.914639	WT/d306
ENSMUSG00000005973	Rcn1	6307.89	0.605243	0.278039	2.17683	0.0294931	0.128946	WT/d306
ENSMUSG00000005980	Dnase1	170.458	-0.170149	0.244685	-0.695382	0.486816	0.703244	WT/d306
ENSMUSG00000005981	Trap1	4371.26	0.0857538	0.18354	0.467222	0.640341	0.81325	WT/d306
ENSMUSG00000005982	Naa60	691.999	0.265331	0.133973	1.98049	0.0476489	0.176683	WT/d306
ENSMUSG00000005983	1700037C18Rik	100.485	-0.373813	0.418946	-0.89227	0.372248	0.612369	WT/d306
ENSMUSG00000005986	Ankrd13d	196.597	-0.497838	0.282172	-1.7643	0.0776809	0.24206	WT/d306
ENSMUSG00000005994	Tyrp1	0.260788	-3.32719	4.91588	-0.676826	0.498516		WT/d306
ENSMUSG00000006005	Tpr	9485.47	0.320528	0.215424	1.4879	0.136778	0.343958	WT/d306
ENSMUSG00000006007	Pdc	0.0948085	0	4.99742	0	1		WT/d306
ENSMUSG00000006010	Odr4	1042.15	-0.12972	0.0937371	-1.38387	0.166397	0.386255	WT/d306
ENSMUSG00000006014	Prg4	14.1754	-0.8366	0.65133	-1.28445	0.198985	0.42923	WT/d306
ENSMUSG00000006019	Dhx34	819.751	0.425481	0.200433	2.12281	0.0337698	0.140795	WT/d306
ENSMUSG00000006021	Kptn	463.673	0.265452	0.201156	1.31963	0.186958	0.413531	WT/d306
ENSMUSG00000006024	Napa	2833.27	0.159964	0.161757	0.988918	0.322703	0.564297	WT/d306
ENSMUSG00000006050	Sra1	1334.98	-0.0228358	0.151966	-0.150269	0.880552	0.94739	WT/d306
ENSMUSG00000006056	Calcoco2	234.783	-3.78805	1.28199	-2.95481	0.00312862	0.0272918	WT/d306
ENSMUSG00000006057	Atp5mc1	3386.88	-0.237125	0.279582	-0.848143	0.396358	0.630621	WT/d306
ENSMUSG00000006058	Snf8	1414.54	-0.315291	0.223157	-1.41287	0.157695	0.374487	WT/d306
ENSMUSG00000006095	Tbcb	1504.86	0.0388868	0.213224	0.182376	0.855288	0.935615	WT/d306
ENSMUSG00000006127	Inpp5k	579.781	-0.0352766	0.20198	-0.174654	0.861352	0.938669	WT/d306
ENSMUSG00000006134	Crkl	3236.18	0.290784	0.1733	1.67792	0.0933631	0.272288	WT/d306
ENSMUSG00000006143	Upk3bl	4.50479	-0.834711	1.61684	-0.516261	0.605672	0.791454	WT/d306
ENSMUSG00000006154	Eps8l1	58.4617	-0.186988	0.452708	-0.413044	0.679574	0.838521	WT/d306
ENSMUSG00000006169	Clint1	4365.25	0.363472	0.119096	3.05193	0.00227376	0.0216007	WT/d306
ENSMUSG00000006179	Prss16	14.2268	-0.427279	0.923623	-0.462612	0.643643	0.815092	WT/d306
ENSMUSG00000006191	Cdkal1	492.924	0.293174	0.152874	1.91776	0.055142	0.194085	WT/d306
ENSMUSG00000006200	Rhox6	428.532	-2.37817	0.992376	-2.39644	0.0165552	0.0865723	WT/d306
ENSMUSG00000006204	Cdcp3	0.963995	-0.607075	2.4899	-0.243815	0.807374		WT/d306
ENSMUSG00000006205	Htra1	1234.12	0.267751	0.309646	0.864703	0.387202	0.62404	WT/d306
ENSMUSG00000006215	Zbtb17	1448.55	0.0250139	0.184544	0.135544	0.892181	0.952765	WT/d306
ENSMUSG00000006216	Clcnkb	0.863375	-2.31755	2.26021	-1.02537	0.30519		WT/d306
ENSMUSG00000006218	Fam131c	21.2415	0.0688353	0.523629	0.131458	0.895413	0.954018	WT/d306
ENSMUSG00000006219	Fblim1	1951.68	1.14608	0.261052	4.39022	1.13234e-05	0.000473307	WT/d306
ENSMUSG00000006221	Hspb7	84.184	-0.381374	0.425325	-0.896665	0.369898	0.609852	WT/d306
ENSMUSG00000006235	Epor	160.476	-1.52261	0.766948	-1.98529	0.0471121	0.175409	WT/d306
ENSMUSG00000006241	Ccdc159	142.306	-0.612673	0.321249	-1.90716	0.0564998	0.196859	WT/d306
ENSMUSG00000006262	Mob1b	1357.56	-0.629391	0.1671	-3.76654	0.000165523	0.00333437	WT/d306
ENSMUSG00000006269	Atp6v1b1	1.12156	0.222585	1.75866	0.126565	0.899285		WT/d306
ENSMUSG00000006270	Vax1	4.20078	-1.17726	1.18984	-0.989428	0.322454	0.563995	WT/d306
ENSMUSG00000006273	Atp6v1b2	3839.5	0.0164436	0.142043	0.115765	0.907839	0.959583	WT/d306
ENSMUSG00000006276	Eps15l1	2498.13	0.324776	0.118905	2.73138	0.00630693	0.0448542	WT/d306
ENSMUSG00000006281	Tep1	1028.22	0.269866	0.216393	1.24711	0.212358	0.445373	WT/d306
ENSMUSG00000006288	Ttc5	1714.46	-0.0649636	0.167379	-0.388123	0.697925	0.850221	WT/d306
ENSMUSG00000006289	Osgep	1793.81	-0.408521	0.198278	-2.06034	0.0393659	0.155838	WT/d306
ENSMUSG00000006299	Aamp	3978.76	0.360899	0.213946	1.68687	0.0916286	0.26841	WT/d306
ENSMUSG00000006301	Tmbim1	688.451	0.207098	0.125262	1.65331	0.098267	0.281421	WT/d306
ENSMUSG00000006304	Arpc2	6630.36	-0.0158656	0.14022	-0.113148	0.909913	0.96049	WT/d306
ENSMUSG00000006307	Kmt2b	5018.63	0.249892	0.15077	1.65744	0.0974314	0.279927	WT/d306
ENSMUSG00000006310	Zbtb32	126.77	-0.691105	0.620891	-1.11309	0.265672	0.50645	WT/d306
ENSMUSG00000006311	Etv2	4.90292	2.41451	1.25524	1.92355	0.0544112	0.192568	WT/d306
ENSMUSG00000006313	Upk1a	16.4662	0.253867	0.715321	0.3549	0.722665	0.864734	WT/d306
ENSMUSG00000006315	Tmem147	1581.92	-0.0839701	0.266812	-0.314716	0.752977	0.881528	WT/d306
ENSMUSG00000006333	Rps9	28456.1	-0.404047	0.188511	-2.14336	0.0320844	0.136245	WT/d306
ENSMUSG00000006335	Tfpt	490.544	-0.127474	0.176886	-0.720656	0.471121	0.690074	WT/d306
ENSMUSG00000006342	Susd2	263.095	-0.226426	0.382222	-0.592393	0.553587	0.753388	WT/d306
ENSMUSG00000006344	Ggt5	566.14	0.84336	0.373653	2.25707	0.024004	0.111337	WT/d306
ENSMUSG00000006345	Ggt1	99.7096	-0.0262681	0.494973	-0.0530697	0.957676	0.980945	WT/d306
ENSMUSG00000006356	Crip2	973.027	0.199442	0.228896	0.871322	0.383578	0.620703	WT/d306
ENSMUSG00000006360	Crip1	228.426	-0.612619	0.286343	-2.13946	0.0323988	0.1372	WT/d306
ENSMUSG00000006362	Cbfa2t3	490.718	0.585101	0.222141	2.63391	0.00844072	0.0550056	WT/d306
ENSMUSG00000006369	Fbln1	3686.18	0.436925	0.319428	1.36784	0.171363	0.39355	WT/d306
ENSMUSG00000006373	Pgrmc1	5472.66	0.210035	0.215422	0.974991	0.329565	0.571423	WT/d306
ENSMUSG00000006378	Gcat	96.8039	-0.593316	0.283004	-2.0965	0.0360383	0.146907	WT/d306
ENSMUSG00000006386	Tek	643.693	0.703611	0.290964	2.4182	0.0155973	0.083182	WT/d306
ENSMUSG00000006389	Mpl	14.7125	-0.341712	0.605145	-0.564679	0.572292	0.767771	WT/d306
ENSMUSG00000006390	Elovl1	989.133	0.0146161	0.170446	0.0857522	0.931663	0.970588	WT/d306
ENSMUSG00000006392	Med8	1352.25	-0.131751	0.122732	-1.07349	0.283053	0.525101	WT/d306
ENSMUSG00000006395	Hyi	393.338	-0.436561	0.266153	-1.64027	0.10095	0.286546	WT/d306
ENSMUSG00000006398	Cdc20	3731.55	0.32482	0.256284	1.26743	0.205003	0.43678	WT/d306
ENSMUSG00000006403	Adamts4	188.147	1.08168	0.512237	2.11167	0.0347147	0.14337	WT/d306
ENSMUSG00000006411	Nectin4	16.6952	-0.851486	0.985081	-0.864382	0.387378	0.624201	WT/d306
ENSMUSG00000006412	Pfdn2	2128.88	-0.0582602	0.266237	-0.218829	0.826784	0.920875	WT/d306
ENSMUSG00000006418	Rnf114	3213.4	-0.111246	0.255696	-0.43507	0.663511	0.827474	WT/d306
ENSMUSG00000006423	Steep1	1341.23	0.0516397	0.176463	0.292638	0.769799	0.890388	WT/d306
ENSMUSG00000006435	Neurl1a	465.76	-0.0389353	0.201645	-0.193088	0.84689	0.931514	WT/d306
ENSMUSG00000006442	Srm	1836.88	0.48491	0.245702	1.97357	0.0484307	0.17842	WT/d306
ENSMUSG00000006445	Epha2	615.512	1.10252	0.338018	3.26172	0.00110738	0.0130565	WT/d306
ENSMUSG00000006456	Rbm14	1734.38	0.374268	0.166917	2.24223	0.0249462	0.114365	WT/d306
ENSMUSG00000006457	Actn3	120.607	-0.967917	0.404778	-2.39123	0.0167922	0.0873465	WT/d306
ENSMUSG00000006462	A530013C23Rik	1.35286	0.521801	2.08657	0.250075	0.802529		WT/d306
ENSMUSG00000006463	Zdhhc24	354.123	-0.413668	0.158332	-2.61266	0.00898411	0.0571517	WT/d306
ENSMUSG00000006464	Bbs1	439.139	0.0407039	0.202218	0.201287	0.840474	0.928481	WT/d306
ENSMUSG00000006469	Slc34a3	2.42601	0.269523	1.21039	0.222674	0.823789		WT/d306
ENSMUSG00000006471	Ndor1	264.895	0.0134044	0.223705	0.0599199	0.952219	0.979199	WT/d306
ENSMUSG00000006476	Nsmf	1461.67	-0.0858372	0.19081	-0.449858	0.652813	0.820564	WT/d306
ENSMUSG00000006488	Prl7a1	0						WT/d306
ENSMUSG00000006490	Prl8a9	0						WT/d306
ENSMUSG00000006494	Pdk1	2420.14	0.0129817	0.191155	0.067912	0.945856	0.976377	WT/d306
ENSMUSG00000006498	Ptbp1	9362.32	0.626626	0.189763	3.30216	0.000959436	0.0117821	WT/d306
ENSMUSG00000006517	Mvd	850.419	0.465682	0.335898	1.38638	0.165632	0.385135	WT/d306
ENSMUSG00000006519	Cyba	1080.69	-0.285419	0.304081	-0.938626	0.347923	0.589791	WT/d306
ENSMUSG00000006522	Itih3	62.1144	-0.753738	1.2693	-0.593821	0.552632	0.753006	WT/d306
ENSMUSG00000006526	Stimate	759.416	-0.273787	0.165254	-1.65676	0.0975683	0.280119	WT/d306
ENSMUSG00000006527	Sfmbt1	1757.1	-0.306843	0.243532	-1.25997	0.20768	0.439733	WT/d306
ENSMUSG00000006529	Itih1	11.37	-19.3357	4.86138	-3.97742			WT/d306
ENSMUSG00000006538	Ihh	5.3405	0.14992	1.23857	0.121043	0.903657	0.957677	WT/d306
ENSMUSG00000006542	Prkag3	8.72626	-1.67334	0.820387	-2.0397	0.0413803	0.160912	WT/d306
ENSMUSG00000006546	Cryba2	0.159314	0	4.99742	0	1		WT/d306
ENSMUSG00000006567	Atp7b	162.101	-0.815106	0.372926	-2.18571	0.0288372	0.126869	WT/d306
ENSMUSG00000006570	Defb2	0						WT/d306
ENSMUSG00000006574	Slc4a1	3863.53	-1.24491	1.08647	-1.14583	0.251866	0.491769	WT/d306
ENSMUSG00000006575	Rundc3a	114.091	0.670283	0.359264	1.86571	0.0620819	0.208876	WT/d306
ENSMUSG00000006576	Slc4a3	1591.74	-0.400905	0.336005	-1.19315	0.232809	0.469775	WT/d306
ENSMUSG00000006585	Cdt1	2083.46	0.0487136	0.209558	0.232459	0.816182	0.915425	WT/d306
ENSMUSG00000006586	Runx1t1	715.311	0.243726	0.305633	0.797449	0.425191	0.65433	WT/d306
ENSMUSG00000006587	Snai3	10.8995	0.161811	0.681807	0.237327	0.812403	0.912982	WT/d306
ENSMUSG00000006589	Aprt	1740.63	-0.297435	0.190274	-1.56319	0.118007	0.31599	WT/d306
ENSMUSG00000006599	Gtf2h1	2078.82	0.00867852	0.172931	0.0501849	0.959975	0.981985	WT/d306
ENSMUSG00000006611	Hfe	93.2473	0.456494	0.293392	1.55592	0.119727	0.318856	WT/d306
ENSMUSG00000006638	Abhd1	3.7568	-0.237248	0.98916	-0.239848	0.810448	0.911921	WT/d306
ENSMUSG00000006641	Slc5a6	502.242	-0.221056	0.236931	-0.932998	0.350821	0.592126	WT/d306
ENSMUSG00000006642	Tcf23	505.592	1.56895	0.355108	4.41822	9.95153e-06	0.00042837	WT/d306
ENSMUSG00000006649	Nphs1	60.7262	2.60134	1.22402	2.12525	0.0335657	0.140321	WT/d306
ENSMUSG00000006651	Aplp1	1085.15	0.8625	0.221342	3.89669	9.75148e-05	0.0022722	WT/d306
ENSMUSG00000006673	Qrich1	4681.52	0.247056	0.150104	1.6459	0.0997847	0.284357	WT/d306
ENSMUSG00000006675	P4htm	100.251	-0.775773	0.280137	-2.76926	0.00561831	0.0410952	WT/d306
ENSMUSG00000006676	Usp19	7326.27	0.541697	0.157212	3.44564	0.000569719	0.00814131	WT/d306
ENSMUSG00000006678	Pola1	2510.92	0.0121895	0.265532	0.0459061	0.963385	0.983344	WT/d306
ENSMUSG00000006699	Cdc42	12559.8	-0.0327027	0.126667	-0.258178	0.79627	0.905425	WT/d306
ENSMUSG00000006705	Pknox1	1365.32	0.264612	0.125278	2.11219	0.0346698	0.143232	WT/d306
ENSMUSG00000006711	D130043K22Rik	9.96344	1.20933	0.64672	1.86995	0.0614914	0.207916	WT/d306
ENSMUSG00000006715	Gmnn	1370.21	-0.729017	0.255516	-2.85311	0.00432933	0.0343768	WT/d306
ENSMUSG00000006717	Acot13	519.975	-0.99045	0.181267	-5.46403	4.65439e-08	7.18239e-06	WT/d306
ENSMUSG00000006720	Zfp184	508.005	0.219288	0.172443	1.27165	0.203496	0.434941	WT/d306
ENSMUSG00000006724	Cyp27b1	10.2264	0.455809	0.720284	0.632819	0.526852	0.733628	WT/d306
ENSMUSG00000006728	Cdk4	13000.6	-0.0740762	0.119502	-0.619875	0.53534	0.739422	WT/d306
ENSMUSG00000006731	B4galnt1	33.2441	-0.0617511	0.619588	-0.0996647	0.920611	0.964974	WT/d306
ENSMUSG00000006732	Mettl1	802.443	0.0689512	0.197303	0.349468	0.726738	0.866936	WT/d306
ENSMUSG00000006736	Tspan31	1498.71	-0.0397345	0.148867	-0.266913	0.789536	0.901445	WT/d306
ENSMUSG00000006740	Kif5b	5659.32	-0.130124	0.175806	-0.740156	0.459205	0.680783	WT/d306
ENSMUSG00000006763	Saal1	1122.63	-0.0302703	0.121908	-0.248305	0.803898	0.908804	WT/d306
ENSMUSG00000006764	Tph2	62.8177	-6.79947	1.00561	-6.76155	1.36524e-11	1.11658e-08	WT/d306
ENSMUSG00000006777	Krt23	6.63011	0.583882	0.785108	0.743697	0.45706	0.67909	WT/d306
ENSMUSG00000006782	Cnp	725.818	0.635588	0.241101	2.63619	0.00838436	0.0546978	WT/d306
ENSMUSG00000006784	Odad4	28.9754	-1.14881	0.422538	-2.71882	0.00655145	0.0458891	WT/d306
ENSMUSG00000006800	Sulf2	7322.27	1.14718	0.260783	4.39897	1.08766e-05	0.000459327	WT/d306
ENSMUSG00000006818	Sod2	2187.23	-0.255325	0.190793	-1.33823	0.180821	0.405171	WT/d306
ENSMUSG00000006850	Tmco6	658.748	0.0388861	0.329848	0.117891	0.906154	0.958727	WT/d306
ENSMUSG00000006906	Stambp	416.617	0.321068	0.172701	1.8591	0.0630133	0.211096	WT/d306
ENSMUSG00000006920	Ezh1	1300.75	0.203097	0.164371	1.2356	0.216608	0.450915	WT/d306
ENSMUSG00000006930	Hap1	149.438	0.74479	0.347034	2.14616	0.0318602	0.13556	WT/d306
ENSMUSG00000006931	P3h4	2009.75	0.698023	0.252697	2.76229	0.00573978	0.0417649	WT/d306
ENSMUSG00000006932	Ctnnb1	23474.6	0.432522	0.14722	2.93793	0.00330413	0.0283363	WT/d306
ENSMUSG00000006941	Eif1b	859.892	-0.128103	0.19761	-0.648262	0.516815	0.726969	WT/d306
ENSMUSG00000006948	Klk4	0.367318	-3.83474	4.89839	-0.782856	0.433711		WT/d306
ENSMUSG00000006958	Chrd	196.095	-0.0473124	0.360683	-0.131175	0.895637	0.954081	WT/d306
ENSMUSG00000006998	Psmd2	14628.1	0.187615	0.221222	0.848083	0.396392	0.630621	WT/d306
ENSMUSG00000007021	Syngr3	9.65776	-0.271815	0.59136	-0.459644	0.645771	0.816482	WT/d306
ENSMUSG00000007029	Vars1	7329.5	0.481678	0.281754	1.70957	0.0873454	0.260023	WT/d306
ENSMUSG00000007030	Vwa7	36.1592	2.16443	0.617282	3.50639	0.000454235	0.00695265	WT/d306
ENSMUSG00000007033	Hspa1l	16.996	-0.266409	0.432608	-0.615821	0.538013	0.741573	WT/d306
ENSMUSG00000007034	Slc44a4	4.16773	-0.26793	1.49199	-0.17958	0.857483	0.936449	WT/d306
ENSMUSG00000007035	Msh5	253.703	-0.149339	0.781133	-0.191183	0.848382	0.931821	WT/d306
ENSMUSG00000007036	Abhd16a	1100.67	0.335782	0.278292	1.20658	0.227593	0.463152	WT/d306
ENSMUSG00000007038	Neu1	412.377	0.277254	0.258034	1.07448	0.282605	0.524549	WT/d306
ENSMUSG00000007039	Ddah2	3037.36	0.588193	0.338678	1.73673	0.0824343	0.250819	WT/d306
ENSMUSG00000007041	Clic1	3805.64	0.128529	0.237575	0.541007	0.588503	0.778704	WT/d306
ENSMUSG00000007050	Lsm2	1702.33	-0.141348	0.254628	-0.555116	0.578815	0.772341	WT/d306
ENSMUSG00000007080	Pole	3411.32	0.0765107	0.283777	0.269616	0.787456	0.899963	WT/d306
ENSMUSG00000007097	Atp1a2	491.15	0.797172	0.525476	1.51705	0.129255	0.333346	WT/d306
ENSMUSG00000007107	Atp1a4	2.88302	0.6753	1.39726	0.483303	0.62888	0.806635	WT/d306
ENSMUSG00000007122	Casq1	32.2311	0.0211687	0.372732	0.0567933	0.95471	0.979961	WT/d306
ENSMUSG00000007207	Stx1a	605.421	0.115637	0.243665	0.474573	0.635091	0.810385	WT/d306
ENSMUSG00000007209	Ceacam9	0.147913	0	4.99742	0	1		WT/d306
ENSMUSG00000007216	Zfp775	284.424	0.0216914	0.28881	0.0751062	0.94013	0.974381	WT/d306
ENSMUSG00000007279	Scube2	125.307	-0.43339	0.406559	-1.066	0.286426	0.528483	WT/d306
ENSMUSG00000007338	Mrpl49	1465.73	0.0635499	0.145768	0.435964	0.662862	0.827287	WT/d306
ENSMUSG00000007379	Dennd2c	887.95	0.173769	0.451116	0.385197	0.700092	0.851832	WT/d306
ENSMUSG00000007411	Mark3	4786.34	0.172765	0.121923	1.417	0.156484	0.372621	WT/d306
ENSMUSG00000007415	Gatad1	2275.3	0.0416251	0.117574	0.354033	0.723314	0.86517	WT/d306
ENSMUSG00000007440	Pcdha10	4.58087	1.65986	1.13599	1.46115	0.143973	0.354529	WT/d306
ENSMUSG00000007457	2310003L06Rik	0.0531048	0	4.99742	0	1		WT/d306
ENSMUSG00000007458	M6pr	3573.7	0.0739518	0.158687	0.466024	0.641198	0.813761	WT/d306
ENSMUSG00000007476	Lrrc8a	408.923	0.291836	0.197288	1.47924	0.139076	0.347146	WT/d306
ENSMUSG00000007480	Mc5r	5.17466	-0.941613	0.699421	-1.34627	0.178214	0.402343	WT/d306
ENSMUSG00000007564	Ppp2r1a	8259.24	0.5136	0.126726	4.05285	5.05977e-05	0.00141318	WT/d306
ENSMUSG00000007570	Fance	798.485	-0.0860302	0.234617	-0.366683	0.713855	0.859584	WT/d306
ENSMUSG00000007589	Tinf2	1197.75	0.0138945	0.208611	0.0666049	0.946896	0.97683	WT/d306
ENSMUSG00000007591	Tssk4	32.8445	-0.551493	0.41033	-1.34402	0.17894	0.403082	WT/d306
ENSMUSG00000007594	Hapln4	29.5499	-0.650629	1.7098	-0.380528	0.703553	0.853897	WT/d306
ENSMUSG00000007603	Dus3l	1585.82	0.217658	0.15389	1.41437	0.157253	0.374017	WT/d306
ENSMUSG00000007610	Gtpbp3	883.748	0.272046	0.225055	1.2088	0.226741	0.462442	WT/d306
ENSMUSG00000007613	Tgfbr1	5183.39	0.0727532	0.142629	0.510087	0.60999	0.793949	WT/d306
ENSMUSG00000007617	Homer1	1139.58	-0.167965	0.194707	-0.862658	0.388326	0.624866	WT/d306
ENSMUSG00000007646	Rad51c	749.588	-0.220935	0.284469	-0.77666	0.437359	0.663168	WT/d306
ENSMUSG00000007653	Gabrb2	31.8134	1.38955	0.650608	2.13578	0.0326974	0.138012	WT/d306
ENSMUSG00000007655	Cav1	1613.98	-0.084658	0.298903	-0.283229	0.777001	0.894166	WT/d306
ENSMUSG00000007656	Arpp19	4821.21	-0.248932	0.126434	-1.96887	0.0489681	0.179701	WT/d306
ENSMUSG00000007659	Bcl2l1	2022.36	0.248405	0.172313	1.44159	0.149419	0.362266	WT/d306
ENSMUSG00000007670	Khsrp	6530.69	0.452702	0.129184	3.50433	0.000457766	0.00698927	WT/d306
ENSMUSG00000007682	Dio2	7.98469	-0.59545	0.825098	-0.721671	0.470497	0.689536	WT/d306
ENSMUSG00000007721	Ccdc124	1498.47	0.0613762	0.301815	0.203357	0.838856	0.92725	WT/d306
ENSMUSG00000007739	Cct4	12847.4	-0.487011	0.194254	-2.50709	0.0121731	0.0701695	WT/d306
ENSMUSG00000007777	Trappc2b	524.762	-0.275922	0.16422	-1.6802	0.0929176	0.271375	WT/d306
ENSMUSG00000007783	Cpt1c	386.443	-0.343774	0.22457	-1.53081	0.125817	0.328145	WT/d306
ENSMUSG00000007805	Twist2	49.7795	-0.304167	0.552463	-0.550565	0.581932	0.77433	WT/d306
ENSMUSG00000007812	Zfp655	1805.29	-0.263593	0.158094	-1.66732	0.0954517	0.27644	WT/d306
ENSMUSG00000007815	Rhoa	8185.35	0.173606	0.11003	1.57781	0.11461	0.310731	WT/d306
ENSMUSG00000007817	Zmiz1	5493.59	0.816109	0.350298	2.32976	0.019819	0.0977054	WT/d306
ENSMUSG00000007827	Ankrd26	1229.58	-0.14635	0.26947	-0.543104	0.587058	0.777673	WT/d306
ENSMUSG00000007833	Aldh16a1	1451.24	0.247222	0.230953	1.07045	0.284419	0.526187	WT/d306
ENSMUSG00000007836	Hnrnpa0	15489.6	0.188051	0.273948	0.686446	0.492432	0.707561	WT/d306
ENSMUSG00000007837	Prrg2	381.748	-0.0364929	0.283074	-0.128917	0.897424	0.954865	WT/d306
ENSMUSG00000007850	Hnrnph1	21592.8	-0.136301	0.119007	-1.14532	0.252077	0.491885	WT/d306
ENSMUSG00000007867	Ift43	564.853	-0.0600645	0.199258	-0.301442	0.763078	0.886843	WT/d306
ENSMUSG00000007872	Id3	3759.45	-0.361032	0.302248	-1.19449	0.232287	0.469008	WT/d306
ENSMUSG00000007877	Tcap	6.65132	-0.940328	0.798049	-1.17828	0.238684	0.476669	WT/d306
ENSMUSG00000007880	Arid1a	9491.74	0.428888	0.220808	1.94235	0.0520944	0.187225	WT/d306
ENSMUSG00000007888	Crlf1	19.064	-0.145442	0.5869	-0.247814	0.804278	0.908804	WT/d306
ENSMUSG00000007891	Ctsd	2979.73	0.178583	0.313755	0.569181	0.569233	0.765295	WT/d306
ENSMUSG00000007892	Rplp1	27206.4	-0.763901	0.331849	-2.30196	0.0213377	0.102817	WT/d306
ENSMUSG00000007907	Cabs1	0.236576	1.86165	4.92685	0.377858	0.705536		WT/d306
ENSMUSG00000007908	Hmgcll1	64.0491	-1.21472	0.430245	-2.82333	0.00475281	0.0367523	WT/d306
ENSMUSG00000007944	Ttc9b	5.32443	-0.969525	1.02187	-0.948776	0.342735	0.585119	WT/d306
ENSMUSG00000007946	Phox2a	28.7135	-2.15072	0.585884	-3.6709	0.000241698	0.00443884	WT/d306
ENSMUSG00000007950	Abhd8	1087.39	0.10793	0.24537	0.439867	0.660034	0.825118	WT/d306
ENSMUSG00000007987	Ift22	609.88	-0.420653	0.154085	-2.73	0.00633335	0.044946	WT/d306
ENSMUSG00000007989	Fzd3	2346.72	-0.0607409	0.261421	-0.232349	0.816267	0.915437	WT/d306
ENSMUSG00000008028	1700008O03Rik	6.31843	-0.0502682	0.765374	-0.0656779	0.947634	0.976886	WT/d306
ENSMUSG00000008035	Mid1ip1	1278.53	-1.41506	0.186889	-7.57169	3.68403e-14	1.50652e-10	WT/d306
ENSMUSG00000008036	Ap2s1	2050.64	0.0805168	0.186305	0.432176	0.665613	0.829136	WT/d306
ENSMUSG00000008090	Fgfrl1	1394.8	0.928551	0.277408	3.34724	0.000816195	0.0105345	WT/d306
ENSMUSG00000008129	Brme1	451.021	-0.304149	0.48461	-0.627616	0.530256	0.73583	WT/d306
ENSMUSG00000008136	Fhl2	212.939	1.11549	0.431072	2.58771	0.00966159	0.0600144	WT/d306
ENSMUSG00000008140	Emc10	2481.22	0.271406	0.23233	1.16819	0.24273	0.481107	WT/d306
ENSMUSG00000008153	Clstn3	514.969	0.702339	0.268943	2.61148	0.00901511	0.0572746	WT/d306
ENSMUSG00000008167	Fbxw9	636.248	-0.105631	0.250321	-0.421981	0.673039	0.8337	WT/d306
ENSMUSG00000008193	Spib	2.23953	1.50826	1.3408	1.12489	0.260636		WT/d306
ENSMUSG00000008200	Fnbp4	2677.63	0.446716	0.219083	2.03902	0.0414476	0.161016	WT/d306
ENSMUSG00000008206	Cers4	1644.72	-0.780216	0.219528	-3.55406	0.000379326	0.0060831	WT/d306
ENSMUSG00000008226	Scrn3	825.144	-0.264621	0.174704	-1.51468	0.129854	0.334217	WT/d306
ENSMUSG00000008301	Phax	1822.18	0.139304	0.152351	0.914364	0.360526	0.60099	WT/d306
ENSMUSG00000008305	Tle1	2554.77	0.298086	0.105687	2.82045	0.00479564	0.0369321	WT/d306
ENSMUSG00000008307	1700109H08Rik	62.0533	-0.451119	0.61599	-0.732347	0.463957	0.684319	WT/d306
ENSMUSG00000008318	Relt	208.86	0.215929	0.376435	0.573616	0.566228	0.763057	WT/d306
ENSMUSG00000008333	Snrpb2	2118.93	-0.561057	0.193075	-2.9059	0.00366197	0.030509	WT/d306
ENSMUSG00000008348	Ubc	40098.9	0.325064	0.23053	1.41007	0.158518	0.375641	WT/d306
ENSMUSG00000008373	Prpf31	1872.43	0.286452	0.165021	1.73586	0.0825891	0.251104	WT/d306
ENSMUSG00000008384	Sertad1	465.339	-0.321492	0.199635	-1.6104	0.10731	0.297887	WT/d306
ENSMUSG00000008393	Carhsp1	3662.12	0.149011	0.163117	0.913526	0.360966	0.601267	WT/d306
ENSMUSG00000008398	Elk3	1767.72	0.55178	0.268456	2.05538	0.0398421	0.157167	WT/d306
ENSMUSG00000008429	Herpud2	1518.8	0.183016	0.137932	1.32686	0.184555	0.410148	WT/d306
ENSMUSG00000008435	Rdh13	770.3	0.453319	0.159198	2.84751	0.00440633	0.0348444	WT/d306
ENSMUSG00000008438	Adam21	5.60369	-0.0851989	0.877164	-0.09713	0.922623	0.966032	WT/d306
ENSMUSG00000008450	Nutf2	4117.66	-0.18222	0.226364	-0.804987	0.420827	0.650712	WT/d306
ENSMUSG00000008461	Fut1	2.72907	-1.8448	1.1803	-1.56299	0.118056	0.316017	WT/d306
ENSMUSG00000008475	Arpc5	3240.31	-0.279922	0.0989122	-2.83	0.00465476	0.036225	WT/d306
ENSMUSG00000008482	Rnf151	4.16221	-0.00983487	0.870181	-0.0113021	0.990982	0.996139	WT/d306
ENSMUSG00000008489	Elavl2	1550.88	-0.618522	0.538799	-1.14796	0.250983	0.490997	WT/d306
ENSMUSG00000008496	Pou2f2	73.9821	-0.611296	0.254689	-2.40017	0.0163875	0.0859153	WT/d306
ENSMUSG00000008540	Mgst1	2022.01	0.0202348	0.22205	0.0911275	0.927391	0.968351	WT/d306
ENSMUSG00000008575	Nfib	6683.68	0.0774348	0.279478	0.277069	0.781727	0.897247	WT/d306
ENSMUSG00000008590	Htr3b	0.960501	-0.752844	2.84351	-0.264758	0.791196		WT/d306
ENSMUSG00000008601	Rab25	6.82872	0.363946	1.04032	0.34984	0.726459	0.866819	WT/d306
ENSMUSG00000008604	Ubqln4	3544.61	0.478691	0.125046	3.82811	0.000129132	0.00278748	WT/d306
ENSMUSG00000008658	Rbfox1	181.531	-1.83716	0.6012	-3.05583	0.00224441	0.0214176	WT/d306
ENSMUSG00000008668	Rps18	25318.1	-0.653964	0.274641	-2.38116	0.0172581	0.0888469	WT/d306
ENSMUSG00000008682	Rpl10	21389.1	-0.141834	0.128014	-1.10796	0.26788	0.509	WT/d306
ENSMUSG00000008683	Rps15a	16013.5	-1.02382	0.245975	-4.1623	3.15054e-05	0.000988513	WT/d306
ENSMUSG00000008690	Ncaph2	4862.3	0.173996	0.199041	0.874172	0.382025	0.619563	WT/d306
ENSMUSG00000008730	Hipk1	2783.31	0.332302	0.26193	1.26867	0.20456	0.436176	WT/d306
ENSMUSG00000008734	Gprc5b	2157.16	-0.495433	0.262353	-1.88842	0.0589697	0.202499	WT/d306
ENSMUSG00000008763	Man1a2	3713.09	0.443717	0.154449	2.8729	0.00406719	0.0329131	WT/d306
ENSMUSG00000008789	Ceacam5	0						WT/d306
ENSMUSG00000008813	Tppp2	0.0555584	0	4.99742	0	1		WT/d306
ENSMUSG00000008822	Acyp1	288.121	-0.85123	0.171302	-4.96917	6.72396e-07	5.66939e-05	WT/d306
ENSMUSG00000008843	Cldn13	101.651	-3.53058	1.33822	-2.63826	0.00833332	0.0544373	WT/d306
ENSMUSG00000008845	Cd163	4.21256	-0.179825	1.12438	-0.159932	0.872934	0.943425	WT/d306
ENSMUSG00000008855	Hdac5	3118.37	0.556339	0.201284	2.76395	0.00571061	0.0416087	WT/d306
ENSMUSG00000008859	Rala	2340.37	0.0249945	0.0951434	0.262704	0.792779	0.903214	WT/d306
ENSMUSG00000008874	Clec3a	0.176307	-1.5688	4.99742	-0.313921	0.753581		WT/d306
ENSMUSG00000008892	Vdac3	10313.1	-0.0627886	0.148201	-0.423673	0.671804	0.833072	WT/d306
ENSMUSG00000008932	Slc1a7	1.42003	-1.70786	1.85133	-0.922505	0.356265		WT/d306
ENSMUSG00000008958	Vps72	2534.32	0.259576	0.143987	1.80277	0.0714243	0.22929	WT/d306
ENSMUSG00000008976	Gabpa	3349.35	-0.085605	0.146275	-0.585234	0.55839	0.757235	WT/d306
ENSMUSG00000008999	Bmp7	1248.87	0.368396	0.150427	2.44901	0.0143251	0.0786204	WT/d306
ENSMUSG00000009013	Dynll1	8005.34	-0.163348	0.189072	-0.863944	0.387619	0.624343	WT/d306
ENSMUSG00000009030	Pdcl	1538.94	-0.0276691	0.180651	-0.153163	0.87827	0.946157	WT/d306
ENSMUSG00000009035	Tmem184b	2308.38	0.576558	0.120098	4.80075	1.58072e-06	0.000106845	WT/d306
ENSMUSG00000009047	Gm5965	0						WT/d306
ENSMUSG00000009070	Rsph14	0.20107	0	4.99742	0	1		WT/d306
ENSMUSG00000009073	Nf2	3998.5	0.188228	0.124872	1.50737	0.131717	0.336457	WT/d306
ENSMUSG00000009075	Cabp7	42.0202	-1.12541	0.627871	-1.79242	0.073065	0.2326	WT/d306
ENSMUSG00000009076	Zmat5	251.525	-0.28016	0.24958	-1.12253	0.261639	0.502157	WT/d306
ENSMUSG00000009079	Ewsr1	11711.1	0.142203	0.109474	1.29896	0.193958	0.422568	WT/d306
ENSMUSG00000009090	Ap1b1	2901.74	0.232233	0.176172	1.31822	0.187431	0.413971	WT/d306
ENSMUSG00000009092	Derl3	325.216	0.543336	0.272347	1.99502	0.0460411	0.17297	WT/d306
ENSMUSG00000009093	Gstt4	0.150419	0	4.99742	0	1		WT/d306
ENSMUSG00000009097	Tbx1	117.548	0.552187	0.304234	1.81501	0.0695229	0.22513	WT/d306
ENSMUSG00000009108	Gnat2	65.0252	-0.75701	0.509207	-1.48665	0.137108	0.344381	WT/d306
ENSMUSG00000009112	Bcl2l13	2521.71	0.203621	0.189126	1.07664	0.281641	0.523867	WT/d306
ENSMUSG00000009114	2610028H24Rik	0.509029	3.03957	4.01159	0.757698	0.448632		WT/d306
ENSMUSG00000009115	Spatc1l	0.100663	0.354708	4.99742	0.0709781	0.943415		WT/d306
ENSMUSG00000009145	Dqx1	50.3234	-0.0741435	0.520388	-0.142477	0.886703	0.950108	WT/d306
ENSMUSG00000009185	Ccl8	0.0531048	0	4.99742	0	1		WT/d306
ENSMUSG00000009207	Lnpk	607.394	-0.260598	0.1743	-1.49511	0.134885	0.340938	WT/d306
ENSMUSG00000009210	Prr29	4.95363	0.701391	0.987137	0.710531	0.477375	0.695498	WT/d306
ENSMUSG00000009214	Mymk	12.1421	1.95432	1.32232	1.47795	0.139422	0.34779	WT/d306
ENSMUSG00000009216	Fam163b	9.23438	1.12222	0.753766	1.48882	0.136534	0.343551	WT/d306
ENSMUSG00000009246	Trpm5	553.818	0.486831	0.345926	1.40733	0.15933	0.376875	WT/d306
ENSMUSG00000009248	Ascl2	72.5189	0.989021	0.673823	1.46778	0.142165	0.351771	WT/d306
ENSMUSG00000009281	Rarres2	203.324	0.0674062	0.307971	0.218872	0.82675	0.920875	WT/d306
ENSMUSG00000009291	Pttg1ip	4307.68	0.192623	0.285015	0.675834	0.499146	0.712806	WT/d306
ENSMUSG00000009292	Trpm2	5.2399	-0.933516	0.750837	-1.2433	0.213757	0.447043	WT/d306
ENSMUSG00000009293	Ube2g2	1093.66	0.137317	0.20609	0.666297	0.505221	0.716965	WT/d306
ENSMUSG00000009350	Mpo	51.9788	1.66616	1.00335	1.6606	0.0967946	0.278816	WT/d306
ENSMUSG00000009356	Lpo	5.14431	-1.09935	1.05949	-1.03762	0.299446	0.541269	WT/d306
ENSMUSG00000009376	Met	379.944	-0.529078	0.477953	-1.10697	0.268308	0.509497	WT/d306
ENSMUSG00000009378	Slc16a12	11.3279	-0.0833873	0.742648	-0.112284	0.910598	0.960635	WT/d306
ENSMUSG00000009394	Syn2	228.36	-2.1697	0.703531	-3.08402	0.00204227	0.0201242	WT/d306
ENSMUSG00000009406	Elk1	1061.38	0.424295	0.146547	2.89529	0.00378813	0.0311898	WT/d306
ENSMUSG00000009418	Nav1	3955.25	1.3341	0.345224	3.86445	0.000111339	0.00250625	WT/d306
ENSMUSG00000009470	Tnpo1	8565.49	0.145022	0.214094	0.677375	0.498168	0.712068	WT/d306
ENSMUSG00000009471	Myod1	26.2293	1.47911	1.16483	1.26981	0.204151	0.435684	WT/d306
ENSMUSG00000009487	Otog	21.2425	1.03536	0.932689	1.11008	0.266966	0.508207	WT/d306
ENSMUSG00000009535	Rnmt	1569.48	-0.116326	0.124224	-0.93642	0.349057	0.590857	WT/d306
ENSMUSG00000009545	Kcnq1	181.914	-2.74316	0.658927	-4.16307	3.14002e-05	0.000986472	WT/d306
ENSMUSG00000009549	Srp14	2308.55	-0.726558	0.327095	-2.22124	0.0263344	0.118907	WT/d306
ENSMUSG00000009551	6330409D20Rik	4.65592	0.215392	0.970213	0.222005	0.82431	0.919874	WT/d306
ENSMUSG00000009555	Cdk9	3061.02	0.204926	0.18004	1.13822	0.255028	0.495201	WT/d306
ENSMUSG00000009563	Tor2a	715.388	0.295839	0.218545	1.35367	0.17584	0.399484	WT/d306
ENSMUSG00000009566	Fpgs	873.291	0.378252	0.210637	1.79575	0.0725342	0.231655	WT/d306
ENSMUSG00000009569	Mrtfb	2061.75	0.369624	0.242851	1.52202	0.128004	0.331626	WT/d306
ENSMUSG00000009575	Cbx5	13999.9	0.198535	0.25381	0.782218	0.434087	0.661127	WT/d306
ENSMUSG00000009580	Odam	0.042071	0	4.99742	0	1		WT/d306
ENSMUSG00000009585	Apobec3	742.933	-0.677008	0.172726	-3.91954	8.87192e-05	0.00212626	WT/d306
ENSMUSG00000009588	St6galnac1	0.60012	1.35609	3.89977	0.347736	0.728038		WT/d306
ENSMUSG00000009596	Taf7l	925.813	-3.73648	1.2417	-3.00916	0.00261973	0.0240291	WT/d306
ENSMUSG00000009614	Sardh	1710.77	0.404522	0.239822	1.68676	0.0916493	0.268438	WT/d306
ENSMUSG00000009621	Vav2	2349.6	-0.018275	0.198752	-0.0919489	0.926739	0.968171	WT/d306
ENSMUSG00000009628	Tex15	2239.75	-1.78145	0.548439	-3.24822	0.00116131	0.0134342	WT/d306
ENSMUSG00000009630	Ppp2cb	2764.5	0.106747	0.156452	0.682297	0.495051	0.709786	WT/d306
ENSMUSG00000009633	G0s2	328.002	-0.42245	0.368288	-1.14706	0.251356	0.491235	WT/d306
ENSMUSG00000009640	Dmap1	1301.32	0.185164	0.235947	0.78477	0.432588	0.659888	WT/d306
ENSMUSG00000009646	Pla2g12b	6.59991	-1.65446	1.82899	-0.904572			WT/d306
ENSMUSG00000009647	Mcu	955.575	0.117877	0.197124	0.597985	0.54985	0.751092	WT/d306
ENSMUSG00000009654	Oit3	415.377	-0.044646	0.247478	-0.180404	0.856836	0.93615	WT/d306
ENSMUSG00000009670	Tex11	489.971	-0.519617	0.913071	-0.569087	0.569297	0.765301	WT/d306
ENSMUSG00000009681	Bcr	2600.5	0.436873	0.154286	2.83157	0.00463194	0.0361159	WT/d306
ENSMUSG00000009687	Fxyd5	148.96	-0.0768565	0.270856	-0.283754	0.776599	0.893954	WT/d306
ENSMUSG00000009731	Kcnd1	198.121	0.135086	0.261673	0.51624	0.605687	0.791454	WT/d306
ENSMUSG00000009733	Tfcp2	1225.23	0.152457	0.187312	0.813919	0.415691	0.646391	WT/d306
ENSMUSG00000009734	Pou6f2	15.2835	1.30416	1.15632	1.12785	0.259382	0.500094	WT/d306
ENSMUSG00000009739	Pou6f1	671.785	0.574309	0.226255	2.53832	0.0111385	0.0660201	WT/d306
ENSMUSG00000009741	Ubp1	2740.79	0.0112359	0.149131	0.0753423	0.939942	0.974376	WT/d306
ENSMUSG00000009772	Nuak2	441.735	0.974373	0.360397	2.70361	0.00685911	0.0473138	WT/d306
ENSMUSG00000009828	Cilk1	1132.67	0.320183	0.21007	1.52417	0.127467	0.330878	WT/d306
ENSMUSG00000009863	Sdhb	2783.03	-0.0857952	0.219496	-0.390874	0.69589	0.848623	WT/d306
ENSMUSG00000009876	Cox4i2	61.6051	0.53918	0.38686	1.39373	0.163398	0.382038	WT/d306
ENSMUSG00000009894	Snap47	2167.34	0.214003	0.203251	1.0529	0.292385	0.534573	WT/d306
ENSMUSG00000009900	Wnt3a	2.36689	-0.26782	1.56544	-0.171083	0.864159		WT/d306
ENSMUSG00000009905	Kdsr	707.127	-0.359794	0.140344	-2.56366	0.0103574	0.0630556	WT/d306
ENSMUSG00000009907	Vps4b	2791.64	0.0967725	0.0877415	1.10293	0.270059	0.511594	WT/d306
ENSMUSG00000009927	Rps25	12940.6	-0.894341	0.206635	-4.32813	1.50381e-05	0.000579239	WT/d306
ENSMUSG00000009941	Nxf2	94.8648	0.104885	0.793415	0.132195	0.89483	0.9539	WT/d306
ENSMUSG00000009995	Tafazzin	1298.85	-0.10668	0.176634	-0.603958	0.545871	0.747614	WT/d306
ENSMUSG00000010021	Kif19a	289.041	0.946939	0.453785	2.08676	0.03691	0.149387	WT/d306
ENSMUSG00000010025	Aldh3a2	1528.3	0.0263212	0.119065	0.221065	0.825042	0.920096	WT/d306
ENSMUSG00000010044	Zmynd10	7.13013	0.322169	0.781136	0.412437	0.680019	0.838777	WT/d306
ENSMUSG00000010045	Tmem115	1053.79	0.679622	0.16673	4.07618	4.57809e-05	0.0013103	WT/d306
ENSMUSG00000010047	Hyal2	1877.82	0.242381	0.182697	1.32669	0.184612	0.410148	WT/d306
ENSMUSG00000010048	Ifrd2	904.246	-0.16388	0.254449	-0.644059	0.519537	0.72891	WT/d306
ENSMUSG00000010051	Hyal1	102.414	0.0602123	0.24969	0.241149	0.80944	0.911397	WT/d306
ENSMUSG00000010054	Tusc2	727.714	-0.169345	0.219319	-0.772143	0.44003	0.665223	WT/d306
ENSMUSG00000010057	Nprl2	462.596	0.317166	0.170578	1.85936	0.0629764	0.211034	WT/d306
ENSMUSG00000010064	Slc38a3	143.722	0.00296346	0.236748	0.0125174	0.990013	0.995653	WT/d306
ENSMUSG00000010066	Cacna2d2	343.142	2.45475	0.329034	7.46048	8.62089e-14	2.42066e-10	WT/d306
ENSMUSG00000010067	Rassf1	292.727	0.289773	0.237242	1.22142	0.221926	0.45716	WT/d306
ENSMUSG00000010080	Epn3	976.29	-0.654303	0.306968	-2.1315	0.0330479	0.13887	WT/d306
ENSMUSG00000010086	Rnf112	45.6309	-0.00709263	0.569159	-0.0124616	0.990057	0.995657	WT/d306
ENSMUSG00000010095	Slc3a2	2778.24	0.726104	0.147214	4.93229	8.12698e-07	6.41169e-05	WT/d306
ENSMUSG00000010097	Nxf1	5158.21	0.118784	0.116178	1.02243	0.306579	0.548795	WT/d306
ENSMUSG00000010110	Stx5a	1264.76	0.297448	0.14842	2.0041	0.0450594	0.170555	WT/d306
ENSMUSG00000010122	Slc47a1	23.7655	-0.135829	0.373412	-0.36375	0.716045	0.860846	WT/d306
ENSMUSG00000010136	Cimap3	1.57321	-0.368182	1.59898	-0.23026	0.81789		WT/d306
ENSMUSG00000010142	Tnfrsf13b	24.0228	-0.646364	0.467045	-1.38394	0.166375	0.386241	WT/d306
ENSMUSG00000010154	Spire2	394.289	0.496516	0.304757	1.62922	0.103266	0.290733	WT/d306
ENSMUSG00000010175	Prox1	81.848	0.619258	0.525001	1.17954	0.238184	0.476097	WT/d306
ENSMUSG00000010205	Raver1	0.042071	0	4.99742	0	1		WT/d306
ENSMUSG00000010277	Bltp2	10578.8	0.113084	0.208393	0.542651	0.58737	0.777877	WT/d306
ENSMUSG00000010290	AI597479	1154.29	-0.117283	0.131711	-0.890457	0.37322	0.612805	WT/d306
ENSMUSG00000010307	Tmem86a	2485.74	1.13019	0.369409	3.05945	0.00221744	0.0212777	WT/d306
ENSMUSG00000010311	Optc	16.7517	0.697818	0.4743	1.47126	0.141222	0.350237	WT/d306
ENSMUSG00000010342	Tex14	2468.03	-0.699706	0.804601	-0.869631	0.384502	0.621648	WT/d306
ENSMUSG00000010358	Ifi35	91.9903	-0.0688331	0.464568	-0.148166	0.882212	0.947983	WT/d306
ENSMUSG00000010362	Rdm1	458.294	-0.153915	0.260128	-0.59169	0.554058	0.753652	WT/d306
ENSMUSG00000010376	Nedd8	2751.31	-0.0663705	0.27831	-0.238476	0.811512	0.912439	WT/d306
ENSMUSG00000010392	Gosr1	1306.43	0.375933	0.135391	2.77664	0.00549242	0.0406032	WT/d306
ENSMUSG00000010406	Mrpl52	1120.46	-0.632618	0.241156	-2.62328	0.00870888	0.0561036	WT/d306
ENSMUSG00000010435	Spaca7	0.0521442	0.354702	4.99742	0.0709769	0.943416		WT/d306
ENSMUSG00000010453	Kansl3	3383.64	0.260154	0.111251	2.33844	0.0193644	0.0960623	WT/d306
ENSMUSG00000010461	Eya4	63.3915	-1.55568	0.745399	-2.08705	0.036884	0.149313	WT/d306
ENSMUSG00000010476	Ebf3	286.333	-0.343078	0.403238	-0.850809	0.394875	0.629543	WT/d306
ENSMUSG00000010492	Uckl1os	18.0751	-0.86533	0.714778	-1.21063	0.226038	0.461796	WT/d306
ENSMUSG00000010505	Myt1	3.27936	-1.96328	1.1597	-1.69291	0.0904717	0.266133	WT/d306
ENSMUSG00000010517	Faf1	2339.32	-0.102589	0.195936	-0.523584	0.600568	0.787828	WT/d306
ENSMUSG00000010529	Gm266	122.465	0.187244	0.460553	0.406563	0.684329	0.841583	WT/d306
ENSMUSG00000010538	Tsacc	55.3786	-0.543025	0.548318	-0.990349	0.322004	0.563449	WT/d306
ENSMUSG00000010554	Mettl16	2524.2	-0.0223146	0.156948	-0.142178	0.886939	0.950108	WT/d306
ENSMUSG00000010592	Dazl	10022.9	-1.00182	0.899204	-1.11412	0.265228	0.505919	WT/d306
ENSMUSG00000010601	Apol7a	0.261421	0	4.99742	0	1		WT/d306
ENSMUSG00000010607	Pigyl	592.074	-0.423396	0.269879	-1.56884	0.116685	0.313855	WT/d306
ENSMUSG00000010608	Rbm25	7908.51	0.0465318	0.152944	0.304242	0.760944	0.886076	WT/d306
ENSMUSG00000010609	Psen2	421.8	0.0594305	0.218973	0.271406	0.786079	0.899298	WT/d306
ENSMUSG00000010651	Acaa1b	197.876	0.420236	0.213659	1.96685	0.0492005	0.180311	WT/d306
ENSMUSG00000010660	Plcd1	1791.99	0.25043	0.214676	1.16655	0.243392	0.481835	WT/d306
ENSMUSG00000010663	Fads1	5720.07	0.854851	0.23509	3.63627	0.000276617	0.0048863	WT/d306
ENSMUSG00000010721	Lmbr1	515.345	-0.301476	0.1846	-1.63313	0.102442	0.289209	WT/d306
ENSMUSG00000010751	Tnfrsf22	165.621	-0.0692848	0.245206	-0.282558	0.777516	0.894464	WT/d306
ENSMUSG00000010755	Cars1	1543.25	0.068803	0.167595	0.41053	0.681417	0.839853	WT/d306
ENSMUSG00000010760	Phlda2	313.544	-6.21631	1.34486	-4.62226	3.79574e-06	0.000207976	WT/d306
ENSMUSG00000010796	Asz1	639.154	-1.89411	0.892194	-2.12298	0.0337555	0.140783	WT/d306
ENSMUSG00000010797	Wnt2	19.1801	0.321297	0.72245	0.444732	0.656514	0.822519	WT/d306
ENSMUSG00000010803	Gabra1	97.9192	1.6115	0.490475	3.2856	0.00101766	0.0122343	WT/d306
ENSMUSG00000010825	Grid2ip	5.09407	0.122078	0.879494	0.138805	0.889604	0.951704	WT/d306
ENSMUSG00000010830	Kdelr3	586.501	0.486809	0.313901	1.55084	0.120941	0.32073	WT/d306
ENSMUSG00000010841	Cfap97d1	1.047	-0.703322	2.53237	-0.277733	0.781218		WT/d306
ENSMUSG00000010911	Apip	676.683	-0.461394	0.15725	-2.93413	0.00334481	0.0285853	WT/d306
ENSMUSG00000010914	Pdhx	1265.71	-0.0450753	0.1561	-0.288759	0.772766	0.891994	WT/d306
ENSMUSG00000010936	Vac14	1539.49	0.205537	0.176644	1.16357	0.2446	0.483315	WT/d306
ENSMUSG00000011008	Mcoln2	6.09202	-1.14338	1.04917	-1.0898	0.275803	0.517561	WT/d306
ENSMUSG00000011034	Slc5a1	6.01945	-0.469302	1.08708	-0.431708	0.665954	0.829307	WT/d306
ENSMUSG00000011096	Akt1s1	1976.27	0.37652	0.18347	2.05222	0.0401484	0.158062	WT/d306
ENSMUSG00000011114	Tbrg1	2480.56	0.189674	0.118736	1.59745	0.110166	0.30269	WT/d306
ENSMUSG00000011118	Panx3	0.750239	-2.6238	2.1734	-1.20723	0.227342		WT/d306
ENSMUSG00000011148	Adss1	71.482	-0.333968	0.38859	-0.859434	0.390101	0.625835	WT/d306
ENSMUSG00000011154	Cfap161	270.487	-2.80711	0.564084	-4.97641	6.47729e-07	5.53752e-05	WT/d306
ENSMUSG00000011158	Brf1	1597.5	0.148829	0.117788	1.26353	0.2064	0.438499	WT/d306
ENSMUSG00000011171	Vipr2	47.0204	-0.258769	0.517738	-0.499807	0.617211	0.798442	WT/d306
ENSMUSG00000011179	Odc1	11070.7	-0.176384	0.187627	-0.940078	0.347178	0.589007	WT/d306
ENSMUSG00000011254	Thg1l	888.985	-0.0931837	0.201008	-0.463582	0.642947	0.814632	WT/d306
ENSMUSG00000011256	Adam19	2874.51	0.844913	0.26365	3.20468	0.00135214	0.0150797	WT/d306
ENSMUSG00000011257	Pabpc4	6498.81	0.0891267	0.159098	0.560199	0.575343	0.770012	WT/d306
ENSMUSG00000011263	Exoc3l2	1305.55	0.115231	0.232678	0.495237	0.620433	0.800407	WT/d306
ENSMUSG00000011267	Zfp296	50.0118	1.30418	0.723074	1.80366	0.0712842	0.22902	WT/d306
ENSMUSG00000011305	Plin5	20.2146	-0.878671	0.543583	-1.61644	0.105999	0.295679	WT/d306
ENSMUSG00000011306	Sugp1	1769.8	0.137984	0.196195	0.703303	0.481867	0.699509	WT/d306
ENSMUSG00000011349	Dmrtc2	257.195	-3.62674	1.52557	-2.37731	0.0174395	0.089457	WT/d306
ENSMUSG00000011350	Gm5893	1.19138	0.746496	2.67952	0.278593	0.780557		WT/d306
ENSMUSG00000011382	Dhdh	412.34	-0.609993	0.293022	-2.08173	0.0373671	0.150827	WT/d306
ENSMUSG00000011427	Zfp790	678.152	0.241176	0.181766	1.32685	0.184559	0.410148	WT/d306
ENSMUSG00000011463	Cpb1	4.08251	-0.0892603	1.15378	-0.0773632	0.938335	0.973817	WT/d306
ENSMUSG00000011486	Slc25a41	3.03699	-2.02227	1.2352	-1.6372	0.101589	0.287694	WT/d306
ENSMUSG00000011589	Fsd1	245.096	-0.263604	0.279984	-0.941498	0.34645	0.588269	WT/d306
ENSMUSG00000011632	Pinlyp	7.27702	-0.526792	2.05484	-0.256367	0.797668	0.906194	WT/d306
ENSMUSG00000011658	Fuz	222.242	-0.332332	0.272843	-1.21803	0.223212	0.458649	WT/d306
ENSMUSG00000011751	Sptbn4	27.3759	0.221195	0.405549	0.54542	0.585465	0.776616	WT/d306
ENSMUSG00000011752	Pgam1	13718.6	0.257183	0.190754	1.34825	0.17758	0.401798	WT/d306
ENSMUSG00000011831	Evi5	3672.15	-0.217628	0.159125	-1.36766	0.17142	0.393559	WT/d306
ENSMUSG00000011832	Evi5l	1127.74	0.36699	0.310927	1.18031	0.237876	0.47583	WT/d306
ENSMUSG00000011837	Snapc2	1302.66	-0.0395841	0.205516	-0.192608	0.847266	0.93163	WT/d306
ENSMUSG00000011877	Git1	3349.4	0.441438	0.144375	3.05759	0.00223128	0.0213604	WT/d306
ENSMUSG00000011884	Gltp	652.441	-0.00745771	0.186962	-0.0398889	0.968182	0.985899	WT/d306
ENSMUSG00000011958	Bnip2	2431.66	0.250512	0.199698	1.25445	0.209677	0.442093	WT/d306
ENSMUSG00000011960	Ccnt1	2458	0.0885038	0.165323	0.535338	0.592416	0.781605	WT/d306
ENSMUSG00000012017	Scarf2	1867.18	0.65992	0.312843	2.10943	0.0349075	0.143924	WT/d306
ENSMUSG00000012042	4930579F01Rik	0.428206	0	4.99742	0	1		WT/d306
ENSMUSG00000012076	Brms1l	1443.58	-0.227853	0.156181	-1.45891	0.144591	0.355479	WT/d306
ENSMUSG00000012114	Med15	1770.44	0.292908	0.136795	2.14121	0.0322568	0.136717	WT/d306
ENSMUSG00000012117	Dhdds	1450.41	0.296305	0.149971	1.97574	0.0481838	0.177807	WT/d306
ENSMUSG00000012123	Crybg2	40.0907	-1.11593	0.424772	-2.62712	0.00861121	0.0556892	WT/d306
ENSMUSG00000012126	Ubxn11	148.41	-0.720862	0.312109	-2.30965	0.0209078	0.101342	WT/d306
ENSMUSG00000012187	Mogat1	9.34766	-1.5769	0.803798	-1.96181	0.0497843	0.181637	WT/d306
ENSMUSG00000012211	Tex22	1.2751	-1.55618	2.03236	-0.765703	0.443853		WT/d306
ENSMUSG00000012282	Wnt8a	1.34703	-0.0762299	1.88025	-0.0405423	0.967661		WT/d306
ENSMUSG00000012296	Tjap1	1407.55	0.468162	0.151337	3.0935	0.00197809	0.0197209	WT/d306
ENSMUSG00000012350	Ehf	10.7122	-0.945967	0.953862	-0.991723	0.321333	0.562795	WT/d306
ENSMUSG00000012396	Nanog	498.033	0.115951	1.01487	0.114252	0.909038	0.960302	WT/d306
ENSMUSG00000012405	Rpl15	27090.1	-0.467541	0.189087	-2.47263	0.0134124	0.0752532	WT/d306
ENSMUSG00000012422	Tmem167	2456.75	-0.135605	0.176253	-0.769379	0.441669	0.666715	WT/d306
ENSMUSG00000012428	Steap4	31.2144	2.30931	1.06211	2.17426	0.0296854	0.129372	WT/d306
ENSMUSG00000012429	Mplkip	683.592	-0.593895	0.190304	-3.12077	0.00180381	0.0185103	WT/d306
ENSMUSG00000012443	Kif11	4582.18	0.277163	0.267109	1.03764	0.299437	0.541269	WT/d306
ENSMUSG00000012483	Rpa3	1073.88	-1.19185	0.247036	-4.82461	1.40275e-06	9.84991e-05	WT/d306
ENSMUSG00000012519	Mlkl	62.8692	0.966209	0.285809	3.38061	0.000723244	0.00966531	WT/d306
ENSMUSG00000012520	Phox2b	6.6208	-4.45767	1.52714	-2.91897	0.00351187	0.0296107	WT/d306
ENSMUSG00000012535	Tnpo3	3644.45	0.0994569	0.179572	0.553855	0.579678	0.772862	WT/d306
ENSMUSG00000012609	Ttll5	1107.08	0.158576	0.216735	0.731657	0.464378	0.684528	WT/d306
ENSMUSG00000012640	Zfp715	934.367	-0.114138	0.123248	-0.926087	0.354401	0.59526	WT/d306
ENSMUSG00000012705	Retn	8.107	-0.153526	0.589979	-0.260222	0.794692	0.904303	WT/d306
ENSMUSG00000012777	Acp4	3.50999	-2.00046	1.04752	-1.90972	0.0561693	0.196293	WT/d306
ENSMUSG00000012819	Cdh23	1499.49	0.957043	0.336205	2.84661	0.00441878	0.0348779	WT/d306
ENSMUSG00000012848	Rps5	25707.8	-0.522555	0.253942	-2.05777	0.039612	0.15661	WT/d306
ENSMUSG00000012889	Podnl1	4.64704	0.708099	0.858443	0.824864	0.409449	0.641072	WT/d306
ENSMUSG00000013033	Adgrl1	8214.38	0.838487	0.168318	4.98157	6.30721e-07	5.42995e-05	WT/d306
ENSMUSG00000013076	Amotl1	4281.16	0.391601	0.222008	1.7639	0.0777486	0.242113	WT/d306
ENSMUSG00000013083	2200002J24Rik	46.1148	0.0826817	0.395735	0.208932	0.834501	0.924969	WT/d306
ENSMUSG00000013089	Etv5	2709.34	1.316	0.495961	2.65344	0.00796767	0.052583	WT/d306
ENSMUSG00000013091	Tmem190	5.11719	-0.320399	1.21402	-0.263915	0.791846	0.902775	WT/d306
ENSMUSG00000013150	Gfod2	709.47	-0.000166169	0.194604	-0.000853882	0.999319	0.999971	WT/d306
ENSMUSG00000013155	Enkd1	344.852	-0.262895	0.194835	-1.34932	0.177233	0.401374	WT/d306
ENSMUSG00000013158	4933405L10Rik	4.97498	-3.1299	1.44514	-2.16581	0.0303254	0.131483	WT/d306
ENSMUSG00000013160	Atp6v0d1	1987.27	0.324878	0.22856	1.42141	0.155197	0.370921	WT/d306
ENSMUSG00000013236	Ptprs	10058.4	0.608563	0.201853	3.01488	0.00257083	0.0236513	WT/d306
ENSMUSG00000013275	Slc41a1	1242.1	0.783331	0.201502	3.88747	0.000101296	0.00232716	WT/d306
ENSMUSG00000013338	Fer1l4	87.3974	2.4084	0.455701	5.28503	1.25683e-07	1.60612e-05	WT/d306
ENSMUSG00000013353	4931406B18Rik	0.288065	1.72301	4.93387	0.34922	0.726924		WT/d306
ENSMUSG00000013367	Iglon5	159.822	0.95371	0.419504	2.27342	0.0230009	0.108202	WT/d306
ENSMUSG00000013415	Igf2bp1	3088.07	0.221548	0.327781	0.675901	0.499103	0.712806	WT/d306
ENSMUSG00000013418	B4galnt2	15.6116	-1.59062	0.590632	-2.69308	0.00707949	0.0483851	WT/d306
ENSMUSG00000013419	Zbtb47	1335.58	0.572039	0.236568	2.41807	0.015603	0.083182	WT/d306
ENSMUSG00000013465	Nelfb	2683.16	0.251106	0.213365	1.17688	0.239242	0.477447	WT/d306
ENSMUSG00000013483	Card14	6.6417	-0.0211382	0.734902	-0.0287633	0.977053	0.989801	WT/d306
ENSMUSG00000013495	Tmem175	617.092	0.0167378	0.141632	0.118178	0.905926	0.958601	WT/d306
ENSMUSG00000013523	Bcas1	18.8186	-0.640036	0.675959	-0.946856	0.343712	0.585929	WT/d306
ENSMUSG00000013539	Tango2	326.266	-0.395246	0.233285	-1.69426	0.0902153	0.265538	WT/d306
ENSMUSG00000013562	4833413E03Rik	15.6157	-0.0110881	0.726601	-0.0152603	0.987825	0.994583	WT/d306
ENSMUSG00000013584	Aldh1a2	4682.32	-0.24301	0.207956	-1.16856	0.242579	0.480886	WT/d306
ENSMUSG00000013593	Ndufs2	5736	0.0558471	0.186294	0.299779	0.764345	0.887212	WT/d306
ENSMUSG00000013611	Snx31	422.583	-3.66479	0.586907	-6.24425	4.25833e-10	1.86576e-07	WT/d306
ENSMUSG00000013622	Atraid	706.359	-0.0352652	0.296855	-0.118796	0.905437	0.958487	WT/d306
ENSMUSG00000013629	Cad	8086.38	0.303736	0.340896	0.890993	0.372933	0.612717	WT/d306
ENSMUSG00000013643	Lypd8	0.102107	0	4.99742	0	1		WT/d306
ENSMUSG00000013646	Sh3bp5l	1229.48	0.236687	0.219916	1.07626	0.28181	0.524009	WT/d306
ENSMUSG00000013653	1810065E05Rik	11.4025	-2.08067	0.748839	-2.77853	0.00546057	0.0404287	WT/d306
ENSMUSG00000013662	Atad1	2364.25	-0.14755	0.0997784	-1.47878	0.139199	0.347375	WT/d306
ENSMUSG00000013663	Pten	3254.78	0.0379119	0.1247	0.304025	0.761108	0.886184	WT/d306
ENSMUSG00000013668	4933402N03Rik	0						WT/d306
ENSMUSG00000013698	Pea15a	1811.82	0.746724	0.250037	2.98645	0.00282236	0.0253661	WT/d306
ENSMUSG00000013701	Timm23	3311.58	-0.400346	0.203203	-1.97017	0.0488186	0.179427	WT/d306
ENSMUSG00000013707	Tnfaip8l2	12.2746	-0.260563	0.59129	-0.440668	0.659453	0.824644	WT/d306
ENSMUSG00000013736	Trnt1	1364.39	-0.308386	0.14255	-2.16335	0.0305144	0.13193	WT/d306
ENSMUSG00000013766	Ly6g6e	26.247	2.41288	0.986768	2.44523	0.0144759	0.079105	WT/d306
ENSMUSG00000013787	Ehmt2	7888.04	0.385685	0.1776	2.17165	0.0298818	0.130089	WT/d306
ENSMUSG00000013822	Elof1	1281.24	-0.283711	0.192811	-1.47144	0.141171	0.350195	WT/d306
ENSMUSG00000013833	Med16	2330.74	0.425195	0.155062	2.7421	0.00610482	0.0438058	WT/d306
ENSMUSG00000013846	St3gal1	2160.53	0.781287	0.261726	2.98514	0.0028345	0.0254286	WT/d306
ENSMUSG00000013858	Tmem259	2640.82	0.336727	0.207598	1.62202	0.104799	0.293635	WT/d306
ENSMUSG00000013878	Rnf170	918.418	-0.557309	0.148225	-3.75989	0.000169987	0.00340473	WT/d306
ENSMUSG00000013921	Clip3	2302.33	0.820651	0.272162	3.0153	0.00256722	0.0236391	WT/d306
ENSMUSG00000013928	1700020L13Rik	0.0383033	0.354702	4.99742	0.0709769	0.943416		WT/d306
ENSMUSG00000013936	Myl2	132.553	-1.29412	0.348185	-3.71674	0.000201809	0.00383843	WT/d306
ENSMUSG00000013973	Dedd	139.376	-0.222341	0.248282	-0.895517	0.370511	0.610452	WT/d306
ENSMUSG00000013974	Mcemp1	7.53803	-0.635357	1.01035	-0.628846	0.52945	0.735302	WT/d306
ENSMUSG00000013997	Nit1	862.305	-0.0766649	0.0980192	-0.782142	0.434131	0.661153	WT/d306
ENSMUSG00000014030	Pax5	4.20231	-0.770709	0.884546	-0.871305	0.383588	0.620703	WT/d306
ENSMUSG00000014039	Prdm15	820.154	0.285926	0.196588	1.45445	0.145822	0.357361	WT/d306
ENSMUSG00000014074	Rnf168	1993.96	-0.0209196	0.135004	-0.154955	0.876857	0.945381	WT/d306
ENSMUSG00000014075	Dynlt2b	261.073	-1.06344	0.312911	-3.39854	0.000677459	0.00921404	WT/d306
ENSMUSG00000014077	Chp1	2299.22	-0.0158932	0.104315	-0.152357	0.878905	0.946453	WT/d306
ENSMUSG00000014104	Sval2	0.326182	0	4.99742	0	1		WT/d306
ENSMUSG00000014158	Trpv4	44.5618	-1.07429	0.433895	-2.47592	0.0132893	0.074786	WT/d306
ENSMUSG00000014164	Klhl3	192.665	-0.537921	0.340546	-1.57959	0.114202	0.310099	WT/d306
ENSMUSG00000014177	Tvp23b	1043.35	-0.18966	0.227726	-0.832844	0.404933	0.637022	WT/d306
ENSMUSG00000014195	Dnajc7	3492.72	0.143147	0.104891	1.36472	0.172342	0.394678	WT/d306
ENSMUSG00000014198	Zfp385c	8.0829	1.19614	0.738413	1.61988	0.105259	0.294485	WT/d306
ENSMUSG00000014226	Cacybp	5864.27	-0.607179	0.296282	-2.04932	0.0404305	0.158773	WT/d306
ENSMUSG00000014232	Cluap1	307.18	-0.207936	0.27638	-0.752355	0.451838	0.6748	WT/d306
ENSMUSG00000014243	Zswim7	311.575	-0.500553	0.288475	-1.73517	0.0827111	0.251319	WT/d306
ENSMUSG00000014245	Pigl	337.018	0.161566	0.202369	0.798375	0.424653	0.653861	WT/d306
ENSMUSG00000014294	Ndufa2	1853.35	-0.900311	0.315382	-2.85467	0.0043082	0.0343201	WT/d306
ENSMUSG00000014301	Pam16	474.49	-0.250654	0.178014	-1.40806	0.159113	0.376398	WT/d306
ENSMUSG00000014303	Glis2	3245.4	0.426544	0.129597	3.29132	0.000997174	0.0120644	WT/d306
ENSMUSG00000014313	Cox6c	4723.15	-0.961437	0.235878	-4.07599	4.58198e-05	0.0013103	WT/d306
ENSMUSG00000014329	Bicc1	1098.92	0.757676	0.316419	2.39453	0.0166416	0.0868948	WT/d306
ENSMUSG00000014349	Ube2z	5811.79	0.161621	0.17456	0.925877	0.35451	0.595322	WT/d306
ENSMUSG00000014351	Gip	1.1447	-1.78299	1.77152	-1.00647	0.314188		WT/d306
ENSMUSG00000014353	Tmem87b	1460.43	-0.307735	0.148332	-2.07464	0.0380201	0.152453	WT/d306
ENSMUSG00000014355	Anapc1	9885.68	0.2465	0.230596	1.06897	0.285083	0.526994	WT/d306
ENSMUSG00000014361	Mertk	894.23	0.249122	0.196871	1.26541	0.205726	0.437688	WT/d306
ENSMUSG00000014402	Tsg101	2665.46	0.00507608	0.151222	0.0335672	0.973222	0.988208	WT/d306
ENSMUSG00000014418	Hps5	1213.41	0.305027	0.13321	2.28983	0.0220313	0.105041	WT/d306
ENSMUSG00000014426	Map3k4	3087.1	0.316594	0.176615	1.79257	0.073042	0.2326	WT/d306
ENSMUSG00000014444	Piezo1	4304.23	0.905492	0.334949	2.70337	0.00686405	0.0473224	WT/d306
ENSMUSG00000014453	Blk	26.2849	1.56288	0.725455	2.15435	0.0312129	0.133794	WT/d306
ENSMUSG00000014470	Rnf166	828.854	0.00183432	0.234861	0.00781024	0.993768	0.997446	WT/d306
ENSMUSG00000014496	Ankrd28	2304.02	-0.323877	0.20332	-1.59294	0.111173	0.30464	WT/d306
ENSMUSG00000014498	Ankrd52	2523.14	0.16359	0.293301	0.557756	0.577011	0.771068	WT/d306
ENSMUSG00000014503	Pkd2l2	317.457	-0.427847	0.178245	-2.40033	0.0163801	0.0859102	WT/d306
ENSMUSG00000014504	Srp19	1290.17	-0.180908	0.190701	-0.948648	0.3428	0.585151	WT/d306
ENSMUSG00000014529	Tmbim7	0.141415	0.354714	4.99742	0.0709793	0.943414		WT/d306
ENSMUSG00000014542	Clec4f	0.494935	-1.56877	4.99742	-0.313916	0.753585		WT/d306
ENSMUSG00000014543	Klra17	0.11491	1.57162	4.94233	0.317992	0.750491		WT/d306
ENSMUSG00000014547	Wdfy2	1515.17	-0.12337	0.242542	-0.508653	0.610995	0.79454	WT/d306
ENSMUSG00000014550	Rbsn	1853.79	0.264159	0.11444	2.30828	0.0209835	0.101669	WT/d306
ENSMUSG00000014551	Mrps25	904.629	-0.126274	0.242332	-0.521081	0.60231	0.789017	WT/d306
ENSMUSG00000014554	Dguok	518.512	-0.127447	0.162375	-0.784896	0.432514	0.659888	WT/d306
ENSMUSG00000014592	Camta1	1189.43	-0.648916	0.218777	-2.96611	0.00301597	0.0266187	WT/d306
ENSMUSG00000014599	Csf1	352.085	0.0673292	1.25017	0.0538559			WT/d306
ENSMUSG00000014601	Strip1	2044.74	0.404056	0.0922437	4.3803	1.18514e-05	0.000488715	WT/d306
ENSMUSG00000014602	Kif1a	804.763	-0.399083	0.324198	-1.23099	0.218328	0.453053	WT/d306
ENSMUSG00000014603	Alx3	5.2055	1.6391	1.52144	1.07733	0.281333	0.523534	WT/d306
ENSMUSG00000014606	Slc25a11	2243.71	0.0552927	0.173682	0.318355	0.750216	0.879714	WT/d306
ENSMUSG00000014609	Chrne	2.85992	-1.83422	1.26202	-1.4534	0.146113	0.357695	WT/d306
ENSMUSG00000014633	Cmc2	493.787	-0.00110294	0.17211	-0.00640838	0.994887	0.997937	WT/d306
ENSMUSG00000014668	Chfr	925.568	0.0851989	0.188842	0.451165	0.651871	0.819857	WT/d306
ENSMUSG00000014686	Ceacam16	0.786851	-0.599229	2.61315	-0.229313	0.818626		WT/d306
ENSMUSG00000014704	Hoxa2	24.1562	-0.54327	0.610156	-0.890379	0.373262	0.612805	WT/d306
ENSMUSG00000014725	Adam28	4.48092	0.870039	1.16653	0.745837	0.455766	0.67782	WT/d306
ENSMUSG00000014747	Ankrd53	9.92729	-1.39179	0.558414	-2.4924	0.0126883	0.0720315	WT/d306
ENSMUSG00000014748	Tex261	1852.27	0.247116	0.14228	1.73683	0.0824178	0.2508	WT/d306
ENSMUSG00000014763	Fam120b	1237.65	0.211616	0.154153	1.37276	0.169827	0.391331	WT/d306
ENSMUSG00000014767	Tbp	1098.8	-0.127978	0.154677	-0.827386	0.408018	0.639858	WT/d306
ENSMUSG00000014769	Psmb1	5415.15	-0.33616	0.194502	-1.72831	0.083933	0.253618	WT/d306
ENSMUSG00000014771	Pdcd2	0						WT/d306
ENSMUSG00000014773	Dll1	209.282	0.261621	0.316136	0.827559	0.40792	0.639858	WT/d306
ENSMUSG00000014776	Nol3	13.5775	1.15032	0.565731	2.03333	0.0420188	0.162588	WT/d306
ENSMUSG00000014778	Fhod1	1081.4	0.617289	0.173629	3.55522	0.000377658	0.00606428	WT/d306
ENSMUSG00000014782	Plekhg4	253.366	0.698932	0.372367	1.877	0.0605179	0.205925	WT/d306
ENSMUSG00000014786	Slc9a5	375.451	0.300756	0.265447	1.13302	0.257207	0.497974	WT/d306
ENSMUSG00000014791	Elmo3	177.379	-0.445276	0.288494	-1.54345	0.122721	0.323217	WT/d306
ENSMUSG00000014813	Stc1	715.141	1.89508	0.486796	3.89297	9.90234e-05	0.00229211	WT/d306
ENSMUSG00000014837	Matcap1	304.983	0.761837	0.228576	3.33297	0.000859256	0.0109343	WT/d306
ENSMUSG00000014846	Tppp3	78.2399	0.27731	0.500231	0.554363	0.579331	0.772681	WT/d306
ENSMUSG00000014850	Msh3	1442.3	0.177392	0.178816	0.992039	0.321179	0.562688	WT/d306
ENSMUSG00000014852	Adamts13	18.1049	-2.85331	0.662957	-4.30392	1.67806e-05	0.000623831	WT/d306
ENSMUSG00000014856	Tmem208	560.627	-0.488288	0.243534	-2.00501	0.0449619	0.170271	WT/d306
ENSMUSG00000014859	E2f4	1754.51	0.115569	0.192591	0.600074	0.548457	0.749762	WT/d306
ENSMUSG00000014867	Surf4	7699.03	0.54214	0.161228	3.36257	0.000772197	0.0101157	WT/d306
ENSMUSG00000014873	Surf2	391.546	-0.121298	0.160284	-0.75677	0.449187	0.672684	WT/d306
ENSMUSG00000014905	Dnajb9	1250.3	-0.433127	0.185049	-2.34061	0.0192521	0.0956796	WT/d306
ENSMUSG00000014907	Naf1	1101.2	0.300281	0.183994	1.63201	0.102676	0.289586	WT/d306
ENSMUSG00000014932	Yes1	1433.17	0.0133893	0.103006	0.129986	0.896578	0.954498	WT/d306
ENSMUSG00000014956	Ppp1cb	8768.42	-0.231123	0.121037	-1.90953	0.056194	0.196313	WT/d306
ENSMUSG00000014959	Gorasp2	2807.41	0.447411	0.119562	3.74207	0.000182512	0.00358249	WT/d306
ENSMUSG00000014980	Tsen15	896.758	-0.389734	0.131138	-2.97195	0.00295919	0.0261646	WT/d306
ENSMUSG00000015001	Oc90	1.88497	4.80035	1.96081	2.44815	0.0143593		WT/d306
ENSMUSG00000015002	Efr3a	2783.87	-0.127317	0.148282	-0.858613	0.390554	0.626165	WT/d306
ENSMUSG00000015013	Trappc2l	415.513	-0.0685468	0.259688	-0.263958	0.791812	0.902775	WT/d306
ENSMUSG00000015016	Acsf3	638.04	0.268123	0.190866	1.40477	0.160089	0.378304	WT/d306
ENSMUSG00000015023	Ddx19a	3203.41	0.327962	0.136872	2.39612	0.0165696	0.0866109	WT/d306
ENSMUSG00000015027	Galns	351.124	0.204959	0.195552	1.04811	0.29459	0.536883	WT/d306
ENSMUSG00000015053	Gata2	1625.72	-1.66073	0.818198	-2.02974	0.0423833	0.163535	WT/d306
ENSMUSG00000015083	C8g	146.055	-0.470314	0.380673	-1.23548	0.216651	0.450927	WT/d306
ENSMUSG00000015085	Entpd2	114.569	-1.09937	0.532788	-2.06343	0.0390716	0.155173	WT/d306
ENSMUSG00000015087	Rabl6	3490.32	0.039125	0.104742	0.373535	0.70875	0.856962	WT/d306
ENSMUSG00000015090	Ptgds	1434.74	2.79122	1.4249	1.95889	0.0501257	0.182529	WT/d306
ENSMUSG00000015092	Edf1	2437.89	-0.179938	0.185466	-0.970195	0.331949	0.574461	WT/d306
ENSMUSG00000015093	Clic3	18.3906	0.837893	0.445743	1.87977	0.0601398	0.205097	WT/d306
ENSMUSG00000015094	Npdc1	521.13	-0.286389	0.283184	-1.01132	0.311864	0.55353	WT/d306
ENSMUSG00000015095	Fbxw5	1485.66	0.258292	0.150491	1.71632	0.0861027	0.257951	WT/d306
ENSMUSG00000015112	Slc25a13	1157.44	0.284976	0.196688	1.44887	0.147373	0.35955	WT/d306
ENSMUSG00000015120	Ube2i	10605.3	0.0485407	0.104216	0.465771	0.641379	0.813819	WT/d306
ENSMUSG00000015126	Tsr3	556.517	0.068648	0.203143	0.337929	0.735417	0.872095	WT/d306
ENSMUSG00000015127	Unkl	700.006	0.287965	0.15518	1.85568	0.0634991	0.212148	WT/d306
ENSMUSG00000015133	Lrrk1	1381.26	-0.309059	0.291091	-1.06173	0.28836	0.530375	WT/d306
ENSMUSG00000015134	Aldh1a3	544.753	-0.975175	0.405093	-2.40729	0.0160716	0.0849304	WT/d306
ENSMUSG00000015143	Actn1	4006.4	0.868969	0.156883	5.53895	3.04288e-08	5.1137e-06	WT/d306
ENSMUSG00000015149	Sirt2	1460.38	0.390616	0.179504	2.17609	0.0295486	0.129059	WT/d306
ENSMUSG00000015165	Hnrnpl	14857.7	0.13729	0.101627	1.35092	0.17672	0.40087	WT/d306
ENSMUSG00000015176	Nolc1	4241.33	0.382589	0.264733	1.44519	0.148405	0.360771	WT/d306
ENSMUSG00000015189	Casd1	1727.22	0.136005	0.184152	0.738546	0.460183	0.681507	WT/d306
ENSMUSG00000015202	Cnksr3	600.904	0.629442	0.21999	2.86123	0.00421996	0.0338369	WT/d306
ENSMUSG00000015214	Mtmr1	584.481	-0.095662	0.142266	-0.672415	0.501319	0.714224	WT/d306
ENSMUSG00000015217	Hmgb3	7694.28	0.0452483	0.177289	0.255224	0.79855	0.90655	WT/d306
ENSMUSG00000015222	Map2	1976.01	0.0145664	0.285973	0.0509364	0.959376	0.981587	WT/d306
ENSMUSG00000015224	Cyp2j9	35.4552	0.341736	0.418232	0.817097	0.413873	0.644672	WT/d306
ENSMUSG00000015242	Nipsnap3a	0.0500071	0	4.99742	0	1		WT/d306
ENSMUSG00000015243	Abca1	3459.4	0.941087	0.294184	3.19898	0.00137916	0.0152841	WT/d306
ENSMUSG00000015247	Nipsnap3b	590.342	0.117252	0.157788	0.743099	0.457422	0.679353	WT/d306
ENSMUSG00000015289	Lage3	975.104	-0.460962	0.215905	-2.13502	0.0327592	0.13816	WT/d306
ENSMUSG00000015290	Ubl4a	1563.47	-0.0456861	0.107954	-0.423199	0.67215	0.833386	WT/d306
ENSMUSG00000015291	Gdi1	4303.69	0.349597	0.148633	2.35208	0.0186688	0.0937681	WT/d306
ENSMUSG00000015305	Sash1	1804.61	0.467046	0.259736	1.79816	0.0721521	0.230839	WT/d306
ENSMUSG00000015312	Gadd45b	346.283	-0.73286	0.261045	-2.80741	0.00499414	0.0379957	WT/d306
ENSMUSG00000015314	Slamf6	1.16898	0.418207	1.50322	0.278208	0.780853		WT/d306
ENSMUSG00000015316	Slamf1	6.67077	0.0199142	0.971034	0.0205082	0.983638	0.992399	WT/d306
ENSMUSG00000015335	Zdhhc12	523.527	0.118221	0.143472	0.824005	0.409937	0.641385	WT/d306
ENSMUSG00000015337	Endog	164.693	-0.638363	0.394241	-1.61922	0.1054	0.294617	WT/d306
ENSMUSG00000015340	Cybb	47.5574	0.1578	0.432221	0.365091	0.715043	0.860226	WT/d306
ENSMUSG00000015341	Golga7	3115.31	-0.0117063	0.153932	-0.0760486	0.93938	0.974085	WT/d306
ENSMUSG00000015342	Xk	509.238	-0.72944	0.258384	-2.82308	0.00475641	0.0367685	WT/d306
ENSMUSG00000015354	Pcolce2	51.4423	-1.21163	0.531052	-2.28156	0.0225151	0.106703	WT/d306
ENSMUSG00000015355	Cd48	6.68302	-0.493113	0.851886	-0.578848	0.562692	0.760464	WT/d306
ENSMUSG00000015357	Clpx	1969.04	0.0984423	0.1443	0.682205	0.495109	0.709822	WT/d306
ENSMUSG00000015363	Trabd	1282.61	0.170291	0.188246	0.904619	0.365667	0.605766	WT/d306
ENSMUSG00000015365	Mov10l1	1397.69	-0.979409	0.9627	-1.01736	0.308984	0.550862	WT/d306
ENSMUSG00000015377	Dennd6b	364.785	-0.18012	0.207951	-0.866167	0.386399	0.623442	WT/d306
ENSMUSG00000015396	Cd83	197.571	-1.71127	0.553048	-3.09426	0.00197307	0.0197114	WT/d306
ENSMUSG00000015401	Cltrn	13.7236	0.485059	0.737576	0.657639	0.51077	0.721779	WT/d306
ENSMUSG00000015405	Ace2	898.676	0.280105	0.548994	0.510215	0.609901	0.793904	WT/d306
ENSMUSG00000015437	Gzmb	0.858165	-2.47454	2.33391	-1.06026	0.289028		WT/d306
ENSMUSG00000015441	Gzmf	0.0531048	0	4.99742	0	1		WT/d306
ENSMUSG00000015443	Gzmn	0						WT/d306
ENSMUSG00000015451	C4a	56.2505	1.06361	0.431541	2.46467	0.0137141	0.0764054	WT/d306
ENSMUSG00000015452	Ager	56.2255	0.406829	0.441921	0.920592	0.357263	0.598104	WT/d306
ENSMUSG00000015461	Atf6b	2889.75	0.571939	0.289517	1.97549	0.0482121	0.177862	WT/d306
ENSMUSG00000015467	Egfl8	15.7483	0.407873	0.73896	0.551956	0.580978	0.77374	WT/d306
ENSMUSG00000015468	Notch4	613.223	0.998195	0.313606	3.18296	0.00145777	0.0158897	WT/d306
ENSMUSG00000015474	Ppt2	273.421	0.935583	0.314248	2.97721	0.00290884	0.0258404	WT/d306
ENSMUSG00000015476	Prrt1	7.55887	-0.716255	0.78256	-0.915271	0.360049	0.600669	WT/d306
ENSMUSG00000015478	Rnf5	644.341	0.0813501	0.241807	0.336426	0.736549	0.872838	WT/d306
ENSMUSG00000015484	Fam163a	55.4662	0.36104	0.354927	1.01722	0.309048	0.550891	WT/d306
ENSMUSG00000015488	Cacfd1	2654.85	0.213949	0.154849	1.38166	0.167076	0.387245	WT/d306
ENSMUSG00000015501	Hivep2	307.342	0.543205	0.255689	2.12448	0.0336301	0.140375	WT/d306
ENSMUSG00000015519	2310057J18Rik	0						WT/d306
ENSMUSG00000015522	Arnt	2970.36	0.345276	0.184207	1.87439	0.0608768	0.206651	WT/d306
ENSMUSG00000015533	Itga2	349.434	0.307341	0.263766	1.1652	0.243938	0.482526	WT/d306
ENSMUSG00000015536	Mocs2	867.238	-0.0542955	0.217584	-0.249538	0.802945	0.908469	WT/d306
ENSMUSG00000015542	Nat9	448.598	-0.062594	0.360515	-0.173624	0.862161	0.939033	WT/d306
ENSMUSG00000015568	Lpl	2582.3	0.745691	0.169887	4.38935	1.13691e-05	0.000473605	WT/d306
ENSMUSG00000015575	Atp6v0e	1118.38	-0.08948	0.253483	-0.353002	0.724087	0.865555	WT/d306
ENSMUSG00000015579	Nkx2-5	5.26623	-1.22211	0.841067	-1.45305	0.146211	0.357849	WT/d306
ENSMUSG00000015597	Zfp318	3987.09	-0.0249649	0.221063	-0.112931	0.910085	0.960545	WT/d306
ENSMUSG00000015599	Ttbk1	27.465	0.337812	0.545335	0.619458	0.535615	0.739697	WT/d306
ENSMUSG00000015605	Srf	1742.15	0.582669	0.184207	3.16312	0.00156088	0.0166462	WT/d306
ENSMUSG00000015619	Gata3	191.403	-1.61574	0.57477	-2.8111	0.00493721	0.0377147	WT/d306
ENSMUSG00000015627	Gata5	68.3643	-0.594387	0.546356	-1.08791	0.276634	0.518537	WT/d306
ENSMUSG00000015647	Lama5	1494.03	0.115987	0.33426	0.346995	0.728595	0.868097	WT/d306
ENSMUSG00000015652	Steap1	41.9084	0.817869	0.52994	1.54332	0.122753	0.323265	WT/d306
ENSMUSG00000015653	Steap2	377.493	0.229261	0.209118	1.09633	0.272935	0.514738	WT/d306
ENSMUSG00000015656	Hspa8	81660	0.106912	0.18037	0.592737	0.553357	0.753388	WT/d306
ENSMUSG00000015659	Serac1	316.189	0.139692	0.223608	0.624718	0.532156	0.737183	WT/d306
ENSMUSG00000015665	Awat1	0						WT/d306
ENSMUSG00000015668	Pdzd11	783.247	-0.0873694	0.125788	-0.694579	0.487319	0.703634	WT/d306
ENSMUSG00000015671	Psma2	4486.31	-0.324992	0.222143	-1.46298	0.143472	0.35374	WT/d306
ENSMUSG00000015672	Mrpl32	776.629	-0.595082	0.192039	-3.09876	0.00194336	0.0195499	WT/d306
ENSMUSG00000015697	Setdb1	5327.96	0.168063	0.174021	0.965762	0.334163	0.576543	WT/d306
ENSMUSG00000015702	Anxa9	54.0222	-1.12569	0.369531	-3.04626	0.00231704	0.0219079	WT/d306
ENSMUSG00000015709	Arnt2	1158.4	-0.474924	0.283215	-1.6769	0.0935623	0.272674	WT/d306
ENSMUSG00000015711	Prune1	1608.64	0.188331	0.117588	1.60162	0.10924	0.301036	WT/d306
ENSMUSG00000015714	Cers2	2178.2	0.196294	0.131621	1.49136	0.135868	0.342581	WT/d306
ENSMUSG00000015721	Nlrp5	3.62308	4.51109	2.61433	1.72552	0.084433	0.254721	WT/d306
ENSMUSG00000015733	Capza2	4173.48	-0.210193	0.114797	-1.83099	0.0671017	0.219873	WT/d306
ENSMUSG00000015745	Plekho1	1136.79	0.309432	0.188717	1.63966	0.101075	0.286829	WT/d306
ENSMUSG00000015747	Vps45	612.639	0.176086	0.197428	0.891899	0.372447	0.612395	WT/d306
ENSMUSG00000015748	Prpf3	1802.8	0.130329	0.173102	0.752902	0.451509	0.674519	WT/d306
ENSMUSG00000015749	Anp32e	6370.59	0.157018	0.195863	0.801671	0.422743	0.652354	WT/d306
ENSMUSG00000015750	Aph1a	3238.76	0.58233	0.22799	2.55419	0.0106436	0.0642555	WT/d306
ENSMUSG00000015755	Tab2	5006.18	0.209909	0.204919	1.02435	0.30567	0.548039	WT/d306
ENSMUSG00000015757	Ppil4	1837.11	-0.111035	0.171524	-0.647344	0.517409	0.727294	WT/d306
ENSMUSG00000015759	Cnih1	2107.49	-0.367712	0.144588	-2.54316	0.0109854	0.065501	WT/d306
ENSMUSG00000015766	Eps8	1721.71	1.77	0.420375	4.21051	2.54792e-05	0.000848247	WT/d306
ENSMUSG00000015776	Med22	2743.68	0.186101	0.186665	0.996977	0.318776	0.560591	WT/d306
ENSMUSG00000015787	Abo	5.60945	-0.252692	1.16989	-0.215996	0.828991	0.921792	WT/d306
ENSMUSG00000015790	Surf1	603.603	-0.0736811	0.184379	-0.399617	0.689439	0.84481	WT/d306
ENSMUSG00000015804	Med28	1847.82	-0.378771	0.250303	-1.51325	0.130216	0.334552	WT/d306
ENSMUSG00000015806	Qdpr	1205.07	-0.277212	0.253244	-1.09464	0.273673	0.515259	WT/d306
ENSMUSG00000015812	Gnrh1	13.8191	-0.222006	0.666487	-0.333098	0.73906	0.873823	WT/d306
ENSMUSG00000015829	Tnr	5.39465	-2.61805	1.15574	-2.26525	0.0234971	0.109751	WT/d306
ENSMUSG00000015837	Sqstm1	6763.94	0.783418	0.180557	4.3389	1.43199e-05	0.000559476	WT/d306
ENSMUSG00000015839	Nfe2l2	2228.23	-0.119538	0.1342	-0.890743	0.373067	0.612805	WT/d306
ENSMUSG00000015843	Rxrg	32.6368	0.558357	0.471122	1.18516	0.235953	0.473605	WT/d306
ENSMUSG00000015846	Rxra	3351.32	0.364276	0.212952	1.7106	0.0871543	0.259611	WT/d306
ENSMUSG00000015850	Adamtsl4	100.353	-0.363299	0.555939	-0.653487	0.513442	0.724179	WT/d306
ENSMUSG00000015852	Fcrl2	114.747	0.126161	0.382405	0.329913	0.741465	0.875317	WT/d306
ENSMUSG00000015854	Cd5l	11.1133	-4.08477	1.37902	-2.96209	0.00305558	0.0268851	WT/d306
ENSMUSG00000015869	Prpsap1	2206.73	0.443875	0.196156	2.26286	0.0236441	0.11013	WT/d306
ENSMUSG00000015879	Fam184b	185.322	1.21957	0.330933	3.68525	0.000228483	0.00425345	WT/d306
ENSMUSG00000015880	Ncapg	2075.04	0.0314022	0.222528	0.141116	0.887778	0.950496	WT/d306
ENSMUSG00000015882	Lcorl	1120.59	-0.543031	0.195705	-2.77474	0.00552452	0.0407164	WT/d306
ENSMUSG00000015889	Lta4h	2579.27	0.258352	0.124106	2.08171	0.0373687	0.150827	WT/d306
ENSMUSG00000015890	Amdhd1	6.12419	-0.514185	0.987333	-0.520781	0.602519	0.789033	WT/d306
ENSMUSG00000015932	Dstn	6237.66	-0.0158941	0.12829	-0.123892	0.901401	0.957022	WT/d306
ENSMUSG00000015937	Macroh2a1	5323.4	-0.0414892	0.175444	-0.236481	0.81306	0.913301	WT/d306
ENSMUSG00000015942	Gtf2ird2	541.424	0.103882	0.160122	0.648768	0.516489	0.726832	WT/d306
ENSMUSG00000015943	Bola1	383.668	-0.420851	0.296644	-1.41871	0.155984	0.372008	WT/d306
ENSMUSG00000015944	Castor2	1001.99	0.403739	0.200499	2.01367	0.0440438	0.167778	WT/d306
ENSMUSG00000015947	Fcgr1	31.2613	0.0740099	0.437161	0.169297	0.865563	0.94071	WT/d306
ENSMUSG00000015950	Ncf1	41.4564	-0.61868	0.364378	-1.6979	0.0895259	0.264157	WT/d306
ENSMUSG00000015957	Wnt11	453.663	0.593728	0.398887	1.48846	0.136629	0.343688	WT/d306
ENSMUSG00000015961	Adss2	4062.68	-0.15326	0.190726	-0.80356	0.421651	0.651423	WT/d306
ENSMUSG00000015962	Spmip3	1.07692	-1.59587	2.7434	-0.581711	0.560761		WT/d306
ENSMUSG00000015966	Il17rb	14.7433	2.26173	0.690665	3.27472	0.00105768	0.0125938	WT/d306
ENSMUSG00000015968	Cacna1d	889.529	-1.84905	0.538108	-3.43622	0.000589898	0.00834716	WT/d306
ENSMUSG00000015970	Chdh	110.292	1.93201	0.418548	4.616	3.91215e-06	0.00021184	WT/d306
ENSMUSG00000015971	Actr8	1220.29	0.142169	0.132823	1.07036	0.284456	0.526187	WT/d306
ENSMUSG00000015980	Lrrc27	107.539	-0.270252	0.390759	-0.691608	0.489184	0.704834	WT/d306
ENSMUSG00000015981	Stk32c	74.6687	0.201524	0.474586	0.424631	0.671106	0.832774	WT/d306
ENSMUSG00000015994	Fnta	2448.9	-0.146476	0.129771	-1.12873	0.259014	0.499705	WT/d306
ENSMUSG00000016018	Mtrex	4437.65	0.143983	0.193105	0.745621	0.455896	0.677932	WT/d306
ENSMUSG00000016024	Lbp	194.933	-0.30932	0.514002	-0.601787	0.547316	0.748647	WT/d306
ENSMUSG00000016028	Celsr1	1868.08	0.369174	0.340147	1.08534	0.277772	0.519982	WT/d306
ENSMUSG00000016087	Fli1	336.517	0.527404	0.300522	1.75496	0.0792663	0.245318	WT/d306
ENSMUSG00000016128	Stard13	301.31	0.459695	0.264658	1.73694	0.0823977	0.250794	WT/d306
ENSMUSG00000016150	Tenm1	15.718	-0.215893	0.517639	-0.417072	0.676626	0.836231	WT/d306
ENSMUSG00000016179	Camk1g	307.126	0.841678	0.244808	3.43811	0.000585787	0.00829842	WT/d306
ENSMUSG00000016181	Utp25	915.669	0.227445	0.156435	1.45393	0.145967	0.357487	WT/d306
ENSMUSG00000016194	Hsd11b1	61.7611	1.07628	2.02202	0.532278			WT/d306
ENSMUSG00000016200	Syt14	664.494	-0.479021	0.41765	-1.14694	0.251405	0.491277	WT/d306
ENSMUSG00000016206	H2-M3	22.8622	-0.723958	0.645681	-1.12123	0.26219	0.502701	WT/d306
ENSMUSG00000016239	Lonrf3	102.375	1.04134	0.557284	1.8686	0.0616778	0.208297	WT/d306
ENSMUSG00000016252	Atp5f1e	3704.23	-1.09182	0.298662	-3.6557	0.000256482	0.00462045	WT/d306
ENSMUSG00000016253	Nelfcd	2880.86	0.0750504	0.170216	0.440914	0.659275	0.824557	WT/d306
ENSMUSG00000016255	Tubb1	84.3993	-0.325879	0.700908	-0.464939	0.641975	0.814005	WT/d306
ENSMUSG00000016256	Ctsz	2239.45	0.388949	0.256678	1.51532	0.129692	0.333976	WT/d306
ENSMUSG00000016257	Prelid3b	1656.08	0.0528331	0.202085	0.261439	0.793754	0.903899	WT/d306
ENSMUSG00000016262	Sertad4	600.804	0.356637	0.265409	1.34373	0.179036	0.403177	WT/d306
ENSMUSG00000016283	H2-M2	1.46759	1.35994	1.75736	0.773853	0.439018		WT/d306
ENSMUSG00000016308	Ube2a	1212.2	-0.413443	0.208696	-1.98108	0.0475821	0.176489	WT/d306
ENSMUSG00000016319	Slc25a5	5687.64	0.12671	0.193233	0.655738	0.511993	0.722882	WT/d306
ENSMUSG00000016327	Atp1b4	4.4592	-0.0542981	1.49866	-0.0362312	0.971098	0.987233	WT/d306
ENSMUSG00000016344	Ppdpf	2369.86	-0.106565	0.236509	-0.450576	0.652296	0.82025	WT/d306
ENSMUSG00000016346	Kcnq2	41.9676	-3.34074	0.698678	-4.78152	1.73972e-06	0.000113526	WT/d306
ENSMUSG00000016349	Eef1a2	10.7715	-1.24888	0.654737	-1.90746	0.0564615	0.196781	WT/d306
ENSMUSG00000016356	Col20a1	109.162	0.322376	0.38916	0.828389	0.40745	0.63933	WT/d306
ENSMUSG00000016382	Pls3	3524.97	0.371117	0.146501	2.53321	0.0113023	0.0666959	WT/d306
ENSMUSG00000016386	Mpped2	309.575	-0.325108	0.314255	-1.03454	0.300885	0.542673	WT/d306
ENSMUSG00000016409	Nkap	959.726	-0.214289	0.10883	-1.96903	0.0489501	0.179662	WT/d306
ENSMUSG00000016427	Ndufa1	742.925	-0.514326	0.394957	-1.30223	0.192837	0.421172	WT/d306
ENSMUSG00000016458	Wt1	11059.6	-0.326869	0.225959	-1.44658	0.148014	0.360176	WT/d306
ENSMUSG00000016477	E2f3	1550.65	-0.145076	0.207236	-0.700054	0.483894	0.700999	WT/d306
ENSMUSG00000016481	Cr1l	1358.54	-0.0426777	0.125237	-0.340776	0.733272	0.870967	WT/d306
ENSMUSG00000016487	Ppfibp1	3238.01	0.397206	0.222894	1.78204	0.0747432	0.236114	WT/d306
ENSMUSG00000016493	Cd46	59.9097	-0.480643	0.386776	-1.24269	0.213981	0.447214	WT/d306
ENSMUSG00000016494	Cd34	1417.18	0.398834	0.236954	1.68317	0.092342	0.269919	WT/d306
ENSMUSG00000016495	Plgrkt	418.317	-0.271632	0.163113	-1.66531	0.0958519	0.277141	WT/d306
ENSMUSG00000016496	Cd274	29.49	-0.593334	0.44869	-1.32237	0.186045	0.411937	WT/d306
ENSMUSG00000016498	Pdcd1lg2	0.903402	-0.838396	1.88987	-0.443625	0.657314		WT/d306
ENSMUSG00000016503	Gtf3a	377.988	-0.43412	0.249416	-1.74054	0.0817636	0.249645	WT/d306
ENSMUSG00000016510	Mtif3	338.858	-0.021096	0.231687	-0.0910536	0.92745	0.968351	WT/d306
ENSMUSG00000016520	Lnx2	858.2	0.214319	0.190639	1.12422	0.260921	0.501563	WT/d306
ENSMUSG00000016524	Il19	0.541898	0	3.43784	0	1		WT/d306
ENSMUSG00000016526	Dyrk3	318.743	0.148012	0.420897	0.35166	0.725094	0.865874	WT/d306
ENSMUSG00000016528	Mapkapk2	5517.29	0.702101	0.218549	3.21256	0.0013156	0.0147935	WT/d306
ENSMUSG00000016529	Il10	0.768788	1.32926	2.2148	0.600172	0.548392		WT/d306
ENSMUSG00000016534	Lamp2	7932.08	0.049902	0.168638	0.295912	0.767297	0.888919	WT/d306
ENSMUSG00000016541	Atxn10	6280.17	0.179945	0.155184	1.15956	0.246229	0.485453	WT/d306
ENSMUSG00000016552	Foxred2	267.901	0.00219332	0.204261	0.0107379	0.991433	0.996346	WT/d306
ENSMUSG00000016554	Eif3d	2439.22	0.0633617	0.164848	0.384364	0.700709	0.852257	WT/d306
ENSMUSG00000016559	H3f3b	25334.7	-0.0214182	0.143392	-0.149368	0.881263	0.947579	WT/d306
ENSMUSG00000016619	Nup50	3372.41	0.289818	0.161992	1.78909	0.0736007	0.233769	WT/d306
ENSMUSG00000016624	Phf21b	68.9563	0.0713075	0.294267	0.242323	0.80853	0.911091	WT/d306
ENSMUSG00000016626	Nlrp14	31.5169	-0.380223	0.891347	-0.426572	0.669691	0.831809	WT/d306
ENSMUSG00000016637	Ift27	561.171	-0.0567449	0.12691	-0.447129	0.654782	0.821643	WT/d306
ENSMUSG00000016664	Pacsin2	5538.09	-0.16247	0.179491	-0.905172	0.365374	0.605455	WT/d306
ENSMUSG00000016756	Cmah	16.6033	-0.944683	0.77461	-1.21956	0.222632	0.458033	WT/d306
ENSMUSG00000016757	Ttll12	3123.15	0.124678	0.159456	0.781897	0.434275	0.661291	WT/d306
ENSMUSG00000016758	Bik	62.704	-0.0659623	0.293877	-0.224455	0.822403	0.918819	WT/d306
ENSMUSG00000016763	Scube1	2735.88	1.00295	0.289779	3.46107	0.000538028	0.00783917	WT/d306
ENSMUSG00000016831	Tox4	2608.47	0.530088	0.131811	4.02158	5.78084e-05	0.00155525	WT/d306
ENSMUSG00000016833	Mrps18c	314.574	-1.08197	0.245233	-4.41202	1.02412e-05	0.000437766	WT/d306
ENSMUSG00000016918	Sulf1	11566.2	-1.51328	0.415529	-3.64181	0.00027073	0.00482023	WT/d306
ENSMUSG00000016921	Srsf6	11748.6	-0.0358947	0.164495	-0.218211	0.827265	0.921094	WT/d306
ENSMUSG00000016933	Plcg1	5783.77	0.585019	0.108511	5.39133	6.9938e-08	1.00941e-05	WT/d306
ENSMUSG00000016940	Kctd2	1241.52	-0.162251	0.29737	-0.545621	0.585327	0.776616	WT/d306
ENSMUSG00000016942	Tmprss6	42.4127	-0.185322	0.564588	-0.328243	0.742728	0.875964	WT/d306
ENSMUSG00000016946	Kctd5	2075.84	0.165293	0.118286	1.39741	0.162291	0.380649	WT/d306
ENSMUSG00000016982	Pom121l2	3.40499	2.05691	1.38717	1.48282	0.138123	0.345815	WT/d306
ENSMUSG00000016984	Etaa1	1648.19	-0.302398	0.215757	-1.40156	0.161046	0.379267	WT/d306
ENSMUSG00000016995	Matn4	30.2486	-0.973679	0.813517	-1.19688	0.231355	0.467897	WT/d306
ENSMUSG00000016998	Svs4	0.705318	0	4.63601	0	1		WT/d306
ENSMUSG00000017000	Svs6	5.348	-4.40869	1.72321	-2.55842	0.0105149	0.0637019	WT/d306
ENSMUSG00000017002	Slpi	1.7819	2.93968	2.11497	1.38994	0.164548		WT/d306
ENSMUSG00000017003	Svs3a	0						WT/d306
ENSMUSG00000017004	Svs5	11.3272	-4.6791	1.47075	-3.18144	0.00146543	0.0159449	WT/d306
ENSMUSG00000017007	Rbpjl	3.59183	0.877622	1.66825	0.526074	0.598837	0.78644	WT/d306
ENSMUSG00000017009	Sdc4	2867.74	1.03188	0.385382	2.67756	0.00741613	0.0500446	WT/d306
ENSMUSG00000017049	Ccdc70	0.0766065	0.995652	4.9837	0.199782	0.841651		WT/d306
ENSMUSG00000017057	Il13ra1	530.452	0.385898	0.213466	1.80778	0.0706415	0.227641	WT/d306
ENSMUSG00000017064	Prl5a1	0						WT/d306
ENSMUSG00000017119	Nbr1	5633.57	0.51193	0.111471	4.59251	4.37947e-06	0.000231992	WT/d306
ENSMUSG00000017132	Cyth1	1039.84	0.090603	0.238591	0.379742	0.704137	0.854137	WT/d306
ENSMUSG00000017144	Rnd3	2113.01	1.18223	0.384977	3.07091	0.0021341	0.0207478	WT/d306
ENSMUSG00000017146	Brca1	2604.77	0.139517	0.26738	0.521793	0.601815	0.788619	WT/d306
ENSMUSG00000017165	Gast	0.0996574	0.354708	4.99742	0.0709781	0.943415		WT/d306
ENSMUSG00000017167	Cntnap1	409.785	1.27223	0.369647	3.44173	0.000578004	0.00823572	WT/d306
ENSMUSG00000017176	Nt5c3b	1762.68	0.178345	0.148322	1.20242	0.229201	0.465112	WT/d306
ENSMUSG00000017188	Coa3	1153.52	-0.461205	0.190879	-2.41622	0.0156828	0.0834521	WT/d306
ENSMUSG00000017195	Zpbp2	9.71695	-1.58551	0.78093	-2.03028	0.042328	0.163398	WT/d306
ENSMUSG00000017204	Gsdma	1.4378	0.0109577	1.56418	0.00700542	0.994411		WT/d306
ENSMUSG00000017210	Med24	2459.97	0.429565	0.130239	3.29829	0.000972762	0.0118863	WT/d306
ENSMUSG00000017211	Gsdma2	0.45967	-1.07755	2.98949	-0.360447	0.718513		WT/d306
ENSMUSG00000017221	Psmd3	4916.55	0.358993	0.168296	2.1331	0.0329165	0.138603	WT/d306
ENSMUSG00000017264	Exosc10	2974.82	0.320079	0.10865	2.94596	0.00321953	0.0278247	WT/d306
ENSMUSG00000017286	Glod4	2034.16	-0.114669	0.118146	-0.970574	0.331761	0.574296	WT/d306
ENSMUSG00000017288	Vps53	1133.5	0.0971399	0.176462	0.550486	0.581986	0.77433	WT/d306
ENSMUSG00000017291	Taok1	3623.99	0.00298347	0.248828	0.0119901	0.990434	0.995983	WT/d306
ENSMUSG00000017299	Dnttip1	720.559	-0.0129158	0.214961	-0.0600843	0.952089	0.979199	WT/d306
ENSMUSG00000017300	Tnnc2	0						WT/d306
ENSMUSG00000017307	Acot8	229.251	-0.0681987	0.2276	-0.299643	0.76445	0.887212	WT/d306
ENSMUSG00000017309	Cd300lg	18.5295	0.1906	0.577912	0.329807	0.741546	0.87537	WT/d306
ENSMUSG00000017310	Spint4	0.0766065	0.995652	4.9837	0.199782	0.841651		WT/d306
ENSMUSG00000017311	Pyy	0						WT/d306
ENSMUSG00000017314	Mpp2	510.863	-0.183337	0.285369	-0.642456	0.520577	0.729629	WT/d306
ENSMUSG00000017316	Ppy	0						WT/d306
ENSMUSG00000017344	Vtn	56.2354	-1.34824	1.63031	-0.826984	0.408246	0.639923	WT/d306
ENSMUSG00000017376	Nlk	1790.51	-0.314053	0.220654	-1.42328	0.154654	0.370205	WT/d306
ENSMUSG00000017386	Traf4	2351.14	0.405903	0.154743	2.62307	0.00871416	0.0561036	WT/d306
ENSMUSG00000017390	Aldoc	326.778	-1.1313	0.330109	-3.42706	0.000610154	0.00854996	WT/d306
ENSMUSG00000017400	Stac2	290.368	-0.416703	0.309419	-1.34673	0.178068	0.402272	WT/d306
ENSMUSG00000017404	Rpl19	11752.2	-0.831244	0.252375	-3.29369	0.000988822	0.0120108	WT/d306
ENSMUSG00000017405	Nek8	578.108	0.0523706	0.180383	0.290329	0.771564	0.891379	WT/d306
ENSMUSG00000017412	Cacnb4	67.0821	-0.131153	0.338343	-0.387635	0.698286	0.850576	WT/d306
ENSMUSG00000017417	Plxdc1	1607.97	0.67563	0.173157	3.90184	9.54653e-05	0.00224129	WT/d306
ENSMUSG00000017418	Arl5b	1981.78	0.159174	0.23951	0.664581	0.506319	0.717845	WT/d306
ENSMUSG00000017421	Zfp207	7276.1	-0.16694	0.153989	-1.08411	0.278318	0.520449	WT/d306
ENSMUSG00000017428	Psmd11	3913.06	0.150228	0.141434	1.06218	0.288154	0.530142	WT/d306
ENSMUSG00000017446	C1qtnf1	624.929	0.566462	0.209247	2.70715	0.00678632	0.046963	WT/d306
ENSMUSG00000017453	Pipox	130.05	-0.369247	0.43879	-0.841511	0.400062	0.632998	WT/d306
ENSMUSG00000017466	Timp2	4244.74	0.619004	0.267526	2.31381	0.0206782	0.100538	WT/d306
ENSMUSG00000017478	Zc3h18	4049.2	0.495126	0.146338	3.38345	0.000715819	0.00959743	WT/d306
ENSMUSG00000017485	Top2b	7801.04	0.0890952	0.159554	0.5584	0.576571	0.770772	WT/d306
ENSMUSG00000017491	Rarb	70.9369	-0.866414	0.610305	-1.41964	0.155712	0.371616	WT/d306
ENSMUSG00000017493	Igfbp4	17969.8	0.240474	0.218975	1.09818	0.272126	0.513804	WT/d306
ENSMUSG00000017499	Cdc6	1124.27	0.170959	0.216102	0.7911	0.428886	0.657225	WT/d306
ENSMUSG00000017548	Suz12	4432.09	-0.200313	0.198659	-1.00833	0.313296	0.55474	WT/d306
ENSMUSG00000017550	Atad5	1343.02	0.132501	0.204496	0.647939	0.517025	0.727017	WT/d306
ENSMUSG00000017561	Crlf3	1220.62	-0.105463	0.16171	-0.652175	0.514288	0.724747	WT/d306
ENSMUSG00000017588	Krt27	3.75095	-0.851194	1.12215	-0.758539	0.448128	0.671837	WT/d306
ENSMUSG00000017607	Tns4	140.525	-3.84153	0.682444	-5.62908	1.81177e-08	3.50029e-06	WT/d306
ENSMUSG00000017615	Tnfaip1	2985.45	0.337366	0.105217	3.20639	0.00134411	0.0150314	WT/d306
ENSMUSG00000017631	Abr	3240.02	0.0446659	0.19495	0.229114	0.81878	0.916871	WT/d306
ENSMUSG00000017639	Rab11fip4	1415.09	-0.827782	0.362576	-2.28306	0.0224269	0.106393	WT/d306
ENSMUSG00000017652	Cd40	100.148	0.947117	0.432244	2.19116	0.0284399	0.125639	WT/d306
ENSMUSG00000017664	Slc35c2	951.012	0.246049	0.300352	0.819203	0.412671	0.643857	WT/d306
ENSMUSG00000017667	Zfp334	1682.14	0.224933	0.194615	1.15579	0.247767	0.487156	WT/d306
ENSMUSG00000017670	Elmo2	2212.23	0.315915	0.103207	3.06098	0.00220612	0.0212105	WT/d306
ENSMUSG00000017677	Wsb1	3805.62	-0.319567	0.231486	-1.3805	0.167432	0.387959	WT/d306
ENSMUSG00000017679	Ttpal	1276.29	0.213999	0.184848	1.1577	0.246986	0.486341	WT/d306
ENSMUSG00000017686	Rhot1	2244.5	-0.0749296	0.123767	-0.605411	0.544906	0.746583	WT/d306
ENSMUSG00000017688	Hnf4g	0.346469	1.98709	4.39488	0.452137	0.65117		WT/d306
ENSMUSG00000017692	Rhbdl3	747.309	-0.375372	0.311338	-1.20567	0.227943	0.463479	WT/d306
ENSMUSG00000017697	Ada	260.753	0.129827	0.236914	0.547992	0.583697	0.775692	WT/d306
ENSMUSG00000017707	Serinc3	16926.8	0.532894	0.189188	2.81674	0.00485133	0.0371819	WT/d306
ENSMUSG00000017713	Tha1	78.8001	-0.516709	0.314939	-1.64066	0.100868	0.286445	WT/d306
ENSMUSG00000017715	Pgs1	904.249	0.0877495	0.162012	0.541624	0.588078	0.778393	WT/d306
ENSMUSG00000017716	Birc5	1972.39	-0.0069415	0.204544	-0.0339365	0.972928	0.988155	WT/d306
ENSMUSG00000017718	Afmid	73.58	-0.820006	0.354836	-2.31094	0.020836	0.101134	WT/d306
ENSMUSG00000017720	Trp53tg5	3.7331	-0.923361	0.991874	-0.930926	0.351892	0.592874	WT/d306
ENSMUSG00000017721	Pigt	3604.96	0.53064	0.191511	2.7708	0.00559179	0.040992	WT/d306
ENSMUSG00000017723	Wfdc2	94.4748	-0.822337	0.765099	-1.07481	0.282459	0.524409	WT/d306
ENSMUSG00000017724	Etv4	569.57	0.76358	0.500308	1.52622	0.126955	0.32998	WT/d306
ENSMUSG00000017733	Eppin	14.8434	0.889671	0.519078	1.71394	0.0865389	0.258597	WT/d306
ENSMUSG00000017734	Dbndd2	28.4884	-0.565901	0.407288	-1.38944	0.1647	0.383878	WT/d306
ENSMUSG00000017737	Mmp9	46.779	1.19569	0.565762	2.11341	0.0345655	0.143014	WT/d306
ENSMUSG00000017740	Slc12a5	180.552	0.397356	0.317787	1.25038	0.21116	0.443956	WT/d306
ENSMUSG00000017747	Ghdc	388.347	0.251562	0.238654	1.05409	0.291843	0.533859	WT/d306
ENSMUSG00000017754	Pltp	1072.28	1.90861	0.689001	2.77011	0.00560368	0.0410337	WT/d306
ENSMUSG00000017756	Slc12a7	3482.25	0.827854	0.190095	4.35494	1.33105e-05	0.000534513	WT/d306
ENSMUSG00000017760	Ctsa	2478.27	0.614361	0.183346	3.35082	0.000805723	0.0104544	WT/d306
ENSMUSG00000017764	Zswim1	428.218	0.899951	0.36332	2.47702	0.0132484	0.074641	WT/d306
ENSMUSG00000017765	Slc12a4	1189.87	0.691203	0.189064	3.65591	0.00025627	0.00462001	WT/d306
ENSMUSG00000017767	Spata25	1.52218	0.170718	1.71793	0.0993741	0.920841		WT/d306
ENSMUSG00000017774	Myo1c	2931.52	0.40921	0.187886	2.17797	0.0294086	0.128708	WT/d306
ENSMUSG00000017776	Crk	5765.92	0.066254	0.154041	0.430106	0.667119	0.83021	WT/d306
ENSMUSG00000017778	Cox7c	5812.9	-0.849069	0.327333	-2.5939	0.00948948	0.0593056	WT/d306
ENSMUSG00000017781	Pitpna	3297.1	0.0102464	0.154427	0.0663509	0.947098	0.97683	WT/d306
ENSMUSG00000017801	Mlx	569.279	-0.157159	0.136599	-1.15051	0.249932	0.489538	WT/d306
ENSMUSG00000017802	Retreg3	2490.93	0.276219	0.147177	1.87678	0.0605476	0.205961	WT/d306
ENSMUSG00000017817	Jph2	133.527	0.196309	0.378824	0.518208	0.604313	0.790375	WT/d306
ENSMUSG00000017830	Dhx58	28.2375	-0.20424	0.502017	-0.406839	0.684126	0.841541	WT/d306
ENSMUSG00000017831	Rab5a	2211.74	0.0967234	0.145535	0.664604	0.506304	0.717845	WT/d306
ENSMUSG00000017832	Hspb9	7.05413	0.229787	0.642284	0.357765	0.720519	0.863679	WT/d306
ENSMUSG00000017837	Nkiras2	1394.33	0.34921	0.258531	1.35075	0.176776	0.400903	WT/d306
ENSMUSG00000017843	Ppp2r5c	4395.45	0.114292	0.0787241	1.45181	0.146556	0.358406	WT/d306
ENSMUSG00000017858	Ift52	1542.66	-0.14423	0.109907	-1.31229	0.189423	0.416795	WT/d306
ENSMUSG00000017861	Mybl2	2653.1	0.33333	0.422729	0.788521	0.430392	0.658442	WT/d306
ENSMUSG00000017868	Sgk2	6.64072	1.13948	1.06528	1.06966	0.284772	0.526657	WT/d306
ENSMUSG00000017897	Eya2	36.0114	0.92457	0.73637	1.25558	0.209269	0.441772	WT/d306
ENSMUSG00000017922	Prl3c1	0						WT/d306
ENSMUSG00000017929	B4galt5	3295.71	-0.899263	0.321865	-2.79391	0.00520744	0.0390775	WT/d306
ENSMUSG00000017943	Gdap1l1	13.3105	-0.58065	0.638087	-0.909986	0.36283	0.602939	WT/d306
ENSMUSG00000017950	Hnf4a	20.7474	-0.18354	2.06892	-0.0887126	0.92931	0.969247	WT/d306
ENSMUSG00000017969	Ptgis	544.403	0.639461	0.326518	1.95842	0.0501805	0.182621	WT/d306
ENSMUSG00000017978	Cadps2	136.212	0.446155	0.441815	1.00982	0.31258	0.55409	WT/d306
ENSMUSG00000017999	Ddx27	2630.33	0.323088	0.22988	1.40547	0.159883	0.377927	WT/d306
ENSMUSG00000018001	Cyth3	2787.56	0.239419	0.162697	1.47156	0.141139	0.350195	WT/d306
ENSMUSG00000018008	Cyth4	115.603	0.090891	0.338871	0.268217	0.788532	0.900689	WT/d306
ENSMUSG00000018012	Rac3	282.451	-0.32684	0.380685	-0.858557	0.390585	0.626165	WT/d306
ENSMUSG00000018040	Rrp7a	1430.88	0.176042	0.173412	1.01517	0.310027	0.551725	WT/d306
ENSMUSG00000018042	Cyb5r3	5678.34	0.457598	0.200091	2.28695	0.0221989	0.1057	WT/d306
ENSMUSG00000018068	Ints2	1990.23	-0.0208549	0.204797	-0.101832	0.91889	0.964035	WT/d306
ENSMUSG00000018076	Med13l	2340.61	0.0899403	0.306849	0.293109	0.769439	0.89018	WT/d306
ENSMUSG00000018102	H2bc4	410.2	0.494439	0.361495	1.36776	0.171387	0.393556	WT/d306
ENSMUSG00000018126	Baiap2l2	25.6936	-0.348157	0.68504	-0.508229	0.611293	0.79459	WT/d306
ENSMUSG00000018143	Mafk	613.594	1.45109	0.327403	4.43212	9.33121e-06	0.000407385	WT/d306
ENSMUSG00000018160	Med1	2707.96	0.23857	0.190874	1.24988	0.211342	0.444049	WT/d306
ENSMUSG00000018166	Erbb3	844.477	1.23159	0.650145	1.89432	0.0581819	0.201007	WT/d306
ENSMUSG00000018167	Stard3	996.049	0.227957	0.188593	1.20873	0.226767	0.462442	WT/d306
ENSMUSG00000018168	Ikzf3	2.74355	-0.902534	1.05748	-0.85348	0.393393	0.628259	WT/d306
ENSMUSG00000018169	Mfng	269.427	0.643163	0.305869	2.10274	0.0354884	0.145439	WT/d306
ENSMUSG00000018171	Vmp1	2177.53	-0.51719	0.168147	-3.07582	0.00209924	0.020537	WT/d306
ENSMUSG00000018189	Uchl5	1126.02	-0.177878	0.190465	-0.933916	0.350347	0.591653	WT/d306
ENSMUSG00000018196	Glrx2	1032.64	-0.235699	0.272966	-0.863474	0.387877	0.624554	WT/d306
ENSMUSG00000018199	Ro60	1941.04	-0.219978	0.176554	-1.24595	0.212782	0.446003	WT/d306
ENSMUSG00000018209	Stk4	2529.98	0.156648	0.144629	1.0831	0.278763	0.520963	WT/d306
ENSMUSG00000018211	Wfdc15b	2.34699	-1.18755	2.75558	-0.430962	0.666496		WT/d306
ENSMUSG00000018217	Pmp22	1830.37	0.385599	0.24741	1.55855	0.119104	0.317861	WT/d306
ENSMUSG00000018238	Gdf9	30.5816	0.591865	0.412959	1.43323	0.151792	0.365601	WT/d306
ENSMUSG00000018239	Zcchc10	497.182	-0.227023	0.2672	-0.849638	0.395526	0.630048	WT/d306
ENSMUSG00000018259	Prl8a2	0.442014	0	4.99742	0	1		WT/d306
ENSMUSG00000018263	Tbx5	11.8568	-1.12161	1.09745	-1.02201	0.306775	0.548901	WT/d306
ENSMUSG00000018286	Psmb6	5127.41	-0.372616	0.244728	-1.52257	0.127866	0.331488	WT/d306
ENSMUSG00000018287	Spag7	1944.18	0.133281	0.173714	0.767243	0.442937	0.667501	WT/d306
ENSMUSG00000018293	Pfn1	11736.7	0.372561	0.14734	2.52858	0.0114525	0.0672243	WT/d306
ENSMUSG00000018322	Tomm34	1581.25	0.201212	0.195565	1.02887	0.303539	0.545681	WT/d306
ENSMUSG00000018326	Ywhab	9791.03	0.265248	0.130678	2.02978	0.042379	0.163535	WT/d306
ENSMUSG00000018334	Ksr1	894.318	0.488373	0.165598	2.94915	0.00318653	0.0276512	WT/d306
ENSMUSG00000018339	Gpx3	1208.56	1.52438	0.40098	3.80165	0.000143736	0.00300386	WT/d306
ENSMUSG00000018340	Anxa6	7879.02	0.692887	0.21255	3.25988	0.00111458	0.0131092	WT/d306
ENSMUSG00000018341	Il12rb2	3.81049	-0.149362	1.03606	-0.144163	0.885372	0.949494	WT/d306
ENSMUSG00000018347	Zkscan6	416.349	-0.111807	0.187345	-0.596798	0.550642	0.751367	WT/d306
ENSMUSG00000018362	Kpna2	9609.33	0.179696	0.304975	0.589215	0.555717	0.754987	WT/d306
ENSMUSG00000018363	Smurf2	2978.84	0.100925	0.126536	0.797598	0.425104	0.654309	WT/d306
ENSMUSG00000018372	Cep95	710.875	-0.0406607	0.143022	-0.284297	0.776183	0.893853	WT/d306
ENSMUSG00000018377	Vezf1	2434.8	0.304152	0.156544	1.94292	0.0520257	0.187088	WT/d306
ENSMUSG00000018378	Cuedc1	760.647	0.224407	0.240243	0.934084	0.35026	0.591652	WT/d306
ENSMUSG00000018379	Srsf1	12649.9	-0.0786545	0.168496	-0.466802	0.640641	0.813349	WT/d306
ENSMUSG00000018381	Abi3	12.9094	0.521184	0.565889	0.921	0.35705	0.598033	WT/d306
ENSMUSG00000018387	Shroom1	139.949	0.19034	0.247416	0.769309	0.44171	0.666736	WT/d306
ENSMUSG00000018395	Kif3a	1902.59	-0.0156673	0.11177	-0.140175	0.888522	0.950795	WT/d306
ENSMUSG00000018398	Septin8	3158.55	0.509843	0.155627	3.27605	0.00105271	0.0125568	WT/d306
ENSMUSG00000018401	Mtmr4	3077.21	0.2926	0.186524	1.5687	0.116717	0.313857	WT/d306
ENSMUSG00000018405	Mrm1	425.17	-0.251455	0.249145	-1.00927	0.312844	0.55426	WT/d306
ENSMUSG00000018411	Mapt	196.542	1.06989	0.379873	2.81643	0.00485605	0.0371873	WT/d306
ENSMUSG00000018412	Kansl1	4061.62	0.126975	0.119658	1.06114	0.288624	0.530714	WT/d306
ENSMUSG00000018415	Gid4	2678.19	0.02364	0.168286	0.140475	0.888284	0.950665	WT/d306
ENSMUSG00000018417	Myo1b	3748.55	0.043412	0.146236	0.296862	0.766572	0.888382	WT/d306
ENSMUSG00000018425	Dhx40	2498.6	-0.0104331	0.189394	-0.0550867	0.956069	0.980565	WT/d306
ENSMUSG00000018427	Ypel2	1078.37	-0.192984	0.221972	-0.869406	0.384625	0.621766	WT/d306
ENSMUSG00000018428	Akap1	2323.73	0.0887344	0.262329	0.338257	0.73517	0.871934	WT/d306
ENSMUSG00000018433	Nol11	1693.69	0.052266	0.174802	0.299	0.76494	0.887402	WT/d306
ENSMUSG00000018442	Derl2	1161.38	-0.0620267	0.10456	-0.593219	0.553034	0.753303	WT/d306
ENSMUSG00000018446	C1qbp	3788.52	0.068522	0.252762	0.271092	0.78632	0.899489	WT/d306
ENSMUSG00000018449	Rpain	535.154	-0.653168	0.252965	-2.58205	0.00982143	0.0607611	WT/d306
ENSMUSG00000018451	6330403K07Rik	1012.43	0.305263	0.441255	0.691805	0.48906	0.704737	WT/d306
ENSMUSG00000018459	Slc13a3	6.57329	-0.583531	1.24952	-0.467005	0.640497	0.813278	WT/d306
ENSMUSG00000018470	Kcnab3	96.5646	-0.197828	0.261357	-0.756928	0.449093	0.672585	WT/d306
ENSMUSG00000018474	Chd3	11091.5	0.696045	0.197104	3.53135	0.000413444	0.0064449	WT/d306
ENSMUSG00000018476	Kdm6b	2885.92	0.757052	0.237448	3.18829	0.00143118	0.0156765	WT/d306
ENSMUSG00000018479	Chct1	8.31488	0.805111	1.09836	0.733015			WT/d306
ENSMUSG00000018481	Appbp2	4790.33	0.229033	0.168903	1.356	0.175099	0.398537	WT/d306
ENSMUSG00000018486	Wnt9b	35.8158	0.182718	1.02222	0.178746	0.858137	0.936628	WT/d306
ENSMUSG00000018500	Adora2b	33.7813	1.33576	0.553511	2.41324	0.0158113	0.0838982	WT/d306
ENSMUSG00000018501	Ncor1	7713.04	0.209247	0.258232	0.810307	0.417764	0.648218	WT/d306
ENSMUSG00000018507	Trpv2	25.1044	0.521261	0.464964	1.12108	0.262254	0.502748	WT/d306
ENSMUSG00000018509	Cenpv	727.372	-0.112824	0.273986	-0.411787	0.680495	0.839076	WT/d306
ENSMUSG00000018537	Pcgf2	1754.43	0.165853	0.137167	1.20913	0.226612	0.462306	WT/d306
ENSMUSG00000018541	Cwc25	1130.27	0.248508	0.11438	2.17265	0.0298066	0.129854	WT/d306
ENSMUSG00000018543	Spmap1	2.01484	-0.731218	1.18675	-0.616151	0.537795		WT/d306
ENSMUSG00000018547	Pip4k2b	3083.27	0.317601	0.202954	1.56489	0.117608	0.315183	WT/d306
ENSMUSG00000018548	Trim37	4300.87	-0.22288	0.317061	-0.702958	0.482082	0.699737	WT/d306
ENSMUSG00000018554	Ybx2	792.583	-0.798633	0.435973	-1.83184	0.0669753	0.219669	WT/d306
ENSMUSG00000018559	Ctdnep1	1916.26	0.235626	0.129429	1.8205	0.0686831	0.223265	WT/d306
ENSMUSG00000018565	Elp5	1443.19	-0.00803321	0.151341	-0.0530801	0.957668	0.980945	WT/d306
ENSMUSG00000018566	Slc2a4	365.911	0.492919	0.234824	2.0991	0.0358078	0.146381	WT/d306
ENSMUSG00000018567	Gabarap	4922.71	0.174001	0.163818	1.06216	0.288162	0.530142	WT/d306
ENSMUSG00000018569	Cldn7	62.2124	0.14068	0.556737	0.252687	0.80051	0.907147	WT/d306
ENSMUSG00000018570	2810408A11Rik	267.968	-0.261923	0.232008	-1.12894	0.258923	0.499683	WT/d306
ENSMUSG00000018572	Phf23	3133.9	0.137748	0.161491	0.852974	0.393674	0.628403	WT/d306
ENSMUSG00000018574	Acadvl	1053.21	-0.000926447	0.217378	-0.00426192	0.996599	0.998726	WT/d306
ENSMUSG00000018581	Dnah11	19.7897	-0.769315	0.50811	-1.51407	0.130008	0.33432	WT/d306
ENSMUSG00000018583	G3bp1	11672.5	0.290245	0.203574	1.42575	0.153941	0.369079	WT/d306
ENSMUSG00000018585	Atox1	999.936	-0.619758	0.237437	-2.6102	0.00904901	0.057393	WT/d306
ENSMUSG00000018589	Glra2	0.432197	-1.70754	4.86055	-0.351305	0.72536		WT/d306
ENSMUSG00000018593	Sparc	38610.2	1.31623	0.299533	4.39428	1.11142e-05	0.00046615	WT/d306
ENSMUSG00000018595	Glra4	7.94348	-1.07639	0.955732	-1.12625	0.26006	0.500614	WT/d306
ENSMUSG00000018599	Mief2	634.916	-0.0617964	0.183467	-0.336826	0.736248	0.872685	WT/d306
ENSMUSG00000018604	Tbx3	475.783	0.219089	0.468011	0.468129	0.639692	0.812943	WT/d306
ENSMUSG00000018620	Mmp20	0.405178	-0.607046	4.99742	-0.121472	0.903317		WT/d306
ENSMUSG00000018623	Mmp7	0.743467	0	4.99742	0	1		WT/d306
ENSMUSG00000018634	Crhr1	220.997	5.17078	1.64668	3.14012	0.0016888	0.017655	WT/d306
ENSMUSG00000018648	Dusp14	117.58	0.364636	0.346978	1.05089	0.293309	0.535511	WT/d306
ENSMUSG00000018651	Tada2a	1074.8	-0.0604963	0.186097	-0.325079	0.745121	0.876975	WT/d306
ENSMUSG00000018654	Ikzf1	272.275	-2.09769	0.570379	-3.67771	0.000235337	0.00435134	WT/d306
ENSMUSG00000018656	Tcaf3	0.348943	-3.52362	4.90838	-0.717879	0.472832		WT/d306
ENSMUSG00000018659	Pnpo	1052.57	-0.927377	0.476577	-1.94591	0.0516654	0.186229	WT/d306
ENSMUSG00000018661	Cog1	835.539	0.641932	0.168259	3.81515	0.000136099	0.00288287	WT/d306
ENSMUSG00000018666	Cbx1	5774.91	0.0731626	0.154696	0.472943	0.636254	0.811189	WT/d306
ENSMUSG00000018669	Cdk5rap3	1452.79	0.130333	0.255974	0.509164	0.610637	0.794285	WT/d306
ENSMUSG00000018672	Copz2	712.588	0.73213	0.347537	2.10663	0.0351499	0.144512	WT/d306
ENSMUSG00000018677	Slc25a39	4665.97	-0.0511013	0.193891	-0.263557	0.792122	0.902968	WT/d306
ENSMUSG00000018678	Sp2	657.468	0.502554	0.181892	2.76292	0.00572865	0.0417086	WT/d306
ENSMUSG00000018697	Aatf	1443.5	0.367911	0.26792	1.37321	0.169687	0.391226	WT/d306
ENSMUSG00000018698	Lhx1	395.323	1.17632	0.626208	1.87849	0.0603145	0.205453	WT/d306
ENSMUSG00000018707	Dync1h1	17340	0.342397	0.291765	1.17354	0.240581	0.478903	WT/d306
ENSMUSG00000018727	Cpsf4l	200.515	0.512759	0.516402	0.992946	0.320736	0.562328	WT/d306
ENSMUSG00000018733	Pex12	452.863	-0.107587	0.17472	-0.615768	0.538048	0.741573	WT/d306
ENSMUSG00000018736	Ndel1	1547.7	0.316469	0.126101	2.50965	0.0120849	0.0699165	WT/d306
ENSMUSG00000018740	Slc25a35	59.34	1.07213	0.312859	3.42687	0.000610585	0.00854996	WT/d306
ENSMUSG00000018750	Zbtb4	656.158	0.0950169	0.262349	0.362177	0.71722	0.86145	WT/d306
ENSMUSG00000018752	Tnfsfm13	5.86287	-0.514684	0.949764	-0.541907	0.587882	0.778247	WT/d306
ENSMUSG00000018761	Mpdu1	1467.12	-0.115002	0.231324	-0.497146	0.619086	0.799361	WT/d306
ENSMUSG00000018765	Fxr2	4665.45	0.531529	0.217363	2.44535	0.0144712	0.0790965	WT/d306
ENSMUSG00000018770	Atp5mc3	7813.3	-0.292882	0.21101	-1.388	0.165136	0.384605	WT/d306
ENSMUSG00000018774	Cd68	86.2475	-0.112138	0.294582	-0.380668	0.70345	0.853856	WT/d306
ENSMUSG00000018776	Slc35g3	7.22861	0.0605811	0.916239	0.0661193	0.947283	0.97683	WT/d306
ENSMUSG00000018796	Acsl1	998.832	-0.368439	0.399992	-0.921116	0.35699	0.597972	WT/d306
ENSMUSG00000018800	Abca5	628.74	-0.0599711	0.25246	-0.237548	0.812232	0.912956	WT/d306
ENSMUSG00000018809	Smyd4	636.148	-0.167505	0.189705	-0.882974	0.37725	0.616013	WT/d306
ENSMUSG00000018819	Lsp1	3010.99	0.87461	0.404513	2.16213	0.0306081	0.1322	WT/d306
ENSMUSG00000018820	Zfyve27	1050.85	-0.0490192	0.182168	-0.269087	0.787863	0.900305	WT/d306
[truncated: 341,117+ more rows]
