# Supplementary material for: Chromatin spatial analysis by METALoci unveils sex-determining 3D regulatory hubs
Source: Nat Struct Mol Biol. 2026 Feb 24;33(4):577–89. doi: 10.1038/s41594-026-01749-z (PMC13095655; doi:10.1038/s41594-026-01749-z)
Supplement: Supplementary file 19 — Gene transitions, H3K27Ac-chromatin loop differential peak analyses and ATAC-seq and H3K27Ac peak analysis. [file 41594_2026_1749_MOESM19_ESM.xlsx]

## Sheet: ED_Fig10a_METALoci_transitions
gene	Female_10.5_to_Female_13.5	Female_10.5_to_Male_10.5	Female_10.5_to_Male_13.5	Female_13.5_to_Female_10.5	Female_13.5_to_Male_10.5	Female_13.5_to_Male_13.5	Male_10.5_to_Female_10.5	Male_10.5_to_Female_13.5	Male_10.5_to_Male_13.5	Male_13.5_to_Female_10.5	Male_13.5_to_Female_13.5	Male_13.5_to_Male_10.5
Cd320	-0.0453369	-0.970169	1.3177	0.0453369	-0.924832	1.36304	0.970169	0.924832	2.28787	-1.3177	-1.36304	-2.28787
Vps11	2.39605	0.936571	2.56755	-2.39605	-1.45947	0.171502	-0.936571	1.45947	1.63098	-2.56755	-0.171502	-1.63098
Gm10790	1.62629	1.48295	0.9154	-1.62629	-0.143342	-0.710891	-1.48295	0.143342	-0.567548	-0.9154	0.710891	0.567548
Ppcdc	0.113534	-0.295266	0.872992	-0.113534	-0.4088	0.759458	0.295266	0.4088	1.16826	-0.872992	-0.759458	-1.16826
Dph1	-0.59197	-0.644553	0.988584	0.59197	-0.0525835	1.58055	0.644553	0.0525835	1.63314	-0.988584	-1.58055	-1.63314
Trp53rka	-1.06252	0.0011601	-2.24932	1.06252	1.06368	-1.18681	-0.0011601	-1.06368	-2.25048	2.24932	1.18681	2.25048
Bbox1	-1.94279	-1.93308	-6.05249	1.94279	0.00971278	-4.1097	1.93308	-0.00971278	-4.11941	6.05249	4.1097	4.11941
Vps13b	1.09128	0.955771	0.527831	-1.09128	-0.135505	-0.563444	-0.955771	0.135505	-0.42794	-0.527831	0.563444	0.42794
Snrpa1	0.561361	-0.199001	0.358125	-0.561361	-0.760362	-0.203236	0.199001	0.760362	0.557126	-0.358125	0.203236	-0.557126
Ncl	0.539227	-0.710847	0.351351	-0.539227	-1.25007	-0.187876	0.710847	1.25007	1.0622	-0.351351	0.187876	-1.0622
Reep6	0.375038	-0.0226367	0.332731	-0.375038	-0.397674	-0.0423066	0.0226367	0.397674	0.355368	-0.332731	0.0423066	-0.355368
Krt4	0.0246516	0.579916	-0.776829	-0.0246516	0.555264	-0.80148	-0.579916	-0.555264	-1.35674	0.776829	0.80148	1.35674
Megf6	-1.59894	0.732899	-0.682628	1.59894	2.33184	0.916309	-0.732899	-2.33184	-1.41553	0.682628	-0.916309	1.41553
Olfr1336	-0.917836	-0.721903	-1.08418	0.917836	0.195933	-0.166346	0.721903	-0.195933	-0.36228	1.08418	0.166346	0.36228
Vps16	1.07958	-0.427231	1.43604	-1.07958	-1.50681	0.356456	0.427231	1.50681	1.86327	-1.43604	-0.356456	-1.86327
Reg1	0.336055	0.21753	1.89398	-0.336055	-0.118525	1.55793	-0.21753	0.118525	1.67645	-1.89398	-1.55793	-1.67645
Megf8	2.06492	0.45637	1.77605	-2.06492	-1.60855	-0.28887	-0.45637	1.60855	1.31968	-1.77605	0.28887	-1.31968
Akap8l	-0.0172892	0.261966	-0.841338	0.0172892	0.279255	-0.824048	-0.261966	-0.279255	-1.1033	0.841338	0.824048	1.1033
Ncoa2	-2.29353	-0.702794	0.504562	2.29353	1.59074	2.79809	0.702794	-1.59074	1.20736	-0.504562	-2.79809	-1.20736
Reg3a	-2.31975	-0.130657	3.05015	2.31975	2.18909	5.3699	0.130657	-2.18909	3.1808	-3.05015	-5.3699	-3.1808
Gm10857	3.55343	0.70197	3.76709	-3.55343	-2.85146	0.21366	-0.70197	2.85146	3.06512	-3.76709	-0.21366	-3.06512
Hyi	-0.961687	-0.198305	-0.682196	0.961687	0.763382	0.279491	0.198305	-0.763382	-0.483891	0.682196	-0.279491	0.483891
4932441J04Rik	-3.67395	-3.16903	-6.53789	3.67395	0.504919	-2.86394	3.16903	-0.504919	-3.36886	6.53789	2.86394	3.36886
Gm10863	-0.144453	-0.249769	1.0962	0.144453	-0.105315	1.24066	0.249769	0.105315	1.34597	-1.0962	-1.24066	-1.34597
Cd4	1.44049	0.460337	2.50389	-1.44049	-0.980149	1.06341	-0.460337	0.980149	2.04356	-2.50389	-1.06341	-2.04356
Mei4	-3.80679	-1.34387	-0.849873	3.80679	2.46292	2.95692	1.34387	-2.46292	0.494	0.849873	-2.95692	-0.494
4932443I19Rik	0.566617	-0.101391	0.160677	-0.566617	-0.668008	-0.40594	0.101391	0.668008	0.262068	-0.160677	0.40594	-0.262068
Tcte1	-0.012979	0.0304741	0.0237802	0.012979	0.0434531	0.0367591	-0.0304741	-0.0434531	-0.00669391	-0.0237802	-0.0367591	0.00669391
Gm10941	-2.12913	0.0876147	0.716454	2.12913	2.21675	2.84559	-0.0876147	-2.21675	0.62884	-0.716454	-2.84559	-0.62884
Reg4	-2.28514	-3.08233	-2.33756	2.28514	-0.797185	-0.052414	3.08233	0.797185	0.744771	2.33756	0.052414	-0.744771
Fam78b	-2.6559	-0.26485	-1.0295	2.6559	2.39105	1.62639	0.26485	-2.39105	-0.764653	1.0295	-1.62639	0.764653
Meiob	1.66623	0.927262	-0.947703	-1.66623	-0.738968	-2.61393	-0.927262	0.738968	-1.87496	0.947703	2.61393	1.87496
BC002163	0.19557	-0.0844986	0.41064	-0.19557	-0.280068	0.21507	0.0844986	0.280068	0.495139	-0.41064	-0.21507	-0.495139
Rela	0.112958	0.14321	1.52353	-0.112958	0.0302511	1.41057	-0.14321	-0.0302511	1.38032	-1.52353	-1.41057	-1.38032
Fam83a	1.28988	-0.651342	1.48849	-1.28988	-1.94122	0.198616	0.651342	1.94122	2.13984	-1.48849	-0.198616	-2.13984
BC003331	2.03778	0.29791	2.95423	-2.03778	-1.73987	0.916445	-0.29791	1.73987	2.65632	-2.95423	-0.916445	-2.65632
Pafah1b1	1.70905	1.08713	1.81806	-1.70905	-0.621927	0.109003	-1.08713	0.621927	0.73093	-1.81806	-0.109003	-0.73093
Cd5	0.860266	0.763599	0.703586	-0.860266	-0.0966663	-0.15668	-0.763599	0.0966663	-0.0600136	-0.703586	0.15668	0.0600136
Ncs1	-1.38959	-0.413143	-1.17183	1.38959	0.976452	0.217766	0.413143	-0.976452	-0.758685	1.17183	-0.217766	0.758685
Serpina3i	-1.4065	0.96862	0.388019	1.4065	2.37512	1.79452	-0.96862	-2.37512	-0.580601	-0.388019	-1.79452	0.580601
Pafah2	-0.348309	-0.319775	0.384043	0.348309	0.0285338	0.732352	0.319775	-0.0285338	0.703818	-0.384043	-0.732352	-0.703818
Sntg2	-0.486529	-0.51325	1.82235	0.486529	-0.0267214	2.30888	0.51325	0.0267214	2.3356	-1.82235	-2.30888	-2.3356
Serpina3j	-0.768762	0.723305	-1.62568	0.768762	1.49207	-0.85692	-0.723305	-1.49207	-2.34899	1.62568	0.85692	2.34899
Ppifos	-0.807185	-0.470473	-2.80866	0.807185	0.336712	-2.00147	0.470473	-0.336712	-2.33818	2.80866	2.00147	2.33818
Fam83f	0.565086	0.406073	3.43263	-0.565086	-0.159013	2.86755	-0.406073	0.159013	3.02656	-3.43263	-2.86755	-3.02656
Iars	1.7211	0.719536	1.23773	-1.7211	-1.00156	-0.483371	-0.719536	1.00156	0.518194	-1.23773	0.483371	-0.518194
Vps37d	0.362842	-1.3734	-1.12189	-0.362842	-1.73624	-1.48473	1.3734	1.73624	0.251508	1.12189	1.48473	-0.251508
Men1	1.88988	0.352702	0.0673231	-1.88988	-1.53718	-1.82255	-0.352702	1.53718	-0.285379	-0.0673231	1.82255	0.285379
Olfr1352	-0.225887	-0.260606	-0.17863	0.225887	-0.0347185	0.0472576	0.260606	0.0347185	0.081976	0.17863	-0.0472576	-0.081976
Meox1	-3.09299	0.310031	-0.968813	3.09299	3.40302	2.12417	-0.310031	-3.40302	-1.27884	0.968813	-2.12417	1.27884
Snupn	1.36466	0.919101	-0.505476	-1.36466	-0.445558	-1.87013	-0.919101	0.445558	-1.42458	0.505476	1.87013	1.42458
Gm1123	1.55942	3.17715	-0.0128557	-1.55942	1.61773	-1.57228	-3.17715	-1.61773	-3.19001	0.0128557	1.57228	3.19001
4933402E13Rik	0.000413896	5.3258	3.98279	-0.000413896	5.32539	3.98237	-5.3258	-5.32539	-1.34301	-3.98279	-3.98237	1.34301
Mep1a	0.895694	0.158039	1.55651	-0.895694	-0.737655	0.660816	-0.158039	0.737655	1.39847	-1.55651	-0.660816	-1.39847
4933402J07Rik	-1.57503	-1.4046	0.555165	1.57503	0.170426	2.13019	1.4046	-0.170426	1.95977	-0.555165	-2.13019	-1.95977
Mir7005	0.808927	-0.624937	-0.463027	-0.808927	-1.43386	-1.27195	0.624937	1.43386	0.16191	0.463027	1.27195	-0.16191
Dppa4	1.44353	-1.8004	-2.8256	-1.44353	-3.24393	-4.26914	1.8004	3.24393	-1.0252	2.8256	4.26914	1.0252
Tdp1	0.0652309	-0.176249	0.951175	-0.0652309	-0.24148	0.885944	0.176249	0.24148	1.12742	-0.951175	-0.885944	-1.12742
Olfr1355	-0.488383	0.156425	-0.0448438	0.488383	0.644809	0.44354	-0.156425	-0.644809	-0.201269	0.0448438	-0.44354	0.201269
Paip2	3.06746	0.694626	2.2992	-3.06746	-2.37283	-0.768256	-0.694626	2.37283	1.60458	-2.2992	0.768256	-1.60458
Olfr1356	-0.241892	2.00385	2.59502	0.241892	2.24574	2.83691	-2.00385	-2.24574	0.591164	-2.59502	-2.83691	-0.591164
Ndfip2	2.21365	3.86366	1.91611	-2.21365	1.65001	-0.29754	-3.86366	-1.65001	-1.94755	-1.91611	0.29754	1.94755
Mepce	-0.166536	-0.0154171	0.896947	0.166536	0.151119	1.06348	0.0154171	-0.151119	0.912364	-0.896947	-1.06348	-0.912364
Trpm6	1.00956	-0.00813542	2.46491	-1.00956	-1.01769	1.45535	0.00813542	1.01769	2.47304	-2.46491	-1.45535	-2.47304
Pak1	0.0109387	-0.181628	-0.263808	-0.0109387	-0.192566	-0.274747	0.181628	0.192566	-0.0821805	0.263808	0.274747	0.0821805
Serpina9	-0.281361	-0.00170798	0.514001	0.281361	0.279653	0.795362	0.00170798	-0.279653	0.515709	-0.514001	-0.795362	-0.515709
Icam1	1.30872	-0.0414642	1.14027	-1.30872	-1.35018	-0.168442	0.0414642	1.35018	1.18174	-1.14027	0.168442	-1.18174
Ppip5k2	3.18667	-0.142952	1.60131	-3.18667	-3.32963	-1.58536	0.142952	3.32963	1.74427	-1.60131	1.58536	-1.74427
Fam91a1	-0.879268	-0.080096	-0.971792	0.879268	0.799172	-0.0925237	0.080096	-0.799172	-0.891696	0.971792	0.0925237	0.891696
Cd7	0.657874	-0.578133	1.09441	-0.657874	-1.23601	0.436534	0.578133	1.23601	1.67254	-1.09441	-0.436534	-1.67254
Cryge	4.41707	1.79256	3.82288	-4.41707	-2.6245	-0.594189	-1.79256	2.6245	2.03032	-3.82288	0.594189	-2.03032
Dpy19l3	1.32099	-0.0659715	3.78906	-1.32099	-1.38696	2.46808	0.0659715	1.38696	3.85503	-3.78906	-2.46808	-3.85503
Snx14	1.71493	-0.993732	3.96283	-1.71493	-2.70866	2.2479	0.993732	2.70866	4.95656	-3.96283	-2.2479	-4.95656
Rerg	0.0596579	-0.180099	0.0423503	-0.0596579	-0.239757	-0.0173076	0.180099	0.239757	0.222449	-0.0423503	0.0173076	-0.222449
Ndrg1	3.46625	1.32273	-0.131454	-3.46625	-2.14352	-3.59771	-1.32273	2.14352	-1.45419	0.131454	3.59771	1.45419
4933404K08Rik	-0.0746964	0.0904418	-0.337981	0.0746964	0.165138	-0.263284	-0.0904418	-0.165138	-0.428423	0.337981	0.263284	0.428423
Pak4	-0.541036	-0.119322	0.433157	0.541036	0.421714	0.974193	0.119322	-0.421714	0.55248	-0.433157	-0.974193	-0.55248
Fam92b	0.803409	0.329887	-0.181248	-0.803409	-0.473522	-0.984658	-0.329887	0.473522	-0.511135	0.181248	0.984658	0.511135
Serpinb13	0.496578	-0.621505	-0.412462	-0.496578	-1.11808	-0.90904	0.621505	1.11808	0.209043	0.412462	0.90904	-0.209043
Vps72	2.15281	-0.414888	1.91942	-2.15281	-2.56769	-0.233387	0.414888	2.56769	2.33431	-1.91942	0.233387	-2.33431
Ppm1d	0.0382167	-0.0838906	1.58198	-0.0382167	-0.122107	1.54376	0.0838906	0.122107	1.66587	-1.58198	-1.54376	-1.66587
BC028528	0.387555	0.436307	1.06198	-0.387555	0.0487524	0.674423	-0.436307	-0.0487524	0.625671	-1.06198	-0.674423	-0.625671
Vps9d1	1.05145	0.195799	1.53646	-1.05145	-0.855651	0.485013	-0.195799	0.855651	1.34066	-1.53646	-0.485013	-1.34066
Cryl1	0.361783	1.3191	3.60175	-0.361783	0.957312	3.23997	-1.3191	-0.957312	2.28265	-3.60175	-3.23997	-2.28265
Golt1b	0.12582	-0.880466	1.4793	-0.12582	-1.00629	1.35348	0.880466	1.00629	2.35977	-1.4793	-1.35348	-2.35977
Ndst1	-0.274346	-1.4741	0.453466	0.274346	-1.19976	0.727812	1.4741	1.19976	1.92757	-0.453466	-0.727812	-1.92757
Icmt	0.69285	-0.582688	0.864149	-0.69285	-1.27554	0.171299	0.582688	1.27554	1.44684	-0.864149	-0.171299	-1.44684
Krtap12-1	-0.613469	0.773211	-0.819084	0.613469	1.38668	-0.205615	-0.773211	-1.38668	-1.59229	0.819084	0.205615	1.59229
Cd82	0.057599	0.585276	0.385552	-0.057599	0.527677	0.327953	-0.585276	-0.527677	-0.199724	-0.385552	-0.327953	0.199724
Tdrd9	1.29919	1.29264	-0.158152	-1.29919	-0.00654527	-1.45734	-1.29264	0.00654527	-1.45079	0.158152	1.45734	1.45079
Krtap1-3	-1.18891	-0.97228	-1.01933	1.18891	0.216627	0.169573	0.97228	-0.216627	-0.0470533	1.01933	-0.169573	0.0470533
Fanca	0.427048	0.348342	1.79084	-0.427048	-0.0787056	1.3638	-0.348342	0.0787056	1.4425	-1.79084	-1.3638	-1.4425
Mir7018	-0.762166	0.290772	-1.4923	0.762166	1.05294	-0.730131	-0.290772	-1.05294	-1.78307	1.4923	0.730131	1.78307
Olfr1371	-0.247429	0.0474397	-0.0166188	0.247429	0.294869	0.23081	-0.0474397	-0.294869	-0.0640585	0.0166188	-0.23081	0.0640585
Fancb	-2.47582	1.1667	0.661926	2.47582	3.64252	3.13775	-1.1667	-3.64252	-0.504777	-0.661926	-3.13775	0.504777
Serpinb3c	-1.92888	1.04813	1.14137	1.92888	2.97701	3.07025	-1.04813	-2.97701	0.0932392	-1.14137	-3.07025	-0.0932392
Try10	-0.382018	-0.448235	-0.369341	0.382018	-0.0662164	0.0126779	0.448235	0.0662164	0.0788943	0.369341	-0.0126779	-0.0788943
Cd8a	0.493862	0.440338	0.863837	-0.493862	-0.0535237	0.369975	-0.440338	0.0535237	0.423498	-0.863837	-0.369975	-0.423498
Krtap15	0.360568	2.12252	0.869476	-0.360568	1.76195	0.508908	-2.12252	-1.76195	-1.25304	-0.869476	-0.508908	1.25304
Snx27	0.1003	-1.04958	-0.153169	-0.1003	-1.14988	-0.253469	1.04958	1.14988	0.896409	0.153169	0.253469	-0.896409
Tead3	0.334677	-0.669864	-0.0330498	-0.334677	-1.00454	-0.367727	0.669864	1.00454	0.636814	0.0330498	0.367727	-0.636814
Retreg3	1.35726	0.393561	-0.471287	-1.35726	-0.963698	-1.82855	-0.393561	0.963698	-0.864848	0.471287	1.82855	0.864848
Try5	-0.356917	-0.585759	-0.846043	0.356917	-0.228842	-0.489126	0.585759	0.228842	-0.260284	0.846043	0.489126	0.260284
Vsig8	1.31332	0.35025	0.518451	-1.31332	-0.963072	-0.79487	-0.35025	0.963072	0.168202	-0.518451	0.79487	-0.168202
Mir7022	-1.16427	-0.994901	-0.118931	1.16427	0.169371	1.04534	0.994901	-0.169371	0.87597	0.118931	-1.04534	-0.87597
Aldh16a1	-0.370176	-0.229957	0.868082	0.370176	0.140219	1.23826	0.229957	-0.140219	1.09804	-0.868082	-1.23826	-1.09804
Mettl16	2.45592	0.216885	0.0390894	-2.45592	-2.23903	-2.41683	-0.216885	2.23903	-0.177796	-0.0390894	2.41683	0.177796
4933407E24Rik	-1.86373	-0.167564	0.0366102	1.86373	1.69617	1.90034	0.167564	-1.69617	0.204174	-0.0366102	-1.90034	-0.204174
Mir7024	-0.981816	-0.45588	-0.981844	0.981816	0.525937	-2.73247e-05	0.45588	-0.525937	-0.525964	0.981844	2.73247e-05	0.525964
Rev3l	1.80845	-0.37482	-0.950204	-1.80845	-2.18327	-2.75866	0.37482	2.18327	-0.575384	0.950204	2.75866	0.575384
Tsc22d1	-1.17905	-0.0968122	-1.48683	1.17905	1.08224	-0.307779	0.0968122	-1.08224	-1.39002	1.48683	0.307779	1.39002
Snx32	0.559333	0.0808892	0.63922	-0.559333	-0.478444	0.0798873	-0.0808892	0.478444	0.558331	-0.63922	-0.0798873	-0.558331
Gp1ba	-0.528144	-0.3973	-0.0791159	0.528144	0.130845	0.449028	0.3973	-0.130845	0.318184	0.0791159	-0.449028	-0.318184
Serpinb7	-0.512294	0.900463	-3.0437	0.512294	1.41276	-2.53141	-0.900463	-1.41276	-3.94416	3.0437	2.53141	3.94416
Olfr1383	-2.81472	-0.94557	-1.48937	2.81472	1.86915	1.32535	0.94557	-1.86915	-0.543797	1.48937	-1.32535	0.543797
Aldh1a3	-0.0114585	-0.855563	0.132454	0.0114585	-0.844104	0.143912	0.855563	0.844104	0.988016	-0.132454	-0.143912	-0.988016
Tsc22d4	0.80502	-0.871479	2.66824	-0.80502	-1.6765	1.86322	0.871479	1.6765	3.53972	-2.66824	-1.86322	-3.53972
Idi2	3.28408	0.159756	1.0094	-3.28408	-3.12432	-2.27467	-0.159756	3.12432	0.849648	-1.0094	2.27467	-0.849648
Rexo4	1.74092	1.05493	1.71773	-1.74092	-0.685982	-0.0231842	-1.05493	0.685982	0.662798	-1.71773	0.0231842	-0.662798
Idnk	2.75028	-0.373262	0.000287901	-2.75028	-3.12354	-2.74999	0.373262	3.12354	0.37355	-0.000287901	2.74999	-0.37355
Snx6	2.18152	-0.351492	2.73915	-2.18152	-2.53302	0.557624	0.351492	2.53302	3.09064	-2.73915	-0.557624	-3.09064
Csgalnact1	2.67626	-0.0388729	-0.25729	-2.67626	-2.71513	-2.93355	0.0388729	2.71513	-0.218417	0.25729	2.93355	0.218417
Tsen2	-0.536631	-0.572158	0.0979504	0.536631	-0.0355271	0.634581	0.572158	0.0355271	0.670108	-0.0979504	-0.634581	-0.670108
1500009C09Rik	-1.97184	-0.038345	-0.610139	1.97184	1.9335	1.3617	0.038345	-1.9335	-0.571794	0.610139	-1.3617	0.571794
Gp9	-0.0294241	0.866723	0.0675895	0.0294241	0.896147	0.0970136	-0.866723	-0.896147	-0.799134	-0.0675895	-0.0970136	0.799134
Cdc14b	2.41023	1.84337	0.0967021	-2.41023	-0.566864	-2.31353	-1.84337	0.566864	-1.74667	-0.0967021	2.31353	1.74667
Mir7030	0.936006	-0.171432	0.833406	-0.936006	-1.10744	-0.1026	0.171432	1.10744	1.00484	-0.833406	0.1026	-1.00484
Olfr1389	-1.31141	0.601413	-1.23577	1.31141	1.91282	0.0756416	-0.601413	-1.91282	-1.83718	1.23577	-0.0756416	1.83718
Gpaa1	3.60274	0.381106	0.859516	-3.60274	-3.22163	-2.74322	-0.381106	3.22163	0.47841	-0.859516	2.74322	-0.47841
Ppp1r14a	-0.334828	-1.00765	-1.40753	0.334828	-0.672823	-1.0727	1.00765	0.672823	-0.399879	1.40753	1.0727	0.399879
Krtap2-4	-0.31159	0.00175516	-1.18803	0.31159	0.313346	-0.87644	-0.00175516	-0.313346	-1.18979	1.18803	0.87644	1.18979
Drd5	-0.679606	-0.763879	0.113194	0.679606	-0.0842733	0.7928	0.763879	0.0842733	0.877073	-0.113194	-0.7928	-0.877073
Teddm2	1.01171	-0.78713	0.00474264	-1.01171	-1.79884	-1.00696	0.78713	1.79884	0.791873	-0.00474264	1.00696	-0.791873
Ndufaf2	0.179824	0.529386	2.48781	-0.179824	0.349562	2.30799	-0.529386	-0.349562	1.95843	-2.48781	-2.30799	-1.95843
Olfr139	-0.144613	0.100359	-0.0362676	0.144613	0.244972	0.108345	-0.100359	-0.244972	-0.136627	0.0362676	-0.108345	0.136627
Gm11627	-0.636964	-0.412386	-0.958219	0.636964	0.224578	-0.321256	0.412386	-0.224578	-0.545834	0.958219	0.321256	0.545834
Paox	1.45072	0.110545	0.621704	-1.45072	-1.34018	-0.829017	-0.110545	1.34018	0.511159	-0.621704	0.829017	-0.511159
BC049762	0.558953	-0.114961	-0.31476	-0.558953	-0.673914	-0.873713	0.114961	0.673914	-0.199799	0.31476	0.873713	0.199799
Ppp1r14d	-0.690891	-0.571822	-0.731883	0.690891	0.119069	-0.040992	0.571822	-0.119069	-0.160061	0.731883	0.040992	0.160061
1500015A07Rik	-0.622362	-0.6311	0.436465	0.622362	-0.00873832	1.05883	0.6311	0.00873832	1.06757	-0.436465	-1.05883	-1.06757
Drg2	-1.33458	-1.82322	-0.513846	1.33458	-0.488638	0.820735	1.82322	0.488638	1.30937	0.513846	-0.820735	-1.30937
Aldh3b2	-0.314684	0.546831	0.125693	0.314684	0.861515	0.440377	-0.546831	-0.861515	-0.421139	-0.125693	-0.440377	0.421139
Fas	1.15492	1.0404	0.571112	-1.15492	-0.114516	-0.583807	-1.0404	0.114516	-0.469291	-0.571112	0.583807	0.469291
Olfr1393	0.0908736	1.61722	0.386634	-0.0908736	1.52634	0.295761	-1.61722	-1.52634	-1.23058	-0.386634	-0.295761	1.23058
Ndufaf6	-2.79695	-1.7376	-2.42464	2.79695	1.05934	0.372305	1.7376	-1.05934	-0.687039	2.42464	-0.372305	0.687039
Gpat3	2.44824	0.179083	0.499096	-2.44824	-2.26916	-1.94915	-0.179083	2.26916	0.320014	-0.499096	1.94915	-0.320014
Tekt1	1.94157	2.48812	1.82838	-1.94157	0.546555	-0.113186	-2.48812	-0.546555	-0.659741	-1.82838	0.113186	0.659741
Vwa3a	2.95736	-0.384075	0.744603	-2.95736	-3.34144	-2.21276	0.384075	3.34144	1.12868	-0.744603	2.21276	-1.12868
Cdc26	6.02974	1.20105	4.37388	-6.02974	-4.82869	-1.65585	-1.20105	4.82869	3.17283	-4.37388	1.65585	-3.17283
Papola	6.0822	3.0084	5.78138	-6.0822	-3.0738	-0.300823	-3.0084	3.0738	2.77298	-5.78138	0.300823	-2.77298
Olfr1395	-0.40027	0.00418308	-3.11795	0.40027	0.404453	-2.71768	-0.00418308	-0.404453	-3.12213	3.11795	2.71768	3.12213
Gpatch1	1.41287	-0.10383	2.04488	-1.41287	-1.5167	0.632012	0.10383	1.5167	2.14871	-2.04488	-0.632012	-2.14871
Mettl7a2	-0.664986	-0.0588216	-0.637555	0.664986	0.606164	0.027431	0.0588216	-0.606164	-0.578733	0.637555	-0.027431	0.578733
Olfr1396	-1.49859	-0.639249	-2.27038	1.49859	0.85934	-0.771795	0.639249	-0.85934	-1.63113	2.27038	0.771795	1.63113
Vwa5b1	-1.07991	-1.01883	0.98696	1.07991	0.0610771	2.06687	1.01883	-0.0610771	2.00579	-0.98696	-2.06687	-2.00579
Dsc3	1.17635	-0.381949	0.786856	-1.17635	-1.5583	-0.389494	0.381949	1.5583	1.1688	-0.786856	0.389494	-1.1688
Mettl7a3	-1.41202	-0.669447	-1.8117	1.41202	0.742576	-0.399678	0.669447	-0.742576	-1.14225	1.8117	0.399678	1.14225
Papolg	0.706568	-0.00920584	1.15696	-0.706568	-0.715774	0.450396	0.00920584	0.715774	1.16617	-1.15696	-0.450396	-1.16617
Krtap4-16	-2.30617	-0.124651	-2.18578	2.30617	2.18152	0.120389	0.124651	-2.18152	-2.06113	2.18578	-0.120389	2.06113
Csn3	-1.11184	0.301799	-0.587167	1.11184	1.41364	0.524674	-0.301799	-1.41364	-0.888966	0.587167	-0.524674	0.888966
Cdc37	1.32434	-1.52115	-0.321409	-1.32434	-2.84549	-1.64574	1.52115	2.84549	1.19974	0.321409	1.64574	-1.19974
Dscam	0.614343	0.465533	0.0657177	-0.614343	-0.14881	-0.548626	-0.465533	0.14881	-0.399816	-0.0657177	0.548626	0.399816
Aldh9a1	2.57204	-0.45609	1.73565	-2.57204	-3.02813	-0.836386	0.45609	3.02813	2.19174	-1.73565	0.836386	-2.19174
Ppp1r1b	-0.67164	-0.543691	-0.653295	0.67164	0.127949	0.0183451	0.543691	-0.127949	-0.109604	0.653295	-0.0183451	0.109604
BC053393	2.08059	-0.470688	0.166119	-2.08059	-2.55128	-1.91447	0.470688	2.55128	0.636806	-0.166119	1.91447	-0.636806
4933416E03Rik	1.26274	1.60113	0.961006	-1.26274	0.338387	-0.301735	-1.60113	-0.338387	-0.640122	-0.961006	0.301735	0.640122
Rft1	1.70882	-0.589943	0.184399	-1.70882	-2.29876	-1.52442	0.589943	2.29876	0.774342	-0.184399	1.52442	-0.774342
Aldoa	0.0257529	0.720102	0.0273926	-0.0257529	0.694349	0.00163972	-0.720102	-0.694349	-0.69271	-0.0273926	-0.00163972	0.69271
Rftn2	-2.05104	-1.67826	-0.352201	2.05104	0.372776	1.69884	1.67826	-0.372776	1.32606	0.352201	-1.69884	-1.32606
1600019K03Rik	0.763843	0.271394	0.651129	-0.763843	-0.492449	-0.112714	-0.271394	0.492449	0.379735	-0.651129	0.112714	-0.379735
Soga1	-0.381403	-1.14583	-1.05264	0.381403	-0.764425	-0.671239	1.14583	0.764425	0.093186	1.05264	0.671239	-0.093186
Paqr3	0.475864	0.00043689	0.508026	-0.475864	-0.475427	0.0321627	-0.00043689	0.475427	0.507589	-0.508026	-0.0321627	-0.507589
Rfwd3	1.7472	-0.582105	1.76441	-1.7472	-2.3293	0.0172157	0.582105	2.3293	2.34652	-1.76441	-0.0172157	-2.34652
Tenm3	-6.29099	-2.11037	-3.5193	6.29099	4.18063	2.77169	2.11037	-4.18063	-1.40893	3.5193	-2.77169	1.40893
BC061237	-1.87264	-0.258265	-2.31272	1.87264	1.61437	-0.440083	0.258265	-1.61437	-2.05446	2.31272	0.440083	2.05446
Gm11981	-0.769058	-0.328904	-1.47758	0.769058	0.440154	-0.708525	0.328904	-0.440154	-1.14868	1.47758	0.708525	1.14868
Olfr1411	-1.06311	-0.161441	2.69022	1.06311	0.901671	3.75333	0.161441	-0.901671	2.85166	-2.69022	-3.75333	-2.85166
Ndufb9	2.4798	0.069536	2.46003	-2.4798	-2.41026	-0.0197663	-0.069536	2.41026	2.3905	-2.46003	0.0197663	-2.3905
Gm11992	0.0803127	0.495389	0.0716348	-0.0803127	0.415076	-0.0086779	-0.495389	-0.415076	-0.423754	-0.0716348	0.0086779	0.423754
Csnk2b	-0.0458244	-0.016824	-0.296269	0.0458244	0.0290004	-0.250445	0.016824	-0.0290004	-0.279445	0.296269	0.250445	0.279445
Rfx3	-0.0229018	0.0233946	0.0356694	0.0229018	0.0462964	0.0585712	-0.0233946	-0.0462964	0.0122748	-0.0356694	-0.0585712	-0.0122748
Olfr1412	0.307397	0.233771	3.79285	-0.307397	-0.0736255	3.48545	-0.233771	0.0736255	3.55908	-3.79285	-3.48545	-3.55908
Faxc	3.62335	1.95148	-1.62339	-3.62335	-1.67187	-5.24674	-1.95148	1.67187	-3.57487	1.62339	5.24674	3.57487
Dsg2	0.340076	0.886209	0.496027	-0.340076	0.546133	0.155951	-0.886209	-0.546133	-0.390182	-0.496027	-0.155951	0.390182
Cdc42ep4	-0.187523	-1.94103	-2.37851	0.187523	-1.7535	-2.19098	1.94103	1.7535	-0.43748	2.37851	2.19098	0.43748
Fbf1	0.526213	-0.507674	0.34156	-0.526213	-1.03389	-0.184653	0.507674	1.03389	0.849234	-0.34156	0.184653	-0.849234
Gm12159	-2.91482	-2.60059	-0.503152	2.91482	0.314228	2.41166	2.60059	-0.314228	2.09744	0.503152	-2.41166	-2.09744
Fbl	-0.780724	-1.34618	-0.107554	0.780724	-0.565453	0.67317	1.34618	0.565453	1.23862	0.107554	-0.67317	-1.23862
Dsg4	-1.63267	-0.745776	-1.64182	1.63267	0.886897	-0.00915053	0.745776	-0.886897	-0.896048	1.64182	0.00915053	0.896048
Gm12169	0.520589	-0.0303986	0.590743	-0.520589	-0.550988	0.0701533	0.0303986	0.550988	0.621141	-0.590743	-0.0701533	-0.621141
Ppp1r37	1.79712	2.33733	1.98768	-1.79712	0.540209	0.190559	-2.33733	-0.540209	-0.34965	-1.98768	-0.190559	0.34965
Sestd1	1.65414	1.67623	0.0225596	-1.65414	0.0220912	-1.63158	-1.67623	-0.0220912	-1.65367	-0.0225596	1.63158	1.65367
Was	-3.0544	-2.25278	-2.04025	3.0544	0.801628	1.01416	2.25278	-0.801628	0.212527	2.04025	-1.01416	-0.212527
4933424G05Rik	-0.644247	0.910746	2.13058	0.644247	1.55499	2.77483	-0.910746	-1.55499	1.21984	-2.13058	-2.77483	-1.21984
Wasf1	1.58991	-1.07754	0.682598	-1.58991	-2.66744	-0.907309	1.07754	2.66744	1.76014	-0.682598	0.907309	-1.76014
Pard6b	0.792675	1.0782	4.43073	-0.792675	0.285525	3.63805	-1.0782	-0.285525	3.35253	-4.43073	-3.63805	-3.35253
4933424G06Rik	1.08782	1.03546	0.44603	-1.08782	-0.0523595	-0.641787	-1.03546	0.0523595	-0.589428	-0.44603	0.641787	0.589428
Tspan15	0.663625	0.179329	2.08063	-0.663625	-0.484295	1.41701	-0.179329	0.484295	1.9013	-2.08063	-1.41701	-1.9013
Sorcs2	-0.704703	0.0884462	-0.349126	0.704703	0.793149	0.355577	-0.0884462	-0.793149	-0.437572	0.349126	-0.355577	0.437572
Ppp1r3b	-0.0213174	1.69693	-0.0518582	0.0213174	1.71824	-0.0305409	-1.69693	-1.71824	-1.74878	0.0518582	0.0305409	1.74878
Mir7052	0.409572	-0.510501	0.360138	-0.409572	-0.920073	-0.0494338	0.510501	0.920073	0.870639	-0.360138	0.0494338	-0.870639
Setbp1	0.418358	3.2632	0.653898	-0.418358	2.84484	0.23554	-3.2632	-2.84484	-2.6093	-0.653898	-0.23554	2.6093
Csrp2	0.837542	-0.97778	-1.82231	-0.837542	-1.81532	-2.65985	0.97778	1.81532	-0.844527	1.82231	2.65985	0.844527
Sord	0.48139	1.31306	0.495798	-0.48139	0.831675	0.0144076	-1.31306	-0.831675	-0.817267	-0.495798	-0.0144076	0.817267
4933425L06Rik	1.24905	-0.322325	0.262664	-1.24905	-1.57138	-0.986389	0.322325	1.57138	0.58499	-0.262664	0.986389	-0.58499
Ifi47	-1.04442	0.298789	-0.0156726	1.04442	1.34321	1.02875	-0.298789	-1.34321	-0.314461	0.0156726	-1.02875	0.314461
Olfr1420	-0.937827	-0.0852003	-0.763607	0.937827	0.852626	0.17422	0.0852003	-0.852626	-0.678407	0.763607	-0.17422	0.678407
Krtcap3	0.197071	-0.10005	-0.759393	-0.197071	-0.29712	-0.956463	0.10005	0.29712	-0.659343	0.759393	0.956463	0.659343
Csrp3	-0.00380932	0.300592	-2.64843	0.00380932	0.304401	-2.64462	-0.300592	-0.304401	-2.94902	2.64843	2.64462	2.94902
Fbn1	0.122738	3.78946	0.122374	-0.122738	3.66673	-0.000363908	-3.78946	-3.66673	-3.66709	-0.122374	0.000363908	3.66709
Mfn2	0.137665	-0.51267	-0.766658	-0.137665	-0.650335	-0.904323	0.51267	0.650335	-0.253988	0.766658	0.904323	0.253988
Parl	0.215711	0.0150182	0.147248	-0.215711	-0.200693	-0.068463	-0.0150182	0.200693	0.13223	-0.147248	0.068463	-0.13223
4933427D14Rik	0.90688	-0.211606	1.26282	-0.90688	-1.11849	0.355945	0.211606	1.11849	1.47443	-1.26282	-0.355945	-1.47443
Rgl3	0.16442	-0.69108	-0.452944	-0.16442	-0.8555	-0.617364	0.69108	0.8555	0.238137	0.452944	0.617364	-0.238137
Cst11	3.25329	0.246786	5.92245	-3.25329	-3.00651	2.66916	-0.246786	3.00651	5.67567	-5.92245	-2.66916	-5.67567
Parm1	-0.650843	0.304453	-0.700827	0.650843	0.955296	-0.0499839	-0.304453	-0.955296	-1.00528	0.700827	0.0499839	1.00528
Washc5	2.3086	-0.220345	3.61967	-2.3086	-2.52895	1.31107	0.220345	2.52895	3.84002	-3.61967	-1.31107	-3.84002
Olfr1426	-0.0766722	-0.187965	-1.75331	0.0766722	-0.111293	-1.67664	0.187965	0.111293	-1.56534	1.75331	1.67664	1.56534
1700001L05Rik	0.58414	-0.558919	-0.45291	-0.58414	-1.14306	-1.03705	0.558919	1.14306	0.106009	0.45291	1.03705	-0.106009
Olfr1427	-0.0690931	-0.181041	-1.74436	0.0690931	-0.111948	-1.67527	0.181041	0.111948	-1.56332	1.74436	1.67527	1.56332
Tespa1	0.360518	1.08517	0.226867	-0.360518	0.724654	-0.133651	-1.08517	-0.724654	-0.858305	-0.226867	0.133651	0.858305
Ppp1r7	-0.122162	0.134449	-0.884371	0.122162	0.256612	-0.762209	-0.134449	-0.256612	-1.01882	0.884371	0.762209	1.01882
Wbp1	2.61021	2.67852	2.44757	-2.61021	0.0683028	-0.162648	-2.67852	-0.0683028	-0.23095	-2.44757	0.162648	0.23095
Bcas3	1.01733	0.283654	0.277608	-1.01733	-0.733676	-0.739722	-0.283654	0.733676	-0.00604596	-0.277608	0.739722	0.00604596
Fbrs	1.40444	0.891918	1.20738	-1.40444	-0.512521	-0.197062	-0.891918	0.512521	0.315459	-1.20738	0.197062	-0.315459
Sostdc1	-1.10172	-0.663476	-1.16919	1.10172	0.438245	-0.0674732	0.663476	-0.438245	-0.505718	1.16919	0.0674732	0.505718
4933428C19Rik	0.00167833	1.01573	0.523765	-0.00167833	1.01405	0.522087	-1.01573	-1.01405	-0.491965	-0.523765	-0.522087	0.491965
Gpihbp1	0.0276451	-0.546658	-0.889662	-0.0276451	-0.574303	-0.917307	0.546658	0.574303	-0.343004	0.889662	0.917307	0.343004
Mir706	-0.552773	0.239272	1.14057	0.552773	0.792045	1.69334	-0.239272	-0.792045	0.901295	-1.14057	-1.69334	-0.901295
Mfsd11	-0.390797	0.216625	1.31213	0.390797	0.607422	1.70293	-0.216625	-0.607422	1.09551	-1.31213	-1.70293	-1.09551
Wbp11	-0.149677	0.452455	0.495394	0.149677	0.602132	0.64507	-0.452455	-0.602132	0.0429384	-0.495394	-0.64507	-0.0429384
Tet2	0.258644	0.331371	-0.216582	-0.258644	0.0727277	-0.475225	-0.331371	-0.0727277	-0.547953	0.216582	0.475225	0.547953
Parp11	3.97657	0.816714	1.19613	-3.97657	-3.15986	-2.78045	-0.816714	3.15986	0.379413	-1.19613	2.78045	-0.379413
Fbrsl1	1.81035	1.18752	3.85759	-1.81035	-0.622823	2.04725	-1.18752	0.622823	2.67007	-3.85759	-2.04725	-2.67007
Mir7060	1.41024	0.90686	1.21624	-1.41024	-0.503377	-0.194002	-0.90686	0.503377	0.309375	-1.21624	0.194002	-0.309375
Rgr	-3.20311	-0.0667876	-0.143148	3.20311	3.13632	3.05996	0.0667876	-3.13632	-0.0763608	0.143148	-3.05996	0.0763608
Mir7061	0.841688	-0.289406	2.70609	-0.841688	-1.13109	1.8644	0.289406	1.13109	2.99549	-2.70609	-1.8644	-2.99549
Parp12	-0.0520593	-0.565778	1.14059	0.0520593	-0.513719	1.19265	0.565778	0.513719	1.70637	-1.14059	-1.19265	-1.70637
Gpld1	2.07036	0.211025	-0.177472	-2.07036	-1.85934	-2.24783	-0.211025	1.85934	-0.388497	0.177472	2.24783	0.388497
Cdcp1	0.383054	1.58872	0.314833	-0.383054	1.20566	-0.068221	-1.58872	-1.20566	-1.27388	-0.314833	0.068221	1.27388
Dtwd1	-2.02872	-0.00146603	-1.20879	2.02872	2.02725	0.819931	0.00146603	-2.02725	-1.20732	1.20879	-0.819931	1.20732
Sowahd	-0.0272697	0.562597	2.96948	0.0272697	0.589866	2.99675	-0.562597	-0.589866	2.40688	-2.96948	-2.99675	-2.40688
Parp16	0.549037	1.82198	1.31078	-0.549037	1.27295	0.761742	-1.82198	-1.27295	-0.511203	-1.31078	-0.761742	0.511203
Mir7064	0.019374	1.44082	-0.0238923	-0.019374	1.42145	-0.0432663	-1.44082	-1.42145	-1.46471	0.0238923	0.0432663	1.46471
Tspan9	1.20532	0.513974	0.39252	-1.20532	-0.691348	-0.812802	-0.513974	0.691348	-0.121455	-0.39252	0.812802	0.121455
Mfsd14b	0.509705	-0.253142	-0.10457	-0.509705	-0.762848	-0.614275	0.253142	0.762848	0.148572	0.10457	0.614275	-0.148572
Alkbh5	-0.158365	0.010237	0.825273	0.158365	0.168602	0.983638	-0.010237	-0.168602	0.815036	-0.825273	-0.983638	-0.815036
Bche	-1.07345	-1.6226	1.56516	1.07345	-0.549145	2.63861	1.6226	0.549145	3.18775	-1.56516	-2.63861	-3.18775
Dtx2	0.0746242	-0.00966745	-0.523295	-0.0746242	-0.0842916	-0.597919	0.00966745	0.0842916	-0.513628	0.523295	0.597919	0.513628
Parp4	-0.669603	0.516019	0.699483	0.669603	1.18562	1.36909	-0.516019	-1.18562	0.183464	-0.699483	-1.36909	-0.183464
Cstb	-0.135282	0.387183	-0.735973	0.135282	0.522465	-0.600691	-0.387183	-0.522465	-1.12316	0.735973	0.600691	1.12316
Cdh12	-0.812592	-0.127686	-0.784928	0.812592	0.684906	0.0276639	0.127686	-0.684906	-0.657242	0.784928	-0.0276639	0.657242
4933431E20Rik	0.358717	-0.573652	3.66976	-0.358717	-0.932369	3.31104	0.573652	0.932369	4.24341	-3.66976	-3.31104	-4.24341
Gpnmb	1.36144	1.01282	-0.776909	-1.36144	-0.348617	-2.13835	-1.01282	0.348617	-1.78973	0.776909	2.13835	1.78973
Wdfy2	3.52207	0.922791	3.35093	-3.52207	-2.59928	-0.171138	-0.922791	2.59928	2.42814	-3.35093	0.171138	-2.42814
Parp9	2.24138	-0.296525	2.15146	-2.24138	-2.5379	-0.0899235	0.296525	2.5379	2.44798	-2.15146	0.0899235	-2.44798
L3mbtl1	0.756857	0.144703	0.718633	-0.756857	-0.612154	-0.0382236	-0.144703	0.612154	0.573931	-0.718633	0.0382236	-0.573931
Olfr1445	-2.53635	0.00753013	0.274225	2.53635	2.54388	2.81057	-0.00753013	-2.54388	0.266694	-0.274225	-2.81057	-0.266694
Mfsd4b1	-0.174568	-0.375957	-1.01865	0.174568	-0.201389	-0.844081	0.375957	0.201389	-0.642691	1.01865	0.844081	0.642691
Gpr101	0.0687215	0.359163	-2.79848	-0.0687215	0.290442	-2.8672	-0.359163	-0.290442	-3.15764	2.79848	2.8672	3.15764
1700003M07Rik	2.35022	0.803767	0.590341	-2.35022	-1.54645	-1.75988	-0.803767	1.54645	-0.213426	-0.590341	1.75988	0.213426
Tex15	3.47806	-0.747839	1.42347	-3.47806	-4.2259	-2.05459	0.747839	4.2259	2.17131	-1.42347	2.05459	-2.17131
Alms1	-0.317593	-0.155326	-0.447184	0.317593	0.162267	-0.129591	0.155326	-0.162267	-0.291858	0.447184	0.129591	0.291858
Wdfy4	-0.271306	-0.391358	-0.3543	0.271306	-0.120052	-0.0829933	0.391358	0.120052	0.0370584	0.3543	0.0829933	-0.0370584
Tspyl2	0.10241	1.50749	1.05431	-0.10241	1.40508	0.951896	-1.50749	-1.40508	-0.453186	-1.05431	-0.951896	0.453186
4933432K03Rik	-3.341	0.0720784	-2.2264	3.341	3.41308	1.1146	-0.0720784	-3.41308	-2.29848	2.2264	-1.1146	2.29848
Ifna15	-1.14885	-0.00290777	-0.507181	1.14885	1.14594	0.641667	0.00290777	-1.14594	-0.504273	0.507181	-0.641667	0.504273
Duox2	1.024	0.477038	0.982457	-1.024	-0.546961	-0.0415418	-0.477038	0.546961	0.505419	-0.982457	0.0415418	-0.505419
Rgs21	-1.46162	-0.00121796	-0.664141	1.46162	1.4604	0.797481	0.00121796	-1.4604	-0.662923	0.664141	-0.797481	0.662923
Lactb	-0.673955	-1.52876	-0.04013	0.673955	-0.854806	0.633825	1.52876	0.854806	1.48863	0.04013	-0.633825	-1.48863
Rgs22	0.0943422	-0.326738	-0.0195847	-0.0943422	-0.42108	-0.113927	0.326738	0.42108	0.307153	0.0195847	0.113927	-0.307153
Wdr12	0.956051	-0.0130132	0.441046	-0.956051	-0.969065	-0.515006	0.0130132	0.969065	0.454059	-0.441046	0.515006	-0.454059
Mir7074	-1.04428	-0.393353	-0.637831	1.04428	0.650923	0.406445	0.393353	-0.650923	-0.244479	0.637831	-0.406445	0.244479
1700007F19Rik	-0.156781	0.614686	0.160961	0.156781	0.771467	0.317742	-0.614686	-0.771467	-0.453726	-0.160961	-0.317742	0.453726
Pate1	1.34009	2.55017	0.927882	-1.34009	1.21008	-0.412208	-2.55017	-1.21008	-1.62229	-0.927882	0.412208	1.62229
Ifna6	0.642013	-2.61374	0.460854	-0.642013	-3.25575	-0.181159	2.61374	3.25575	3.0746	-0.460854	0.181159	-3.0746
Mfsd7a	-0.134203	-0.161707	-1.04106	0.134203	-0.0275037	-0.906855	0.161707	0.0275037	-0.879352	1.04106	0.906855	0.879352
Ctcf	1.08508	-0.450513	1.20633	-1.08508	-1.53559	0.121248	0.450513	1.53559	1.65684	-1.20633	-0.121248	-1.65684
Rgs5	-2.31612	0.469825	-1.22638	2.31612	2.78594	1.08974	-0.469825	-2.78594	-1.6962	1.22638	-1.08974	1.6962
Ifna7	0.512336	0.0741187	0.4986	-0.512336	-0.438217	-0.0137355	-0.0741187	0.438217	0.424481	-0.4986	0.0137355	-0.424481
4933434E20Rik	3.76951	0.401208	2.38633	-3.76951	-3.3683	-1.38318	-0.401208	3.3683	1.98512	-2.38633	1.38318	-1.98512
Mir7078	1.66163	-0.957924	-0.285818	-1.66163	-2.61956	-1.94745	0.957924	2.61956	0.672106	0.285818	1.94745	-0.672106
Sox5	-0.0249512	-1.16917	-0.0436888	0.0249512	-1.14422	-0.0187376	1.16917	1.14422	1.12548	0.0436888	0.0187376	-1.12548
Tex28	0.2037	-0.606057	-0.778034	-0.2037	-0.809757	-0.981734	0.606057	0.809757	-0.171977	0.778034	0.981734	0.171977
Patj	-1.27607	-0.146764	-1.89752	1.27607	1.12931	-0.62145	0.146764	-1.12931	-1.75076	1.89752	0.62145	1.75076
Ctdnep1	0.613973	-0.544037	1.57197	-0.613973	-1.15801	0.957995	0.544037	1.15801	2.11601	-1.57197	-0.957995	-2.11601
Rgs7bp	0.479974	0.12433	0.239386	-0.479974	-0.355644	-0.240588	-0.12433	0.355644	0.115056	-0.239386	0.240588	-0.115056
Patl1	-1.52126	-2.04008	-0.851677	1.52126	-0.518826	0.669581	2.04008	0.518826	1.18841	0.851677	-0.669581	-1.18841
Mir7081	1.77553	0.0287916	1.52317	-1.77553	-1.74674	-0.252363	-0.0287916	1.74674	1.49438	-1.52317	0.252363	-1.49438
Gm13003	-0.499265	-0.835314	-1.32825	0.499265	-0.33605	-0.828989	0.835314	0.33605	-0.49294	1.32825	0.828989	0.49294
4933438K21Rik	3.49288	0.223752	3.17192	-3.49288	-3.26913	-0.320962	-0.223752	3.26913	2.94817	-3.17192	0.320962	-2.94817
1700008J07Rik	1.521	-0.247026	1.83599	-1.521	-1.76802	0.314989	0.247026	1.76802	2.08301	-1.83599	-0.314989	-2.08301
Gm13023	1.10292	0.561698	0.199325	-1.10292	-0.541217	-0.903591	-0.561698	0.541217	-0.362373	-0.199325	0.903591	0.362373
Mgat1	0.0461021	0.185074	1.72309	-0.0461021	0.138972	1.67699	-0.185074	-0.138972	1.53802	-1.72309	-1.67699	-1.53802
Bcl2l15	-0.526211	0.604398	0.479898	0.526211	1.13061	1.00611	-0.604398	-1.13061	-0.1245	-0.479898	-1.00611	0.1245
1700008O03Rik	-0.908477	-0.954591	-0.00961399	0.908477	-0.0461136	0.898863	0.954591	0.0461136	0.944977	0.00961399	-0.898863	-0.944977
Mir7084	1.34923	0.138792	0.897835	-1.34923	-1.21044	-0.451393	-0.138792	1.21044	0.759044	-0.897835	0.451393	-0.759044
Sp1	2.5151	1.05037	3.26219	-2.5151	-1.46473	0.747086	-1.05037	1.46473	2.21182	-3.26219	-0.747086	-2.21182
Ifngas1	-1.68337	-0.343597	-2.49406	1.68337	1.33977	-0.810689	0.343597	-1.33977	-2.15046	2.49406	0.810689	2.15046
Cdh9	0.786843	0.805896	0.699394	-0.786843	0.0190527	-0.0874494	-0.805896	-0.0190527	-0.106502	-0.699394	0.0874494	0.106502
Olfr1465	-2.45917	-0.126893	-0.182157	2.45917	2.33228	2.27701	0.126893	-2.33228	-0.0552642	0.182157	-2.27701	0.0552642
Als2	-1.14555	-0.260182	-1.00205	1.14555	0.885364	0.143498	0.260182	-0.885364	-0.741866	1.00205	-0.143498	0.741866
Lama5	1.61948	-0.760514	0.652778	-1.61948	-2.37999	-0.966702	0.760514	2.37999	1.41329	-0.652778	0.966702	-1.41329
Mir7086	-0.0930406	-0.0688367	-0.489284	0.0930406	0.0242039	-0.396244	0.0688367	-0.0242039	-0.420447	0.489284	0.396244	0.420447
1700009C05Rik	-0.459427	0.0421649	-0.66025	0.459427	0.501592	-0.200823	-0.0421649	-0.501592	-0.702415	0.66025	0.200823	0.702415
Nek5	0.0706501	1.08375	-0.0613215	-0.0706501	1.0131	-0.131972	-1.08375	-1.0131	-1.14507	0.0613215	0.131972	1.14507
Gm13043	-1.23736	1.08793	1.69602	1.23736	2.3253	2.93338	-1.08793	-2.3253	0.608083	-1.69602	-2.93338	-0.608083
Fbxo2	-0.929482	-1.18215	-0.23803	0.929482	-0.252666	0.691452	1.18215	0.252666	0.944117	0.23803	-0.691452	-0.944117
Bcl6b	0.757576	0.281443	1.24077	-0.757576	-0.476133	0.483199	-0.281443	0.476133	0.959332	-1.24077	-0.483199	-0.959332
Als2cr11	-1.54953	-0.00424893	-0.658734	1.54953	1.54528	0.890795	0.00424893	-1.54528	-0.654485	0.658734	-0.890795	0.654485
Lamb2	3.69653	1.45731	2.14512	-3.69653	-2.23923	-1.55142	-1.45731	2.23923	0.68781	-2.14512	1.55142	-0.68781
Ctgf	0.0136133	0.0722982	4.89205	-0.0136133	0.0586849	4.87843	-0.0722982	-0.0586849	4.81975	-4.89205	-4.87843	-4.81975
Pax4	-0.0818129	-0.0345509	-0.091437	0.0818129	0.047262	-0.00962411	0.0345509	-0.047262	-0.0568861	0.091437	0.00962411	0.0568861
Gpr153	0.314812	-0.627321	-0.779976	-0.314812	-0.942133	-1.09479	0.627321	0.942133	-0.152655	0.779976	1.09479	0.152655
1700010B08Rik	-1.98955	-2.04027	-1.49041	1.98955	-0.0507136	0.499146	2.04027	0.0507136	0.549859	1.49041	-0.499146	-0.549859
Cthrc1	0.16599	-0.690361	-0.658093	-0.16599	-0.856351	-0.824083	0.690361	0.856351	0.0322677	0.658093	0.824083	-0.0322677
Mir709	0.111699	-1.18331	-1.09761	-0.111699	-1.29501	-1.20931	1.18331	1.29501	0.0856972	1.09761	1.20931	-0.0856972
Olfr1471	-0.00899619	-0.131639	0.265004	0.00899619	-0.122643	0.274	0.131639	0.122643	0.396644	-0.265004	-0.274	-0.396644
Sp5	2.04535	0.92659	0.360313	-2.04535	-1.11876	-1.68504	-0.92659	1.11876	-0.566277	-0.360313	1.68504	0.566277
Olfr1474	-2.61576	-1.89121	0.0553036	2.61576	0.724551	2.67107	1.89121	-0.724551	1.94652	-0.0553036	-2.67107	-1.94652
1700010J16Rik	-0.825754	-0.449657	-3.13538	0.825754	0.376097	-2.30963	0.449657	-0.376097	-2.68573	3.13538	2.30963	2.68573
Pax9	2.41061	2.19414	2.35864	-2.41061	-0.216469	-0.0519673	-2.19414	0.216469	0.164502	-2.35864	0.0519673	-0.164502
Sp7	2.03111	0.221535	2.75236	-2.03111	-1.80957	0.721252	-0.221535	1.80957	2.53082	-2.75236	-0.721252	-2.53082
Olfr1477	-2.28582	-0.00835747	-0.328506	2.28582	2.27746	1.95732	0.00835747	-2.27746	-0.320149	0.328506	-1.95732	0.320149
5033406O09Rik	-0.724799	0.294362	0.406895	0.724799	1.01916	1.13169	-0.294362	-1.01916	0.112533	-0.406895	-1.13169	-0.112533
Nell1os	-0.0168095	1.2549	0.817136	0.0168095	1.27171	0.833945	-1.2549	-1.27171	-0.437763	-0.817136	-0.833945	0.437763
Wdr45b	0.0156569	0.11704	0.829341	-0.0156569	0.101384	0.813684	-0.11704	-0.101384	0.7123	-0.829341	-0.813684	-0.7123
Rhd	0.966851	1.34885	1.46017	-0.966851	0.381995	0.493319	-1.34885	-0.381995	0.111324	-1.46017	-0.493319	-0.111324
Wdr46	0.782215	0.453357	0.902986	-0.782215	-0.328858	0.120771	-0.453357	0.328858	0.449629	-0.902986	-0.120771	-0.449629
5330411J11Rik	-0.92076	-0.820025	0.000953668	0.92076	0.100735	0.921714	0.820025	-0.100735	0.820979	-0.000953668	-0.921714	-0.820979
Sfxn2	-0.544433	1.43573	0.314683	0.544433	1.98017	0.859116	-1.43573	-1.98017	-1.12105	-0.314683	-0.859116	1.12105
Wdr47	3.25582	0.704303	1.95769	-3.25582	-2.55151	-1.29812	-0.704303	2.55151	1.25339	-1.95769	1.29812	-1.25339
Cdk15	-0.166602	0.937534	-0.201276	0.166602	1.10414	-0.0346741	-0.937534	-1.10414	-1.13881	0.201276	0.0346741	1.13881
Ambra1	1.34789	-0.590473	0.95442	-1.34789	-1.93836	-0.393466	0.590473	1.93836	1.54489	-0.95442	0.393466	-1.54489
Pbk	0.986153	0.60925	1.54311	-0.986153	-0.376903	0.556954	-0.60925	0.376903	0.933858	-1.54311	-0.556954	-0.933858
Lamtor3	1.07097	0.0321086	1.45784	-1.07097	-1.03886	0.386863	-0.0321086	1.03886	1.42573	-1.45784	-0.386863	-1.42573
Sfxn4	1.48808	1.938	0.509796	-1.48808	0.449913	-0.978288	-1.938	-0.449913	-1.4282	-0.509796	0.978288	1.4282
Nemp1	-0.176817	0.571666	-0.546101	0.176817	0.748482	-0.369285	-0.571666	-0.748482	-1.11777	0.546101	0.369285	1.11777
Sfxn5	1.68712	0.206819	0.525695	-1.68712	-1.4803	-1.16142	-0.206819	1.4803	0.318876	-0.525695	1.16142	-0.318876
Wdr5	-0.0915087	-0.598149	3.32002	0.0915087	-0.50664	3.41153	0.598149	0.50664	3.91817	-3.32002	-3.41153	-3.91817
Nemp2	0.604379	0.879792	1.28166	-0.604379	0.275413	0.677285	-0.879792	-0.275413	0.401872	-1.28166	-0.677285	-0.401872
Mir7115	0.208116	-0.532937	-0.0928307	-0.208116	-0.741053	-0.300947	0.532937	0.741053	0.440106	0.0928307	0.300947	-0.440106
Amdhd2	1.83164	-0.291652	0.943126	-1.83164	-2.12329	-0.888509	0.291652	2.12329	1.23478	-0.943126	0.888509	-1.23478
Cdk19	0.546779	0.863884	2.27449	-0.546779	0.317104	1.72771	-0.863884	-0.317104	1.41061	-2.27449	-1.72771	-1.41061
Wdr55	1.60734	-0.260568	2.06492	-1.60734	-1.86791	0.45758	0.260568	1.86791	2.32549	-2.06492	-0.45758	-2.32549
Neo1	1.6681	0.522009	0.794704	-1.6681	-1.14609	-0.873394	-0.522009	1.14609	0.272695	-0.794704	0.873394	-0.272695
Olfr1490	2.86243	0.0285567	2.05829	-2.86243	-2.83387	-0.804141	-0.0285567	2.83387	2.02973	-2.05829	0.804141	-2.02973
Praf2	3.00524	0.966085	2.11121	-3.00524	-2.03916	-0.894031	-0.966085	2.03916	1.14513	-2.11121	0.894031	-1.14513
Rhobtb2	-1.87125	-1.81655	-3.45024	1.87125	0.0546997	-1.57899	1.81655	-0.0546997	-1.63369	3.45024	1.57899	1.63369
Prag1	-0.799597	-0.929175	-2.56814	0.799597	-0.129578	-1.76855	0.929175	0.129578	-1.63897	2.56814	1.76855	1.63897
Fbxo41	0.91373	3.16724	3.17501	-0.91373	2.25351	2.26128	-3.16724	-2.25351	0.00777333	-3.17501	-2.26128	-0.00777333
Olfr1495	-0.011448	-0.25999	-2.43393	0.011448	-0.248542	-2.42248	0.25999	0.248542	-2.17394	2.43393	2.42248	2.17394
Gm13288	0.631901	-0.631531	0.911268	-0.631901	-1.26343	0.279367	0.631531	1.26343	1.5428	-0.911268	-0.279367	-1.5428
Cdk3-ps	0.703544	0.751647	1.03684	-0.703544	0.0481029	0.333294	-0.751647	-0.0481029	0.285191	-1.03684	-0.333294	-0.285191
Rhog	4.38061	1.83012	4.4648	-4.38061	-2.55048	0.084196	-1.83012	2.55048	2.63468	-4.4648	-0.084196	-2.63468
Tfdp1	1.7971	0.555617	1.49311	-1.7971	-1.24149	-0.303993	-0.555617	1.24149	0.937493	-1.49311	0.303993	-0.937493
Mib2	0.149312	-0.653235	1.1352	-0.149312	-0.802546	0.985889	0.653235	0.802546	1.78844	-1.1352	-0.985889	-1.78844
Amigo1	0.991873	0.392165	1.84391	-0.991873	-0.599708	0.852037	-0.392165	0.599708	1.45175	-1.84391	-0.852037	-1.45175
Neto2	2.23977	2.1345	1.54017	-2.23977	-0.105266	-0.699603	-2.1345	0.105266	-0.594336	-1.54017	0.699603	0.594336
Olfr1499	0.0804318	0.177291	0.000958428	-0.0804318	0.0968594	-0.0794734	-0.177291	-0.0968594	-0.176333	-0.000958428	0.0794734	0.176333
Amigo2	0.589341	-0.250695	-0.890471	-0.589341	-0.840037	-1.47981	0.250695	0.840037	-0.639776	0.890471	1.47981	0.639776
Ctrcos	2.48517	0.794322	2.29541	-2.48517	-1.69085	-0.189759	-0.794322	1.69085	1.50109	-2.29541	0.189759	-1.50109
Gpr22	2.47425	-0.324144	0.916148	-2.47425	-2.7984	-1.55811	0.324144	2.7984	1.24029	-0.916148	1.55811	-1.24029
Tfec	-0.995425	-0.322286	1.24139	0.995425	0.673139	2.23682	0.322286	-0.673139	1.56368	-1.24139	-2.23682	-1.56368
Dym	-0.12535	-1.11106	0.252883	0.12535	-0.985711	0.378233	1.11106	0.985711	1.36394	-0.252883	-0.378233	-1.36394
Cdk5rap3	-1.15354	0.621337	-1.12393	1.15354	1.77487	0.0296112	-0.621337	-1.77487	-1.74526	1.12393	-0.0296112	1.74526
Cts8	-0.873302	0.677816	1.03162	0.873302	1.55112	1.90492	-0.677816	-1.55112	0.353801	-1.03162	-1.90492	-0.353801
Wdr74	2.73791	0.465034	1.33581	-2.73791	-2.27288	-1.4021	-0.465034	2.27288	0.870775	-1.33581	1.4021	-0.870775
Neurl1b	-2.86632	-0.639378	-1.17701	2.86632	2.22695	1.68931	0.639378	-2.22695	-0.537637	1.17701	-1.68931	0.537637
Mir7215	1.74651	-2.24438	0.933675	-1.74651	-3.99089	-0.812834	2.24438	3.99089	3.17806	-0.933675	0.812834	-3.17806
Spag8	2.44334	-1.06355	3.43151	-2.44334	-3.50689	0.988174	1.06355	3.50689	4.49506	-3.43151	-0.988174	-4.49506
Sgo2b	-1.01018	-1.05909	-1.00665	1.01018	-0.0489118	0.00352828	1.05909	0.0489118	0.0524401	1.00665	-0.00352828	-0.0524401
Pcdh10	1.33435	0.154445	1.36141	-1.33435	-1.17991	0.0270535	-0.154445	1.17991	1.20696	-1.36141	-0.0270535	-1.20696
Micu3	1.00373	-1.24967	2.18738	-1.00373	-2.25341	1.18364	1.24967	2.25341	3.43705	-2.18738	-1.18364	-3.43705
Dync1li1	2.47233	0.0205726	0.133899	-2.47233	-2.45176	-2.33843	-0.0205726	2.45176	0.113327	-0.133899	2.33843	-0.113327
Larp7	0.983813	-0.027059	0.762903	-0.983813	-1.01087	-0.22091	0.027059	1.01087	0.789962	-0.762903	0.22091	-0.789962
Pcdh11x	8.10457	0.504298	0.558678	-8.10457	-7.60027	-7.54589	-0.504298	7.60027	0.0543798	-0.558678	7.54589	-0.0543798
Mid1	-7.24834	-0.563254	-4.04658	7.24834	6.68509	3.20176	0.563254	-6.68509	-3.48333	4.04658	-3.20176	3.48333
1700016L04Rik	0.0105783	-2.04924	0.212347	-0.0105783	-2.05982	0.201768	2.04924	2.05982	2.26159	-0.212347	-0.201768	-2.26159
Best3	-1.0251	-0.0966466	0.316214	1.0251	0.928455	1.34132	0.0966466	-0.928455	0.412861	-0.316214	-1.34132	-0.412861
Lars	2.85987	-2.12495	3.54425	-2.85987	-4.98482	0.684383	2.12495	4.98482	5.6692	-3.54425	-0.684383	-5.6692
Sparcl1	-1.2662	-2.52159	-2.29604	1.2662	-1.25538	-1.02984	2.52159	1.25538	0.225545	2.29604	1.02984	-0.225545
Ctsd	0.647683	0.859538	0.0840295	-0.647683	0.211855	-0.563653	-0.859538	-0.211855	-0.775508	-0.0840295	0.563653	0.775508
Gm13539	0.799059	-1.34429	0.732009	-0.799059	-2.14335	-0.0670501	1.34429	2.14335	2.0763	-0.732009	0.0670501	-2.0763
Mir7224	-0.0523349	-0.484547	-0.947114	0.0523349	-0.432212	-0.894779	0.484547	0.432212	-0.462567	0.947114	0.894779	0.462567
5730405O15Rik	6.84075	3.68282	7.9345	-6.84075	-3.15793	1.09375	-3.68282	3.15793	4.25168	-7.9345	-1.09375	-4.25168
Ctse	0.825003	-0.0011495	2.02472	-0.825003	-0.826153	1.19972	0.0011495	0.826153	2.02587	-2.02472	-1.19972	-2.02587
Fbxw16	-4.3996	-2.6564	-4.18709	4.3996	1.7432	0.212511	2.6564	-1.7432	-1.53069	4.18709	-0.212511	1.53069
Prcc	0.188901	-0.604101	0.375213	-0.188901	-0.793003	0.186311	0.604101	0.793003	0.979314	-0.375213	-0.186311	-0.979314
Rhox2c	-2.92656	0.134754	-0.604979	2.92656	3.06131	2.32158	-0.134754	-3.06131	-0.739733	0.604979	-2.32158	0.739733
Pcdh18	1.48198	0.00855126	-0.0525575	-1.48198	-1.47343	-1.53454	-0.00855126	1.47343	-0.0611088	0.0525575	1.53454	0.0611088
Sgsm2	2.11708	-0.444293	0.995974	-2.11708	-2.56137	-1.1211	0.444293	2.56137	1.44027	-0.995974	1.1211	-1.44027
Cdkl4	4.8613	2.33026	3.29304	-4.8613	-2.53104	-1.56825	-2.33026	2.53104	0.962785	-3.29304	1.56825	-0.962785
Dynlrb1	0.245024	0.237181	1.09293	-0.245024	-0.00784228	0.847904	-0.237181	0.00784228	0.855747	-1.09293	-0.847904	-0.855747
Amtn	0.369441	-0.473923	1.04489	-0.369441	-0.843363	0.675452	0.473923	0.843363	1.51881	-1.04489	-0.675452	-1.51881
Gm13580	-1.45702	-0.91146	-1.06165	1.45702	0.545557	0.395366	0.91146	-0.545557	-0.150191	1.06165	-0.395366	0.150191
Olfr1512	-0.469238	-0.40022	-0.43948	0.469238	0.0690175	0.029758	0.40022	-0.0690175	-0.0392595	0.43948	-0.029758	0.0392595
Bex6	1.02172	1.72336	0.83596	-1.02172	0.701642	-0.185763	-1.72336	-0.701642	-0.887404	-0.83596	0.185763	0.887404
Ctsl	2.08876	0.230366	2.53476	-2.08876	-1.8584	0.445998	-0.230366	1.8584	2.3044	-2.53476	-0.445998	-2.3044
Gm136	0.106622	-0.22011	1.66616	-0.106622	-0.326733	1.55954	0.22011	0.326733	1.88627	-1.66616	-1.55954	-1.88627
Cdkn1c	0.201063	0.165242	0.970812	-0.201063	-0.0358206	0.769749	-0.165242	0.0358206	0.80557	-0.970812	-0.769749	-0.80557
Ctsll3	-0.541247	0.179391	-3.7457	0.541247	0.720639	-3.20445	-0.179391	-0.720639	-3.92509	3.7457	3.20445	3.92509
Gm13629	1.88779	2.15301	-0.13758	-1.88779	0.265212	-2.02537	-2.15301	-0.265212	-2.29059	0.13758	2.02537	2.29059
Mif	1.52552	-0.133336	3.85988	-1.52552	-1.65886	2.33436	0.133336	1.65886	3.99322	-3.85988	-2.33436	-3.99322
Olfr153	0.697045	0.651454	0.478444	-0.697045	-0.0455914	-0.218602	-0.651454	0.0455914	-0.17301	-0.478444	0.218602	0.17301
Mir7229	-1.949	-1.65277	-2.24722	1.949	0.29623	-0.298219	1.65277	-0.29623	-0.594449	2.24722	0.298219	0.594449
Amy2a5	0.613763	0.768335	-0.171733	-0.613763	0.154572	-0.785496	-0.768335	-0.154572	-0.940068	0.171733	0.785496	0.940068
Gpr55	1.27766	1.32743	0.623995	-1.27766	0.0497707	-0.65366	-1.32743	-0.0497707	-0.70343	-0.623995	0.65366	0.70343
Mir7230	-1.79126	-2.96258	-2.7693	1.79126	-1.17132	-0.978041	2.96258	1.17132	0.193279	2.7693	0.978041	-0.193279
Bglap2	0.876019	-0.407142	-0.0120139	-0.876019	-1.28316	-0.888033	0.407142	1.28316	0.395128	0.0120139	0.888033	-0.395128
Sh2d1b1	0.551919	0.487191	-0.0618183	-0.551919	-0.0647283	-0.613737	-0.487191	0.0647283	-0.549009	0.0618183	0.613737	0.549009
Ctsq	0.153592	-0.184452	0.403632	-0.153592	-0.338044	0.250041	0.184452	0.338044	0.588084	-0.403632	-0.250041	-0.588084
Pcdha12	-0.160167	1.06359	-0.2292	0.160167	1.22376	-0.0690339	-1.06359	-1.22376	-1.29279	0.2292	0.0690339	1.29279
Pcdha2	-0.181127	0.505234	-0.138517	0.181127	0.686362	0.0426101	-0.505234	-0.686362	-0.643752	0.138517	-0.0426101	0.643752
Wdtc1	0.506135	-0.695956	0.310474	-0.506135	-1.20209	-0.195661	0.695956	1.20209	1.00643	-0.310474	0.195661	-1.00643
Gpr62	1.60538	-0.115734	-0.338689	-1.60538	-1.72111	-1.94407	0.115734	1.72111	-0.222955	0.338689	1.94407	0.222955
Gm13807	-0.312397	-0.258588	-0.361111	0.312397	0.0538093	-0.0487146	0.258588	-0.0538093	-0.102524	0.361111	0.0487146	0.102524
Mill1	-0.821113	2.36169	-0.0504033	0.821113	3.18281	0.77071	-2.36169	-3.18281	-2.4121	0.0504033	-0.77071	2.4121
Lbx2	1.03642	0.577171	1.26354	-1.03642	-0.459254	0.227114	-0.577171	0.459254	0.686368	-1.26354	-0.227114	-0.686368
Dysf	0.557236	-0.715944	1.15242	-0.557236	-1.27318	0.595181	0.715944	1.27318	1.86836	-1.15242	-0.595181	-1.86836
Cdnf	5.99428	0.0403879	0.803079	-5.99428	-5.95389	-5.1912	-0.0403879	5.95389	0.762691	-0.803079	5.1912	-0.762691
1700019D03Rik	-1.72882	-1.02151	-2.30396	1.72882	0.707309	-0.575141	1.02151	-0.707309	-1.28245	2.30396	0.575141	1.28245
Wee2	0.713471	0.679777	0.737651	-0.713471	-0.0336932	0.0241807	-0.679777	0.0336932	0.0578739	-0.737651	-0.0241807	-0.0578739
Sh2d4b	0.0223306	-1.16318	1.21852	-0.0223306	-1.18551	1.19619	1.16318	1.18551	2.3817	-1.21852	-1.19619	-2.3817
Spata31d1a	0.76737	0.0309308	-0.675295	-0.76737	-0.736439	-1.44267	-0.0309308	0.736439	-0.706226	0.675295	1.44267	0.706226
Gpr68	0.0325176	0.67549	-1.04182	-0.0325176	0.642973	-1.07434	-0.67549	-0.642973	-1.71731	1.04182	1.07434	1.71731
Gm13944	-0.0117386	-1.01618	-1.29133	0.0117386	-1.00444	-1.27959	1.01618	1.00444	-0.275147	1.29133	1.27959	0.275147
Mir7236	0.528307	-0.343955	0.463734	-0.528307	-0.872262	-0.0645735	0.343955	0.872262	0.807689	-0.463734	0.0645735	-0.807689
Dytn	-0.767611	-1.51204	-0.906996	0.767611	-0.744426	-0.139385	1.51204	0.744426	0.605041	0.906996	0.139385	-0.605041
Bhlhe41	1.13361	0.978383	1.16401	-1.13361	-0.155224	0.030406	-0.978383	0.155224	0.18563	-1.16401	-0.030406	-0.18563
Gpr82	0.482347	3.72129	4.14791	-0.482347	3.23895	3.66556	-3.72129	-3.23895	0.426612	-4.14791	-3.66556	-0.426612
Ctu1	0.00178762	0.608015	0.400864	-0.00178762	0.606227	0.399077	-0.608015	-0.606227	-0.20715	-0.400864	-0.399077	0.20715
Wfdc11	0.167538	0.116713	1.4388	-0.167538	-0.0508251	1.27127	-0.116713	0.0508251	1.32209	-1.4388	-1.27127	-1.32209
Tgif2lx1	0.269178	-2.65019	-2.48944	-0.269178	-2.91937	-2.75861	2.65019	2.91937	0.160758	2.48944	2.75861	-0.160758
Spata31d1d	-0.108635	0.180255	0.32398	0.108635	0.28889	0.432616	-0.180255	-0.28889	0.143725	-0.32398	-0.432616	-0.143725
5830418P13Rik	0.408427	-0.60821	-0.0735998	-0.408427	-1.01664	-0.482027	0.60821	1.01664	0.534611	0.0735998	0.482027	-0.534611
Prdx1	2.9058	0.935188	3.96845	-2.9058	-1.97061	1.06265	-0.935188	1.97061	3.03327	-3.96845	-1.06265	-3.03327
Rhox7a	-0.504841	-1.17417	0.918439	0.504841	-0.669332	1.42328	1.17417	0.669332	2.09261	-0.918439	-1.42328	-2.09261
Tgm1	0.748714	-0.216126	0.844337	-0.748714	-0.96484	0.0956231	0.216126	0.96484	1.06046	-0.844337	-0.0956231	-1.06046
Anapc4	4.89494	0.461951	3.71259	-4.89494	-4.43298	-1.18234	-0.461951	4.43298	3.25064	-3.71259	1.18234	-3.25064
Spata33	1.32139	1.22531	2.53181	-1.32139	-0.0960766	1.21042	-1.22531	0.0960766	1.3065	-2.53181	-1.21042	-1.3065
Cdr2l	-0.307461	-0.353502	1.71123	0.307461	-0.0460414	2.01869	0.353502	0.0460414	2.06473	-1.71123	-2.01869	-2.06473
Pcdhb10	-0.654969	-0.494603	-0.737016	0.654969	0.160366	-0.0820466	0.494603	-0.160366	-0.242412	0.737016	0.0820466	0.242412
Prdx3	0.0555984	3.4932	0.648134	-0.0555984	3.4376	0.592535	-3.4932	-3.4376	-2.84507	-0.648134	-0.592535	2.84507
Sh3bgrl3	-0.0030122	0.299309	-0.573306	0.0030122	0.302321	-0.570293	-0.299309	-0.302321	-0.872614	0.573306	0.570293	0.872614
Tgm3	1.02041	-0.550263	-0.711951	-1.02041	-1.57067	-1.73236	0.550263	1.57067	-0.161688	0.711951	1.73236	0.161688
Dzip3	5.7746	-0.028918	5.73724	-5.7746	-5.80352	-0.0373628	0.028918	5.80352	5.76615	-5.73724	0.0373628	-5.76615
Sh3bp1	0.889973	0.205062	-1.34655	-0.889973	-0.684912	-2.23653	-0.205062	0.684912	-1.55162	1.34655	2.23653	1.55162
Ang2	0.726414	-2.50148	-3.2369	-0.726414	-3.2279	-3.96331	2.50148	3.2279	-0.735418	3.2369	3.96331	0.735418
Pcdhb14	-0.646281	-0.627347	-0.85545	0.646281	0.0189337	-0.209169	0.627347	-0.0189337	-0.228103	0.85545	0.209169	0.228103
Gprasp1	-0.781902	-0.749507	1.54806	0.781902	0.0323947	2.32997	0.749507	-0.0323947	2.29757	-1.54806	-2.32997	-2.29757
Bicra	0.666413	-0.433802	0.213685	-0.666413	-1.10022	-0.452729	0.433802	1.10022	0.647487	-0.213685	0.452729	-0.647487
Nfic	-0.0667198	-0.204893	-0.179689	0.0667198	-0.138173	-0.11297	0.204893	0.138173	0.0252038	0.179689	0.11297	-0.0252038
Tgm7	-2.83849	-0.736013	-1.43746	2.83849	2.10248	1.40103	0.736013	-2.10248	-0.701446	1.43746	-1.40103	0.701446
Ang5	-2.22496	-1.08633	-3.25247	2.22496	1.13863	-1.02751	1.08633	-1.13863	-2.16614	3.25247	1.02751	2.16614
Bid	0.812293	-1.29156	0.66508	-0.812293	-2.10385	-0.147213	1.29156	2.10385	1.95664	-0.66508	0.147213	-1.95664
Ric1	0.227793	-1.29327	-0.493501	-0.227793	-1.52106	-0.721294	1.29327	1.52106	0.799767	0.493501	0.721294	-0.799767
Pcdhb19	1.40534	1.46181	1.33582	-1.40534	0.0564693	-0.0695241	-1.46181	-0.0564693	-0.125993	-1.33582	0.0695241	0.125993
Wfdc3	2.12553	-0.0497088	1.78651	-2.12553	-2.17524	-0.339018	0.0497088	2.17524	1.83622	-1.78651	0.339018	-1.83622
Lce1l	-2.15817	-1.48502	-1.76709	2.15817	0.673155	0.391077	1.48502	-0.673155	-0.282078	1.76709	-0.391077	0.282078
Olfr170	1.96833	-0.00651517	-0.0653873	-1.96833	-1.97484	-2.03372	0.00651517	1.97484	-0.0588722	0.0653873	2.03372	0.0588722
Gprc5d	-0.955477	0.64659	-2.26921	0.955477	1.60207	-1.31373	-0.64659	-1.60207	-2.9158	2.26921	1.31373	2.9158
Cdx4	-3.04426	-0.993282	-0.608156	3.04426	2.05097	2.4361	0.993282	-2.05097	0.385125	0.608156	-2.4361	-0.385125
Olfr171	-1.02062	0.326883	0.148893	1.02062	1.3475	1.16951	-0.326883	-1.3475	-0.17799	-0.148893	-1.16951	0.17799
Fcho1	1.23904	0.88265	0.62414	-1.23904	-0.356387	-0.614897	-0.88265	0.356387	-0.25851	-0.62414	0.614897	0.25851
Gm14207	0.656609	1.4651	0.680993	-0.656609	0.808489	0.0243842	-1.4651	-0.808489	-0.784105	-0.680993	-0.0243842	0.784105
Mir760	0.836098	0.488327	1.23119	-0.836098	-0.34777	0.395087	-0.488327	0.34777	0.742858	-1.23119	-0.395087	-0.742858
Birc2	1.73757	-1.32632	3.95237	-1.73757	-3.06388	2.2148	1.32632	3.06388	5.27868	-3.95237	-2.2148	-5.27868
Wfdc9	0.0490301	0.651484	0.0342039	-0.0490301	0.602454	-0.0148262	-0.651484	-0.602454	-0.61728	-0.0342039	0.0148262	0.61728
Ikbke	1.01332	2.14133	0.0835863	-1.01332	1.12801	-0.929734	-2.14133	-1.12801	-2.05774	-0.0835863	0.929734	2.05774
Gm14322	1.47537	0.114986	-1.95716	-1.47537	-1.36038	-3.43253	-0.114986	1.36038	-2.07215	1.95716	3.43253	2.07215
Mir105	-0.449141	-0.915204	-3.49046	0.449141	-0.466063	-3.04132	0.915204	0.466063	-2.57526	3.49046	3.04132	2.57526
Fcnb	-0.515105	-0.512018	-3.33732	0.515105	0.00308684	-2.82222	0.512018	-0.00308684	-2.8253	3.33732	2.82222	2.8253
Nfs1	1.12202	0.00544896	1.26038	-1.12202	-1.11657	0.138356	-0.00544896	1.11657	1.25493	-1.26038	-0.138356	-1.25493
Pcdhb9	-1.53707	0.511631	-0.781963	1.53707	2.0487	0.755105	-0.511631	-2.0487	-1.29359	0.781963	-0.755105	1.29359
Wif1	2.90149	2.01202	4.0902	-2.90149	-0.889471	1.18871	-2.01202	0.889471	2.07818	-4.0902	-1.18871	-2.07818
Ceacam14	-1.04258	-0.213806	-0.418137	1.04258	0.828773	0.624442	0.213806	-0.828773	-0.204331	0.418137	-0.624442	0.204331
Blk	-2.1462	-0.792919	-4.37839	2.1462	1.35328	-2.23219	0.792919	-1.35328	-3.58547	4.37839	2.23219	3.58547
Gpt	0.248122	-0.473009	-0.318894	-0.248122	-0.721131	-0.567016	0.473009	0.721131	0.154115	0.318894	0.567016	-0.154115
Spdef	-0.602499	0.0649675	-1.0159	0.602499	0.667466	-0.413403	-0.0649675	-0.667466	-1.08087	1.0159	0.413403	1.08087
Fcrlb	2.36158	0.0906467	1.74041	-2.36158	-2.27093	-0.621167	-0.0906467	2.27093	1.64976	-1.74041	0.621167	-1.64976
Ceacam2	-0.605256	-0.668989	-0.90819	0.605256	-0.0637332	-0.302934	0.668989	0.0637332	-0.239201	0.90819	0.302934	0.239201
Sh3tc2	1.46281	0.61251	1.4885	-1.46281	-0.850301	0.025685	-0.61251	0.850301	0.875986	-1.4885	-0.025685	-0.875986
Gm14461	0.202576	0.0910205	0.781002	-0.202576	-0.111555	0.578427	-0.0910205	0.111555	0.689982	-0.781002	-0.578427	-0.689982
Ngb	-1.20559	0.122084	-1.12788	1.20559	1.32768	0.0777145	-0.122084	-1.32768	-1.24996	1.12788	-0.0777145	1.24996
Fdft1	2.89845	-1.67501	1.67654	-2.89845	-4.57345	-1.2219	1.67501	4.57345	3.35155	-1.67654	1.2219	-3.35155
Rims2	1.97941	-0.417054	1.31456	-1.97941	-2.39646	-0.664847	0.417054	2.39646	1.73162	-1.31456	0.664847	-1.73162
Olfr190	1.37665	0.412144	2.37388	-1.37665	-0.964505	0.997231	-0.412144	0.964505	1.96174	-2.37388	-0.997231	-1.96174
Prickle4	1.98794	0.241425	2.67827	-1.98794	-1.74652	0.690329	-0.241425	1.74652	2.43685	-2.67827	-0.690329	-2.43685
Shank1	-0.591647	-0.761824	0.199703	0.591647	-0.170177	0.791351	0.761824	0.170177	0.961528	-0.199703	-0.791351	-0.961528
Rims4	0.353056	1.04564	0.51474	-0.353056	0.692584	0.161684	-1.04564	-0.692584	-0.5309	-0.51474	-0.161684	0.5309
Mir1192	0.142792	0.131666	1.6105	-0.142792	-0.011126	1.46771	-0.131666	0.011126	1.47883	-1.6105	-1.46771	-1.47883
Ankef1	-0.845746	-1.90308	-1.97208	0.845746	-1.05733	-1.12633	1.90308	1.05733	-0.0689972	1.97208	1.12633	0.0689972
Il12rb1	0.121387	0.0466032	1.21993	-0.121387	-0.0747838	1.09854	-0.0466032	0.0747838	1.17333	-1.21993	-1.09854	-1.17333
Pcdhga8	1.75074	1.72283	2.79104	-1.75074	-0.0279148	1.0403	-1.72283	0.0279148	1.06821	-2.79104	-1.0403	-1.06821
Specc1l	1.10234	-0.555544	1.18761	-1.10234	-1.65789	0.0852605	0.555544	1.65789	1.74315	-1.18761	-0.0852605	-1.74315
1700025C18Rik	0.301012	-2.06374	-0.322274	-0.301012	-2.36475	-0.623286	2.06374	2.36475	1.74146	0.322274	0.623286	-1.74146
6430548M08Rik	0.655764	0.183141	0.0440158	-0.655764	-0.472623	-0.611748	-0.183141	0.472623	-0.139125	-0.0440158	0.611748	0.139125
Olfr194	0.799089	-2.37849	0.839748	-0.799089	-3.17758	0.040659	2.37849	3.17758	3.21823	-0.839748	-0.040659	-3.21823
Blvra	2.59821	-0.02159	1.815	-2.59821	-2.6198	-0.783207	0.02159	2.6198	1.83659	-1.815	0.783207	-1.83659
Fech	0.631582	0.0139032	0.00517792	-0.631582	-0.617679	-0.626404	-0.0139032	0.617679	-0.00872526	-0.00517792	0.626404	0.00872526
Shbg	0.351819	1.1308	2.13791	-0.351819	0.778977	1.7861	-1.1308	-0.778977	1.00712	-2.13791	-1.7861	-1.00712
Cebpe	0.572804	-0.307732	0.404618	-0.572804	-0.880536	-0.168186	0.307732	0.880536	0.712349	-0.404618	0.168186	-0.712349
Speer3	-3.29404	-0.0395311	-3.18797	3.29404	3.25451	0.106072	0.0395311	-3.25451	-3.14844	3.18797	-0.106072	3.14844
Fem1b	1.9156	0.753023	0.449616	-1.9156	-1.16258	-1.46599	-0.753023	1.16258	-0.303407	-0.449616	1.46599	0.303407
Cebpg	1.43731	1.44432	1.36602	-1.43731	0.00700295	-0.0712895	-1.44432	-0.00700295	-0.0782925	-1.36602	0.0712895	0.0782925
E2f2	1.64692	-0.16587	0.997286	-1.64692	-1.81279	-0.649636	0.16587	1.81279	1.16316	-0.997286	0.649636	-1.16316
6430571L13Rik	-1.42419	0.311728	0.629379	1.42419	1.73592	2.05357	-0.311728	-1.73592	0.317651	-0.629379	-2.05357	-0.317651
Prkab2	-0.471455	0.517727	0.770995	0.471455	0.989181	1.24245	-0.517727	-0.989181	0.253269	-0.770995	-1.24245	-0.253269
Fem1c	3.94496	-0.112811	3.99623	-3.94496	-4.05777	0.0512651	0.112811	4.05777	4.10904	-3.99623	-0.0512651	-4.10904
Wnt1	1.38162	-0.25924	0.971822	-1.38162	-1.64086	-0.409796	0.25924	1.64086	1.23106	-0.971822	0.409796	-1.23106
Speer4c	1.16186	0.330192	-0.0044895	-1.16186	-0.831672	-1.16635	-0.330192	0.831672	-0.334682	0.0044895	1.16635	0.334682
Lcp2	-0.474959	-2.55567	-3.23464	0.474959	-2.08071	-2.75968	2.55567	2.08071	-0.678969	3.23464	2.75968	0.678969
Wnt10a	4.62562	0.20173	2.12703	-4.62562	-4.42389	-2.49859	-0.20173	4.42389	1.9253	-2.12703	2.49859	-1.9253
E2f5	1.53885	0.834461	4.6494	-1.53885	-0.704389	3.11055	-0.834461	0.704389	3.81494	-4.6494	-3.11055	-3.81494
Themis2	1.3504	-0.0543754	1.03809	-1.3504	-1.40478	-0.312317	0.0543754	1.40478	1.09246	-1.03809	0.312317	-1.09246
Lct	-1.16173	-1.25644	-0.546119	1.16173	-0.0947056	0.615611	1.25644	0.0947056	0.710316	0.546119	-0.615611	-0.710316
6430710C18Rik	2.3953	0.661086	0.880874	-2.3953	-1.73422	-1.51443	-0.661086	1.73422	0.219789	-0.880874	1.51443	-0.219789
Mir124a-1	1.2586	2.45348	1.98414	-1.2586	1.19488	0.725532	-2.45348	-1.19488	-0.469345	-1.98414	-0.725532	0.469345
E2f7	-0.106785	-0.0077358	0.21199	0.106785	0.0990496	0.318775	0.0077358	-0.0990496	0.219725	-0.21199	-0.318775	-0.219725
Gm14851	-2.03563	-1.63259	-2.49994	2.03563	0.403043	-0.464314	1.63259	-0.403043	-0.867357	2.49994	0.464314	0.867357
Fer1l5	-0.971002	0.0358681	0.119212	0.971002	1.00687	1.09021	-0.0358681	-1.00687	0.0833437	-0.119212	-1.09021	-0.0833437
Fermt1	2.94405	2.56594	3.56655	-2.94405	-0.378108	0.622498	-2.56594	0.378108	1.00061	-3.56655	-0.622498	-1.00061
E330012B07Rik	-1.7164	0.984802	1.42004	1.7164	2.7012	3.13644	-0.984802	-2.7012	0.435238	-1.42004	-3.13644	-0.435238
Nhsl1	-1.75937	-0.881545	0.945094	1.75937	0.877821	2.70446	0.881545	-0.877821	1.82664	-0.945094	-2.70446	-1.82664
Mir7677	-1.8107	-0.333897	-0.68554	1.8107	1.4768	1.12516	0.333897	-1.4768	-0.351643	0.68554	-1.12516	0.351643
Prkar2a	1.51383	-0.0544091	-0.458881	-1.51383	-1.56824	-1.97271	0.0544091	1.56824	-0.404472	0.458881	1.97271	0.404472
Celf3	0.735559	0.596769	0.315709	-0.735559	-0.13879	-0.41985	-0.596769	0.13879	-0.28106	-0.315709	0.41985	0.28106
Cxcl5	-0.62166	-0.863705	-3.1471	0.62166	-0.242045	-2.52544	0.863705	0.242045	-2.2834	3.1471	2.52544	2.2834
Cxcl9	0.653738	0.0250388	0.673529	-0.653738	-0.6287	0.0197902	-0.0250388	0.6287	0.64849	-0.673529	-0.0197902	-0.64849
Prkca	-1.74812	-0.0793348	-1.07533	1.74812	1.66879	0.672788	0.0793348	-1.66879	-0.996	1.07533	-0.672788	0.996
Shisa5	-0.323544	0.416037	0.514803	0.323544	0.739581	0.838347	-0.416037	-0.739581	0.0987655	-0.514803	-0.838347	-0.0987655
Ankrd13c	4.24271	-1.18719	5.35286	-4.24271	-5.4299	1.11015	1.18719	5.4299	6.54004	-5.35286	-1.11015	-6.54004
Ldhc	-0.116133	-0.0953246	-0.504305	0.116133	0.0208083	-0.388172	0.0953246	-0.0208083	-0.40898	0.504305	0.388172	0.40898
Mir7680	0.127519	-0.620017	0.0519415	-0.127519	-0.747537	-0.0755776	0.620017	0.747537	0.671959	-0.0519415	0.0755776	-0.671959
Ripply1	1.4738	2.21994	1.85479	-1.4738	0.746137	0.380991	-2.21994	-0.746137	-0.365146	-1.85479	-0.380991	0.365146
Olfr208	0.465284	0.0699	0.0301477	-0.465284	-0.395384	-0.435136	-0.0699	0.395384	-0.0397523	-0.0301477	0.435136	0.0397523
Ankrd13d	1.97773	0.393986	0.504065	-1.97773	-1.58374	-1.47366	-0.393986	1.58374	0.110079	-0.504065	1.47366	-0.110079
Gm15114	1.22898	0.0561728	0.953216	-1.22898	-1.17281	-0.275763	-0.0561728	1.17281	0.897043	-0.953216	0.275763	-0.897043
Ankrd16	1.53116	-0.172491	2.4932	-1.53116	-1.70365	0.962035	0.172491	1.70365	2.66569	-2.4932	-0.962035	-2.66569
Mir7681	-0.760632	-0.61049	-0.478315	0.760632	0.150141	0.282316	0.61049	-0.150141	0.132175	0.478315	-0.282316	-0.132175
Prkcd	-0.65555	-1.8114	-0.631681	0.65555	-1.15585	0.0238693	1.8114	1.15585	1.17972	0.631681	-0.0238693	-1.17972
Nim1k	0.151241	0.311519	1.76026	-0.151241	0.160278	1.60902	-0.311519	-0.160278	1.44874	-1.76026	-1.60902	-1.44874
Prkce	-0.746307	-0.717638	-0.0532664	0.746307	0.0286692	0.693041	0.717638	-0.0286692	0.664372	0.0532664	-0.693041	-0.664372
Spem2	2.14255	0.868009	1.51856	-2.14255	-1.27454	-0.623999	-0.868009	1.27454	0.650546	-1.51856	0.623999	-0.650546
1700028J19Rik	-0.513083	0.251712	-0.48464	0.513083	0.764795	0.0284425	-0.251712	-0.764795	-0.736352	0.48464	-0.0284425	0.736352
Cxcr4	-0.812925	-0.842256	1.72714	0.812925	-0.0293309	2.54007	0.842256	0.0293309	2.5694	-1.72714	-2.54007	-2.5694
Ldlrad2	2.18485	1.00908	1.31808	-2.18485	-1.17577	-0.866768	-1.00908	1.17577	0.309	-1.31808	0.866768	-0.309
Cxcr5	0.611544	0.00760135	1.21667	-0.611544	-0.603942	0.605129	-0.00760135	0.603942	1.20907	-1.21667	-0.605129	-1.20907
Wnt8a	0.93408	-0.797113	1.21997	-0.93408	-1.73119	0.285892	0.797113	1.73119	2.01709	-1.21997	-0.285892	-2.01709
Rit2	-0.564505	-0.292675	-1.14514	0.564505	0.27183	-0.58064	0.292675	-0.27183	-0.85247	1.14514	0.58064	0.85247
Fezf2	1.93472	1.95409	2.67513	-1.93472	0.0193644	0.740403	-1.95409	-0.0193644	0.721038	-2.67513	-0.740403	-0.721038
Pcmtd2	0.269725	0.522176	0.502837	-0.269725	0.252451	0.233113	-0.522176	-0.252451	-0.0193383	-0.502837	-0.233113	0.0193383
Prkci	1.23613	2.17108	3.91599	-1.23613	0.934954	2.67986	-2.17108	-0.934954	1.7449	-3.91599	-2.67986	-1.7449
Shmt1	1.01571	-0.968184	0.53217	-1.01571	-1.98389	-0.483538	0.968184	1.98389	1.50035	-0.53217	0.483538	-1.50035
8030423J24Rik	5.10057	0.0681241	3.85985	-5.10057	-5.03244	-1.24071	-0.0681241	5.03244	3.79173	-3.85985	1.24071	-3.79173
Ankrd24	0.657561	-0.579261	0.373377	-0.657561	-1.23682	-0.284183	0.579261	1.23682	0.952638	-0.373377	0.284183	-0.952638
Shmt2	0.782445	0.103901	0.94085	-0.782445	-0.678543	0.158405	-0.103901	0.678543	0.836948	-0.94085	-0.158405	-0.836948
Rlbp1	-0.0877542	0.025517	-0.408197	0.0877542	0.113271	-0.320443	-0.025517	-0.113271	-0.433714	0.408197	0.320443	0.433714
Thrsp	4.42872	0.924309	4.81114	-4.42872	-3.50441	0.382419	-0.924309	3.50441	3.88683	-4.81114	-0.382419	-3.88683
Cxxc4	-0.508965	-0.503001	0.242309	0.508965	0.00596439	0.751274	0.503001	-0.00596439	0.74531	-0.242309	-0.751274	-0.74531
Cenpb	-1.79181	-1.04765	0.301291	1.79181	0.744153	2.0931	1.04765	-0.744153	1.34895	-0.301291	-2.0931	-1.34895
Nipa1	2.46414	-1.98828	-1.41087	-2.46414	-4.45242	-3.87501	1.98828	4.45242	0.57741	1.41087	3.87501	-0.57741
E4f1	2.70392	0.693815	2.59552	-2.70392	-2.0101	-0.108402	-0.693815	2.0101	1.9017	-2.59552	0.108402	-1.9017
Il1f10	-0.397127	0.419542	0.558456	0.397127	0.816668	0.955582	-0.419542	-0.816668	0.138914	-0.558456	-0.955582	-0.138914
Leap2	2.98632	0.893636	3.78668	-2.98632	-2.09268	0.800365	-0.893636	2.09268	2.89305	-3.78668	-0.800365	-2.89305
Cyb561	-0.653747	-1.05508	-0.0907396	0.653747	-0.401332	0.563008	1.05508	0.401332	0.964339	0.0907396	-0.563008	-0.964339
1700029H14Rik	3.37283	0.744714	0.4879	-3.37283	-2.62812	-2.88493	-0.744714	2.62812	-0.256814	-0.4879	2.88493	0.256814
Ankrd29	-0.434555	-0.850597	-2.2743	0.434555	-0.416042	-1.83975	0.850597	0.416042	-1.42371	2.2743	1.83975	1.42371
Bnc1	-2.71006	-2.14204	-4.94065	2.71006	0.568025	-2.23059	2.14204	-0.568025	-2.79862	4.94065	2.23059	2.79862
E530011L22Rik	1.42657	0.0683781	2.02704	-1.42657	-1.35819	0.600469	-0.0683781	1.35819	1.95866	-2.02704	-0.600469	-1.95866
Rln3	2.55187	-0.165971	0.0745565	-2.55187	-2.71784	-2.47732	0.165971	2.71784	0.240528	-0.0745565	2.47732	-0.240528
Thsd7b	0.200427	-1.58532	-0.439941	-0.200427	-1.78574	-0.640368	1.58532	1.78574	1.14538	0.439941	0.640368	-1.14538
Gria3	2.14204	2.72328	2.35859	-2.14204	0.581239	0.216549	-2.72328	-0.581239	-0.36469	-2.35859	-0.216549	0.36469
Mir130b	1.21315	1.19267	1.98204	-1.21315	-0.0204812	0.768884	-1.19267	0.0204812	0.789366	-1.98204	-0.768884	-0.789366
Prkg1	-2.60569	0.0136364	-3.09823	2.60569	2.61932	-0.492545	-0.0136364	-2.61932	-3.11187	3.09823	0.492545	3.11187
1700029M20Rik	-1.63611	-0.500894	-1.4591	1.63611	1.13521	0.177001	0.500894	-1.13521	-0.958211	1.4591	-0.177001	0.958211
Mir132	0.500674	-0.228482	1.8941	-0.500674	-0.729156	1.39343	0.228482	0.729156	2.12258	-1.8941	-1.39343	-2.12258
Thumpd3	2.34748	-0.428243	1.21891	-2.34748	-2.77572	-1.12857	0.428243	2.77572	1.64715	-1.21891	1.12857	-1.64715
8430431K14Rik	-2.78991	-0.133162	-0.675363	2.78991	2.65675	2.11455	0.133162	-2.65675	-0.542202	0.675363	-2.11455	0.542202
Siae	0.48758	0.0735226	0.851333	-0.48758	-0.414057	0.363753	-0.0735226	0.414057	0.77781	-0.851333	-0.363753	-0.77781
Il1rap	0.201081	0.612342	-0.121052	-0.201081	0.411261	-0.322133	-0.612342	-0.411261	-0.733394	0.121052	0.322133	0.733394
Prkrip1	-0.0682183	0.845345	1.51411	0.0682183	0.913564	1.58233	-0.845345	-0.913564	0.668768	-1.51411	-1.58233	-0.668768
Mir133b	0.317025	-0.462643	0.421301	-0.317025	-0.779668	0.104277	0.462643	0.779668	0.883944	-0.421301	-0.104277	-0.883944
Mir133c	-5.92992	0.35254	-2.02565	5.92992	6.28246	3.90427	-0.35254	-6.28246	-2.37819	2.02565	-3.90427	2.37819
Ear7	-0.789108	-0.873254	-1.87695	0.789108	-0.0841453	-1.08784	0.873254	0.0841453	-1.00369	1.87695	1.08784	1.00369
Prl	0.66083	0.376619	0.31406	-0.66083	-0.284211	-0.34677	-0.376619	0.284211	-0.0625594	-0.31406	0.34677	0.0625594
Pcsk1n	0.157703	0.215959	1.74532	-0.157703	0.0582568	1.58761	-0.215959	-0.0582568	1.52936	-1.74532	-1.58761	-1.52936
Mir134	-0.819079	-0.446284	-1.64784	0.819079	0.372795	-0.828764	0.446284	-0.372795	-1.20156	1.64784	0.828764	1.20156
1700030F18Rik	0.260012	-0.666968	-0.64757	-0.260012	-0.92698	-0.907581	0.666968	0.92698	0.0193985	0.64757	0.907581	-0.0193985
Cenpq	-1.92504	-1.99677	-0.796788	1.92504	-0.0717298	1.12825	1.99677	0.0717298	1.19998	0.796788	-1.12825	-1.19998
Mir135a-1	0.602694	-0.687385	-1.20172	-0.602694	-1.29008	-1.80442	0.687385	1.29008	-0.514339	1.20172	1.80442	0.514339
Prl2b1	-1.46742	0.572162	0.700342	1.46742	2.03958	2.16776	-0.572162	-2.03958	0.12818	-0.700342	-2.16776	-0.12818
Leng8	-1.95006	-1.51602	0.561775	1.95006	0.434037	2.51183	1.51602	-0.434037	2.0778	-0.561775	-2.51183	-2.0778
Rmst	2.32198	-0.0841521	-0.850893	-2.32198	-2.40613	-3.17287	0.0841521	2.40613	-0.766741	0.850893	3.17287	0.766741
Fgf13	0.32414	0.446156	1.13529	-0.32414	0.122016	0.811151	-0.446156	-0.122016	0.689135	-1.13529	-0.811151	-0.689135
Ticam1	1.9254	0.444322	1.2127	-1.9254	-1.48108	-0.712698	-0.444322	1.48108	0.768379	-1.2127	0.712698	-0.768379
Ebf3	-0.73738	0.166485	-0.026799	0.73738	0.903866	0.710581	-0.166485	-0.903866	-0.193284	0.026799	-0.710581	0.193284
Sigirr	0.1309	0.160683	-0.671031	-0.1309	0.0297834	-0.801931	-0.160683	-0.0297834	-0.831715	0.671031	0.801931	0.831715
Mir8100	-0.172447	1.18114	-2.58557	0.172447	1.35359	-2.41312	-1.18114	-1.35359	-3.76671	2.58557	2.41312	3.76671
Pcsk5	-0.990649	-0.805249	-0.774498	0.990649	0.1854	0.216151	0.805249	-0.1854	0.0307505	0.774498	-0.216151	-0.0307505
9030624G23Rik	0.924955	0.196139	0.856752	-0.924955	-0.728815	-0.0682027	-0.196139	0.728815	0.660612	-0.856752	0.0682027	-0.660612
Cybb	-0.191801	1.28323	0.653098	0.191801	1.47503	0.844899	-1.28323	-1.47503	-0.630128	-0.653098	-0.844899	0.630128
Lep	0.626287	-2.27627	0.883734	-0.626287	-2.90256	0.257447	2.27627	2.90256	3.16001	-0.883734	-0.257447	-3.16001
Nkain2	0.111259	0.551879	1.05652	-0.111259	0.44062	0.945263	-0.551879	-0.44062	0.504643	-1.05652	-0.945263	-0.504643
Lepr	0.547593	0.37212	0.225533	-0.547593	-0.175474	-0.32206	-0.37212	0.175474	-0.146586	-0.225533	0.32206	0.146586
Siglec15	-1.73095	-0.142816	-0.106319	1.73095	1.58813	1.62463	0.142816	-1.58813	0.0364973	0.106319	-1.62463	-0.0364973
Cep104	-0.157224	-0.216621	-0.684698	0.157224	-0.0593966	-0.527474	0.216621	0.0593966	-0.468077	0.684698	0.527474	0.468077
Gm15645	1.55912	0.592214	0.0331903	-1.55912	-0.966906	-1.52593	-0.592214	0.966906	-0.559024	-0.0331903	1.52593	0.559024
Il21	0.196434	0.384189	0.96215	-0.196434	0.187755	0.765716	-0.384189	-0.187755	0.577961	-0.96215	-0.765716	-0.577961
9130011E15Rik	0.00429498	-0.711446	-0.38045	-0.00429498	-0.715741	-0.384745	0.711446	0.715741	0.330996	0.38045	0.384745	-0.330996
Prl3c1	-1.08351	-1.01147	-2.03737	1.08351	0.0720374	-0.953864	1.01147	-0.0720374	-1.0259	2.03737	0.953864	1.0259
Gm15694	0.772186	-0.558776	1.25398	-0.772186	-1.33096	0.48179	0.558776	1.33096	1.81275	-1.25398	-0.48179	-1.81275
Grin3a	2.19771	2.12933	2.95668	-2.19771	-0.0683767	0.758972	-2.12933	0.0683767	0.827349	-2.95668	-0.758972	-0.827349
9130015L21Rik	0.613256	0.629418	-1.39727	-0.613256	0.0161613	-2.01052	-0.629418	-0.0161613	-2.02669	1.39727	2.01052	2.02669
Nkd2	1.62747	-1.07007	2.92844	-1.62747	-2.69754	1.30097	1.07007	2.69754	3.99851	-2.92844	-1.30097	-3.99851
Tigd3	1.28825	0.628253	0.13155	-1.28825	-0.659996	-1.1567	-0.628253	0.659996	-0.496703	-0.13155	1.1567	0.496703
Olfr257	0.715512	0.99971	0.0496952	-0.715512	0.284198	-0.665817	-0.99971	-0.284198	-0.950015	-0.0496952	0.665817	0.950015
1700034E13Rik	0.884535	0.0710279	0.190798	-0.884535	-0.813507	-0.693737	-0.0710279	0.813507	0.119771	-0.190798	0.693737	-0.119771
Mir142b	-0.198329	0.673927	0.0372189	0.198329	0.872256	0.235548	-0.673927	-0.872256	-0.636708	-0.0372189	-0.235548	0.636708
Grin3b	0.251733	-0.107517	-0.584505	-0.251733	-0.35925	-0.836239	0.107517	0.35925	-0.476989	0.584505	0.836239	0.476989
Il22ra2	-0.718643	0.744569	0.088519	0.718643	1.46321	0.807162	-0.744569	-1.46321	-0.65605	-0.088519	-0.807162	0.65605
Rnase6	0.0468035	1.69544	-0.361251	-0.0468035	1.64863	-0.408055	-1.69544	-1.64863	-2.05669	0.361251	0.408055	2.05669
Olfr259	-0.49278	0.901676	-3.56142	0.49278	1.39446	-3.06864	-0.901676	-1.39446	-4.46309	3.56142	3.06864	4.46309
Sik2	2.65245	0.862149	0.494047	-2.65245	-1.7903	-2.1584	-0.862149	1.7903	-0.368103	-0.494047	2.1584	0.368103
Xdh	0.361566	0.9091	0.673049	-0.361566	0.547534	0.311484	-0.9091	-0.547534	-0.23605	-0.673049	-0.311484	0.23605
Tigd5	1.37038	-0.134307	2.35594	-1.37038	-1.50469	0.985554	0.134307	1.50469	2.49024	-2.35594	-0.985554	-2.49024
Ecel1	1.01197	0.0311029	0.0329461	-1.01197	-0.980872	-0.979029	-0.0311029	0.980872	0.00184316	-0.0329461	0.979029	-0.00184316
Cep135	0.854991	0.116374	1.31467	-0.854991	-0.738617	0.459677	-0.116374	0.738617	1.19829	-1.31467	-0.459677	-1.19829
Spink8	0.526899	-0.0765138	-0.8914	-0.526899	-0.603413	-1.4183	0.0765138	0.603413	-0.814886	0.8914	1.4183	0.814886
Cym	-0.688663	1.00704	0.0704209	0.688663	1.69571	0.759084	-1.00704	-1.69571	-0.936622	-0.0704209	-0.759084	0.936622
1700034K08Rik	-0.0226158	-0.410795	-3.18949	0.0226158	-0.38818	-3.16687	0.410795	0.38818	-2.77869	3.18949	3.16687	2.77869
Xist	-3.2331	-5.4307	-4.54109	3.2331	-2.1976	-1.30798	5.4307	2.1976	0.889618	4.54109	1.30798	-0.889618
9130221F21Rik	0.932337	0.800858	0.984202	-0.932337	-0.13148	0.0518643	-0.800858	0.13148	0.183344	-0.984202	-0.0518643	-0.183344
Cyp11b2	0.45129	0.0241549	-1.80038	-0.45129	-0.427135	-2.25167	-0.0241549	0.427135	-1.82454	1.80038	2.25167	1.82454
Il2rb	-0.064966	0.151532	-0.448073	0.064966	0.216499	-0.383106	-0.151532	-0.216499	-0.599605	0.448073	0.383106	0.599605
Il2rg	-1.72132	-1.69107	0.751015	1.72132	0.0302449	2.47233	1.69107	-0.0302449	2.44209	-0.751015	-2.47233	-2.44209
9130227L01Rik	0.578026	1.39868	0.780712	-0.578026	0.820652	0.202686	-1.39868	-0.820652	-0.617966	-0.780712	-0.202686	0.617966
Lgals8	-1.33204	1.27477	2.0744	1.33204	2.6068	3.40644	-1.27477	-2.6068	0.799639	-2.0744	-3.40644	-0.799639
Nkx2-3	-0.140782	2.07458	2.21365	0.140782	2.21536	2.35443	-2.07458	-2.21536	0.139073	-2.21365	-2.35443	-0.139073
Xkr7	2.37202	1.9928	1.23402	-2.37202	-0.379226	-1.13801	-1.9928	0.379226	-0.758781	-1.23402	1.13801	0.758781
Cyp1a2	-0.968472	-0.590254	0.0737679	0.968472	0.378218	1.04224	0.590254	-0.378218	0.664022	-0.0737679	-1.04224	-0.664022
Mir152	-0.344555	-0.305218	-0.131846	0.344555	0.0393367	0.212708	0.305218	-0.0393367	0.173372	0.131846	-0.212708	-0.173372
Timm21	3.71588	0.933538	1.06274	-3.71588	-2.78234	-2.65313	-0.933538	2.78234	0.129204	-1.06274	2.65313	-0.129204
1700041C23Rik	-0.4288	-0.252743	0.487427	0.4288	0.176057	0.916227	0.252743	-0.176057	0.74017	-0.487427	-0.916227	-0.74017
Ecscr	1.69506	0.165253	0.456208	-1.69506	-1.5298	-1.23885	-0.165253	1.5298	0.290956	-0.456208	1.23885	-0.290956
Sipa1l2	-0.215667	-1.94711	-0.602534	0.215667	-1.73145	-0.386867	1.94711	1.73145	1.34458	0.602534	0.386867	-1.34458
Lgi1	0.655425	3.63101	-0.0245923	-0.655425	2.97558	-0.680017	-3.63101	-2.97558	-3.6556	0.0245923	0.680017	3.6556
Il33	0.649254	0.391246	1.12759	-0.649254	-0.258008	0.478339	-0.391246	0.258008	0.736347	-1.12759	-0.478339	-0.736347
Il34	4.02624	0.794626	2.46878	-4.02624	-3.23162	-1.55746	-0.794626	3.23162	1.67416	-2.46878	1.55746	-1.67416
Spns1	0.972894	-0.000786176	-0.0222398	-0.972894	-0.97368	-0.995134	0.000786176	0.97368	-0.0214536	0.0222398	0.995134	0.0214536
Lgi3	2.97227	0.528953	1.40277	-2.97227	-2.44331	-1.5695	-0.528953	2.44331	0.873813	-1.40277	1.5695	-0.873813
Il4	2.94996	1.4774	1.37794	-2.94996	-1.47255	-1.57201	-1.4774	1.47255	-0.0994601	-1.37794	1.57201	0.0994601
1700042O10Rik	-2.33027	-1.78323	-1.19792	2.33027	0.547047	1.13235	1.78323	-0.547047	0.585302	1.19792	-1.13235	-0.585302
Timm8a1	-2.68695	-4.3456	-4.46677	2.68695	-1.65865	-1.77981	4.3456	1.65865	-0.121163	4.46677	1.77981	0.121163
Rnf113a1	2.74725	2.30482	1.81925	-2.74725	-0.442432	-0.928	-2.30482	0.442432	-0.485569	-1.81925	0.928	0.485569
Cep55	-1.48583	0.542539	-0.203068	1.48583	2.02837	1.28276	-0.542539	-2.02837	-0.745607	0.203068	-1.28276	0.745607
Grm7	0.560449	1.28048	1.06109	-0.560449	0.720028	0.500643	-1.28048	-0.720028	-0.219385	-1.06109	-0.500643	0.219385
Pdcl2	1.96236	1.98407	2.25477	-1.96236	0.0217117	0.29241	-1.98407	-0.0217117	0.270698	-2.25477	-0.29241	-0.270698
Bpnt1	1.69016	0.274344	3.73283	-1.69016	-1.41582	2.04267	-0.274344	1.41582	3.45849	-3.73283	-2.04267	-3.45849
Cyp26c1	-2.72895	-0.119797	-0.709435	2.72895	2.60915	2.01952	0.119797	-2.60915	-0.589638	0.709435	-2.01952	0.589638
1700044K03Rik	-0.286972	-0.011248	0.621989	0.286972	0.275724	0.908961	0.011248	-0.275724	0.633237	-0.621989	-0.908961	-0.633237
1700045H11Rik	0.0694068	-0.591115	0.552504	-0.0694068	-0.660522	0.483097	0.591115	0.660522	1.14362	-0.552504	-0.483097	-1.14362
Lgr6	-0.416763	-1.11242	-0.200313	0.416763	-0.695658	0.21645	1.11242	0.695658	0.912108	0.200313	-0.21645	-0.912108
Prm1	-0.701836	-1.15084	-1.0845	0.701836	-0.449005	-0.382661	1.15084	0.449005	0.0663432	1.0845	0.382661	-0.0663432
Gm16157	0.761543	0.206514	1.87643	-0.761543	-0.555029	1.11489	-0.206514	0.555029	1.66992	-1.87643	-1.11489	-1.66992
1700046C09Rik	0.0219788	-0.0516427	0.680133	-0.0219788	-0.0736215	0.658154	0.0516427	0.0736215	0.731776	-0.680133	-0.658154	-0.731776
Xndc1	2.96499	-0.631897	0.626297	-2.96499	-3.59689	-2.33869	0.631897	3.59689	1.25819	-0.626297	2.33869	-1.25819
Prmt1	2.23837	0.774254	1.49764	-2.23837	-1.46412	-0.740733	-0.774254	1.46412	0.723384	-1.49764	0.740733	-0.723384
Pde1a	0.590437	-0.734431	-1.41549	-0.590437	-1.32487	-2.00593	0.734431	1.32487	-0.68106	1.41549	2.00593	0.68106
Spon1	-1.9543	0.138676	-3.22094	1.9543	2.09298	-1.26664	-0.138676	-2.09298	-3.35962	3.22094	1.26664	3.35962
Eddm3b	-0.315591	0.42421	-1.56531	0.315591	0.7398	-1.24972	-0.42421	-0.7398	-1.98952	1.56531	1.24972	1.98952
Mir883b	-1.16322	-1.15289	-0.358504	1.16322	0.010326	0.804712	1.15289	-0.010326	0.794386	0.358504	-0.804712	-0.794386
Mir181d	-1.58843	1.57489	-0.867929	1.58843	3.16332	0.720504	-1.57489	-3.16332	-2.44282	0.867929	-0.720504	2.44282
Mir9-1	-1.20578	-0.627456	-0.346396	1.20578	0.578321	0.85938	0.627456	-0.578321	0.28106	0.346396	-0.85938	-0.28106
1700047E10Rik	-0.646148	0.941732	-0.101116	0.646148	1.58788	0.545032	-0.941732	-1.58788	-1.04285	0.101116	-0.545032	1.04285
Prmt3	3.72484	2.31309	3.4281	-3.72484	-1.41174	-0.296733	-2.31309	1.41174	1.11501	-3.4281	0.296733	-1.11501
Mir182	0.349488	0.187088	-0.680862	-0.349488	-0.1624	-1.03035	-0.187088	0.1624	-0.86795	0.680862	1.03035	0.86795
Edem1	0.574683	1.48878	-0.728644	-0.574683	0.914099	-1.30333	-1.48878	-0.914099	-2.21742	0.728644	1.30333	2.21742
Olfr292	-2.74485	-3.11524	-0.142657	2.74485	-0.370387	2.6022	3.11524	0.370387	2.97258	0.142657	-2.6022	-2.97258
Spop	0.284058	0.289942	0.989406	-0.284058	0.00588415	0.705347	-0.289942	-0.00588415	0.699463	-0.989406	-0.705347	-0.699463
Mir92-1	2.68651	-0.0699173	3.28989	-2.68651	-2.75643	0.603377	0.0699173	2.75643	3.35981	-3.28989	-0.603377	-3.35981
Cyp2b10	-1.91701	0.00265353	-0.308362	1.91701	1.91967	1.60865	-0.00265353	-1.91967	-0.311015	0.308362	-1.60865	0.311015
Cep83	0.163927	0.189995	-0.511456	-0.163927	0.0260679	-0.675383	-0.189995	-0.0260679	-0.701451	0.511456	0.675383	0.701451
Mir92b	1.17142	-0.497796	0.583339	-1.17142	-1.66921	-0.588078	0.497796	1.66921	1.08114	-0.583339	0.588078	-1.08114
Pde3b	0.222789	0.146998	-0.0151085	-0.222789	-0.0757913	-0.237897	-0.146998	0.0757913	-0.162106	0.0151085	0.237897	0.162106
Gm16325	0.0636412	-0.424615	-1.0438	-0.0636412	-0.488256	-1.10744	0.424615	0.488256	-0.619182	1.0438	1.10744	0.619182
Ildr1	-0.338772	-0.140968	-0.458816	0.338772	0.197805	-0.120044	0.140968	-0.197805	-0.317848	0.458816	0.120044	0.317848
Cep89	-1.47892	1.08041	0.195463	1.47892	2.55933	1.67439	-1.08041	-2.55933	-0.884947	-0.195463	-1.67439	0.884947
Lhfpl5	0.250688	-1.45275	0.944698	-0.250688	-1.70344	0.69401	1.45275	1.70344	2.39745	-0.944698	-0.69401	-2.39745
Fhl2	-1.73299	0.294781	-1.08847	1.73299	2.02777	0.644521	-0.294781	-2.02777	-1.38325	1.08847	-0.644521	1.38325
Olfr299	5.71073	0.284977	0.55539	-5.71073	-5.42576	-5.15534	-0.284977	5.42576	0.270413	-0.55539	5.15534	-0.270413
Cyp2c23	0.747052	1.07345	-0.25075	-0.747052	0.326396	-0.997801	-1.07345	-0.326396	-1.3242	0.25075	0.997801	1.3242
Cep97	1.84924	0.698351	0.226212	-1.84924	-1.15088	-1.62302	-0.698351	1.15088	-0.472139	-0.226212	1.62302	0.472139
Olfr29-ps1	-1.93133	-0.765403	-3.16242	1.93133	1.16592	-1.2311	0.765403	-1.16592	-2.39702	3.16242	1.2311	2.39702
Lhx1	0.151795	0.691477	-1.0712	-0.151795	0.539682	-1.223	-0.691477	-0.539682	-1.76268	1.0712	1.223	1.76268
1700049E22Rik	2.28356	0.499845	1.52508	-2.28356	-1.78372	-0.75848	-0.499845	1.78372	1.02524	-1.52508	0.75848	-1.02524
Cer1	1.36594	1.28981	1.47703	-1.36594	-0.0761346	0.111081	-1.28981	0.0761346	0.187216	-1.47703	-0.111081	-0.187216
Gsc2	-1.83416	0.164724	-0.0355942	1.83416	1.99888	1.79856	-0.164724	-1.99888	-0.200318	0.0355942	-1.79856	0.200318
Sppl3	1.10839	-0.508582	2.55128	-1.10839	-1.61697	1.4429	0.508582	1.61697	3.05986	-2.55128	-1.4429	-3.05986
Proc	1.03786	-0.961229	1.09977	-1.03786	-1.99909	0.0619118	0.961229	1.99909	2.061	-1.09977	-0.0619118	-2.061
1700049L16Rik	-3.26944	-1.14356	-0.532652	3.26944	2.12587	2.73678	1.14356	-2.12587	0.610911	0.532652	-2.73678	-0.610911
Edrf1	0.0549361	-0.0208969	3.09552	-0.0549361	-0.075833	3.04058	0.0208969	0.075833	3.11641	-3.09552	-3.04058	-3.11641
Tjp1	-1.38681	-2.11723	-1.98523	1.38681	-0.730422	-0.598423	2.11723	0.730422	0.131999	1.98523	0.598423	-0.131999
Gsdma2	-0.678381	-0.82676	0.700191	0.678381	-0.148379	1.37857	0.82676	0.148379	1.52695	-0.700191	-1.37857	-1.52695
Brf2	0.225337	0.796035	-0.644264	-0.225337	0.570697	-0.869601	-0.796035	-0.570697	-1.4403	0.644264	0.869601	1.4403
Spred1	4.43299	-0.361473	4.37133	-4.43299	-4.79446	-0.0616578	0.361473	4.79446	4.7328	-4.37133	0.0616578	-4.7328
Nlrp3	1.51012	1.15352	0.785269	-1.51012	-0.3566	-0.724847	-1.15352	0.3566	-0.368246	-0.785269	0.724847	0.368246
Pde6c	-0.383176	-0.864017	-1.55068	0.383176	-0.480841	-1.1675	0.864017	0.480841	-0.686663	1.55068	1.1675	0.686663
1700052I22Rik	0.8007	0.551618	1.30052	-0.8007	-0.249082	0.499824	-0.551618	0.249082	0.748905	-1.30052	-0.499824	-0.748905
Tjp2	-1.15786	1.68029	0.606018	1.15786	2.83815	1.76388	-1.68029	-2.83815	-1.07427	-0.606018	-1.76388	1.07427
Olfr303	1.95284	0.0191981	0.291193	-1.95284	-1.93364	-1.66165	-0.0191981	1.93364	0.271995	-0.291193	1.66165	-0.271995
Ilvbl	0.0465913	-0.147587	0.0127195	-0.0465913	-0.194179	-0.0338718	0.147587	0.194179	0.160307	-0.0127195	0.0338718	-0.160307
Tjp3	-0.133216	0.563949	1.57052	0.133216	0.697165	1.70373	-0.563949	-0.697165	1.00657	-1.57052	-1.70373	-1.00657
Mirlet7c-2	2.56437	0.922317	3.64537	-2.56437	-1.64206	1.081	-0.922317	1.64206	2.72306	-3.64537	-1.081	-2.72306
Mirlet7d	-0.393577	-0.858587	0.737081	0.393577	-0.46501	1.13066	0.858587	0.46501	1.59567	-0.737081	-1.13066	-1.59567
Xrcc3	0.386228	0.395514	0.836168	-0.386228	0.00928566	0.44994	-0.395514	-0.00928566	0.440654	-0.836168	-0.44994	-0.440654
Mirlet7f-1	-0.39505	-0.863398	0.743464	0.39505	-0.468348	1.13851	0.863398	0.468348	1.60686	-0.743464	-1.13851	-1.60686
Mir1898	3.86604	0.560548	4.53137	-3.86604	-3.30549	0.665326	-0.560548	3.30549	3.97082	-4.53137	-0.665326	-3.97082
Mirlet7i	0.303826	-0.643516	-0.00534039	-0.303826	-0.947342	-0.309167	0.643516	0.947342	0.638175	0.00534039	0.309167	-0.638175
Sprr1b	-1.9114	-2.30924	-3.55137	1.9114	-0.397841	-1.63997	2.30924	0.397841	-1.24213	3.55137	1.63997	1.24213
Prokr2	-0.0130033	0.637459	0.211468	0.0130033	0.650463	0.224471	-0.637459	-0.650463	-0.425992	-0.211468	-0.224471	0.425992
Tktl1	1.03212	0.00747905	-0.452618	-1.03212	-1.02464	-1.48474	-0.00747905	1.02464	-0.460097	0.452618	1.48474	0.460097
Cers6	-1.68486	-0.356624	-0.335604	1.68486	1.32823	1.34925	0.356624	-1.32823	0.02102	0.335604	-1.34925	-0.02102
Prol1	-1.97853	0.203519	-2.60391	1.97853	2.18205	-0.625385	-0.203519	-2.18205	-2.80743	2.60391	0.625385	2.80743
Nlrp9a	2.43708	2.82171	-0.0500729	-2.43708	0.384636	-2.48715	-2.82171	-0.384636	-2.87178	0.0500729	2.48715	2.87178
Skint11	0.035148	2.78203	2.32787	-0.035148	2.74688	2.29272	-2.78203	-2.74688	-0.454156	-2.32787	-2.29272	0.454156
Gm16576	0.00567453	0.0218392	1.07913	-0.00567453	0.0161647	1.07345	-0.0218392	-0.0161647	1.05729	-1.07913	-1.07345	-1.05729
Xrn2	1.55669	0.85403	3.9058	-1.55669	-0.70266	2.34911	-0.85403	0.70266	3.05177	-3.9058	-2.34911	-3.05177
Brk1	-0.0369992	-1.99363	0.276649	0.0369992	-1.95663	0.313648	1.99363	1.95663	2.27028	-0.276649	-0.313648	-2.27028
Anxa7	1.13912	0.833621	1.7825	-1.13912	-0.305504	0.643373	-0.833621	0.305504	0.948876	-1.7825	-0.643373	-0.948876
Sprr2e	-0.284384	1.20185	-1.44298	0.284384	1.48623	-1.15859	-1.20185	-1.48623	-2.64482	1.44298	1.15859	2.64482
Mis18bp1	0.110727	-0.424772	2.86374	-0.110727	-0.535499	2.75301	0.424772	0.535499	3.28851	-2.86374	-2.75301	-3.28851
Prom2	-1.0101	1.09799	-1.73901	1.0101	2.10809	-0.728912	-1.09799	-2.10809	-2.837	1.73901	0.728912	2.837
Eef2	-0.254321	0.595387	0.25494	0.254321	0.849708	0.509261	-0.595387	-0.849708	-0.340447	-0.25494	-0.509261	0.340447
Ces1c	0.974425	1.09748	0.758397	-0.974425	0.123057	-0.216029	-1.09748	-0.123057	-0.339086	-0.758397	0.216029	0.339086
Gse1	1.35217	1.32795	-2.46452	-1.35217	-0.024214	-3.81669	-1.32795	0.024214	-3.79248	2.46452	3.81669	3.79248
Impad1	0.517519	1.64446	0.872297	-0.517519	1.12694	0.354778	-1.64446	-1.12694	-0.772158	-0.872297	-0.354778	0.772158
Xylb	2.64527	-0.377451	-0.754932	-2.64527	-3.02272	-3.4002	0.377451	3.02272	-0.377481	0.754932	3.4002	0.377481
Skint4	0.502221	0.742471	-2.26994	-0.502221	0.24025	-2.77217	-0.742471	-0.24025	-3.01242	2.26994	2.77217	3.01242
1700061F12Rik	0.243412	-1.52138	0.301944	-0.243412	-1.76479	0.0585313	1.52138	1.76479	1.82332	-0.301944	-0.0585313	-1.82332
Gsg1l	-0.338017	0.431714	-0.471026	0.338017	0.769731	-0.133009	-0.431714	-0.769731	-0.90274	0.471026	0.133009	0.90274
Impdh2	2.58968	1.24116	1.79409	-2.58968	-1.34853	-0.795597	-1.24116	1.34853	0.552929	-1.79409	0.795597	-0.552929
Mitf	-1.60721	-0.695419	0.653351	1.60721	0.911791	2.26056	0.695419	-0.911791	1.34877	-0.653351	-2.26056	-1.34877
Impg1	-0.602554	0.714642	-0.629007	0.602554	1.3172	-0.0264536	-0.714642	-1.3172	-1.34365	0.629007	0.0264536	1.34365
Aoc1	-0.840874	-0.117142	-0.8079	0.840874	0.723732	0.032974	0.117142	-0.723732	-0.690758	0.8079	-0.032974	0.690758
Pdgfd	0.020287	0.893929	0.0908256	-0.020287	0.873642	0.0705387	-0.893929	-0.873642	-0.803103	-0.0908256	-0.0705387	0.803103
Proser2	3.56819	0.715067	3.99785	-3.56819	-2.85312	0.429667	-0.715067	2.85312	3.28279	-3.99785	-0.429667	-3.28279
Olfr316	1.21044	0.562268	0.296891	-1.21044	-0.648171	-0.913547	-0.562268	0.648171	-0.265376	-0.296891	0.913547	0.265376
Gm16712	-0.61478	-0.250373	-0.851456	0.61478	0.364407	-0.236676	0.250373	-0.364407	-0.601083	0.851456	0.236676	0.601083
1700063A18Rik	0.0924428	-0.485194	-0.673803	-0.0924428	-0.577637	-0.766246	0.485194	0.577637	-0.18861	0.673803	0.766246	0.18861
Mki67	-0.0519194	-0.141913	0.0139971	0.0519194	-0.0899931	0.0659165	0.141913	0.0899931	0.15591	-0.0139971	-0.0659165	-0.15591
9430021M05Rik	-2.08592	1.27909	0.690934	2.08592	3.36501	2.77685	-1.27909	-3.36501	-0.588156	-0.690934	-2.77685	0.588156
Aoc3	-0.370527	0.0836371	-0.342776	0.370527	0.454164	0.0277507	-0.0836371	-0.454164	-0.426413	0.342776	-0.0277507	0.426413
Pdgfrb	-1.55498	-1.54763	-2.61085	1.55498	0.00735742	-1.05586	1.54763	-0.00735742	-1.06322	2.61085	1.05586	1.06322
Ces2a	-1.0236	0.340225	-0.694506	1.0236	1.36383	0.329099	-0.340225	-1.36383	-1.03473	0.694506	-0.329099	1.03473
Fitm2	0.189294	-0.500611	0.0090616	-0.189294	-0.689906	-0.180233	0.500611	0.689906	0.509673	-0.0090616	0.180233	-0.509673
9430038I01Rik	2.82878	0.0374654	1.90965	-2.82878	-2.79131	-0.919123	-0.0374654	2.79131	1.87219	-1.90965	0.919123	-1.87219
Incenp	2.13283	0.54332	3.09826	-2.13283	-1.58951	0.96543	-0.54332	1.58951	2.55494	-3.09826	-0.96543	-2.55494
Gm16796	1.05208	0.473446	0.712056	-1.05208	-0.578632	-0.340022	-0.473446	0.578632	0.238611	-0.712056	0.340022	-0.238611
9430060I03Rik	1.31753	0.700549	0.23876	-1.31753	-0.616982	-1.07877	-0.700549	0.616982	-0.461789	-0.23876	1.07877	0.461789
Spry2	1.07599	-0.172219	0.908812	-1.07599	-1.2482	-0.167173	0.172219	1.2482	1.08103	-0.908812	0.167173	-1.08103
Skor2	-0.0672054	0.733522	-0.780321	0.0672054	0.800727	-0.713116	-0.733522	-0.800727	-1.51384	0.780321	0.713116	1.51384
Bsdc1	2.23131	1.94151	3.35501	-2.23131	-0.289803	1.1237	-1.94151	0.289803	1.4135	-3.35501	-1.1237	-1.4135
Mir1932	0.588784	0.651325	1.73156	-0.588784	0.0625413	1.14278	-0.651325	-0.0625413	1.08024	-1.73156	-1.14278	-1.08024
Prpf19	3.50365	3.66268	1.94289	-3.50365	0.159032	-1.56076	-3.66268	-0.159032	-1.71979	-1.94289	1.56076	1.71979
Olfr322	0.288877	-0.719605	-1.70121	-0.288877	-1.00848	-1.99009	0.719605	1.00848	-0.981606	1.70121	1.99009	0.981606
Efcab5	-0.539359	-1.26508	-1.245	0.539359	-0.725719	-0.705645	1.26508	0.725719	0.020074	1.245	0.705645	-0.020074
9430091E24Rik	2.07333	-0.732179	1.66074	-2.07333	-2.80551	-0.412591	0.732179	2.80551	2.39292	-1.66074	0.412591	-2.39292
Olfr323	0.113787	-0.438455	-2.70443	-0.113787	-0.552243	-2.81822	0.438455	0.552243	-2.26598	2.70443	2.81822	2.26598
Gm16861	3.23084	2.65085	1.308	-3.23084	-0.579985	-1.92284	-2.65085	0.579985	-1.34285	-1.308	1.92284	1.34285
Ces3a	-0.415352	1.57075	-0.953915	0.415352	1.9861	-0.538562	-1.57075	-1.9861	-2.52467	0.953915	0.538562	2.52467
1700065J18Rik	0.00219252	0.124633	0.290495	-0.00219252	0.12244	0.288303	-0.124633	-0.12244	0.165863	-0.290495	-0.288303	-0.165863
Nmnat1	0.891557	0.526885	1.06229	-0.891557	-0.364671	0.170734	-0.526885	0.364671	0.535405	-1.06229	-0.170734	-0.535405
Rnf19a	1.23055	0.680371	2.74442	-1.23055	-0.550181	1.51387	-0.680371	0.550181	2.06405	-2.74442	-1.51387	-2.06405
Lin37	0.206429	-0.466691	0.806323	-0.206429	-0.67312	0.599895	0.466691	0.67312	1.27301	-0.806323	-0.599895	-1.27301
Spsb2	3.95358	0.808427	-0.214711	-3.95358	-3.14515	-4.16829	-0.808427	3.14515	-1.02314	0.214711	4.16829	1.02314
Efcc1	0.546657	0.0585553	-0.708192	-0.546657	-0.488101	-1.25485	-0.0585553	0.488101	-0.766748	0.708192	1.25485	0.766748
Olfr33	-0.488428	0.301376	0.0332022	0.488428	0.789804	0.521631	-0.301376	-0.789804	-0.268174	-0.0332022	-0.521631	0.268174
Gstm1	3.7174	1.37668	4.42937	-3.7174	-2.34072	0.711966	-1.37668	2.34072	3.05268	-4.42937	-0.711966	-3.05268
Cyp2j6	-0.334728	1.07864	0.743976	0.334728	1.41337	1.0787	-1.07864	-1.41337	-0.334663	-0.743976	-1.0787	0.334663
Cetn2	0.590676	0.151066	1.44904	-0.590676	-0.43961	0.858361	-0.151066	0.43961	1.29797	-1.44904	-0.858361	-1.29797
Mir1943	-0.68141	-0.0793294	-0.333098	0.68141	0.602081	0.348312	0.0793294	-0.602081	-0.253769	0.333098	-0.348312	0.253769
Fkbp7	1.41746	-0.42752	2.52963	-1.41746	-1.84498	1.11217	0.42752	1.84498	2.95715	-2.52963	-1.11217	-2.95715
Fkbp8	1.01136	0.795017	0.751965	-1.01136	-0.216341	-0.259392	-0.795017	0.216341	-0.0430515	-0.751965	0.259392	0.0430515
Sptb	-0.092034	0.49267	0.748482	0.092034	0.584704	0.840516	-0.49267	-0.584704	0.255812	-0.748482	-0.840516	-0.255812
Slamf8	0.263166	0.119426	-0.794118	-0.263166	-0.14374	-1.05728	-0.119426	0.14374	-0.913544	0.794118	1.05728	0.913544
Ap2b1	0.162844	-0.428493	-0.303178	-0.162844	-0.591338	-0.466022	0.428493	0.591338	0.125315	0.303178	0.466022	-0.125315
1700067K01Rik	1.86984	-0.115125	1.97998	-1.86984	-1.98497	0.110139	0.115125	1.98497	2.09511	-1.97998	-0.110139	-2.09511
Sptbn1	-1.07798	-2.90273	0.188577	1.07798	-1.82475	1.26656	2.90273	1.82475	3.09131	-0.188577	-1.26656	-3.09131
Fkbpl	-1.42209	-2.50065	-1.50705	1.42209	-1.07856	-0.0849645	2.50065	1.07856	0.993598	1.50705	0.0849645	-0.993598
Rnf216	0.129157	-0.1139	1.08194	-0.129157	-0.243056	0.952782	0.1139	0.243056	1.19584	-1.08194	-0.952782	-1.19584
Cyp2s1	0.209802	-0.319882	1.73478	-0.209802	-0.529684	1.52498	0.319882	0.529684	2.05466	-1.73478	-1.52498	-2.05466
1700069L16Rik	1.84563	0.306124	2.1441	-1.84563	-1.53951	0.298468	-0.306124	1.53951	1.83797	-2.1441	-0.298468	-1.83797
Cfap161	3.36487	0.138839	0.722347	-3.36487	-3.22603	-2.64252	-0.138839	3.22603	0.583508	-0.722347	2.64252	-0.583508
1700069P05Rik	0.568619	0.607258	-0.83608	-0.568619	0.0386384	-1.4047	-0.607258	-0.0386384	-1.44334	0.83608	1.4047	1.44334
Prps1l3	0.728877	-0.105028	1.65431	-0.728877	-0.833905	0.925437	0.105028	0.833905	1.75934	-1.65431	-0.925437	-1.75934
9530091C08Rik	-0.899451	-0.144598	-1.87196	0.899451	0.754853	-0.972509	0.144598	-0.754853	-1.72736	1.87196	0.972509	1.72736
Btbd18	1.98767	-1.45351	2.31603	-1.98767	-3.44118	0.32836	1.45351	3.44118	3.76954	-2.31603	-0.32836	-3.76954
Mir1950	-1.20453	0.561728	0.537998	1.20453	1.76626	1.74253	-0.561728	-1.76626	-0.0237298	-0.537998	-1.74253	0.0237298
Lins1	0.63414	0.0390438	0.0586244	-0.63414	-0.595096	-0.575515	-0.0390438	0.595096	0.0195806	-0.0586244	0.575515	-0.0195806
Mlh3	0.0825869	0.511923	0.406118	-0.0825869	0.429336	0.323531	-0.511923	-0.429336	-0.105804	-0.406118	-0.323531	0.105804
Cyp39a1	0.772028	2.10551	0.0295127	-0.772028	1.33348	-0.742515	-2.10551	-1.33348	-2.07599	-0.0295127	0.742515	2.07599
Tlx3	-1.24195	-0.919442	-0.596749	1.24195	0.322504	0.645197	0.919442	-0.322504	0.322693	0.596749	-0.645197	-0.322693
Slc10a4	-1.25373	-0.800208	-0.673939	1.25373	0.453523	0.579792	0.800208	-0.453523	0.126269	0.673939	-0.579792	-0.126269
Rnf223	-0.513579	0.307653	0.0131368	0.513579	0.821232	0.526716	-0.307653	-0.821232	-0.294516	-0.0131368	-0.526716	0.294516
Fli1	-0.616542	0.603897	-0.687138	0.616542	1.22044	-0.0705959	-0.603897	-1.22044	-1.29103	0.687138	0.0705959	1.29103
Ap3m2	2.96503	0.301544	2.79618	-2.96503	-2.66349	-0.168849	-0.301544	2.66349	2.49464	-2.79618	0.168849	-2.49464
Slc10a5	0.0809469	-0.0319557	5.0748	-0.0809469	-0.112903	4.99385	0.0319557	0.112903	5.10675	-5.0748	-4.99385	-5.10675
Noa1	0.74541	-0.0650145	2.60464	-0.74541	-0.810424	1.85923	0.0650145	0.810424	2.66966	-2.60464	-1.85923	-2.66966
Ypel1	0.620794	1.08618	0.871542	-0.620794	0.465387	0.250748	-1.08618	-0.465387	-0.214639	-0.871542	-0.250748	0.214639
Efnb1	-1.3391	-3.58589	-1.38061	1.3391	-2.24679	-0.0415027	3.58589	2.24679	2.20529	1.38061	0.0415027	-2.20529
Gm17727	2.12764	1.71656	1.35382	-2.12764	-0.411075	-0.773822	-1.71656	0.411075	-0.362748	-1.35382	0.773822	0.362748
Noc3l	1.60951	0.342255	2.68772	-1.60951	-1.26726	1.07821	-0.342255	1.26726	2.34547	-2.68772	-1.07821	-2.34547
9830132P13Rik	0.517922	0.712865	2.21936	-0.517922	0.194942	1.70144	-0.712865	-0.194942	1.5065	-2.21936	-1.70144	-1.5065
Btbd35f2	-0.978762	-3.54961	-0.976237	0.978762	-2.57085	0.0025251	3.54961	2.57085	2.57338	0.976237	-0.0025251	-2.57338
Olfr348	0.378523	0.00469352	1.08381	-0.378523	-0.37383	0.705286	-0.00469352	0.37383	1.07912	-1.08381	-0.705286	-1.07912
Mllt3	-2.80856	-2.04509	-2.06095	2.80856	0.763475	0.747608	2.04509	-0.763475	-0.0158666	2.06095	-0.747608	0.0158666
Pdpr	2.60066	0.689121	2.22308	-2.60066	-1.91154	-0.377574	-0.689121	1.91154	1.53396	-2.22308	0.377574	-1.53396
Olfr350	-0.325334	1.95115	0.727064	0.325334	2.27648	1.0524	-1.95115	-2.27648	-1.22409	-0.727064	-1.0524	1.22409
Lipk	-1.55748	-2.13337	-0.0738072	1.55748	-0.575884	1.48367	2.13337	0.575884	2.05956	0.0738072	-1.48367	-2.05956
Ap5b1	0.61213	-0.0779055	0.768418	-0.61213	-0.690035	0.156288	0.0779055	0.690035	0.846323	-0.768418	-0.156288	-0.846323
Inpp5j	-0.321203	-0.679708	-1.60178	0.321203	-0.358505	-1.28058	0.679708	0.358505	-0.922073	1.60178	1.28058	0.922073
Btbd35f4	-0.0407248	-2.418	3.06382	0.0407248	-2.37728	3.10454	2.418	2.37728	5.48182	-3.06382	-3.10454	-5.48182
Ythdc2	-0.00130484	-0.238183	-0.840261	0.00130484	-0.236878	-0.838956	0.238183	0.236878	-0.602078	0.840261	0.838956	0.602078
Slc12a5	1.31679	1.41157	1.84701	-1.31679	0.0947877	0.530222	-1.41157	-0.0947877	0.435434	-1.84701	-0.530222	-0.435434
1700081H04Rik	-1.88595	-0.74687	-3.95794	1.88595	1.13908	-2.07199	0.74687	-1.13908	-3.21107	3.95794	2.07199	3.21107
Egf	-0.8922	0.486858	-0.387754	0.8922	1.37906	0.504446	-0.486858	-1.37906	-0.874612	0.387754	-0.504446	0.874612
9930111H07Rik	-0.739247	-0.93443	0.131743	0.739247	-0.195184	0.870989	0.93443	0.195184	1.06617	-0.131743	-0.870989	-1.06617
Tm6sf1	1.4869	0.690863	0.983757	-1.4869	-0.796034	-0.503139	-0.690863	0.796034	0.292894	-0.983757	0.503139	-0.292894
Mir1962	3.50413	0.0137615	2.74881	-3.50413	-3.49037	-0.75532	-0.0137615	3.49037	2.73505	-2.74881	0.75532	-2.73505
Pdx1	0.512638	-0.14562	1.15008	-0.512638	-0.658258	0.637444	0.14562	0.658258	1.2957	-1.15008	-0.637444	-1.2957
a	0.391875	-0.0285561	0.183944	-0.391875	-0.420431	-0.20793	0.0285561	0.420431	0.212501	-0.183944	0.20793	-0.212501
Prr23a2	4.38811	1.48959	-0.389187	-4.38811	-2.89853	-4.7773	-1.48959	2.89853	-1.87877	0.389187	4.7773	1.87877
Nol11	-0.12782	-0.933381	-0.653204	0.12782	-0.805561	-0.525384	0.933381	0.805561	0.280177	0.653204	0.525384	-0.280177
Cyp4a14	-1.98216	0.39733	-1.54198	1.98216	2.37949	0.440184	-0.39733	-2.37949	-1.93931	1.54198	-0.440184	1.93931
A130077B15Rik	-0.715761	0.392303	0.550708	0.715761	1.10806	1.26647	-0.392303	-1.10806	0.158405	-0.550708	-1.26647	-0.158405
Egfl8	-0.462176	-0.736957	1.54965	0.462176	-0.27478	2.01183	0.736957	0.27478	2.28661	-1.54965	-2.01183	-2.28661
Pdxk-ps	0.743202	0.0423304	-0.536966	-0.743202	-0.700872	-1.28017	-0.0423304	0.700872	-0.579296	0.536966	1.28017	0.579296
Ywhah	0.772083	0.0321605	1.53666	-0.772083	-0.739923	0.764572	-0.0321605	0.739923	1.50449	-1.53666	-0.764572	-1.50449
Egflam	-0.0554886	-0.124923	0.913352	0.0554886	-0.0694348	0.968841	0.124923	0.0694348	1.03828	-0.913352	-0.968841	-1.03828
A1bg	0.79965	1.12542	-0.769523	-0.79965	0.325766	-1.56917	-1.12542	-0.325766	-1.89494	0.769523	1.56917	1.89494
1700086O06Rik	-0.876176	0.393781	-0.859699	0.876176	1.26996	0.0164768	-0.393781	-1.26996	-1.25348	0.859699	-0.0164768	1.25348
Cfap77	1.44304	0.538185	1.02851	-1.44304	-0.904852	-0.414526	-0.538185	0.904852	0.490327	-1.02851	0.414526	-0.490327
Apc	-0.944876	-0.928081	0.90255	0.944876	0.0167947	1.84743	0.928081	-0.0167947	1.83063	-0.90255	-1.84743	-1.83063
Egln3	-0.810137	-1.28373	-0.787671	0.810137	-0.473593	0.0224663	1.28373	0.473593	0.496059	0.787671	-0.0224663	-0.496059
Olfr365	-1.27093	-0.262671	-1.19377	1.27093	1.00826	0.0771643	0.262671	-1.00826	-0.931098	1.19377	-0.0771643	0.931098
Gtf2h1	1.42707	0.0648142	0.467206	-1.42707	-1.36225	-0.959863	-0.0648142	1.36225	0.402391	-0.467206	0.959863	-0.402391
Zadh2	0.644541	2.94338	0.60348	-0.644541	2.29884	-0.0410616	-2.94338	-2.29884	-2.3399	-0.60348	0.0410616	2.3399
Slc14a1	-1.63025	-0.442198	0.668763	1.63025	1.18805	2.29901	0.442198	-1.18805	1.11096	-0.668763	-2.29901	-1.11096
Gm19303	-2.22309	-1.54013	-1.47834	2.22309	0.682954	0.74475	1.54013	-0.682954	0.0617962	1.47834	-0.74475	-0.0617962
Mmgt1	-6.75488	-0.833972	-0.0673743	6.75488	5.92091	6.68751	0.833972	-5.92091	0.766597	0.0673743	-6.68751	-0.766597
Zap70	-0.301548	0.652049	0.523214	0.301548	0.953597	0.824761	-0.652049	-0.953597	-0.128835	-0.523214	-0.824761	0.128835
Slc14a2	-0.718955	-1.83249	-2.88827	0.718955	-1.11354	-2.16932	1.83249	1.11354	-1.05578	2.88827	2.16932	1.05578
Nolc1	0.835409	0.0312248	0.00742787	-0.835409	-0.804184	-0.827981	-0.0312248	0.804184	-0.0237969	-0.00742787	0.827981	0.0237969
Insrr	-0.0901725	-0.35324	-1.31773	0.0901725	-0.263068	-1.22756	0.35324	0.263068	-0.96449	1.31773	1.22756	0.96449
Lman2	0.695916	0.628112	0.913655	-0.695916	-0.067804	0.217739	-0.628112	0.067804	0.285543	-0.913655	-0.217739	-0.285543
Nom1	0.373504	0.121353	0.607073	-0.373504	-0.252151	0.23357	-0.121353	0.252151	0.48572	-0.607073	-0.23357	-0.48572
Egr4	0.561487	0.952534	1.17882	-0.561487	0.391047	0.617329	-0.952534	-0.391047	0.226282	-1.17882	-0.617329	-0.226282
Apela	-2.37924	-0.85786	0.501475	2.37924	1.52138	2.88071	0.85786	-1.52138	1.35933	-0.501475	-2.88071	-1.35933
Prr7	-0.424314	-0.450016	-0.378608	0.424314	-0.025702	0.0457056	0.450016	0.025702	0.0714077	0.378608	-0.0457056	-0.0714077
Fmo1	-3.0544	-1.33931	-0.583092	3.0544	1.71509	2.47131	1.33931	-1.71509	0.756219	0.583092	-2.47131	-0.756219
Gtf2i	0.822396	-1.60386	0.286058	-0.822396	-2.42625	-0.536338	1.60386	2.42625	1.88991	-0.286058	0.536338	-1.88991
Ints12	2.92919	1.12575	3.63298	-2.92919	-1.80343	0.703793	-1.12575	1.80343	2.50723	-3.63298	-0.703793	-2.50723
Cyp4f18	-1.09175	0.856738	0.259393	1.09175	1.94849	1.35114	-0.856738	-1.94849	-0.597344	-0.259393	-1.35114	0.597344
Mmp12	-0.81678	1.16094	0.0360065	0.81678	1.97772	0.852786	-1.16094	-1.97772	-1.12493	-0.0360065	-0.852786	1.12493
Slc15a4	4.01468	0.524912	2.43227	-4.01468	-3.48976	-1.58241	-0.524912	3.48976	1.90736	-2.43227	1.58241	-1.90736
Prrc1	-0.619609	-0.563813	0.257081	0.619609	0.0557963	0.876689	0.563813	-0.0557963	0.820893	-0.257081	-0.876689	-0.820893
Rnmt	-0.873636	0.0556961	1.33106	0.873636	0.929332	2.2047	-0.0556961	-0.929332	1.27537	-1.33106	-2.2047	-1.27537
Gm19434	0.952611	0.250051	-1.94926	-0.952611	-0.70256	-2.90187	-0.250051	0.70256	-2.19931	1.94926	2.90187	2.19931
Prrc2a	0.292145	-0.194752	1.13523	-0.292145	-0.486898	0.843088	0.194752	0.486898	1.32999	-1.13523	-0.843088	-1.32999
Gtf2ird2	1.68173	0.275911	0.634745	-1.68173	-1.40582	-1.04699	-0.275911	1.40582	0.358834	-0.634745	1.04699	-0.358834
Ehd2	-3.45746	-0.916977	-0.422959	3.45746	2.54049	3.0345	0.916977	-2.54049	0.494018	0.422959	-3.0345	-0.494018
Gm19461	-3.18797	0.516015	-3.82949	3.18797	3.70399	-0.641516	-0.516015	-3.70399	-4.3455	3.82949	0.641516	4.3455
Ehd3	0.0667313	-0.177358	0.966706	-0.0667313	-0.244089	0.899975	0.177358	0.244089	1.14406	-0.966706	-0.899975	-1.14406
Tmc5	-0.748492	1.55882	1.13667	0.748492	2.30731	1.88516	-1.55882	-2.30731	-0.422149	-1.13667	-1.88516	0.422149
Gm19466	1.87601	0.980581	2.10219	-1.87601	-0.895431	0.22618	-0.980581	0.895431	1.12161	-2.10219	-0.22618	-1.12161
A2ml1	-0.859263	-0.124496	0.379947	0.859263	0.734766	1.23921	0.124496	-0.734766	0.504443	-0.379947	-1.23921	-0.504443
Prrg1	-1.01257	-0.271755	2.65696	1.01257	0.740819	3.66954	0.271755	-0.740819	2.92872	-2.65696	-3.66954	-2.92872
Mir1a-1	-1.34578	-0.389449	-2.68834	1.34578	0.95633	-1.34256	0.389449	-0.95633	-2.29889	2.68834	1.34256	2.29889
Pea15a	0.980572	0.18308	2.57697	-0.980572	-0.797492	1.5964	-0.18308	0.797492	2.3939	-2.57697	-1.5964	-2.3939
Slc16a11	0.6102	-0.168811	0.878599	-0.6102	-0.779011	0.268399	0.168811	0.779011	1.04741	-0.878599	-0.268399	-1.04741
Cyp4v3	0.448001	0.851338	0.386135	-0.448001	0.403336	-0.0618668	-0.851338	-0.403336	-0.465203	-0.386135	0.0618668	0.465203
Lmna	0.738242	0.214097	0.454762	-0.738242	-0.524146	-0.28348	-0.214097	0.524146	0.240665	-0.454762	0.28348	-0.240665
Gtf3c3	-0.15142	1.29	-0.115372	0.15142	1.44142	0.0360485	-1.29	-1.44142	-1.40537	0.115372	-0.0360485	1.40537
Slc16a13	0.756606	0.281979	1.24139	-0.756606	-0.474627	0.484782	-0.281979	0.474627	0.959409	-1.24139	-0.484782	-0.959409
1700100L14Rik	-2.50559	-2.49605	-1.5367	2.50559	0.00954278	0.968894	2.49605	-0.00954278	0.959351	1.5367	-0.968894	-0.959351
Nos1	1.61153	-0.177272	0.557737	-1.61153	-1.7888	-1.05379	0.177272	1.7888	0.735009	-0.557737	1.05379	-0.735009
Ehmt1	2.19801	1.23143	3.17663	-2.19801	-0.966582	0.978616	-1.23143	0.966582	1.9452	-3.17663	-0.978616	-1.9452
Srp54b	0.0139742	2.10224	0.0298721	-0.0139742	2.08826	0.0158979	-2.10224	-2.08826	-2.07236	-0.0298721	-0.0158979	2.07236
Rnu6	0.714805	-0.0254767	2.05506	-0.714805	-0.740281	1.34026	0.0254767	0.740281	2.08054	-2.05506	-1.34026	-2.08054
Nos2	-0.816575	-0.769661	-1.17647	0.816575	0.0469134	-0.359896	0.769661	-0.0469134	-0.406809	1.17647	0.359896	0.406809
Prrt3	0.27373	0.306017	1.09031	-0.27373	0.032287	0.81658	-0.306017	-0.032287	0.784293	-1.09031	-0.81658	-0.784293
Pebp4	4.22767	0.885938	0.440807	-4.22767	-3.34174	-3.78687	-0.885938	3.34174	-0.44513	-0.440807	3.78687	0.44513
Lmo1	-1.67177	-0.0519429	-3.70066	1.67177	1.61982	-2.02889	0.0519429	-1.61982	-3.64872	3.70066	2.02889	3.64872
Bub1	1.77067	0.992593	1.2696	-1.77067	-0.778074	-0.501066	-0.992593	0.778074	0.277008	-1.2696	0.501066	-0.277008
Gm1965	0.493532	-0.00860134	0.524993	-0.493532	-0.502134	0.0314609	0.00860134	0.502134	0.533595	-0.524993	-0.0314609	-0.533595
Nostrin	-0.657837	0.478696	1.68176	0.657837	1.13653	2.33959	-0.478696	-1.13653	1.20306	-1.68176	-2.33959	-1.20306
Ip6k1	1.82667	1.54371	1.24061	-1.82667	-0.282953	-0.58605	-1.54371	0.282953	-0.303098	-1.24061	0.58605	0.303098
Apoa2	3.21643	-0.00280815	3.01512	-3.21643	-3.21924	-0.201317	0.00280815	3.21924	3.01793	-3.01512	0.201317	-3.01793
Lmo3	-1.30728	0.0988778	-0.490267	1.30728	1.40616	0.817012	-0.0988778	-1.40616	-0.589145	0.490267	-0.817012	0.589145
Prrx2	0.82115	-0.136631	-0.0861635	-0.82115	-0.957781	-0.907313	0.136631	0.957781	0.0504675	0.0861635	0.907313	-0.0504675
1700108J01Rik	0.310321	0.673942	0.471554	-0.310321	0.36362	0.161233	-0.673942	-0.36362	-0.202387	-0.471554	-0.161233	0.202387
Slc16a8	-0.485072	-0.00741302	1.23842	0.485072	0.477659	1.72349	0.00741302	-0.477659	1.24584	-1.23842	-1.72349	-1.24584
Lmo7	-0.818178	0.0244643	-1.37292	0.818178	0.842642	-0.554743	-0.0244643	-0.842642	-1.39738	1.37292	0.554743	1.39738
Zbtb21	3.67967	0.0135853	0.778017	-3.67967	-3.66609	-2.90166	-0.0135853	3.66609	0.764431	-0.778017	2.90166	-0.764431
Bud31	2.83391	1.44009	3.3483	-2.83391	-1.39382	0.514388	-1.44009	1.39382	1.90821	-3.3483	-0.514388	-1.90821
Apob	-1.6985	-0.139554	-3.9363	1.6985	1.55895	-2.23779	0.139554	-1.55895	-3.79674	3.9363	2.23779	3.79674
Fnd3c2	0.249482	0.29122	-0.127211	-0.249482	0.0417384	-0.376693	-0.29122	-0.0417384	-0.418431	0.127211	0.376693	0.418431
Tmco6	1.19039	0.761893	1.52738	-1.19039	-0.428501	0.33699	-0.761893	0.428501	0.765491	-1.52738	-0.33699	-0.765491
Mir20b	-0.0121339	-0.9836	0.862038	0.0121339	-0.971466	0.874172	0.9836	0.971466	1.84564	-0.862038	-0.874172	-1.84564
Bves	-0.230593	0.466174	0.611933	0.230593	0.696766	0.842526	-0.466174	-0.696766	0.145759	-0.611933	-0.842526	-0.145759
Cypt2	-0.0221477	-0.383385	-1.43937	0.0221477	-0.361237	-1.41722	0.383385	0.361237	-1.05598	1.43937	1.41722	1.05598
Tmed1	0.350319	-0.0490229	0.0253856	-0.350319	-0.399342	-0.324934	0.0490229	0.399342	0.0744085	-0.0253856	0.324934	-0.0744085
Zbtb24	-0.887475	0.768972	0.390037	0.887475	1.65645	1.27751	-0.768972	-1.65645	-0.378934	-0.390037	-1.27751	0.378934
Cypt3	3.01141	2.96993	3.97136	-3.01141	-0.041486	0.959942	-2.96993	0.041486	1.00143	-3.97136	-0.959942	-1.00143
Bysl	0.981234	0.129273	1.13887	-0.981234	-0.851961	0.157633	-0.129273	0.851961	1.00959	-1.13887	-0.157633	-1.00959
Rogdi	1.57712	1.12591	1.88884	-1.57712	-0.451216	0.311718	-1.12591	0.451216	0.762934	-1.88884	-0.311718	-0.762934
Chaf1a	1.79193	0.0714387	3.26515	-1.79193	-1.72049	1.47322	-0.0714387	1.72049	3.19371	-3.26515	-1.47322	-3.19371
Gtsf1l	0.0435616	0.354039	0.0645941	-0.0435616	0.310478	0.0210325	-0.354039	-0.310478	-0.289445	-0.0645941	-0.0210325	0.289445
Chaf1b	2.62462	0.00758964	2.24856	-2.62462	-2.61703	-0.376054	-0.00758964	2.61703	2.24097	-2.24856	0.376054	-2.24097
Ropn1	0.23691	2.63202	2.20112	-0.23691	2.39511	1.96421	-2.63202	-2.39511	-0.430901	-2.20112	-1.96421	0.430901
Tmed3	-0.275867	2.2265	0.0192942	0.275867	2.50237	0.295161	-2.2265	-2.50237	-2.20721	-0.0192942	-0.295161	2.20721
Pelo	-0.438196	0.217153	-0.953697	0.438196	0.655349	-0.515501	-0.217153	-0.655349	-1.17085	0.953697	0.515501	1.17085
Eif2ak3	0.674405	0.0476063	1.00657	-0.674405	-0.626798	0.33217	-0.0476063	0.626798	0.958968	-1.00657	-0.33217	-0.958968
Prss23	-1.65617	-0.978212	-1.57327	1.65617	0.677963	0.0829042	0.978212	-0.677963	-0.595058	1.57327	-0.0829042	0.595058
Ropn1l	1.0424	2.06292	1.88749	-1.0424	1.02052	0.845097	-2.06292	-1.02052	-0.175425	-1.88749	-0.845097	0.175425
Zbtb33	3.59643	5.63931	3.80227	-3.59643	2.04288	0.205842	-5.63931	-2.04288	-1.83704	-3.80227	-0.205842	1.83704
Mir214	0.29815	0.520555	-0.221102	-0.29815	0.222404	-0.519253	-0.520555	-0.222404	-0.741657	0.221102	0.519253	0.741657
Nox3	0.499695	-0.559803	0.765068	-0.499695	-1.0595	0.265373	0.559803	1.0595	1.32487	-0.765068	-0.265373	-1.32487
Prss27	0.00763352	-0.872217	-1.24049	-0.00763352	-0.879851	-1.24812	0.872217	0.879851	-0.368268	1.24049	1.24812	0.368268
Apoc2	0.255046	0.16534	2.46878	-0.255046	-0.0897065	2.21373	-0.16534	0.0897065	2.30344	-2.46878	-2.21373	-2.30344
A430078G23Rik	0.554997	1.38107	-0.0554323	-0.554997	0.82607	-0.610429	-1.38107	-0.82607	-1.4365	0.0554323	0.610429	1.4365
Chchd10	0.181638	-0.307508	1.12778	-0.181638	-0.489147	0.946141	0.307508	0.489147	1.43529	-1.12778	-0.946141	-1.43529
Ror2	-2.12723	0.579291	-1.06749	2.12723	2.70652	1.05974	-0.579291	-2.70652	-1.64678	1.06749	-1.05974	1.64678
Noxa1	-1.27558	-0.134698	-0.224083	1.27558	1.14088	1.05149	0.134698	-1.14088	-0.0893848	0.224083	-1.05149	0.0893848
Lncenc1	-1.31956	-0.0754957	0.97617	1.31956	1.24406	2.29573	0.0754957	-1.24406	1.05167	-0.97617	-2.29573	-1.05167
Pepd	0.363565	-1.01181	-0.317786	-0.363565	-1.37538	-0.681351	1.01181	1.37538	0.694025	0.317786	0.681351	-0.694025
Eif2b4	0.780415	0.4429	0.172589	-0.780415	-0.337515	-0.607826	-0.4429	0.337515	-0.270311	-0.172589	0.607826	0.270311
Mir216c	-0.327463	-0.196371	-0.0507774	0.327463	0.131092	0.276685	0.196371	-0.131092	0.145593	0.0507774	-0.276685	-0.145593
C030023E24Rik	0.115697	0.632842	0.346753	-0.115697	0.517146	0.231057	-0.632842	-0.517146	-0.286089	-0.346753	-0.231057	0.286089
Gm19990	0.334961	-0.105465	-0.418817	-0.334961	-0.440426	-0.753778	0.105465	0.440426	-0.313352	0.418817	0.753778	0.313352
Chchd4	0.580805	-1.67384	-0.386059	-0.580805	-2.25464	-0.966864	1.67384	2.25464	1.28778	0.386059	0.966864	-1.28778
Prss30	0.501185	0.950461	1.12128	-0.501185	0.449277	0.620097	-0.950461	-0.449277	0.17082	-1.12128	-0.620097	-0.17082
Cyth3	0.963622	0.465953	0.184941	-0.963622	-0.497669	-0.778682	-0.465953	0.497669	-0.281012	-0.184941	0.778682	0.281012
A430093F15Rik	2.27595	0.871617	2.50783	-2.27595	-1.40433	0.231883	-0.871617	1.40433	1.63621	-2.50783	-0.231883	-1.63621
Npas1	-0.608376	-0.376303	-1.23176	0.608376	0.232074	-0.623388	0.376303	-0.232074	-0.855461	1.23176	0.623388	0.855461
Slc18a3	0.410862	-0.327349	0.170457	-0.410862	-0.738211	-0.240405	0.327349	0.738211	0.497806	-0.170457	0.240405	-0.497806
Zbtb4	2.06364	0.227603	1.11096	-2.06364	-1.83604	-0.952679	-0.227603	1.83604	0.883361	-1.11096	0.952679	-0.883361
Cyth4	0.923975	0.61068	-0.866757	-0.923975	-0.313294	-1.79073	-0.61068	0.313294	-1.47744	0.866757	1.79073	1.47744
Lnpk	-0.280362	0.232128	0.164151	0.280362	0.512491	0.444514	-0.232128	-0.512491	-0.0679769	-0.164151	-0.444514	0.0679769
Mn1	-0.379115	0.641074	-0.860386	0.379115	1.02019	-0.48127	-0.641074	-1.02019	-1.50146	0.860386	0.48127	1.50146
Slc19a1	-2.81589	-1.27348	-2.68477	2.81589	1.54242	0.131122	1.27348	-1.54242	-1.4113	2.68477	-0.131122	1.4113
Zbtb41	1.91159	1.06957	0.642113	-1.91159	-0.842029	-1.26948	-1.06957	0.842029	-0.427452	-0.642113	1.26948	0.427452
Srsf10	0.936828	-0.688057	2.76958	-0.936828	-1.62488	1.83275	0.688057	1.62488	3.45764	-2.76958	-1.83275	-3.45764
Slc19a2	0.96035	-2.12559	0.280331	-0.96035	-3.08594	-0.68002	2.12559	3.08594	2.40592	-0.280331	0.68002	-2.40592
Rp1l1	0.032469	0.0563717	-1.20452	-0.032469	0.0239027	-1.23699	-0.0563717	-0.0239027	-1.26089	1.20452	1.23699	1.26089
Gm2012	-2.02218	0.314885	-0.234674	2.02218	2.33706	1.7875	-0.314885	-2.33706	-0.549559	0.234674	-1.7875	0.549559
Mnd1	1.52402	-0.854673	-2.29417	-1.52402	-2.3787	-3.8182	0.854673	2.3787	-1.4395	2.29417	3.8182	1.4395
Gm20125	2.47078	-0.457949	-0.694268	-2.47078	-2.92873	-3.16505	0.457949	2.92873	-0.236319	0.694268	3.16505	0.236319
Apol11b	-1.33156	1.09281	-3.46532	1.33156	2.42437	-2.13375	-1.09281	-2.42437	-4.55812	3.46532	2.13375	4.55812
Olfr414	-0.842726	-0.234789	0.0517688	0.842726	0.607937	0.894495	0.234789	-0.607937	0.286558	-0.0517688	-0.894495	-0.286558
Mnd1-ps	0.454152	0.725148	-0.204318	-0.454152	0.270997	-0.65847	-0.725148	-0.270997	-0.929467	0.204318	0.65847	0.929467
Chd2	4.11009	2.61903	1.50089	-4.11009	-1.49106	-2.6092	-2.61903	1.49106	-1.11814	-1.50089	2.6092	1.11814
Gm20139	-3.10139	0.247874	-1.36818	3.10139	3.34927	1.73322	-0.247874	-3.34927	-1.61605	1.36818	-1.73322	1.61605
Rp9	-0.546487	0.591373	2.01131	0.546487	1.13786	2.5578	-0.591373	-1.13786	1.41994	-2.01131	-2.5578	-1.41994
Iqcf3	-2.29134	-1.62031	-2.1083	2.29134	0.671033	0.183044	1.62031	-0.671033	-0.48799	2.1083	-0.183044	0.48799
Srsf3	1.61248	-0.0272789	0.620986	-1.61248	-1.63976	-0.991492	0.0272789	1.63976	0.648265	-0.620986	0.991492	-0.648265
Npc1	-0.706241	-0.671295	-0.684023	0.706241	0.0349461	0.0222175	0.671295	-0.0349461	-0.0127285	0.684023	-0.0222175	0.0127285
Chd4	3.05011	1.21837	5.30147	-3.05011	-1.83174	2.25136	-1.21837	1.83174	4.0831	-5.30147	-2.25136	-4.0831
Apol7c	-0.348637	0.97654	-3.1132	0.348637	1.32518	-2.76456	-0.97654	-1.32518	-4.08974	3.1132	2.76456	4.08974
Mir223	3.04656	2.90773	-0.160986	-3.04656	-0.138832	-3.20755	-2.90773	0.138832	-3.06872	0.160986	3.20755	3.06872
Prss41	-0.28386	-0.141428	-0.00881395	0.28386	0.142432	0.275047	0.141428	-0.142432	0.132614	0.00881395	-0.275047	-0.132614
Srsf6	-0.426168	-0.394141	-0.446039	0.426168	0.0320273	-0.0198707	0.394141	-0.0320273	-0.051898	0.446039	0.0198707	0.051898
Mir22hg	0.661271	0.057495	2.3945	-0.661271	-0.603776	1.73323	-0.057495	0.603776	2.33701	-2.3945	-1.73323	-2.33701
Npdc1	0.057874	-0.0955941	-1.87135	-0.057874	-0.153468	-1.92922	0.0955941	0.153468	-1.77575	1.87135	1.92922	1.77575
C130079G13Rik	0.477634	1.0421	0.11315	-0.477634	0.564468	-0.364484	-1.0421	-0.564468	-0.928952	-0.11315	0.364484	0.928952
A530064D06Rik	-3.64927	-0.268802	-1.32141	3.64927	3.38047	2.32787	0.268802	-3.38047	-1.0526	1.32141	-2.32787	1.0526
Gusb	1.10252	-3.67144	0.59191	-1.10252	-4.77396	-0.510606	3.67144	4.77396	4.26335	-0.59191	0.510606	-4.26335
D030056L22Rik	1.07902	-1.24432	1.54878	-1.07902	-2.32334	0.469768	1.24432	2.32334	2.79311	-1.54878	-0.469768	-2.79311
D10Jhu81e	0.605389	-1.06619	-0.28581	-0.605389	-1.67158	-0.891199	1.06619	1.67158	0.780382	0.28581	0.891199	-0.780382
Zbtb8a	1.12225	1.11514	1.7065	-1.12225	-0.00710269	0.584253	-1.11514	0.00710269	0.591356	-1.7065	-0.584253	-0.591356
Pex19	1.32567	-0.0358916	1.57288	-1.32567	-1.36156	0.247208	0.0358916	1.36156	1.60877	-1.57288	-0.247208	-1.60877
Gm2027	3.95978	0.354942	4.57423	-3.95978	-3.60483	0.614452	-0.354942	3.60483	4.21929	-4.57423	-0.614452	-4.21929
Apold1	3.59127	-0.417705	1.72438	-3.59127	-4.00898	-1.86689	0.417705	4.00898	2.14208	-1.72438	1.86689	-2.14208
Rpe	2.03751	-0.582855	1.66711	-2.03751	-2.62037	-0.370399	0.582855	2.62037	2.24997	-1.66711	0.370399	-2.24997
Mob2	-2.04723	-2.04229	-0.482667	2.04723	0.00493762	1.56456	2.04229	-0.00493762	1.55962	0.482667	-1.56456	-1.55962
Olfr43	-0.676161	-0.750259	-0.881475	0.676161	-0.0740986	-0.205314	0.750259	0.0740986	-0.131216	0.881475	0.205314	0.131216
Foxa3	2.0055	2.1601	0.958504	-2.0055	0.154597	-1.047	-2.1601	-0.154597	-1.2016	-0.958504	1.047	1.2016
Gxylt2	3.87536	0.115703	0.72481	-3.87536	-3.75966	-3.15055	-0.115703	3.75966	0.609107	-0.72481	3.15055	-0.609107
C1galt1	3.87199	-0.292231	1.42021	-3.87199	-4.16422	-2.45178	0.292231	4.16422	1.71244	-1.42021	2.45178	-1.71244
Gm20319	-0.76543	0.531246	-0.400052	0.76543	1.29668	0.365378	-0.531246	-1.29668	-0.931298	0.400052	-0.365378	0.931298
Nphp1	1.63501	0.0246257	0.939176	-1.63501	-1.61039	-0.695839	-0.0246257	1.61039	0.91455	-0.939176	0.695839	-0.91455
Lonrf3	0.0188696	0.149089	-2.09314	-0.0188696	0.13022	-2.11201	-0.149089	-0.13022	-2.24223	2.09314	2.11201	2.24223
Foxb2	1.38122	-1.32818	1.38872	-1.38122	-2.7094	0.00750535	1.32818	2.7094	2.71691	-1.38872	-0.00750535	-2.71691
Gm20324	2.44867	-0.227765	1.57682	-2.44867	-2.67644	-0.871856	0.227765	2.67644	1.80458	-1.57682	0.871856	-1.80458
1700126H18Rik	-0.0157121	-0.00990115	0.180218	0.0157121	0.00581097	0.19593	0.00990115	-0.00581097	0.190119	-0.180218	-0.19593	-0.190119
Zc2hc1b	0.354073	0.524224	-0.413065	-0.354073	0.170151	-0.767138	-0.524224	-0.170151	-0.937289	0.413065	0.767138	0.937289
Loxhd1	0.65281	-0.0750189	-1.15353	-0.65281	-0.727829	-1.80634	0.0750189	0.727829	-1.07851	1.15353	1.80634	1.07851
Prss54	-0.00344364	-0.3512	-0.332693	0.00344364	-0.347757	-0.329249	0.3512	0.347757	0.0185077	0.332693	0.329249	-0.0185077
Mir291a	2.77291	0.192632	1.88225	-2.77291	-2.58028	-0.890661	-0.192632	2.58028	1.68962	-1.88225	0.890661	-1.68962
D14Ertd670e	3.0239	0.0119877	-1.53024	-3.0239	-3.01191	-4.55413	-0.0119877	3.01191	-1.54223	1.53024	4.55413	1.54223
Prss55	-2.22174	-0.236001	-1.84912	2.22174	1.98574	0.372616	0.236001	-1.98574	-1.61312	1.84912	-0.372616	1.61312
Olfr437	-3.37276	-0.118047	-0.253136	3.37276	3.25471	3.11962	0.118047	-3.25471	-0.135089	0.253136	-3.11962	0.135089
Chid1	1.45885	0.622547	3.83456	-1.45885	-0.836306	2.37571	-0.622547	0.836306	3.21201	-3.83456	-2.37571	-3.21201
1810006J02Rik	0.0399744	-1.4048	-0.562499	-0.0399744	-1.44477	-0.602473	1.4048	1.44477	0.842302	0.562499	0.602473	-0.842302
A630072M18Rik	0.567156	0.0549825	3.35103	-0.567156	-0.512173	2.78387	-0.0549825	0.512173	3.29604	-3.35103	-2.78387	-3.29604
Gm20556	1.50832	0.856611	0.418884	-1.50832	-0.651711	-1.08944	-0.856611	0.651711	-0.437727	-0.418884	1.08944	0.437727
Aprt	0.86456	1.29668	0.645098	-0.86456	0.432118	-0.219462	-1.29668	-0.432118	-0.65158	-0.645098	0.219462	0.65158
Mogat1	1.36695	0.703471	0.823008	-1.36695	-0.663484	-0.543947	-0.703471	0.663484	0.119537	-0.823008	0.543947	-0.119537
1810007D17Rik	-1.80943	-0.619236	-1.51121	1.80943	1.19019	0.298218	0.619236	-1.19019	-0.891972	1.51121	-0.298218	0.891972
Gzmb	-2.14299	0.503201	-1.04399	2.14299	2.64619	1.099	-0.503201	-2.64619	-1.54719	1.04399	-1.099	1.54719
Olfr446	-0.286798	0.274296	-2.70609	0.286798	0.561094	-2.41929	-0.274296	-0.561094	-2.98038	2.70609	2.41929	2.98038
Pfdn6	0.799749	0.464546	0.937675	-0.799749	-0.335203	0.137926	-0.464546	0.335203	0.473129	-0.937675	-0.137926	-0.473129
Lpar2	-0.570302	0.20405	-0.138319	0.570302	0.774352	0.431983	-0.20405	-0.774352	-0.342369	0.138319	-0.431983	0.342369
Zc3h13	0.580433	-0.039903	-0.196995	-0.580433	-0.620336	-0.777428	0.039903	0.620336	-0.157092	0.196995	0.777428	0.157092
Prtn3	-0.215355	0.926378	0.165549	0.215355	1.14173	0.380904	-0.926378	-1.14173	-0.76083	-0.165549	-0.380904	0.76083
Gzme	-1.83741	0.64149	-2.90009	1.83741	2.47891	-1.06268	-0.64149	-2.47891	-3.54159	2.90009	1.06268	3.54159
Rpl14	-0.649059	-0.931891	-0.658127	0.649059	-0.282832	-0.00906805	0.931891	0.282832	0.273764	0.658127	0.00906805	-0.273764
Tmem129	0.631469	0.365973	1.04522	-0.631469	-0.265496	0.413752	-0.365973	0.265496	0.679248	-1.04522	-0.413752	-0.679248
C1qtnf5	-0.0519494	-1.54613	0.438343	0.0519494	-1.49419	0.490292	1.54613	1.49419	1.98448	-0.438343	-0.490292	-1.98448
Foxh1	1.25047	0.0854607	1.10431	-1.25047	-1.16501	-0.146161	-0.0854607	1.16501	1.01885	-1.10431	0.146161	-1.01885
Pfkl	1.95116	0.848668	0.680781	-1.95116	-1.1025	-1.27038	-0.848668	1.1025	-0.167887	-0.680781	1.27038	0.167887
Olfr45	0.247623	0.195308	0.905033	-0.247623	-0.0523159	0.65741	-0.195308	0.0523159	0.709725	-0.905033	-0.65741	-0.709725
Zc3h3	0.000919196	-0.661423	3.27002	-0.000919196	-0.662342	3.2691	0.661423	0.662342	3.93145	-3.27002	-3.2691	-3.93145
Chl1	-1.40286	-0.0229172	-0.666075	1.40286	1.37995	0.736789	0.0229172	-1.37995	-0.643158	0.666075	-0.736789	0.643158
Foxi1	0.948884	1.01031	0.953901	-0.948884	0.0614258	0.00501739	-1.01031	-0.0614258	-0.0564084	-0.953901	-0.00501739	0.0564084
Olfr450	-3.12743	-0.277472	0.860727	3.12743	2.84996	3.98816	0.277472	-2.84996	1.1382	-0.860727	-3.98816	-1.1382
Zc3h6	0.630678	0.0324427	-0.0130709	-0.630678	-0.598236	-0.643749	-0.0324427	0.598236	-0.0455136	0.0130709	0.643749	0.0455136
Aqp5	0.657731	0.256068	1.1301	-0.657731	-0.401663	0.472367	-0.256068	0.401663	0.87403	-1.1301	-0.472367	-0.87403
Mir29c	0.0235601	-0.145781	1.35352	-0.0235601	-0.169341	1.32996	0.145781	0.169341	1.4993	-1.35352	-1.32996	-1.4993
Lpcat2b	-0.639644	-0.21079	-0.649795	0.639644	0.428855	-0.010151	0.21079	-0.428855	-0.439006	0.649795	0.010151	0.439006
H13	-0.397291	0.0472881	0.292031	0.397291	0.444579	0.689322	-0.0472881	-0.444579	0.244743	-0.292031	-0.689322	-0.244743
Chmp1a	1.31793	1.21701	2.51282	-1.31793	-0.10092	1.19489	-1.21701	0.10092	1.29581	-2.51282	-1.19489	-1.29581
Pfn2	0.194127	1.2488	0.426723	-0.194127	1.05468	0.232596	-1.2488	-1.05468	-0.822082	-0.426723	-0.232596	0.822082
Irf6	0.977113	0.0791206	0.617321	-0.977113	-0.897993	-0.359793	-0.0791206	0.897993	0.5382	-0.617321	0.359793	-0.5382
Slc22a7	3.81927	1.14591	2.63335	-3.81927	-2.67336	-1.18592	-1.14591	2.67336	1.48744	-2.63335	1.18592	-1.48744
Irf8	-2.47849	-0.6144	-0.144213	2.47849	1.86409	2.33428	0.6144	-1.86409	0.470187	0.144213	-2.33428	-0.470187
Slc22a8	-0.0547156	-1.07379	-1.56988	0.0547156	-1.01908	-1.51516	1.07379	1.01908	-0.496084	1.56988	1.51516	0.496084
Tmem132e	1.70766	2.16348	2.41704	-1.70766	0.455816	0.709377	-2.16348	-0.455816	0.253561	-2.41704	-0.709377	-0.253561
Olfr459	-0.0219471	-0.212677	0.804885	0.0219471	-0.190729	0.826832	0.212677	0.190729	1.01756	-0.804885	-0.826832	-1.01756
1810021B22Rik	0.24411	-0.728151	0.666503	-0.24411	-0.972261	0.422393	0.728151	0.972261	1.39465	-0.666503	-0.422393	-1.39465
H2-Ab1	-1.05978	-2.56082	-0.27156	1.05978	-1.50105	0.788216	2.56082	1.50105	2.28926	0.27156	-0.788216	-2.28926
Foxl2	3.806	-0.91095	-0.573262	-3.806	-4.71695	-4.37926	0.91095	4.71695	0.337688	0.573262	4.37926	-0.337688
Pgam5	2.45482	-0.30085	2.12382	-2.45482	-2.75567	-0.331002	0.30085	2.75567	2.42467	-2.12382	0.331002	-2.42467
Mir3060	-0.866265	1.05785	1.17845	0.866265	1.92412	2.04472	-1.05785	-1.92412	0.1206	-1.17845	-2.04472	-0.1206
Morn2	0.934344	-0.63711	1.54225	-0.934344	-1.57145	0.607906	0.63711	1.57145	2.17936	-1.54225	-0.607906	-2.17936
Mir3061	-0.372788	0.152682	2.19764	0.372788	0.52547	2.57043	-0.152682	-0.52547	2.04496	-2.19764	-2.57043	-2.04496
Slc23a4	-1.4715	-0.561967	-1.56859	1.4715	0.909536	-0.0970823	0.561967	-0.909536	-1.00662	1.56859	0.0970823	1.00662
D430042O09Rik	1.82935	0.0455698	-0.331787	-1.82935	-1.78378	-2.16114	-0.0455698	1.78378	-0.377357	0.331787	2.16114	0.377357
Pgap2	3.02974	1.99742	2.48554	-3.02974	-1.03232	-0.544208	-1.99742	1.03232	0.488113	-2.48554	0.544208	-0.488113
Mir3063	-0.177132	0.480976	0.563886	0.177132	0.658108	0.741019	-0.480976	-0.658108	0.0829105	-0.563886	-0.741019	-0.0829105
Rpl30	0.703903	-0.0212011	1.29176	-0.703903	-0.725104	0.587857	0.0212011	0.725104	1.31296	-1.29176	-0.587857	-1.31296
Rpl31	-0.124976	0.306741	1.5267	0.124976	0.431717	1.65168	-0.306741	-0.431717	1.21996	-1.5267	-1.65168	-1.21996
A830009L08Rik	0.182194	0.626017	0.203154	-0.182194	0.443823	0.0209595	-0.626017	-0.443823	-0.422863	-0.203154	-0.0209595	0.422863
Pgd	-0.435225	0.12679	0.522305	0.435225	0.562015	0.95753	-0.12679	-0.562015	0.395515	-0.522305	-0.95753	-0.395515
Mospd3	1.5237	-0.0797126	0.791636	-1.5237	-1.60341	-0.732064	0.0797126	1.60341	0.871349	-0.791636	0.732064	-0.871349
Tmem145	1.15967	0.981566	1.20751	-1.15967	-0.1781	0.0478473	-0.981566	0.1781	0.225948	-1.20751	-0.0478473	-0.225948
Slc24a5	0.414862	0.212065	0.646976	-0.414862	-0.202797	0.232114	-0.212065	0.202797	0.434911	-0.646976	-0.232114	-0.434911
Olfr469	0.200765	0.015773	-0.0865822	-0.200765	-0.184992	-0.287347	-0.015773	0.184992	-0.102355	0.0865822	0.287347	0.102355
A830019L24Rik	-1.09155	-0.804762	-0.769231	1.09155	0.286792	0.322323	0.804762	-0.286792	0.0355306	0.769231	-0.322323	-0.0355306
C2cd4c	-0.557337	-0.100734	-0.518189	0.557337	0.456603	0.0391475	0.100734	-0.456603	-0.417456	0.518189	-0.0391475	0.417456
Pgghg	-0.303205	-1.32301	-0.14248	0.303205	-1.0198	0.160725	1.32301	1.0198	1.18053	0.14248	-0.160725	-1.18053
Olfr47	0.0473801	-0.630384	0.137905	-0.0473801	-0.677764	0.0905254	0.630384	0.677764	0.76829	-0.137905	-0.0905254	-0.76829
Psg27	-2.89539	-1.29639	-0.440014	2.89539	1.59899	2.45537	1.29639	-1.59899	0.856378	0.440014	-2.45537	-0.856378
C2cd4d	-0.651253	-0.95185	0.314584	0.651253	-0.300597	0.965837	0.95185	0.300597	1.26643	-0.314584	-0.965837	-1.26643
Nqo1	1.87802	0.0340433	1.84496	-1.87802	-1.84398	-0.033067	-0.0340433	1.84398	1.81091	-1.84496	0.033067	-1.81091
Slc25a11	0.0908962	0.0792793	-0.118059	-0.0908962	-0.0116169	-0.208955	-0.0792793	0.0116169	-0.197338	0.118059	0.208955	0.197338
Irx6	0.134361	-0.246212	0.144011	-0.134361	-0.380573	0.00965007	0.246212	0.380573	0.390223	-0.144011	-0.00965007	-0.390223
H2al1a	-0.2859	-0.10215	-0.431538	0.2859	0.18375	-0.145638	0.10215	-0.18375	-0.329388	0.431538	0.145638	0.329388
D630033O11Rik	-1.74357	0.0740497	-0.750162	1.74357	1.81762	0.993409	-0.0740497	-1.81762	-0.824212	0.750162	-0.993409	0.824212
Olfr474	0.546791	1.21824	1.73053	-0.546791	0.671451	1.18374	-1.21824	-0.671451	0.512288	-1.73053	-1.18374	-0.512288
H2al1c	-0.392353	-0.263208	-0.66571	0.392353	0.129145	-0.273357	0.263208	-0.129145	-0.402502	0.66571	0.273357	0.402502
D630041G03Rik	-2.6806	-1.94464	-3.42879	2.6806	0.73596	-0.74819	1.94464	-0.73596	-1.48415	3.42879	0.74819	1.48415
Mpdu1	-0.3338	-0.195699	1.95685	0.3338	0.138101	2.29065	0.195699	-0.138101	2.15255	-1.95685	-2.29065	-2.15255
Mir3076	0.332597	-1.28981	-1.31782	-0.332597	-1.6224	-1.65042	1.28981	1.6224	-0.028017	1.31782	1.65042	0.028017
Nr1h2	0.428673	-0.128263	-0.059444	-0.428673	-0.556936	-0.488117	0.128263	0.556936	0.0688189	0.059444	0.488117	-0.0688189
C330018D20Rik	0.579758	0.0585337	0.568049	-0.579758	-0.521224	-0.0117087	-0.0585337	0.521224	0.509516	-0.568049	0.0117087	-0.509516
Chrdl1	3.03718	3.55214	1.5139	-3.03718	0.514961	-1.52328	-3.55214	-0.514961	-2.03825	-1.5139	1.52328	2.03825
Lrg1	1.85443	-0.536433	0.117331	-1.85443	-2.39086	-1.7371	0.536433	2.39086	0.653764	-0.117331	1.7371	-0.653764
Isl1	-0.308217	0.426632	0.473491	0.308217	0.734848	0.781707	-0.426632	-0.734848	0.0468589	-0.473491	-0.781707	-0.0468589
D6Ertd474e	0.501394	-0.504992	0.983391	-0.501394	-1.00639	0.481997	0.504992	1.00639	1.48838	-0.983391	-0.481997	-1.48838
Zdhhc11	1.65963	-0.322257	-0.111858	-1.65963	-1.98189	-1.77149	0.322257	1.98189	0.210398	0.111858	1.77149	-0.210398
Foxred1	3.72934	0.581188	2.09961	-3.72934	-3.14815	-1.62973	-0.581188	3.14815	1.51842	-2.09961	1.62973	-1.51842
Mpg	-1.11868	-2.11862	-0.832133	1.11868	-0.999946	0.286543	2.11862	0.999946	1.28649	0.832133	-0.286543	-1.28649
2010009K17Rik	-1.47988	-2.11166	-2.74477	1.47988	-0.631781	-1.26489	2.11166	0.631781	-0.633113	2.74477	1.26489	0.633113
Tmem160	-2.26638	-2.22378	-1.57847	2.26638	0.0425994	0.687914	2.22378	-0.0425994	0.645315	1.57847	-0.687914	-0.645315
Mir3083	1.10325	0.92267	1.3422	-1.10325	-0.180583	0.238951	-0.92267	0.180583	0.419534	-1.3422	-0.238951	-0.419534
A930011G23Rik	-0.0851672	-0.325509	1.06259	0.0851672	-0.240342	1.14776	0.325509	0.240342	1.3881	-1.06259	-1.14776	-1.3881
Pgm3	1.51565	-0.735017	2.14094	-1.51565	-2.25067	0.625294	0.735017	2.25067	2.87596	-2.14094	-0.625294	-2.87596
Ism1	-0.706621	0.423507	-0.123974	0.706621	1.13013	0.582647	-0.423507	-1.13013	-0.547481	0.123974	-0.582647	0.547481
H2al1o	-0.218107	1.51259	-0.374648	0.218107	1.7307	-0.15654	-1.51259	-1.7307	-1.88724	0.374648	0.15654	1.88724
Zdhhc14	-0.389103	0.864586	-0.453157	0.389103	1.25369	-0.0640541	-0.864586	-1.25369	-1.31774	0.453157	0.0640541	1.31774
Tmem161b	1.59945	-0.113516	-0.872685	-1.59945	-1.71297	-2.47214	0.113516	1.71297	-0.759169	0.872685	2.47214	0.759169
Zdhhc15	-0.071167	3.10743	0.722134	0.071167	3.1786	0.793301	-3.10743	-3.1786	-2.3853	-0.722134	-0.793301	2.3853
Pgp	2.35919	0.716369	2.36369	-2.35919	-1.64283	0.00449084	-0.716369	1.64283	1.64732	-2.36369	-0.00449084	-1.64732
Arfrp1	1.18043	0.473863	0.347089	-1.18043	-0.706565	-0.83334	-0.473863	0.706565	-0.126775	-0.347089	0.83334	0.126775
D730048I06Rik	-1.75123	-0.670766	-1.0578	1.75123	1.08046	0.693429	0.670766	-1.08046	-0.38703	1.0578	-0.693429	0.38703
Pgpep1	1.08014	-0.887512	1.34399	-1.08014	-1.96765	0.263852	0.887512	1.96765	2.2315	-1.34399	-0.263852	-2.2315
Fpr2	-0.0328294	0.152417	0.130906	0.0328294	0.185247	0.163736	-0.152417	-0.185247	-0.0215112	-0.130906	-0.163736	0.0215112
Tmem164	-5.27132	-3.3164	-4.80066	5.27132	1.95492	0.470658	3.3164	-1.95492	-1.48426	4.80066	-0.470658	1.48426
Nr2c2ap	0.072647	0.0881702	-0.0436309	-0.072647	0.0155232	-0.116278	-0.0881702	-0.0155232	-0.131801	0.0436309	0.116278	0.131801
Isoc2b	1.08619	-0.107633	2.54792	-1.08619	-1.19382	1.46173	0.107633	1.19382	2.65555	-2.54792	-1.46173	-2.65555
Arglu1	3.96804	1.74093	3.32425	-3.96804	-2.22711	-0.643795	-1.74093	2.22711	1.58332	-3.32425	0.643795	-1.58332
Chrna3	0.00151017	0.0992916	0.447347	-0.00151017	0.0977814	0.445837	-0.0992916	-0.0977814	0.348055	-0.447347	-0.445837	-0.348055
2010109A12Rik	-0.569273	-1.52217	0.459482	0.569273	-0.952892	1.02876	1.52217	0.952892	1.98165	-0.459482	-1.02876	-1.98165
Ist1	0.551908	0.0294021	1.66994	-0.551908	-0.522506	1.11804	-0.0294021	0.522506	1.64054	-1.66994	-1.11804	-1.64054
Arhgap11a	0.0633133	0.582795	0.628655	-0.0633133	0.519482	0.565342	-0.582795	-0.519482	0.0458602	-0.628655	-0.565342	-0.0458602
A930019D19Rik	0.180223	-0.68655	1.60441	-0.180223	-0.866772	1.42419	0.68655	0.866772	2.29096	-1.60441	-1.42419	-2.29096
Arhgap12	1.79299	-0.640523	1.67567	-1.79299	-2.43351	-0.11732	0.640523	2.43351	2.31619	-1.67567	0.11732	-2.31619
C530008M17Rik	-0.814374	0.0578486	-1.22942	0.814374	0.872223	-0.415042	-0.0578486	-0.872223	-1.28727	1.22942	0.415042	1.28727
2010300C02Rik	-0.97947	-1.17214	2.27565	0.97947	-0.192667	3.25512	1.17214	0.192667	3.44779	-2.27565	-3.25512	-3.44779
Slc25a30	1.80099	-0.510944	2.14903	-1.80099	-2.31193	0.348047	0.510944	2.31193	2.65998	-2.14903	-0.348047	-2.65998
Nr3c2	-0.944578	-0.883445	0.00316723	0.944578	0.0611325	0.947745	0.883445	-0.0611325	0.886613	-0.00316723	-0.947745	-0.886613
Slc25a31	1.06702	1.65446	0.890562	-1.06702	0.587438	-0.176459	-1.65446	-0.587438	-0.763897	-0.890562	0.176459	0.763897
C5ar1	-0.00492029	0.411417	0.0985874	0.00492029	0.416338	0.103508	-0.411417	-0.416338	-0.31283	-0.0985874	-0.103508	0.31283
C5ar2	0.929552	-0.0678138	-0.598936	-0.929552	-0.997366	-1.52849	0.0678138	0.997366	-0.531123	0.598936	1.52849	0.531123
Phactr3	-0.72165	2.33256	-3.14195	0.72165	3.05421	-2.4203	-2.33256	-3.05421	-5.47451	3.14195	2.4203	5.47451
Mir3098	-0.999393	2.15374	-0.2031	0.999393	3.15313	0.796293	-2.15374	-3.15313	-2.35684	0.2031	-0.796293	2.35684
Nr4a2	0.0959864	0.0195039	1.11346	-0.0959864	-0.0764825	1.01748	-0.0195039	0.0764825	1.09396	-1.11346	-1.01748	-1.09396
Olfr492	-2.35162	0.091528	-0.295918	2.35162	2.44315	2.0557	-0.091528	-2.44315	-0.387446	0.295918	-2.0557	0.387446
Psmb9	0.240496	-0.325387	1.05002	-0.240496	-0.565883	0.809527	0.325387	0.565883	1.37541	-1.05002	-0.809527	-1.37541
Psmc1	0.115463	0.00851382	0.575019	-0.115463	-0.106949	0.459556	-0.00851382	0.106949	0.566505	-0.575019	-0.459556	-0.566505
2200002D01Rik	-0.0254861	-0.894301	-0.335645	0.0254861	-0.868815	-0.310158	0.894301	0.868815	0.558656	0.335645	0.310158	-0.558656
Mpp5	0.784487	-0.659549	0.956897	-0.784487	-1.44404	0.172411	0.659549	1.44404	1.61645	-0.956897	-0.172411	-1.61645
Rpp14	0.837368	-1.92674	1.56148	-0.837368	-2.7641	0.724111	1.92674	2.7641	3.48822	-1.56148	-0.724111	-3.48822
Lrp2	-1.74576	0.191516	0.0219612	1.74576	1.93728	1.76772	-0.191516	-1.93728	-0.169555	-0.0219612	-1.76772	0.169555
Mpp6	-0.0268148	-1.22544	-0.400627	0.0268148	-1.19863	-0.373812	1.22544	1.19863	0.824818	0.400627	0.373812	-0.824818
Mir30c-2	1.17986	1.39629	1.39548	-1.17986	0.216432	0.215622	-1.39629	-0.216432	-0.000809953	-1.39548	-0.215622	0.000809953
Rpp30	-0.45274	0.0210195	0.0389256	0.45274	0.47376	0.491666	-0.0210195	-0.47376	0.0179061	-0.0389256	-0.491666	-0.0179061
C730002L08Rik	4.71631	2.56512	5.90226	-4.71631	-2.15119	1.18595	-2.56512	2.15119	3.33714	-5.90226	-1.18595	-3.33714
Lrp5	0.774671	2.83462	1.62152	-0.774671	2.05995	0.846853	-2.83462	-2.05995	-1.2131	-1.62152	-0.846853	1.2131
Mprip	0.67228	0.151944	0.780225	-0.67228	-0.520337	0.107945	-0.151944	0.520337	0.628282	-0.780225	-0.107945	-0.628282
Olfr503	-1.93018	-0.958579	0.626068	1.93018	0.971596	2.55624	0.958579	-0.971596	1.58465	-0.626068	-2.55624	-1.58465
Lrpprc	0.690742	-0.0694219	-0.534729	-0.690742	-0.760164	-1.22547	0.0694219	0.760164	-0.465307	0.534729	1.22547	0.465307
Nrbp1	-0.00557515	0.0366959	0.532698	0.00557515	0.042271	0.538273	-0.0366959	-0.042271	0.496002	-0.532698	-0.538273	-0.496002
Mir3102	0.580557	2.67689	2.20632	-0.580557	2.09633	1.62577	-2.67689	-2.09633	-0.470566	-2.20632	-1.62577	0.470566
Olfr506	0.0268487	1.81533	2.3193	-0.0268487	1.78848	2.29245	-1.81533	-1.78848	0.503975	-2.3193	-2.29245	-0.503975
Mir3103	-1.06323	-1.04096	-1.09878	1.06323	0.0222652	-0.0355551	1.04096	-0.0222652	-0.0578203	1.09878	0.0355551	0.0578203
C87436	-0.205103	-1.66306	-0.00794057	0.205103	-1.45796	0.197163	1.66306	1.45796	1.65512	0.00794057	-0.197163	-1.65512
Nrcam	0.699452	0.296039	1.14771	-0.699452	-0.403413	0.448263	-0.296039	0.403413	0.851676	-1.14771	-0.448263	-0.851676
Tmem181c-ps	0.10004	-0.344239	0.923886	-0.10004	-0.444279	0.823846	0.344239	0.444279	1.26813	-0.923886	-0.823846	-1.26813
Dach1	-1.5599	-1.26133	-3.64811	1.5599	0.298571	-2.08821	1.26133	-0.298571	-2.38678	3.64811	2.08821	2.38678
C87499	-0.494964	0.555584	1.1278	0.494964	1.05055	1.62276	-0.555584	-1.05055	0.572212	-1.1278	-1.62276	-0.572212
Arhgap29	1.19158	-0.337088	0.206375	-1.19158	-1.52866	-0.985201	0.337088	1.52866	0.543463	-0.206375	0.985201	-0.543463
Itgae	-0.569401	-2.2534	-2.01885	0.569401	-1.684	-1.44945	2.2534	1.684	0.234552	2.01885	1.44945	-0.234552
Nrde2	-0.753902	-0.390542	-1.33066	0.753902	0.36336	-0.576756	0.390542	-0.36336	-0.940116	1.33066	0.576756	0.940116
Mir3107	0.478241	1.58751	1.89722	-0.478241	1.10927	1.41898	-1.58751	-1.10927	0.309711	-1.89722	-1.41898	-0.309711
Mir3108	-3.02361	-1.8705	-3.98588	3.02361	1.15311	-0.962273	1.8705	-1.15311	-2.11538	3.98588	0.962273	2.11538
Dact2	-3.01272	-0.584229	-2.94154	3.01272	2.42849	0.0711756	0.584229	-2.42849	-2.35731	2.94154	-0.0711756	2.35731
Tmem184b	-1.14315	1.05709	0.204852	1.14315	2.20024	1.348	-1.05709	-2.20024	-0.852243	-0.204852	-1.348	0.852243
Rps10	0.863057	0.752128	1.25223	-0.863057	-0.110929	0.389176	-0.752128	0.110929	0.500105	-1.25223	-0.389176	-0.500105
Mir3110	-0.639228	0.660821	-0.565748	0.639228	1.30005	0.0734805	-0.660821	-1.30005	-1.22657	0.565748	-0.0734805	1.22657
Psmd6	3.1255	1.57558	1.42164	-3.1255	-1.54992	-1.70386	-1.57558	1.54992	-0.153946	-1.42164	1.70386	0.153946
Psmd7	0.442873	-0.0667683	0.42825	-0.442873	-0.509642	-0.0146233	0.0667683	0.509642	0.495018	-0.42825	0.0146233	-0.495018
Frrs1l	1.25441	0.761522	0.821223	-1.25441	-0.492891	-0.43319	-0.761522	0.492891	0.0597009	-0.821223	0.43319	-0.0597009
Tmem185a	2.57753	4.67368	2.81558	-2.57753	2.09615	0.238054	-4.67368	-2.09615	-1.85809	-2.81558	-0.238054	1.85809
C920006O11Rik	-0.646778	-0.253648	-0.829151	0.646778	0.393129	-0.182374	0.253648	-0.393129	-0.575503	0.829151	0.182374	0.575503
Mr1	0.344682	0.45242	0.440769	-0.344682	0.107738	0.096087	-0.45242	-0.107738	-0.0116509	-0.440769	-0.096087	0.0116509
Lrrc19	5.09277	0.608115	2.91432	-5.09277	-4.48465	-2.17845	-0.608115	4.48465	2.30621	-2.91432	2.17845	-2.30621
C920009B18Rik	-1.63465	-1.51539	-1.93516	1.63465	0.119262	-0.300511	1.51539	-0.119262	-0.419774	1.93516	0.300511	0.419774
Aanat	-0.000446527	0.133176	1.29912	0.000446527	0.133622	1.29956	-0.133176	-0.133622	1.16594	-1.29912	-1.29956	-1.16594
Psme1	0.621713	1.75594	2.18507	-0.621713	1.13422	1.56336	-1.75594	-1.13422	0.429138	-2.18507	-1.56336	-0.429138
Psme2	0.452902	0.38812	1.14542	-0.452902	-0.0647826	0.69252	-0.38812	0.0647826	0.757302	-1.14542	-0.69252	-0.757302
Mras	0.252095	0.814798	2.34882	-0.252095	0.562702	2.09672	-0.814798	-0.562702	1.53402	-2.34882	-2.09672	-1.53402
2310002L09Rik	0.0834543	0.68752	0.681166	-0.0834543	0.604065	0.597712	-0.68752	-0.604065	-0.00635351	-0.681166	-0.597712	0.00635351
Zfp101	0.644759	1.28487	-0.102028	-0.644759	0.640109	-0.746787	-1.28487	-0.640109	-1.3869	0.102028	0.746787	1.3869
Psmg2	1.93709	1.75598	3.00594	-1.93709	-0.181106	1.06885	-1.75598	0.181106	1.24995	-3.00594	-1.06885	-1.24995
Arhgap5	2.31271	0.502653	2.09418	-2.31271	-1.81006	-0.218531	-0.502653	1.81006	1.59153	-2.09418	0.218531	-1.59153
Mir330	0.201038	-2.27501	-2.95012	-0.201038	-2.47605	-3.15116	2.27501	2.47605	-0.675107	2.95012	3.15116	0.675107
Tmem198	-1.53787	-2.17054	-2.31295	1.53787	-0.632672	-0.77508	2.17054	0.632672	-0.142408	2.31295	0.77508	0.142408
Rps19	-0.916115	1.98459	-0.156949	0.916115	2.9007	0.759166	-1.98459	-2.9007	-2.14154	0.156949	-0.759166	2.14154
Nrl	0.64316	0.0246822	-0.0485823	-0.64316	-0.618477	-0.691742	-0.0246822	0.618477	-0.0732645	0.0485823	0.691742	0.0732645
Phf8	2.39514	2.42033	3.82615	-2.39514	0.0251858	1.43101	-2.42033	-0.0251858	1.40582	-3.82615	-1.43101	-1.40582
Arhgap9	1.35354	-0.694624	0.608446	-1.35354	-2.04817	-0.745097	0.694624	2.04817	1.30307	-0.608446	0.745097	-1.30307
Olfr524	-0.545781	-0.209574	-1.63249	0.545781	0.336207	-1.08671	0.209574	-0.336207	-1.42292	1.63249	1.08671	1.42292
Dapl1	-0.646524	-0.0522449	-0.45409	0.646524	0.59428	0.192434	0.0522449	-0.59428	-0.401845	0.45409	-0.192434	0.401845
Slc27a1	1.01373	-2.30682	1.93662	-1.01373	-3.32054	0.922895	2.30682	3.32054	4.24344	-1.93662	-0.922895	-4.24344
2310015D24Rik	0.237972	0.676662	0.674885	-0.237972	0.43869	0.436913	-0.676662	-0.43869	-0.00177747	-0.674885	-0.436913	0.00177747
Nrp1	-2.34465	1.285	-1.41887	2.34465	3.62966	0.925786	-1.285	-3.62966	-2.70387	1.41887	-0.925786	2.70387
Dars2	1.93389	1.0985	2.60572	-1.93389	-0.835383	0.671839	-1.0985	0.835383	1.50722	-2.60572	-0.671839	-1.50722
Phka2	4.07497	3.22186	6.15575	-4.07497	-0.853106	2.08078	-3.22186	0.853106	2.93389	-6.15575	-2.08078	-2.93389
Tmem201	0.543553	-0.558892	-0.543276	-0.543553	-1.10244	-1.08683	0.558892	1.10244	0.0156156	0.543276	1.08683	-0.0156156
Cacfd1	1.01839	1.40732	0.620892	-1.01839	0.388937	-0.397493	-1.40732	-0.388937	-0.78643	-0.620892	0.397493	0.78643
Abca1	1.82133	0.602924	1.46043	-1.82133	-1.21841	-0.360908	-0.602924	1.21841	0.857503	-1.46043	0.360908	-0.857503
Pstpip1	-1.09735	-0.279007	-1.19163	1.09735	0.818346	-0.0942759	0.279007	-0.818346	-0.912622	1.19163	0.0942759	0.912622
Dazap1	1.54288	-0.148354	1.12485	-1.54288	-1.69123	-0.418027	0.148354	1.69123	1.2732	-1.12485	0.418027	-1.2732
Nrsn1	0.280006	1.92413	0.130537	-0.280006	1.64412	-0.149469	-1.92413	-1.64412	-1.79359	-0.130537	0.149469	1.79359
Dazap2	0.706465	-0.227755	1.625	-0.706465	-0.934219	0.918537	0.227755	0.934219	1.85276	-1.625	-0.918537	-1.85276
Zfp119b	0.498265	-0.174731	0.765208	-0.498265	-0.672996	0.266944	0.174731	0.672996	0.939939	-0.765208	-0.266944	-0.939939
Arhgef12	2.17314	1.51431	0.904243	-2.17314	-0.658825	-1.26889	-1.51431	0.658825	-0.610067	-0.904243	1.26889	0.610067
Dbf4	5.79257	-0.663591	3.99391	-5.79257	-6.45616	-1.79866	0.663591	6.45616	4.6575	-3.99391	1.79866	-4.6575
Lrrc3b	1.98051	-0.946664	-0.969926	-1.98051	-2.92717	-2.95043	0.946664	2.92717	-0.0232616	0.969926	2.95043	0.0232616
Mir344c	-0.395348	-1.28211	-3.61168	0.395348	-0.886761	-3.21633	1.28211	0.886761	-2.32957	3.61168	3.21633	2.32957
Fstl1	-3.27991	-2.13487	-2.94051	3.27991	1.14504	0.339396	2.13487	-1.14504	-0.805642	2.94051	-0.339396	0.805642
Mir344d-1	2.9303	3.10955	5.96705	-2.9303	0.179247	3.03675	-3.10955	-0.179247	2.8575	-5.96705	-3.03675	-2.8575
Zfp120	0.432141	1.03832	1.0632	-0.432141	0.606183	0.631061	-1.03832	-0.606183	0.0248778	-1.0632	-0.631061	-0.0248778
Mir344d-2	2.93459	3.11252	5.9488	-2.93459	0.177931	3.01421	-3.11252	-0.177931	2.83628	-5.9488	-3.01421	-2.83628
Tmem207	-0.247504	-0.233693	0.42723	0.247504	0.013811	0.674735	0.233693	-0.013811	0.660924	-0.42723	-0.674735	-0.660924
Rps28	1.16087	-0.829316	1.42315	-1.16087	-1.99018	0.262281	0.829316	1.99018	2.25247	-1.42315	-0.262281	-2.25247
Nrxn2	0.217353	-0.995522	-0.10335	-0.217353	-1.21287	-0.320702	0.995522	1.21287	0.892173	0.10335	0.320702	-0.892173
Cacna1e	-1.80169	0.443374	-2.70818	1.80169	2.24506	-0.90649	-0.443374	-2.24506	-3.15155	2.70818	0.90649	3.15155
Lrrc41	1.65883	-1.08368	-0.522792	-1.65883	-2.74251	-2.18163	1.08368	2.74251	0.560887	0.522792	2.18163	-0.560887
Mrgprb8	1.51536	0.0481813	1.5852	-1.51536	-1.46717	0.0698444	-0.0481813	1.46717	1.53702	-1.5852	-0.0698444	-1.53702
Mrgprd	0.0655233	0.0135465	-0.811774	-0.0655233	-0.0519767	-0.877297	-0.0135465	0.0519767	-0.82532	0.811774	0.877297	0.82532
Phlpp1	1.14601	0.850007	0.387179	-1.14601	-0.296004	-0.758832	-0.850007	0.296004	-0.462828	-0.387179	0.758832	0.462828
Arhgef2	0.463133	-0.418464	0.451461	-0.463133	-0.881597	-0.0116724	0.418464	0.881597	0.869925	-0.451461	0.0116724	-0.869925
Fth1	0.641808	-0.267592	2.27477	-0.641808	-0.9094	1.63297	0.267592	0.9094	2.54236	-2.27477	-1.63297	-2.54236
Mir344i	3.79172	2.48613	0.034282	-3.79172	-1.30559	-3.75744	-2.48613	1.30559	-2.45185	-0.034282	3.75744	2.45185
Arhgef25	0.82647	-0.0939783	-0.128886	-0.82647	-0.920448	-0.955356	0.0939783	0.920448	-0.0349075	0.128886	0.955356	0.0349075
2310039H08Rik	1.11696	0.310405	-0.399554	-1.11696	-0.806552	-1.51651	-0.310405	0.806552	-0.709959	0.399554	1.51651	0.709959
Dbnl	1.84416	0.99047	0.452328	-1.84416	-0.853686	-1.39183	-0.99047	0.853686	-0.538142	-0.452328	1.39183	0.538142
Ptch1	0.365291	1.30459	1.10207	-0.365291	0.939296	0.736777	-1.30459	-0.939296	-0.202519	-1.10207	-0.736777	0.202519
Arhgef28	-0.586393	0.00064027	0.38567	0.586393	0.587034	0.972064	-0.00064027	-0.587034	0.38503	-0.38567	-0.972064	-0.38503
Mir3470b	-0.232405	-1.16674	3.4404	0.232405	-0.934335	3.67281	1.16674	0.934335	4.60714	-3.4404	-3.67281	-4.60714
Olfr545	-0.666073	-1.03726	0.00186926	0.666073	-0.371191	0.667942	1.03726	0.371191	1.03913	-0.00186926	-0.667942	-1.03913
Abca7	0.916075	-0.296406	0.223674	-0.916075	-1.21248	-0.692402	0.296406	1.21248	0.52008	-0.223674	0.692402	-0.52008
Zfp160	-1.19842	-3.3164	-0.765174	1.19842	-2.11798	0.433241	3.3164	2.11798	2.55122	0.765174	-0.433241	-2.55122
2310043L19Rik	-1.29408	0.127354	1.30035	1.29408	1.42143	2.59443	-0.127354	-1.42143	1.173	-1.30035	-2.59443	-1.173
Mir3473a	-1.62506	-0.571137	0.494237	1.62506	1.05392	2.1193	0.571137	-1.05392	1.06537	-0.494237	-2.1193	-1.06537
Arhgef37	0.785627	0.876107	1.49266	-0.785627	0.0904801	0.707034	-0.876107	-0.0904801	0.616554	-1.49266	-0.707034	-0.616554
Phpt1	-0.463736	-0.184788	0.676964	0.463736	0.278947	1.1407	0.184788	-0.278947	0.861753	-0.676964	-1.1407	-0.861753
Olfr55	-0.732983	-0.273173	-0.578791	0.732983	0.45981	0.154192	0.273173	-0.45981	-0.305618	0.578791	-0.154192	0.305618
Fthl17-ps1	-0.795745	-0.117718	-1.75231	0.795745	0.678027	-0.95656	0.117718	-0.678027	-1.63459	1.75231	0.95656	1.63459
Cacnb1	0.562141	-1.06237	1.46529	-0.562141	-1.62451	0.903147	1.06237	1.62451	2.52765	-1.46529	-0.903147	-2.52765
Zfp180	0.0913218	-0.526696	-0.322531	-0.0913218	-0.618018	-0.413853	0.526696	0.618018	0.204166	0.322531	0.413853	-0.204166
Nsmce1	0.1662	-0.025396	0.697062	-0.1662	-0.191596	0.530861	0.025396	0.191596	0.722458	-0.697062	-0.530861	-0.722458
Arhgef5	-0.491779	0.2754	-0.237112	0.491779	0.767179	0.254667	-0.2754	-0.767179	-0.512512	0.237112	-0.254667	0.512512
Ftsj1	0.342102	0.501243	3.90137	-0.342102	0.159142	3.55927	-0.501243	-0.159142	3.40013	-3.90137	-3.55927	-3.40013
Nsmce3	0.31262	-0.0559474	0.116614	-0.31262	-0.368567	-0.196005	0.0559474	0.368567	0.172562	-0.116614	0.196005	-0.172562
Zfp2	-0.442176	-0.378802	-0.092548	0.442176	0.0633734	0.349628	0.378802	-0.0633734	0.286254	0.092548	-0.349628	-0.286254
Cacng2	-1.96331	0.0177683	-1.93046	1.96331	1.98108	0.0328498	-0.0177683	-1.98108	-1.94823	1.93046	-0.0328498	1.94823
Arhgef7	0.673347	-0.663937	-0.436979	-0.673347	-1.33728	-1.11033	0.663937	1.33728	0.226958	0.436979	1.11033	-0.226958
Zfp202	0.0663023	-0.0736376	-2.36694	-0.0663023	-0.13994	-2.43324	0.0736376	0.13994	-2.2933	2.36694	2.43324	2.2933
Mir3475	-0.028859	0.618957	-0.334947	0.028859	0.647815	-0.306088	-0.618957	-0.647815	-0.953903	0.334947	0.306088	0.953903
Nsmf	-2.03264	-0.869375	-0.815092	2.03264	1.16327	1.21755	0.869375	-1.16327	0.0542832	0.815092	-1.21755	-0.0542832
Abcb6	1.67321	0.419546	2.05235	-1.67321	-1.25367	0.379134	-0.419546	1.25367	1.6328	-2.05235	-0.379134	-1.6328
Phyhipl	-0.898839	0.235191	-0.255784	0.898839	1.13403	0.643055	-0.235191	-1.13403	-0.490975	0.255784	-0.643055	0.490975
Zfp212	1.972	0.553152	2.49222	-1.972	-1.41885	0.520217	-0.553152	1.41885	1.93907	-2.49222	-0.520217	-1.93907
Fuca1	0.745243	0.693894	1.1162	-0.745243	-0.0513483	0.370955	-0.693894	0.0513483	0.422303	-1.1162	-0.370955	-0.422303
Nsun2	-0.48408	-0.660901	0.389006	0.48408	-0.176821	0.873086	0.660901	0.176821	1.04991	-0.389006	-0.873086	-1.04991
Cacng6	-0.521446	0.561556	0.775043	0.521446	1.083	1.29649	-0.561556	-1.083	0.213487	-0.775043	-1.29649	-0.213487
Olfr559	-0.792576	0.113644	-0.687259	0.792576	0.90622	0.105317	-0.113644	-0.90622	-0.800903	0.687259	-0.105317	0.800903
Dcaf6	2.72663	-0.0202846	1.74222	-2.72663	-2.74691	-0.984405	0.0202846	2.74691	1.76251	-1.74222	0.984405	-1.76251
Dcaf8	3.35809	0.583163	4.47029	-3.35809	-2.77493	1.11219	-0.583163	2.77493	3.88712	-4.47029	-1.11219	-3.88712
Tmem234	1.46159	0.461931	1.59785	-1.46159	-0.999661	0.136262	-0.461931	0.999661	1.13592	-1.59785	-0.136262	-1.13592
2410003L11Rik	-0.231995	-0.82475	-0.0211404	0.231995	-0.592756	0.210854	0.82475	0.592756	0.80361	0.0211404	-0.210854	-0.80361
Abcc12	-2.17597	-0.700298	-0.668033	2.17597	1.47567	1.50794	0.700298	-1.47567	0.0322649	0.668033	-1.50794	-0.0322649
Lrrc73	0.100862	0.429728	1.27838	-0.100862	0.328866	1.17752	-0.429728	-0.328866	0.848654	-1.27838	-1.17752	-0.848654
Olfr564	-1.38916	-0.607912	-3.10013	1.38916	0.781244	-1.71098	0.607912	-0.781244	-2.49222	3.10013	1.71098	2.49222
Slc30a8	-0.966403	-0.613749	0.690171	0.966403	0.352655	1.65657	0.613749	-0.352655	1.30392	-0.690171	-1.65657	-1.30392
Fut1	0.738358	0.570368	2.93794	-0.738358	-0.167989	2.19958	-0.570368	0.167989	2.36757	-2.93794	-2.19958	-2.36757
Ptgfr	-1.77111	-0.168036	-0.987124	1.77111	1.60307	0.783982	0.168036	-1.60307	-0.819087	0.987124	-0.783982	0.819087
Lrrc74b	1.74307	0.0525936	0.876697	-1.74307	-1.69048	-0.866376	-0.0525936	1.69048	0.824103	-0.876697	0.866376	-0.824103
Pias1	0.961051	0.306515	1.11428	-0.961051	-0.654536	0.153227	-0.306515	0.654536	0.807763	-1.11428	-0.153227	-0.807763
Ptgfrn	0.358124	-0.0699269	-1.86642	-0.358124	-0.428051	-2.22455	0.0699269	0.428051	-1.7965	1.86642	2.22455	1.7965
Fut11	0.184594	0.155046	1.84142	-0.184594	-0.0295475	1.65683	-0.155046	0.0295475	1.68638	-1.84142	-1.65683	-1.68638
Olfr569	-1.17188	0.227296	-1.58272	1.17188	1.39918	-0.410841	-0.227296	-1.39918	-1.81002	1.58272	0.410841	1.81002
Cadm4	2.23241	2.93884	3.79606	-2.23241	0.706435	1.56365	-2.93884	-0.706435	0.857213	-3.79606	-1.56365	-0.857213
2410012E07Rik	-1.80698	-0.863567	-0.385729	1.80698	0.943409	1.42125	0.863567	-0.943409	0.477837	0.385729	-1.42125	-0.477837
Mir376b	0.405631	0.21836	-0.774736	-0.405631	-0.18727	-1.18037	-0.21836	0.18727	-0.993096	0.774736	1.18037	0.993096
Mir376c	0.399702	0.200032	-0.770555	-0.399702	-0.19967	-1.17026	-0.200032	0.19967	-0.970587	0.770555	1.17026	0.970587
Jak1	0.00510231	-0.764903	2.92356	-0.00510231	-0.770005	2.91846	0.764903	0.770005	3.68847	-2.92356	-2.91846	-3.68847
Arl11	-1.67775	-0.0663909	-1.34983	1.67775	1.61136	0.327927	0.0663909	-1.61136	-1.28344	1.34983	-0.327927	1.28344
Mrpl15	3.81757	2.38904	4.39944	-3.81757	-1.42853	0.581871	-2.38904	1.42853	2.0104	-4.39944	-0.581871	-2.0104
Nt5dc1	0.333777	-0.760343	-0.279883	-0.333777	-1.09412	-0.61366	0.760343	1.09412	0.48046	0.279883	0.61366	-0.48046
Clca4a	-0.481303	-0.00486284	-0.366486	0.481303	0.47644	0.114817	0.00486284	-0.47644	-0.361624	0.366486	-0.114817	0.361624
Cahm	3.33595	1.92965	4.69762	-3.33595	-1.4063	1.36167	-1.92965	1.4063	2.76797	-4.69762	-1.36167	-2.76797
Ptgs1	-0.654603	0.859528	-0.432266	0.654603	1.51413	0.222336	-0.859528	-1.51413	-1.29179	0.432266	-0.222336	1.29179
Clca4c-ps	0.802934	0.356166	-0.105069	-0.802934	-0.446769	-0.908004	-0.356166	0.446769	-0.461235	0.105069	0.908004	0.461235
Dclk2	-1.82124	0.339039	-0.392476	1.82124	2.16028	1.42877	-0.339039	-2.16028	-0.731515	0.392476	-1.42877	0.731515
Jakmip2	-0.624251	-0.119244	1.67958	0.624251	0.505007	2.30383	0.119244	-0.505007	1.79882	-1.67958	-2.30383	-1.79882
Ptgs2os	1.83661	1.12363	2.03551	-1.83661	-0.71298	0.198907	-1.12363	0.71298	0.911888	-2.03551	-0.198907	-0.911888
Zfp276	1.05401	0.197575	1.53947	-1.05401	-0.856432	0.485465	-0.197575	0.856432	1.3419	-1.53947	-0.485465	-1.3419
Abce1	2.99713	0.484773	1.75259	-2.99713	-2.51236	-1.24454	-0.484773	2.51236	1.26782	-1.75259	1.24454	-1.26782
Slc35a4	0.806508	0.555336	1.27446	-0.806508	-0.251172	0.467953	-0.555336	0.251172	0.719125	-1.27446	-0.467953	-0.719125
Rreb1	1.09565	-1.73865	2.62023	-1.09565	-2.8343	1.52458	1.73865	2.8343	4.35888	-2.62023	-1.52458	-4.35888
Lrrd1	0.917286	0.890714	2.36335	-0.917286	-0.0265718	1.44607	-0.890714	0.0265718	1.47264	-2.36335	-1.44607	-1.47264
Olfr577	-0.00610714	-0.0435743	-1.40439	0.00610714	-0.0374672	-1.39829	0.0435743	0.0374672	-1.36082	1.40439	1.39829	1.36082
Abcf3	2.01436	0.37039	0.782336	-2.01436	-1.64397	-1.23202	-0.37039	1.64397	0.411946	-0.782336	1.23202	-0.411946
Clcn1	0.304085	2.00567	3.63424	-0.304085	1.70158	3.33016	-2.00567	-1.70158	1.62857	-3.63424	-3.33016	-1.62857
Slc35b1	0.166567	-0.492527	-1.36699	-0.166567	-0.659094	-1.53356	0.492527	0.659094	-0.874466	1.36699	1.53356	0.874466
Calcb	0.507084	0.604589	0.792211	-0.507084	0.0975049	0.285127	-0.604589	-0.0975049	0.187622	-0.792211	-0.285127	-0.187622
Abcg1	-0.611486	0.247336	2.49124	0.611486	0.858822	3.10272	-0.247336	-0.858822	2.2439	-2.49124	-3.10272	-2.2439
Mir384	2.75391	3.13578	1.74719	-2.75391	0.381874	-1.00671	-3.13578	-0.381874	-1.38858	-1.74719	1.00671	1.38858
Ntf3	-1.98207	-0.463798	-1.20636	1.98207	1.51828	0.775718	0.463798	-1.51828	-0.742559	1.20636	-0.775718	0.742559
Dcp1a	1.26777	1.14903	0.856617	-1.26777	-0.118743	-0.411155	-1.14903	0.118743	-0.292413	-0.856617	0.411155	0.292413
Mir3962	0.48201	0.633157	0.179877	-0.48201	0.151146	-0.302133	-0.633157	-0.151146	-0.453279	-0.179877	0.302133	0.453279
Clcn3	2.39757	-0.756037	1.25129	-2.39757	-3.1536	-1.14628	0.756037	3.1536	2.00732	-1.25129	1.14628	-2.00732
Lrriq1	-2.13599	-0.320033	-2.30904	2.13599	1.81595	-0.173057	0.320033	-1.81595	-1.98901	2.30904	0.173057	1.98901
Abcg3	-2.12859	-0.77296	-2.23081	2.12859	1.35563	-0.102214	0.77296	-1.35563	-1.45785	2.23081	0.102214	1.45785
Calcr	0.448708	1.1568	1.3011	-0.448708	0.708094	0.852396	-1.1568	-0.708094	0.144302	-1.3011	-0.852396	-0.144302
Ntm	-0.185519	0.559377	0.474934	0.185519	0.744896	0.660453	-0.559377	-0.744896	-0.0844429	-0.474934	-0.660453	0.0844429
Abcg4	3.53757	-0.0221832	3.74938	-3.53757	-3.55975	0.211815	0.0221832	3.55975	3.77157	-3.74938	-0.211815	-3.77157
Clcn5	0.525539	1.15887	2.69646	-0.525539	0.633332	2.17092	-1.15887	-0.633332	1.53759	-2.69646	-2.17092	-1.53759
Dcp2	-0.935184	-1.05686	0.111664	0.935184	-0.121672	1.04685	1.05686	0.121672	1.16852	-0.111664	-1.04685	-1.16852
Rrnad1	-0.300858	-0.81206	0.242026	0.300858	-0.511202	0.542884	0.81206	0.511202	1.05409	-0.242026	-0.542884	-1.05409
Pigc	-2.01429	-1.40594	1.66121	2.01429	0.608351	3.67551	1.40594	-0.608351	3.06715	-1.66121	-3.67551	-3.06715
Dcpp2	-0.0140693	-0.450251	0.880688	0.0140693	-0.436182	0.894757	0.450251	0.436182	1.33094	-0.880688	-0.894757	-1.33094
Dcpp3	0.240822	-0.199555	0.971177	-0.240822	-0.440377	0.730355	0.199555	0.440377	1.17073	-0.971177	-0.730355	-1.17073
Tmem259	-0.248281	-0.765944	-0.899904	0.248281	-0.517662	-0.651623	0.765944	0.517662	-0.13396	0.899904	0.651623	0.13396
Slc35d2	-0.0142921	0.806545	1.0102	0.0142921	0.820837	1.0245	-0.806545	-0.820837	0.203659	-1.0102	-1.0245	-0.203659
Zfp292	5.25253	-0.902843	4.58723	-5.25253	-6.15537	-0.665304	0.902843	6.15537	5.49007	-4.58723	0.665304	-5.49007
Rrp36	2.30433	-0.633612	1.35813	-2.30433	-2.93794	-0.946197	0.633612	2.93794	1.99174	-1.35813	0.946197	-1.99174
Fyco1	0.0204336	0.87876	0.0900837	-0.0204336	0.858327	0.06965	-0.87876	-0.858327	-0.788677	-0.0900837	-0.06965	0.788677
Jmjd4	1.4022	0.748341	0.159009	-1.4022	-0.653864	-1.2432	-0.748341	0.653864	-0.589331	-0.159009	1.2432	0.589331
Olfr592	0.424156	0.984526	-0.0403101	-0.424156	0.56037	-0.464467	-0.984526	-0.56037	-1.02484	0.0403101	0.464467	1.02484
Calm5	-3.39143	-2.48469	-3.59659	3.39143	0.90674	-0.205163	2.48469	-0.90674	-1.1119	3.59659	0.205163	1.1119
Tmem267	2.76965	0.751028	5.62595	-2.76965	-2.01862	2.8563	-0.751028	2.01862	4.87492	-5.62595	-2.8563	-4.87492
Pign	4.25797	-0.0780194	2.68688	-4.25797	-4.33599	-1.57109	0.0780194	4.33599	2.7649	-2.68688	1.57109	-2.7649
Lrrtm3	-2.92281	-0.254863	0.16582	2.92281	2.66795	3.08863	0.254863	-2.66795	0.420683	-0.16582	-3.08863	-0.420683
Arl6ip4	0.137142	0.0533787	0.0223677	-0.137142	-0.0837632	-0.114774	-0.0533787	0.0837632	-0.031011	-0.0223677	0.114774	0.031011
Pigo	0.783825	-0.396214	2.62386	-0.783825	-1.18004	1.84003	0.396214	1.18004	3.02007	-2.62386	-1.84003	-3.02007
Cldn13	1.6849	0.492652	1.07251	-1.6849	-1.19224	-0.612384	-0.492652	1.19224	0.579861	-1.07251	0.612384	-0.579861
Jmjd8	0.2545	-0.165084	0.00357995	-0.2545	-0.419583	-0.25092	0.165084	0.419583	0.168664	-0.00357995	0.25092	-0.168664
2610035F20Rik	-2.48665	-0.0722199	-1.06317	2.48665	2.41443	1.42348	0.0722199	-2.41443	-0.990955	1.06317	-1.42348	0.990955
Arl6ip6	4.39564	-0.520746	3.82408	-4.39564	-4.91639	-0.571566	0.520746	4.91639	4.34482	-3.82408	0.571566	-4.34482
Fzd3	2.06008	0.124444	2.86807	-2.06008	-1.93564	0.807983	-0.124444	1.93564	2.74362	-2.86807	-0.807983	-2.74362
Olfr598	-0.785594	0.268293	-1.36037	0.785594	1.05389	-0.574778	-0.268293	-1.05389	-1.62866	1.36037	0.574778	1.62866
Zfp319	1.87476	0.323477	1.39612	-1.87476	-1.55128	-0.478633	-0.323477	1.55128	1.07265	-1.39612	0.478633	-1.07265
Dctn4	0.928627	-1.01238	0.419782	-0.928627	-1.94101	-0.508844	1.01238	1.94101	1.43216	-0.419782	0.508844	-1.43216
Mrpl40	1.14166	-0.0339348	-0.00626175	-1.14166	-1.17559	-1.14792	0.0339348	1.17559	0.0276731	0.00626175	1.14792	-0.0276731
Lrwd1	0.109173	0.924471	0.985513	-0.109173	0.815298	0.87634	-0.924471	-0.815298	0.0610414	-0.985513	-0.87634	-0.0610414
Zfp324	4.48668	-3.33163	3.2975	-4.48668	-7.81832	-1.18918	3.33163	7.81832	6.62913	-3.2975	1.18918	-6.62913
Mir449b	0.0384577	0.338185	-0.0805556	-0.0384577	0.299727	-0.119013	-0.338185	-0.299727	-0.418741	0.0805556	0.119013	0.418741
Ptpn1	0.93111	0.0989596	1.96323	-0.93111	-0.832151	1.03212	-0.0989596	0.832151	1.86427	-1.96323	-1.03212	-1.86427
Mrpl41	0.061358	1.47836	1.41563	-0.061358	1.417	1.35428	-1.47836	-1.417	-0.0627216	-1.41563	-1.35428	0.0627216
Mir449c	0.0313795	0.342199	-0.078953	-0.0313795	0.310819	-0.110333	-0.342199	-0.310819	-0.421152	0.078953	0.110333	0.421152
Cldn19	1.12656	1.25386	1.20556	-1.12656	0.127301	0.079008	-1.25386	-0.127301	-0.0482927	-1.20556	-0.079008	0.0482927
Fzd7	-1.0278	-0.0743579	-1.69733	1.0278	0.953439	-0.669532	0.0743579	-0.953439	-1.62297	1.69733	0.669532	1.62297
Ptpn11	1.05083	1.07316	0.155681	-1.05083	0.0223366	-0.895147	-1.07316	-0.0223366	-0.917483	-0.155681	0.895147	0.917483
Mir450b	3.52094	-1.44329	0.109781	-3.52094	-4.96423	-3.41116	1.44329	4.96423	1.55307	-0.109781	3.41116	-1.55307
Jph4	-0.551645	0.0628937	0.0296455	0.551645	0.614538	0.58129	-0.0628937	-0.614538	-0.0332483	-0.0296455	-0.58129	0.0332483
Mir451b	0.504978	0.781413	2.49286	-0.504978	0.276435	1.98789	-0.781413	-0.276435	1.71145	-2.49286	-1.98789	-1.71145
Mrpl43	4.78282	1.33065	3.61943	-4.78282	-3.45218	-1.16339	-1.33065	3.45218	2.28878	-3.61943	1.16339	-2.28878
Zfp330	0.628321	0.532239	0.56782	-0.628321	-0.0960816	-0.0605008	-0.532239	0.0960816	0.0355808	-0.56782	0.0605008	-0.0355808
Rsl1	3.55385	-0.891742	1.26172	-3.55385	-4.44559	-2.29213	0.891742	4.44559	2.15346	-1.26172	2.29213	-2.15346
Mir455	-1.00238	-1.13843	-2.52061	1.00238	-0.136055	-1.51823	1.13843	0.136055	-1.38218	2.52061	1.51823	1.38218
Lsm11	0.697754	-0.421727	2.5538	-0.697754	-1.11948	1.85604	0.421727	1.11948	2.97552	-2.5538	-1.85604	-2.97552
Camk1g	-1.34621	-0.861369	-1.06878	1.34621	0.484841	0.277429	0.861369	-0.484841	-0.207412	1.06878	-0.277429	0.207412
Nucb1	1.03941	1.58006	1.76319	-1.03941	0.540651	0.723778	-1.58006	-0.540651	0.183127	-1.76319	-0.723778	-0.183127
Olfr606	-2.54779	-0.861269	-1.91207	2.54779	1.68652	0.635715	0.861269	-1.68652	-1.0508	1.91207	-0.635715	1.0508
Jrkl	0.0793076	-0.00950997	0.13767	-0.0793076	-0.0888175	0.0583623	0.00950997	0.0888175	0.14718	-0.13767	-0.0583623	-0.14718
Tmem37	-1.18999	-0.123715	-1.13624	1.18999	1.06627	0.0537447	0.123715	-1.06627	-1.01253	1.13624	-0.0537447	1.01253
Armc5	0.203857	0.189782	0.845213	-0.203857	-0.014075	0.641356	-0.189782	0.014075	0.655431	-0.845213	-0.641356	-0.655431
Zfp345	-0.494974	1.29139	-0.601748	0.494974	1.78636	-0.106774	-1.29139	-1.78636	-1.89313	0.601748	0.106774	1.89313
Lsm14b	0.709165	-0.829836	2.6218	-0.709165	-1.539	1.91263	0.829836	1.539	3.45163	-2.6218	-1.91263	-3.45163
Cldn34a	2.62781	2.65129	1.97834	-2.62781	0.0234802	-0.649467	-2.65129	-0.0234802	-0.672947	-1.97834	0.649467	0.672947
Pih1h3b	-2.60282	0.584083	0.619008	2.60282	3.1869	3.22183	-0.584083	-3.1869	0.0349255	-0.619008	-3.22183	-0.0349255
Armc7	0.0386657	-1.85961	1.13224	-0.0386657	-1.89827	1.09357	1.85961	1.89827	2.99184	-1.13224	-1.09357	-2.99184
Olfr609	-1.05515	0.623124	-0.879548	1.05515	1.67827	0.1756	-0.623124	-1.67827	-1.50267	0.879548	-0.1756	1.50267
G3bp2	2.07256	-0.270092	1.25767	-2.07256	-2.34265	-0.814893	0.270092	2.34265	1.52776	-1.25767	0.814893	-1.52776
Cldn34b2	-1.09028	0.00633652	-3.97706	1.09028	1.09661	-2.88678	-0.00633652	-1.09661	-3.9834	3.97706	2.88678	3.9834
Armc8	2.01402	1.7448	2.69173	-2.01402	-0.269213	0.677717	-1.7448	0.269213	0.946929	-2.69173	-0.677717	-0.946929
Mir466b-2	2.45996	0.42971	0.0424209	-2.45996	-2.03025	-2.41754	-0.42971	2.03025	-0.387289	-0.0424209	2.41754	0.387289
Zfp352	0.902802	0.0408334	0.322812	-0.902802	-0.861969	-0.57999	-0.0408334	0.861969	0.281978	-0.322812	0.57999	-0.281978
Armc9	0.983057	0.787113	0.300983	-0.983057	-0.195944	-0.682074	-0.787113	0.195944	-0.48613	-0.300983	0.682074	0.48613
Junb	0.920905	0.465681	2.66215	-0.920905	-0.455224	1.74124	-0.465681	0.455224	2.19646	-2.66215	-1.74124	-2.19646
2700046A07Rik	-2.73208	-1.06874	-2.01651	2.73208	1.66334	0.715573	1.06874	-1.66334	-0.947765	2.01651	-0.715573	0.947765
Mir466d	-3.35121	-0.81775	-2.83527	3.35121	2.53346	0.51594	0.81775	-2.53346	-2.01752	2.83527	-0.51594	2.01752
Mrpl54	-0.0784925	0.983522	1.50175	0.0784925	1.06201	1.58024	-0.983522	-1.06201	0.518224	-1.50175	-1.58024	-0.518224
Ptpn3	0.649113	0.0303963	1.04127	-0.649113	-0.618717	0.39216	-0.0303963	0.618717	1.01088	-1.04127	-0.39216	-1.01088
Zfp354b	-1.16389	-0.553093	-0.87976	1.16389	0.610794	0.284127	0.553093	-0.610794	-0.326667	0.87976	-0.284127	0.326667
Pik3c2g	1.24444	0.0737596	-1.1414	-1.24444	-1.17068	-2.38584	-0.0737596	1.17068	-1.21516	1.1414	2.38584	1.21516
Armcx2	2.56005	3.11137	2.91934	-2.56005	0.551319	0.359283	-3.11137	-0.551319	-0.192036	-2.91934	-0.359283	0.192036
Camkk1	-0.767989	-1.21925	-0.643864	0.767989	-0.45126	0.124126	1.21925	0.45126	0.575386	0.643864	-0.124126	-0.575386
Tmem41a	-0.074271	-0.146496	-0.0164171	0.074271	-0.0722255	0.0578538	0.146496	0.0722255	0.130079	0.0164171	-0.0578538	-0.130079
2700049A03Rik	1.10196	1.1878	1.82982	-1.10196	0.0858453	0.72786	-1.1878	-0.0858453	0.642014	-1.82982	-0.72786	-0.642014
Ablim2	0.202299	-0.116807	0.610527	-0.202299	-0.319106	0.408229	0.116807	0.319106	0.727334	-0.610527	-0.408229	-0.727334
Zfp354c	0.00295616	0.0154314	-0.515873	-0.00295616	0.0124752	-0.51883	-0.0154314	-0.0124752	-0.531305	0.515873	0.51883	0.531305
Rspo2	0.473662	0.168141	0.44234	-0.473662	-0.305521	-0.0313217	-0.168141	0.305521	0.274199	-0.44234	0.0313217	-0.274199
Cldn34-ps	0.51529	-0.227645	0.535097	-0.51529	-0.742935	0.0198074	0.227645	0.742935	0.762743	-0.535097	-0.0198074	-0.762743
Tmem42	0.435712	0.348559	0.425963	-0.435712	-0.0871533	-0.00974894	-0.348559	0.0871533	0.0774044	-0.425963	0.00974894	-0.0774044
Ptpn6	1.38977	0.0416504	1.5525	-1.38977	-1.34812	0.162726	-0.0416504	1.34812	1.51084	-1.5525	-0.162726	-1.51084
Tmem44	0.404524	-0.011613	1.40569	-0.404524	-0.416137	1.00116	0.011613	0.416137	1.4173	-1.40569	-1.00116	-1.4173
Arnt	1.54661	-0.224444	1.24152	-1.54661	-1.77105	-0.305088	0.224444	1.77105	1.46596	-1.24152	0.305088	-1.46596
Nudt14	0.34085	0.327961	0.577615	-0.34085	-0.0128882	0.236765	-0.327961	0.0128882	0.249653	-0.577615	-0.236765	-0.249653
Slc38a2	1.58702	0.515639	2.65265	-1.58702	-1.07138	1.06563	-0.515639	1.07138	2.13701	-2.65265	-1.06563	-2.13701
Rspry1	2.25847	0.0578696	-0.832485	-2.25847	-2.2006	-3.09096	-0.0578696	2.2006	-0.890354	0.832485	3.09096	0.890354
Ptpra	0.910046	-0.697739	2.12088	-0.910046	-1.60778	1.21084	0.697739	1.60778	2.81862	-2.12088	-1.21084	-2.81862
Mrps15	-0.0681437	0.0782508	0.0377283	0.0681437	0.146394	0.105872	-0.0782508	-0.146394	-0.0405225	-0.0377283	-0.105872	0.0405225
Camsap3	2.3377	-0.507388	3.85621	-2.3377	-2.84509	1.51851	0.507388	2.84509	4.3636	-3.85621	-1.51851	-4.3636
Cldnd2	2.70906	0.282138	-0.28721	-2.70906	-2.42692	-2.99627	-0.282138	2.42692	-0.569349	0.28721	2.99627	0.569349
Mrps18a	0.490306	2.90867	-0.034747	-0.490306	2.41837	-0.525053	-2.90867	-2.41837	-2.94342	0.034747	0.525053	2.94342
Ptpre	2.28548	0.378266	2.44487	-2.28548	-1.90722	0.15939	-0.378266	1.90722	2.06661	-2.44487	-0.15939	-2.06661
Slc38a9	-0.213497	1.05171	1.93998	0.213497	1.2652	2.15348	-1.05171	-1.2652	0.888275	-1.93998	-2.15348	-0.888275
Nudt22	1.17045	0.616889	0.513745	-1.17045	-0.55356	-0.656703	-0.616889	0.55356	-0.103144	-0.513745	0.656703	0.103144
Zfp384	2.58731	0.11843	2.77206	-2.58731	-2.46888	0.184754	-0.11843	2.46888	2.65363	-2.77206	-0.184754	-2.65363
Ltbp4	0.671036	0.112725	-0.142705	-0.671036	-0.558312	-0.813742	-0.112725	0.558312	-0.25543	0.142705	0.813742	0.25543
Ddt	0.731107	-1.03533	0.41722	-0.731107	-1.76644	-0.313887	1.03533	1.76644	1.45255	-0.41722	0.313887	-1.45255
Gabbr1	1.41631	2.36299	2.94926	-1.41631	0.946679	1.53296	-2.36299	-0.946679	0.586279	-2.94926	-1.53296	-0.586279
Ptprh	-0.972819	0.527124	-2.03194	0.972819	1.49994	-1.05912	-0.527124	-1.49994	-2.55906	2.03194	1.05912	2.55906
2810032G03Rik	-2.73748	-1.18091	-2.60264	2.73748	1.55658	0.134844	1.18091	-1.55658	-1.42173	2.60264	-0.134844	1.42173
Slc39a11	-2.70468	-2.90502	-3.61978	2.70468	-0.200342	-0.915105	2.90502	0.200342	-0.714763	3.61978	0.915105	0.714763
Ddx10	0.947741	1.33543	1.24838	-0.947741	0.387688	0.30064	-1.33543	-0.387688	-0.0870482	-1.24838	-0.30064	0.0870482
Arpp19	3.98403	-1.09205	1.70938	-3.98403	-5.07609	-2.27465	1.09205	5.07609	2.80144	-1.70938	2.27465	-2.80144
Pim1	-0.00288355	-0.00835074	-0.00928732	0.00288355	-0.00546719	-0.00640376	0.00835074	0.00546719	-0.000936578	0.00928732	0.00640376	0.000936578
Ltf	0.515081	-0.677579	-0.41971	-0.515081	-1.19266	-0.934791	0.677579	1.19266	0.257869	0.41971	0.934791	-0.257869
Acad11	1.33345	1.37395	1.6829	-1.33345	0.0404929	0.34945	-1.37395	-0.0404929	0.308958	-1.6829	-0.34945	-0.308958
Mir471	0.88885	0.732878	0.252708	-0.88885	-0.155973	-0.636143	-0.732878	0.155973	-0.48017	-0.252708	0.636143	0.48017
Acad12	1.42777	0.505675	0.615821	-1.42777	-0.922098	-0.811952	-0.505675	0.922098	0.110146	-0.615821	0.811952	-0.110146
Mir483	0.310334	0.0538576	-0.920114	-0.310334	-0.256476	-1.23045	-0.0538576	0.256476	-0.973972	0.920114	1.23045	0.973972
Olfr632	0.388611	-0.636642	-0.670407	-0.388611	-1.02525	-1.05902	0.636642	1.02525	-0.0337647	0.670407	1.05902	0.0337647
Mrps28	0.20596	1.06935	-0.200129	-0.20596	0.863392	-0.406089	-1.06935	-0.863392	-1.26948	0.200129	0.406089	1.26948
Acadl	3.58093	0.0410077	3.86155	-3.58093	-3.53992	0.280619	-0.0410077	3.53992	3.82054	-3.86155	-0.280619	-3.82054
Clec2d	-1.31924	-2.19748	-0.583382	1.31924	-0.878238	0.735856	2.19748	0.878238	1.61409	0.583382	-0.735856	-1.61409
Capn12	2.23107	0.668787	1.75569	-2.23107	-1.56228	-0.475372	-0.668787	1.56228	1.08691	-1.75569	0.475372	-1.08691
Kat8	1.39467	0.109376	1.47377	-1.39467	-1.28529	0.0790996	-0.109376	1.28529	1.36439	-1.47377	-0.0790996	-1.36439
Zfp397	3.28701	0.660804	1.86345	-3.28701	-2.62621	-1.42356	-0.660804	2.62621	1.20265	-1.86345	1.42356	-1.20265
Pin4	-0.581905	0.155412	-0.383418	0.581905	0.737318	0.198487	-0.155412	-0.737318	-0.53883	0.383418	-0.198487	0.53883
Ddx21	2.5094	0.0494838	2.08462	-2.5094	-2.45992	-0.424785	-0.0494838	2.45992	2.03513	-2.08462	0.424785	-2.03513
Katnal2	-0.630445	-0.629793	-0.654702	0.630445	0.000651897	-0.0242573	0.629793	-0.000651897	-0.0249092	0.654702	0.0242573	0.0249092
Olfr640	-0.984219	0.150902	-0.908415	0.984219	1.13512	0.0758048	-0.150902	-1.13512	-1.05932	0.908415	-0.0758048	1.05932
Slc39a7	-0.580922	0.672996	-0.505787	0.580922	1.25392	0.0751343	-0.672996	-1.25392	-1.17878	0.505787	-0.0751343	1.17878
Gabra6	-0.717427	-0.00903713	-3.06191	0.717427	0.70839	-2.34448	0.00903713	-0.70839	-3.05287	3.06191	2.34448	3.05287
2810433D01Rik	-0.261729	0.353307	-0.692247	0.261729	0.615036	-0.430518	-0.353307	-0.615036	-1.04555	0.692247	0.430518	1.04555
Arsa	2.56421	1.66416	2.11957	-2.56421	-0.900047	-0.444642	-1.66416	0.900047	0.455405	-2.11957	0.444642	-0.455405
Capn6	2.95724	3.21286	4.73746	-2.95724	0.25562	1.78022	-3.21286	-0.25562	1.5246	-4.73746	-1.78022	-1.5246
Rtn3	1.68415	-0.234193	0.72404	-1.68415	-1.91834	-0.96011	0.234193	1.91834	0.958232	-0.72404	0.96011	-0.958232
Clec2l	-0.410586	-0.879266	0.217196	0.410586	-0.46868	0.627782	0.879266	0.46868	1.09646	-0.217196	-0.627782	-1.09646
Tmem64	1.72455	-1.21678	0.922811	-1.72455	-2.94133	-0.801741	1.21678	2.94133	2.13959	-0.922811	0.801741	-2.13959
Mir496b	-0.021137	0.303537	-2.94042	0.021137	0.324674	-2.91929	-0.303537	-0.324674	-3.24396	2.94042	2.91929	3.24396
Arsb	-2.29714	0.0229209	-0.292579	2.29714	2.32006	2.00457	-0.0229209	-2.32006	-0.3155	0.292579	-2.00457	0.3155
Capn7	1.21268	0.202657	0.47513	-1.21268	-1.01003	-0.737552	-0.202657	1.01003	0.272473	-0.47513	0.737552	-0.272473
Clec3a	0.510654	-0.183526	0.874664	-0.510654	-0.69418	0.36401	0.183526	0.69418	1.05819	-0.874664	-0.36401	-1.05819
Tmem65	0.44547	1.50311	0.0181964	-0.44547	1.05764	-0.427274	-1.50311	-1.05764	-1.48492	-0.0181964	0.427274	1.48492
Tmem68	5.34088	1.28953	4.01921	-5.34088	-4.05135	-1.32167	-1.28953	4.05135	2.72968	-4.01921	1.32167	-2.72968
Ddx39b	-1.07993	0.832469	0.990815	1.07993	1.9124	2.07075	-0.832469	-1.9124	0.158345	-0.990815	-2.07075	-0.158345
Gabrd	0.689841	0.047483	1.36938	-0.689841	-0.642358	0.679535	-0.047483	0.642358	1.32189	-1.36938	-0.679535	-1.32189
Pip5k1a	2.27457	-0.772024	1.62295	-2.27457	-3.04659	-0.651611	0.772024	3.04659	2.39498	-1.62295	0.651611	-2.39498
Olfr648	0.10039	1.35568	0.311836	-0.10039	1.25529	0.211446	-1.35568	-1.25529	-1.04384	-0.311836	-0.211446	1.04384
2900005J15Rik	-0.873751	-0.402335	-0.926338	0.873751	0.471415	-0.0525874	0.402335	-0.471415	-0.524003	0.926338	0.0525874	0.524003
Pip5k1c	-0.508925	1.12639	1.30917	0.508925	1.63531	1.81809	-1.12639	-1.63531	0.18278	-1.30917	-1.81809	-0.18278
2900009J06Rik	0.0341754	0.10377	0.965928	-0.0341754	0.0695944	0.931752	-0.10377	-0.0695944	0.862158	-0.965928	-0.931752	-0.862158
Nup205	1.00243	0.027215	0.817192	-1.00243	-0.975217	-0.18524	-0.027215	0.975217	0.789977	-0.817192	0.18524	-0.789977
Mir509	0.0728879	-0.333893	-2.98915	-0.0728879	-0.406781	-3.06204	0.333893	0.406781	-2.65526	2.98915	3.06204	2.65526
Pttg1ip	0.438391	2.58166	2.42982	-0.438391	2.14327	1.99143	-2.58166	-2.14327	-0.151841	-2.42982	-1.99143	0.151841
Ptx4	-0.0952887	0.0671907	-1.23976	0.0952887	0.162479	-1.14448	-0.0671907	-0.162479	-1.30696	1.23976	1.14448	1.30696
Accsl	-0.100104	0.327316	0.246801	0.100104	0.42742	0.346905	-0.327316	-0.42742	-0.080515	-0.246801	-0.346905	0.080515
Pira7	0.855258	-0.20383	-0.43136	-0.855258	-1.05909	-1.28662	0.20383	1.05909	-0.22753	0.43136	1.28662	0.22753
Gabrr1	-0.854191	-0.0540569	-0.814491	0.854191	0.800134	0.0397002	0.0540569	-0.800134	-0.760434	0.814491	-0.0397002	0.760434
Slc44a2	2.34903	0.912743	2.1949	-2.34903	-1.43629	-0.154136	-0.912743	1.43629	1.28215	-2.1949	0.154136	-1.28215
Capza3	-1.61666	-1.1614	-1.82954	1.61666	0.455266	-0.212874	1.1614	-0.455266	-0.66814	1.82954	0.212874	0.66814
Tmem81	0.469992	1.35933	-0.282661	-0.469992	0.889336	-0.752652	-1.35933	-0.889336	-1.64199	0.282661	0.752652	1.64199
Mir5107	0.750578	-0.491781	-0.832273	-0.750578	-1.24236	-1.58285	0.491781	1.24236	-0.340492	0.832273	1.58285	0.340492
Ly6g5c	0.182055	1.54191	0.590229	-0.182055	1.35985	0.408174	-1.54191	-1.35985	-0.951676	-0.590229	-0.408174	0.951676
Kcna10	-1.55211	-0.324438	-1.79704	1.55211	1.22767	-0.244928	0.324438	-1.22767	-1.4726	1.79704	0.244928	1.4726
Kcna2	0.330563	0.289413	0.261551	-0.330563	-0.0411503	-0.0690122	-0.289413	0.0411503	-0.0278619	-0.261551	0.0690122	0.0278619
Zfp444	0.0465938	0.0159563	1.34601	-0.0465938	-0.0306375	1.29941	-0.0159563	0.0306375	1.33005	-1.34601	-1.29941	-1.33005
Ly6g6e	3.00463	1.29149	2.38963	-3.00463	-1.71315	-0.614999	-1.29149	1.71315	1.09815	-2.38963	0.614999	-1.09815
Pisd-ps2	2.32621	0.102217	1.50015	-2.32621	-2.22399	-0.826052	-0.102217	2.22399	1.39794	-1.50015	0.826052	-1.39794
Zfp445	0.623214	-0.375733	1.02471	-0.623214	-0.998947	0.401498	0.375733	0.998947	1.40045	-1.02471	-0.401498	-1.40045
Rufy1	-0.539125	-1.16181	-0.315769	0.539125	-0.622685	0.223356	1.16181	0.622685	0.846041	0.315769	-0.223356	-0.846041
Nup62cl	-2.59825	0.587941	0.625289	2.59825	3.18619	3.22354	-0.587941	-3.18619	0.0373474	-0.625289	-3.22354	-0.0373474
Arxes2	2.75855	0.699049	1.22904	-2.75855	-2.0595	-1.52951	-0.699049	2.0595	0.529995	-1.22904	1.52951	-0.529995
Olfr659	0.370479	0.92604	0.70807	-0.370479	0.555561	0.33759	-0.92604	-0.555561	-0.21797	-0.70807	-0.33759	0.21797
Purb	0.0324247	0.0127109	2.00753	-0.0324247	-0.0197137	1.97511	-0.0127109	0.0197137	1.99482	-2.00753	-1.97511	-1.99482
Car12	0.547285	0.472313	0.613198	-0.547285	-0.0749724	0.065913	-0.472313	0.0749724	0.140885	-0.613198	-0.065913	-0.140885
Tmem88	0.215708	0.392507	0.217862	-0.215708	0.176799	0.00215357	-0.392507	-0.176799	-0.174645	-0.217862	-0.00215357	0.174645
Clic1	-0.327028	-1.18385	-1.11446	0.327028	-0.856822	-0.787428	1.18385	0.856822	0.0693939	1.11446	0.787428	-0.0693939
Ly75	0.296836	0.374411	0.472289	-0.296836	0.0775752	0.175453	-0.374411	-0.0775752	0.0978779	-0.472289	-0.175453	-0.0978779
Slc45a3	3.20295	1.67054	1.49953	-3.20295	-1.53241	-1.70342	-1.67054	1.53241	-0.171008	-1.49953	1.70342	0.171008
3000002C10Rik	0.541699	0.518079	0.430646	-0.541699	-0.02362	-0.111053	-0.518079	0.02362	-0.0874334	-0.430646	0.111053	0.0874334
Zfp455	2.18096	-0.791624	1.08728	-2.18096	-2.97259	-1.09369	0.791624	2.97259	1.8789	-1.08728	1.09369	-1.8789
Pitpnm2os1	-0.376394	0.484876	1.26943	0.376394	0.86127	1.64582	-0.484876	-0.86127	0.784551	-1.26943	-1.64582	-0.784551
Pus7	0.53225	-0.138523	0.707908	-0.53225	-0.670773	0.175658	0.138523	0.670773	0.846431	-0.707908	-0.175658	-0.846431
Slc46a2	1.83163	1.39897	1.8583	-1.83163	-0.432661	0.0266706	-1.39897	0.432661	0.459332	-1.8583	-0.0266706	-0.459332
Car2	2.2451	0.292556	-0.750055	-2.2451	-1.95255	-2.99516	-0.292556	1.95255	-1.04261	0.750055	2.99516	1.04261
3110009F21Rik	-0.218454	-0.162986	-2.47219	0.218454	0.0554673	-2.25374	0.162986	-0.0554673	-2.30921	2.47219	2.25374	2.30921
Pitx2	-0.430232	0.323773	0.846836	0.430232	0.754005	1.27707	-0.323773	-0.754005	0.523063	-0.846836	-1.27707	-0.523063
Slc48a1	0.327227	0.139075	-1.10405	-0.327227	-0.188152	-1.43127	-0.139075	0.188152	-1.24312	1.10405	1.43127	1.24312
Slc4a1	0.0869645	-0.0592789	-0.849666	-0.0869645	-0.146243	-0.93663	0.0592789	0.146243	-0.790387	0.849666	0.93663	0.790387
Nutf2-ps1	1.38819	0.588939	1.73084	-1.38819	-0.799249	0.342647	-0.588939	0.799249	1.1419	-1.73084	-0.342647	-1.1419
Mir5127	1.66787	0.389458	-0.882231	-1.66787	-1.27841	-2.5501	-0.389458	1.27841	-1.27169	0.882231	2.5501	1.27169
Clk4	0.568328	-0.104997	-0.306799	-0.568328	-0.673325	-0.875127	0.104997	0.673325	-0.201802	0.306799	0.875127	0.201802
Nwd2	-1.43145	-2.26975	-4.11078	1.43145	-0.838301	-2.67933	2.26975	0.838301	-1.84103	4.11078	2.67933	1.84103
Tmod1	-0.343016	0.00595443	0.387123	0.343016	0.34897	0.730139	-0.00595443	-0.34897	0.381169	-0.387123	-0.730139	-0.381169
Asb2	0.945924	0.219454	0.0360757	-0.945924	-0.72647	-0.909848	-0.219454	0.72647	-0.183378	-0.0360757	0.909848	0.183378
Zfp513	1.30818	0.165037	-0.813457	-1.30818	-1.14314	-2.12164	-0.165037	1.14314	-0.978493	0.813457	2.12164	0.978493
Zfp516	2.72555	0.601331	1.905	-2.72555	-2.12421	-0.820549	-0.601331	2.12421	1.30367	-1.905	0.820549	-1.30367
Mir539	0.401949	0.206209	-0.776055	-0.401949	-0.19574	-1.178	-0.206209	0.19574	-0.982264	0.776055	1.178	0.982264
Clnk	0.595941	0.664644	-1.02253	-0.595941	0.0687027	-1.61847	-0.664644	-0.0687027	-1.68717	1.02253	1.61847	1.68717
Mir542	3.43294	-1.68644	-0.192339	-3.43294	-5.11938	-3.62528	1.68644	5.11938	1.4941	0.192339	3.62528	-1.4941
Pycard	1.15851	1.01433	1.2049	-1.15851	-0.144176	0.0463876	-1.01433	0.144176	0.190563	-1.2049	-0.0463876	-0.190563
Carm1	0.434897	0.367481	0.630731	-0.434897	-0.0674154	0.195834	-0.367481	0.0674154	0.263249	-0.630731	-0.195834	-0.263249
Lyplal1	2.06834	-0.0560094	0.176965	-2.06834	-2.12435	-1.89138	0.0560094	2.12435	0.232974	-0.176965	1.89138	-0.232974
Msl1	-0.826374	-0.586026	0.996033	0.826374	0.240348	1.82241	0.586026	-0.240348	1.58206	-0.996033	-1.82241	-1.58206
Pkhd1	0.0105204	-0.0601377	0.837671	-0.0105204	-0.0706582	0.827151	0.0601377	0.0706582	0.897809	-0.837671	-0.827151	-0.897809
Msl2	1.03055	-0.652706	0.995669	-1.03055	-1.68326	-0.0348852	0.652706	1.68326	1.64838	-0.995669	0.0348852	-1.64838
Kcng3	2.96954	0.25079	2.51958	-2.96954	-2.71875	-0.44996	-0.25079	2.71875	2.26879	-2.51958	0.44996	-2.26879
Galnt18	-3.14205	-1.21177	-1.70216	3.14205	1.93028	1.43989	1.21177	-1.93028	-0.490384	1.70216	-1.43989	0.490384
Lyrm7	0.554814	-1.57471	1.0248	-0.554814	-2.12952	0.469983	1.57471	2.12952	2.59951	-1.0248	-0.469983	-2.59951
Ascc3	1.64203	0.00277526	1.04306	-1.64203	-1.63926	-0.598966	-0.00277526	1.63926	1.04029	-1.04306	0.598966	-1.04029
Pkia	0.027092	0.056088	0.167962	-0.027092	0.028996	0.14087	-0.056088	-0.028996	0.111874	-0.167962	-0.14087	-0.111874
Clptm1	3.08243	3.13031	3.08228	-3.08243	0.0478831	-0.000147594	-3.13031	-0.0478831	-0.0480307	-3.08228	0.000147594	0.0480307
Ascl1	-0.368303	0.0616175	0.540644	0.368303	0.429921	0.908947	-0.0616175	-0.429921	0.479027	-0.540644	-0.908947	-0.479027
Acoxl	-0.0590251	-1.01394	1.20597	0.0590251	-0.954919	1.265	1.01394	0.954919	2.21992	-1.20597	-1.265	-2.21992
Msln	0.833973	0.519472	0.349552	-0.833973	-0.3145	-0.48442	-0.519472	0.3145	-0.16992	-0.349552	0.48442	0.16992
Zfp54	3.57489	-0.559084	5.41408	-3.57489	-4.13397	1.8392	0.559084	4.13397	5.97316	-5.41408	-1.8392	-5.97316
Mir5622	2.24537	0.455283	0.414725	-2.24537	-1.79009	-1.83064	-0.455283	1.79009	-0.0405585	-0.414725	1.83064	0.0405585
Zfp541	0.261218	-1.51536	-1.47909	-0.261218	-1.77658	-1.74031	1.51536	1.77658	0.0362677	1.47909	1.74031	-0.0362677
Ascl4	0.149397	0.59768	0.841292	-0.149397	0.448284	0.691895	-0.59768	-0.448284	0.243611	-0.841292	-0.691895	-0.243611
Olfr694	-0.23758	0.4024	0.564453	0.23758	0.639981	0.802033	-0.4024	-0.639981	0.162053	-0.564453	-0.802033	-0.162053
Tmprss15	-2.57121	0.158769	0.340064	2.57121	2.72998	2.91127	-0.158769	-2.72998	0.181295	-0.340064	-2.91127	-0.181295
Acp5	0.324161	0.584687	1.57173	-0.324161	0.260525	1.24757	-0.584687	-0.260525	0.987044	-1.57173	-1.24757	-0.987044
Mir5624	-1.44204	0.257534	-0.733101	1.44204	1.69957	0.708935	-0.257534	-1.69957	-0.990635	0.733101	-0.708935	0.990635
Lysmd4	2.03988	-0.457795	0.0563012	-2.03988	-2.49767	-1.98358	0.457795	2.49767	0.514097	-0.0563012	1.98358	-0.514097
S100a10	0.00592572	-0.760693	1.88559	-0.00592572	-0.766619	1.87966	0.760693	0.766619	2.64628	-1.88559	-1.87966	-2.64628
Acp6	-0.694335	0.170706	-0.947227	0.694335	0.86504	-0.252892	-0.170706	-0.86504	-1.11793	0.947227	0.252892	1.11793
Casc3	-0.0608625	-0.829449	1.73899	0.0608625	-0.768587	1.79986	0.829449	0.768587	2.56844	-1.73899	-1.79986	-2.56844
Galnt9	-1.41769	-0.749187	-0.482851	1.41769	0.668502	0.934838	0.749187	-0.668502	0.266336	0.482851	-0.934838	-0.266336
Kcnh7	-1.7124	-0.00448418	-0.762858	1.7124	1.70791	0.949538	0.00448418	-1.70791	-0.758374	0.762858	-0.949538	0.758374
Zfp563	1.06361	1.18102	1.06273	-1.06361	0.117407	-0.000881852	-1.18102	-0.117407	-0.118289	-1.06273	0.000881852	0.118289
Slc5a8	0.518391	-0.922085	-0.18403	-0.518391	-1.44048	-0.702421	0.922085	1.44048	0.738055	0.18403	0.702421	-0.738055
Clstn3	4.72458	0.934098	1.92128	-4.72458	-3.79049	-2.8033	-0.934098	3.79049	0.987182	-1.92128	2.8033	-0.987182
Msra	0.0440447	0.0375808	-0.15083	-0.0440447	-0.00646388	-0.194875	-0.0375808	0.00646388	-0.188411	0.15083	0.194875	0.188411
Slc5a9	0.35349	0.428205	0.905664	-0.35349	0.0747152	0.552174	-0.428205	-0.0747152	0.477458	-0.905664	-0.552174	-0.477458
S100a2	-0.606252	-0.0763923	-1.2189	0.606252	0.52986	-0.612649	0.0763923	-0.52986	-1.14251	1.2189	0.612649	1.14251
Acrv1	0.821715	1.50475	0.488186	-0.821715	0.683039	-0.333529	-1.50475	-0.683039	-1.01657	-0.488186	0.333529	1.01657
Oaf	-1.73059	-0.540788	-0.393926	1.73059	1.18981	1.33667	0.540788	-1.18981	0.146862	0.393926	-1.33667	-0.146862
Msrb2	-0.212489	0.568744	0.122535	0.212489	0.781232	0.335024	-0.568744	-0.781232	-0.446209	-0.122535	-0.335024	0.446209
Mir582	-0.447766	0.076708	-0.662521	0.447766	0.524474	-0.214755	-0.076708	-0.524474	-0.739229	0.662521	0.214755	0.739229
Clu	2.14841	0.808013	0.0925846	-2.14841	-1.3404	-2.05583	-0.808013	1.3404	-0.715428	-0.0925846	2.05583	0.715428
Oas1c	-1.07121	-1.09096	-1.25347	1.07121	-0.0197499	-0.182253	1.09096	0.0197499	-0.162503	1.25347	0.182253	0.162503
Mir592	-1.02652	-0.512886	-2.13972	1.02652	0.513631	-1.1132	0.512886	-0.513631	-1.62684	2.13972	1.1132	1.62684
Mss51	1.23682	0.288348	0.276941	-1.23682	-0.94847	-0.959877	-0.288348	0.94847	-0.0114068	-0.276941	0.959877	0.0114068
Zfp58	1.9965	0.333393	4.38445	-1.9965	-1.6631	2.38795	-0.333393	1.6631	4.05105	-4.38445	-2.38795	-4.05105
Mst1	-1.59753	-0.0573181	-0.120366	1.59753	1.54021	1.47716	0.0573181	-1.54021	-0.0630475	0.120366	-1.47716	0.0630475
Mir598	0.219967	-0.0196357	0.973229	-0.219967	-0.239602	0.753263	0.0196357	0.239602	0.992865	-0.973229	-0.753263	-0.992865
Asic4	-1.53799	0.145504	-1.75318	1.53799	1.68349	-0.215185	-0.145504	-1.68349	-1.89868	1.75318	0.215185	1.89868
Ganab	2.25164	0.652608	2.38128	-2.25164	-1.59904	0.129634	-0.652608	1.59904	1.72867	-2.38128	-0.129634	-1.72867
Zfp583	0.285773	-0.0632521	0.593329	-0.285773	-0.349026	0.307555	0.0632521	0.349026	0.656581	-0.593329	-0.307555	-0.656581
Mir615	-1.00637	1.28507	-3.50721	1.00637	2.29144	-2.50084	-1.28507	-2.29144	-4.79228	3.50721	2.50084	4.79228
Asic5	-0.847848	0.157224	-0.760956	0.847848	1.00507	0.0868916	-0.157224	-1.00507	-0.918181	0.760956	-0.0868916	0.918181
Gap43	-3.89802	-1.85571	-1.2261	3.89802	2.04231	2.67192	1.85571	-2.04231	0.629613	1.2261	-2.67192	-0.629613
Kcnj12	0.181751	0.658735	-0.596136	-0.181751	0.476983	-0.777887	-0.658735	-0.476983	-1.25487	0.596136	0.777887	1.25487
Oas1f	-1.04881	1.28221	1.89663	1.04881	2.33102	2.94544	-1.28221	-2.33102	0.614422	-1.89663	-2.94544	-0.614422
Lzts1	1.49252	0.0205748	1.22066	-1.49252	-1.47194	-0.271862	-0.0205748	1.47194	1.20008	-1.22066	0.271862	-1.20008
Pla2g12a	1.10967	1.52558	1.77297	-1.10967	0.415916	0.663304	-1.52558	-0.415916	0.247388	-1.77297	-0.663304	-0.247388
Msx1	2.09666	-0.40879	-0.0527673	-2.09666	-2.50544	-2.14942	0.40879	2.50544	0.356022	0.0527673	2.14942	-0.356022
Acsm1	-0.00789457	0.225584	-2.68733	0.00789457	0.233479	-2.67944	-0.225584	-0.233479	-2.91292	2.68733	2.67944	2.91292
Acsm2	-2.85931	0.24701	-0.703352	2.85931	3.10632	2.15595	-0.24701	-3.10632	-0.950362	0.703352	-2.15595	0.950362
4833423E24Rik	-3.08612	-0.701049	-0.998714	3.08612	2.38507	2.08741	0.701049	-2.38507	-0.297665	0.998714	-2.08741	0.297665
Tmx1	-0.020361	-0.0949284	0.00969433	0.020361	-0.0745675	0.0300553	0.0949284	0.0745675	0.104623	-0.00969433	-0.0300553	-0.104623
Slc6a2	-3.53742	-0.0913878	1.03438	3.53742	3.44603	4.5718	0.0913878	-3.44603	1.12577	-1.03438	-4.5718	-1.12577
Asnsd1	-0.811729	-1.45222	-0.854356	0.811729	-0.640488	-0.0426269	1.45222	0.640488	0.597861	0.854356	0.0426269	-0.597861
Olfr714	1.72613	0.0401423	0.517508	-1.72613	-1.68599	-1.20862	-0.0401423	1.68599	0.477366	-0.517508	1.20862	-0.477366
Asph	-0.623719	0.461016	-0.953284	0.623719	1.08474	-0.329565	-0.461016	-1.08474	-1.4143	0.953284	0.329565	1.4143
4921501E09Rik	-0.03212	-0.133468	0.0465324	0.03212	-0.101348	0.0786524	0.133468	0.101348	0.180001	-0.0465324	-0.0786524	-0.180001
Cmip	0.615068	0.0777871	-1.70147	-0.615068	-0.537281	-2.31654	-0.0777871	0.537281	-1.77926	1.70147	2.31654	1.77926
R3hdm4	-1.79122	-0.237235	-1.87294	1.79122	1.55399	-0.0817205	0.237235	-1.55399	-1.63571	1.87294	0.0817205	1.63571
Acss3	-0.165698	-0.238147	0.259537	0.165698	-0.0724487	0.425234	0.238147	0.0724487	0.497683	-0.259537	-0.425234	-0.497683
R3hdml	-0.407862	-0.582845	-0.455602	0.407862	-0.174983	-0.0477398	0.582845	0.174983	0.127243	0.455602	0.0477398	-0.127243
Zfp607b	2.19569	-0.0508252	3.39774	-2.19569	-2.24651	1.20205	0.0508252	2.24651	3.44857	-3.39774	-1.20205	-3.44857
Saa3	-2.96728	-2.70116	-2.69111	2.96728	0.266118	0.276172	2.70116	-0.266118	0.0100542	2.69111	-0.276172	-0.0100542
Obox2	-1.95351	-1.40706	0.147292	1.95351	0.546457	2.1008	1.40706	-0.546457	1.55435	-0.147292	-2.1008	-1.55435
4921507P07Rik	2.64248	3.35086	6.2853	-2.64248	0.708386	3.64283	-3.35086	-0.708386	2.93444	-6.2853	-3.64283	-2.93444
Kcnk1	0.905001	1.75941	2.75789	-0.905001	0.854408	1.85289	-1.75941	-0.854408	0.998484	-2.75789	-1.85289	-0.998484
Mtag2	1.8305	0.314169	1.31672	-1.8305	-1.51633	-0.513777	-0.314169	1.51633	1.00255	-1.31672	0.513777	-1.00255
Obox5	-2.51512	-0.0378492	-0.0564065	2.51512	2.47727	2.45871	0.0378492	-2.47727	-0.0185572	0.0564065	-2.45871	0.0185572
Catsper3	-1.0718	0.638019	0.506142	1.0718	1.70982	1.57795	-0.638019	-1.70982	-0.131876	-0.506142	-1.57795	0.131876
Actc1	2.08968	-0.345275	0.0339962	-2.08968	-2.43496	-2.05568	0.345275	2.43496	0.379271	-0.0339962	2.05568	-0.379271
Mir6343	2.25377	0.434507	0.207876	-2.25377	-1.81926	-2.04589	-0.434507	1.81926	-0.226631	-0.207876	2.04589	0.226631
Sae1	0.50582	-1.0616	1.31162	-0.50582	-1.56742	0.805799	1.0616	1.56742	2.37322	-1.31162	-0.805799	-2.37322
Slc7a10	0.525579	-0.524413	-0.361043	-0.525579	-1.04999	-0.886622	0.524413	1.04999	0.16337	0.361043	0.886622	-0.16337
Safb2	2.36637	-2.01585	2.81064	-2.36637	-4.38222	0.444276	2.01585	4.38222	4.8265	-2.81064	-0.444276	-4.8265
Olfr729	0.807681	0.609168	0.148716	-0.807681	-0.198512	-0.658964	-0.609168	0.198512	-0.460452	-0.148716	0.658964	0.460452
Tnfrsf11a	0.522899	0.84575	1.10876	-0.522899	0.322851	0.585865	-0.84575	-0.322851	0.263014	-1.10876	-0.585865	-0.263014
Mir6348	-0.0774569	1.9382	0.755294	0.0774569	2.01566	0.832751	-1.9382	-2.01566	-1.18291	-0.755294	-0.832751	1.18291
Gata1	3.99242	3.69005	4.902	-3.99242	-0.302367	0.909586	-3.69005	0.302367	1.21195	-4.902	-0.909586	-1.21195
Pla2g5	0.588498	0.823786	2.59462	-0.588498	0.235288	2.00613	-0.823786	-0.235288	1.77084	-2.59462	-2.00613	-1.77084
Tnfrsf12a	-1.14524	-1.13561	0.303407	1.14524	0.0096251	1.44865	1.13561	-0.0096251	1.43902	-0.303407	-1.44865	-1.43902
Pla2g6	-1.46761	-1.08179	-0.340704	1.46761	0.385821	1.12691	1.08179	-0.385821	0.741089	0.340704	-1.12691	-0.741089
Mterf1b	-0.557112	-0.049896	0.337678	0.557112	0.507216	0.89479	0.049896	-0.507216	0.387575	-0.337678	-0.89479	-0.387575
Sall4	-2.35379	-0.838652	-0.250943	2.35379	1.51514	2.10285	0.838652	-1.51514	0.587709	0.250943	-2.10285	-0.587709
4921524J17Rik	-0.648207	-0.818684	0.796799	0.648207	-0.170476	1.44501	0.818684	0.170476	1.61548	-0.796799	-1.44501	-1.61548
Cavin1	1.64131	0.877856	2.31369	-1.64131	-0.763454	0.672376	-0.877856	0.763454	1.43583	-2.31369	-0.672376	-1.43583
Gata5os	-1.41997	0.40991	-1.57176	1.41997	1.82988	-0.151793	-0.40991	-1.82988	-1.98167	1.57176	0.151793	1.98167
Gata6	0.911438	1.25876	1.35216	-0.911438	0.347322	0.440718	-1.25876	-0.347322	0.0933962	-1.35216	-0.440718	-0.0933962
Gatad1	-1.60325	-0.426263	1.03361	1.60325	1.17699	2.63686	0.426263	-1.17699	1.45988	-1.03361	-2.63686	-1.45988
Actn4	-1.29819	-1.80145	0.458019	1.29819	-0.503266	1.75621	1.80145	0.503266	2.25947	-0.458019	-1.75621	-2.25947
Plac8	2.82231	0.792032	-0.0834166	-2.82231	-2.03028	-2.90573	-0.792032	2.03028	-0.875449	0.0834166	2.90573	0.875449
Mafg	-0.246233	-0.450785	-1.05492	0.246233	-0.204552	-0.808687	0.450785	0.204552	-0.604134	1.05492	0.808687	0.604134
Mtfmt	0.548177	0.876277	1.41569	-0.548177	0.3281	0.867514	-0.876277	-0.3281	0.539414	-1.41569	-0.867514	-0.539414
Gatad2b	1.72097	-0.467535	3.25029	-1.72097	-2.18851	1.52932	0.467535	2.18851	3.71783	-3.25029	-1.52932	-3.71783
Plac8l1	0.868424	0.848865	1.43242	-0.868424	-0.0195596	0.563995	-0.848865	0.0195596	0.583555	-1.43242	-0.563995	-0.583555
Kcnmb1	-0.839887	0.0285343	-3.32909	0.839887	0.868421	-2.4892	-0.0285343	-0.868421	-3.35762	3.32909	2.4892	3.35762
Mir6357	1.78379	-0.0419951	2.37878	-1.78379	-1.82579	0.594984	0.0419951	1.82579	2.42077	-2.37878	-0.594984	-2.42077
Tnfrsf21	-0.834948	-0.180682	3.89465	0.834948	0.654267	4.72959	0.180682	-0.654267	4.07533	-3.89465	-4.72959	-4.07533
Mir6358	1.26734	-0.00672657	1.17319	-1.26734	-1.27406	-0.094143	0.00672657	1.27406	1.17992	-1.17319	0.094143	-1.17992
Gatc	3.43492	1.30183	4.0099	-3.43492	-2.13309	0.57498	-1.30183	2.13309	2.70807	-4.0099	-0.57498	-2.70807
Slc7a9	1.06658	-0.75301	-1.23346	-1.06658	-1.81959	-2.30004	0.75301	1.81959	-0.480448	1.23346	2.30004	0.480448
Ate1	0.951294	-0.180741	0.407627	-0.951294	-1.13203	-0.543667	0.180741	1.13203	0.588367	-0.407627	0.543667	-0.588367
Atf1	1.31806	0.773807	2.05588	-1.31806	-0.544258	0.737814	-0.773807	0.544258	1.28207	-2.05588	-0.737814	-1.28207
Plat	3.59353	-0.812456	4.04184	-3.59353	-4.40598	0.448313	0.812456	4.40598	4.8543	-4.04184	-0.448313	-4.8543
Mir6363	-1.37853	-0.547511	-0.254654	1.37853	0.831018	1.12387	0.547511	-0.831018	0.292857	0.254654	-1.12387	-0.292857
Rab21	5.15484	1.23804	3.37754	-5.15484	-3.9168	-1.7773	-1.23804	3.9168	2.1395	-3.37754	1.7773	-2.1395
Tnfrsf8	1.38888	-0.393164	-0.633041	-1.38888	-1.78204	-2.02192	0.393164	1.78204	-0.239877	0.633041	2.02192	0.239877
Gatsl3	0.662926	1.75194	0.432129	-0.662926	1.08902	-0.230797	-1.75194	-1.08902	-1.31981	-0.432129	0.230797	1.31981
Cnga2	0.587776	1.17593	-0.501493	-0.587776	0.588155	-1.08927	-1.17593	-0.588155	-1.67742	0.501493	1.08927	1.67742
Odf3	1.10631	-0.0337223	0.167097	-1.10631	-1.14003	-0.939212	0.0337223	1.14003	0.200819	-0.167097	0.939212	-0.200819
Slc9a1	0.116055	-0.153849	-0.552291	-0.116055	-0.269904	-0.668347	0.153849	0.269904	-0.398443	0.552291	0.668347	0.398443
Atf5	-0.0604659	-0.0138654	-0.0753185	0.0604659	0.0466004	-0.0148527	0.0138654	-0.0466004	-0.0614531	0.0753185	0.0148527	0.0614531
Olfr745	0.30181	-0.182731	-0.729211	-0.30181	-0.484541	-1.03102	0.182731	0.484541	-0.54648	0.729211	1.03102	0.54648
Rab25	0.510475	-0.269272	0.449689	-0.510475	-0.779747	-0.0607856	0.269272	0.779747	0.718962	-0.449689	0.0607856	-0.718962
Mir6366	-0.631454	-0.182779	-0.619259	0.631454	0.448674	0.0121951	0.182779	-0.448674	-0.436479	0.619259	-0.0121951	0.436479
Kcnq1	0.655764	0.0412327	-0.44803	-0.655764	-0.614531	-1.10379	-0.0412327	0.614531	-0.489262	0.44803	1.10379	0.489262
Olfr747	1.28258	0.920149	1.3084	-1.28258	-0.362434	0.0258187	-0.920149	0.362434	0.388252	-1.3084	-0.0258187	-0.388252
Mageb16-ps1	0.69241	-0.48855	-0.340225	-0.69241	-1.18096	-1.03263	0.48855	1.18096	0.148325	0.340225	1.03263	-0.148325
Odf4	0.440829	0.173403	0.121625	-0.440829	-0.267426	-0.319204	-0.173403	0.267426	-0.0517779	-0.121625	0.319204	0.0517779
Acvr1	-4.07035	-0.818958	-1.66004	4.07035	3.25139	2.41031	0.818958	-3.25139	-0.841084	1.66004	-2.41031	0.841084
Zfp655	0.0170367	0.0343284	0.499803	-0.0170367	0.0172917	0.482766	-0.0343284	-0.0172917	0.465475	-0.499803	-0.482766	-0.465475
Cbr1	0.0589866	0.0840291	0.157225	-0.0589866	0.0250425	0.0982386	-0.0840291	-0.0250425	0.0731961	-0.157225	-0.0982386	-0.0731961
Cnih2	-0.756782	-0.750792	0.0130291	0.756782	0.00599029	0.769812	0.750792	-0.00599029	0.763821	-0.0130291	-0.769812	-0.763821
Zfp658	0.480958	-0.071444	-0.276437	-0.480958	-0.552402	-0.757395	0.071444	0.552402	-0.204993	0.276437	0.757395	0.204993
Slc9a6	-1.27157	0.858534	1.16273	1.27157	2.13011	2.43431	-0.858534	-2.13011	0.304198	-1.16273	-2.43431	-0.304198
Atg10	-0.672131	0.602765	0.213775	0.672131	1.2749	0.885906	-0.602765	-1.2749	-0.38899	-0.213775	-0.885906	0.38899
Mageb4	-2.68002	1.03056	0.426532	2.68002	3.71058	3.10655	-1.03056	-3.71058	-0.604024	-0.426532	-3.10655	0.604024
Kcnq5	-0.702402	-0.257752	1.41204	0.702402	0.44465	2.11444	0.257752	-0.44465	1.66979	-1.41204	-2.11444	-1.66979
Platr7	0.861549	0.0951697	1.13096	-0.861549	-0.76638	0.269413	-0.0951697	0.76638	1.03579	-1.13096	-0.269413	-1.03579
Slc9a8	1.24808	0.0905227	0.326407	-1.24808	-1.15755	-0.921669	-0.0905227	1.15755	0.235885	-0.326407	0.921669	-0.235885
4930402F11Rik	-1.15585	-0.342647	-3.17027	1.15585	0.8132	-2.01442	0.342647	-0.8132	-2.82762	3.17027	2.01442	2.82762
Atg13	1.02366	-0.256958	2.89919	-1.02366	-1.28061	1.87554	0.256958	1.28061	3.15615	-2.89919	-1.87554	-3.15615
Zfp668	2.33689	-0.176748	1.5065	-2.33689	-2.51364	-0.830391	0.176748	2.51364	1.68325	-1.5065	0.830391	-1.68325
Plau	-0.0261495	-0.993776	0.800694	0.0261495	-0.967627	0.826844	0.993776	0.967627	1.79447	-0.800694	-0.826844	-1.79447
Tnfsf8	0.633952	-0.322148	-1.01373	-0.633952	-0.9561	-1.64768	0.322148	0.9561	-0.691583	1.01373	1.64768	0.691583
Rab30	6.60773	2.75426	6.98904	-6.60773	-3.85347	0.381314	-2.75426	3.85347	4.23479	-6.98904	-0.381314	-4.23479
Mir6376	0.773138	1.42549	2.85792	-0.773138	0.652348	2.08478	-1.42549	-0.652348	1.43244	-2.85792	-2.08478	-1.43244
Ogfrl1	-0.192943	-0.0183027	-0.123084	0.192943	0.174641	0.0698595	0.0183027	-0.174641	-0.104781	0.123084	-0.0698595	0.104781
Gbp5	0.475327	-0.0145233	-0.97878	-0.475327	-0.48985	-1.45411	0.0145233	0.48985	-0.964257	0.97878	1.45411	0.964257
Cbx2	1.01093	0.953264	2.2796	-1.01093	-0.0576638	1.26867	-0.953264	0.0576638	1.32633	-2.2796	-1.26867	-1.32633
Kcnt1	0.446169	-0.790067	0.204036	-0.446169	-1.23624	-0.242133	0.790067	1.23624	0.994103	-0.204036	0.242133	-0.994103
Slc9c1	0.139139	1.02386	-0.688258	-0.139139	0.884719	-0.827397	-1.02386	-0.884719	-1.71212	0.688258	0.827397	1.71212
Gbp6	-0.00406085	0.175158	-0.64364	0.00406085	0.179219	-0.639579	-0.175158	-0.179219	-0.818797	0.64364	0.639579	0.818797
Plbd1	1.45648	0.111911	1.25108	-1.45648	-1.34456	-0.205396	-0.111911	1.34456	1.13917	-1.25108	0.205396	-1.13917
Tnip1	0.334838	-1.31413	0.579326	-0.334838	-1.64897	0.244488	1.31413	1.64897	1.89346	-0.579326	-0.244488	-1.89346
Cnn2	-0.170443	-0.755174	-0.876765	0.170443	-0.584731	-0.706322	0.755174	0.584731	-0.121591	0.876765	0.706322	0.121591
Mir6381	-0.119992	-0.0402694	-0.184961	0.119992	0.0797221	-0.0649695	0.0402694	-0.0797221	-0.144692	0.184961	0.0649695	0.144692
4930404I05Rik	1.87143	0.260347	1.08205	-1.87143	-1.61109	-0.789388	-0.260347	1.61109	0.8217	-1.08205	0.789388	-0.8217
Magi2	4.08376	0.568693	0.542031	-4.08376	-3.51507	-3.54173	-0.568693	3.51507	-0.0266625	-0.542031	3.54173	0.0266625
Rab33b	1.02838	0.93537	4.41737	-1.02838	-0.0930072	3.38899	-0.93537	0.0930072	3.482	-4.41737	-3.38899	-3.482
Zfp689	0.981591	0.222523	0.231576	-0.981591	-0.759068	-0.750015	-0.222523	0.759068	0.00905334	-0.231576	0.750015	-0.00905334
Kcnv1	-0.689658	-1.22646	-0.144196	0.689658	-0.536797	0.545462	1.22646	0.536797	1.08226	0.144196	-0.545462	-1.08226
Rab35	1.80632	1.35675	2.43167	-1.80632	-0.449568	0.625352	-1.35675	0.449568	1.07492	-2.43167	-0.625352	-1.07492
Kcnv2	1.43465	1.12343	-0.254665	-1.43465	-0.311219	-1.68932	-1.12343	0.311219	-1.3781	0.254665	1.68932	1.3781
4930405A10Rik	-0.701383	-0.21103	-2.58985	0.701383	0.490353	-1.88847	0.21103	-0.490353	-2.37882	2.58985	1.88847	2.37882
4930405D11Rik	-1.05118	-0.622482	-0.746644	1.05118	0.428698	0.304535	0.622482	-0.428698	-0.124162	0.746644	-0.304535	0.124162
Plcb4	0.381642	-3.18309	-0.214054	-0.381642	-3.56473	-0.595696	3.18309	3.56473	2.96904	0.214054	0.595696	-2.96904
Mir6387	-0.670797	-1.16935	-1.13551	0.670797	-0.498548	-0.464716	1.16935	0.498548	0.0338321	1.13551	0.464716	-0.0338321
Sarnp	3.04835	0.014937	2.21671	-3.04835	-3.03342	-0.831638	-0.014937	3.03342	2.20178	-2.21671	0.831638	-2.20178
4930405L22Rik	2.38865	0.937237	1.57895	-2.38865	-1.45141	-0.8097	-0.937237	1.45141	0.64171	-1.57895	0.8097	-0.64171
Sars	-0.37626	-1.23787	1.05168	0.37626	-0.861611	1.42794	1.23787	0.861611	2.28955	-1.05168	-1.42794	-2.28955
Kctd12	-0.0786134	0.0385439	-0.0157916	0.0786134	0.117157	0.0628218	-0.0385439	-0.117157	-0.0543355	0.0157916	-0.0628218	0.0543355
Majin	-1.20673	-0.617014	-2.34233	1.20673	0.589717	-1.1356	0.617014	-0.589717	-1.72532	2.34233	1.1356	1.72532
Slco3a1	-0.111351	-0.0226785	0.667086	0.111351	0.0886728	0.778438	0.0226785	-0.0886728	0.689765	-0.667086	-0.778438	-0.689765
Atl1	0.343774	0.0581971	0.798433	-0.343774	-0.285577	0.45466	-0.0581971	0.285577	0.740236	-0.798433	-0.45466	-0.740236
Plcg1	4.60065	1.63385	4.18171	-4.60065	-2.9668	-0.418934	-1.63385	2.9668	2.54787	-4.18171	0.418934	-2.54787
Kctd15	-0.0690097	0.672905	1.82369	0.0690097	0.741914	1.8927	-0.672905	-0.741914	1.15078	-1.82369	-1.8927	-1.15078
Tnnc1	1.79684	1.34077	3.27982	-1.79684	-0.456073	1.48298	-1.34077	0.456073	1.93905	-3.27982	-1.48298	-1.93905
Cnot4	2.35481	-0.0447382	0.919188	-2.35481	-2.39954	-1.43562	0.0447382	2.39954	0.963927	-0.919188	1.43562	-0.963927
Olfr782	-1.14578	-0.163201	-1.79347	1.14578	0.982578	-0.647693	0.163201	-0.982578	-1.63027	1.79347	0.647693	1.63027
Ccdc103	0.839415	-0.79739	0.445576	-0.839415	-1.6368	-0.393839	0.79739	1.6368	1.24297	-0.445576	0.393839	-1.24297
Rab3gap2	1.24408	-0.485617	0.211541	-1.24408	-1.72969	-1.03254	0.485617	1.72969	0.697158	-0.211541	1.03254	-0.697158
Olfr786	-1.37089	-0.0625857	-1.04407	1.37089	1.30831	0.326821	0.0625857	-1.30831	-0.981486	1.04407	-0.326821	0.981486
Slco6c1	2.2431	2.03568	0.1657	-2.2431	-0.207423	-2.0774	-2.03568	0.207423	-1.86998	-0.1657	2.0774	1.86998
Mir6397	-1.12171	-0.632096	0.0296885	1.12171	0.489615	1.1514	0.632096	-0.489615	0.661785	-0.0296885	-1.1514	-0.661785
Atoh8	-0.222377	0.0111508	-0.870028	0.222377	0.233528	-0.647651	-0.0111508	-0.233528	-0.881179	0.870028	0.647651	0.881179
Adam23	-1.15001	0.398795	-2.14044	1.15001	1.54881	-0.990429	-0.398795	-1.54881	-2.53924	2.14044	0.990429	2.53924
Mamdc2	-0.94133	0.702058	-0.429087	0.94133	1.64339	0.512243	-0.702058	-1.64339	-1.13115	0.429087	-0.512243	1.13115
Tnp1	-0.726471	-0.225974	-2.76468	0.726471	0.500498	-2.03821	0.225974	-0.500498	-2.5387	2.76468	2.03821	2.5387
Mir6401	-1.64212	0.477453	-1.8904	1.64212	2.11957	-0.248277	-0.477453	-2.11957	-2.36785	1.8904	0.248277	2.36785
Gcm2	-0.764605	0.923213	0.458114	0.764605	1.68782	1.22272	-0.923213	-1.68782	-0.4651	-0.458114	-1.22272	0.4651
Pld2	1.3089	0.34787	0.416693	-1.3089	-0.961028	-0.892205	-0.34787	0.961028	0.0688228	-0.416693	0.892205	-0.0688228
Kctd6	0.749065	-1.27516	3.40843	-0.749065	-2.02422	2.65936	1.27516	2.02422	4.68358	-3.40843	-2.65936	-4.68358
Olfr1008	-0.736666	-0.153045	-0.565901	0.736666	0.583621	0.170765	0.153045	-0.583621	-0.412856	0.565901	-0.170765	0.412856
Zfp740	1.79547	0.720048	0.709578	-1.79547	-1.07542	-1.08589	-0.720048	1.07542	-0.0104704	-0.709578	1.08589	0.0104704
Kctd8	2.74922	-0.0315542	1.24113	-2.74922	-2.78077	-1.50808	0.0315542	2.78077	1.27269	-1.24113	1.50808	-1.27269
Ccdc125	2.93173	0.598456	3.90581	-2.93173	-2.33327	0.974082	-0.598456	2.33327	3.30735	-3.90581	-0.974082	-3.30735
Olfr803	-1.53854	0.195955	-0.269475	1.53854	1.7345	1.26907	-0.195955	-1.7345	-0.46543	0.269475	-1.26907	0.46543
Mturn	0.48387	0.0957682	2.19204	-0.48387	-0.388101	1.70817	-0.0957682	0.388101	2.09627	-2.19204	-1.70817	-2.09627
Zfp748	1.029	-0.763181	2.44327	-1.029	-1.79218	1.41427	0.763181	1.79218	3.20645	-2.44327	-1.41427	-3.20645
Cntd1	1.11589	-0.0506925	2.52337	-1.11589	-1.16658	1.40748	0.0506925	1.16658	2.57406	-2.52337	-1.40748	-2.57406
Olfr1012	-0.484784	0.243581	-2.9333	0.484784	0.728364	-2.44852	-0.243581	-0.728364	-3.17688	2.9333	2.44852	3.17688
Gcnt4	-1.00454	-1.04415	-1.5939	1.00454	-0.0396036	-0.58936	1.04415	0.0396036	-0.549756	1.5939	0.58936	0.549756
Olfr1014	-0.282831	0.215108	-2.81648	0.282831	0.497939	-2.53365	-0.215108	-0.497939	-3.03159	2.81648	2.53365	3.03159
Atp13a3	4.20954	0.775132	2.25736	-4.20954	-3.43441	-1.95218	-0.775132	3.43441	1.48223	-2.25736	1.95218	-1.48223
Cntfr	-1.52589	0.4363	-2.0151	1.52589	1.96219	-0.489207	-0.4363	-1.96219	-2.4514	2.0151	0.489207	2.4514
Zfp759	2.49223	-0.145769	1.93329	-2.49223	-2.63799	-0.558931	0.145769	2.63799	2.07906	-1.93329	0.558931	-2.07906
Mtx2	0.352157	-0.426747	0.374362	-0.352157	-0.778904	0.0222049	0.426747	0.778904	0.801109	-0.374362	-0.0222049	-0.801109
Olfr1015	-0.253161	-0.111032	-0.938276	0.253161	0.142129	-0.685115	0.111032	-0.142129	-0.827244	0.938276	0.685115	0.827244
Olfr810	-1.44374	-0.446632	-1.94976	1.44374	0.997107	-0.506023	0.446632	-0.997107	-1.50313	1.94976	0.506023	1.50313
Tns2	1.34036	0.356506	0.571455	-1.34036	-0.983857	-0.768908	-0.356506	0.983857	0.214949	-0.571455	0.768908	-0.214949
Sbsn	-1.03357	-0.102287	-0.432008	1.03357	0.931287	0.601566	0.102287	-0.931287	-0.329721	0.432008	-0.601566	0.329721
Zfp764	1.04167	-0.0777975	1.0979	-1.04167	-1.11947	0.0562248	0.0777975	1.11947	1.17569	-1.0979	-0.0562248	-1.17569
Cntn2	0.0699925	0.658643	-1.99414	-0.0699925	0.58865	-2.06413	-0.658643	-0.58865	-2.65278	1.99414	2.06413	2.65278
Atp1a1	1.66733	-0.807969	0.624422	-1.66733	-2.4753	-1.04291	0.807969	2.4753	1.43239	-0.624422	1.04291	-1.43239
Mir6412	-0.554709	0.0728822	0.114535	0.554709	0.627591	0.669244	-0.0728822	-0.627591	0.041653	-0.114535	-0.669244	-0.041653
Scaf1	3.17419	1.11195	3.28639	-3.17419	-2.06224	0.112199	-1.11195	2.06224	2.17444	-3.28639	-0.112199	-2.17444
Cntn4	-0.0760956	0.300528	0.905142	0.0760956	0.376624	0.981238	-0.300528	-0.376624	0.604614	-0.905142	-0.981238	-0.604614
Rabepk	0.657731	0.0644316	2.92294	-0.657731	-0.5933	2.26521	-0.0644316	0.5933	2.8585	-2.92294	-2.26521	-2.8585
Zfp773	-2.59592	-1.03505	-3.0579	2.59592	1.56087	-0.461986	1.03505	-1.56087	-2.02285	3.0579	0.461986	2.02285
Kdm4a	2.24766	-0.176394	-0.332686	-2.24766	-2.42406	-2.58035	0.176394	2.42406	-0.156292	0.332686	2.58035	0.156292
Plekha7	0.842246	1.36598	1.71093	-0.842246	0.523733	0.868683	-1.36598	-0.523733	0.34495	-1.71093	-0.868683	-0.34495
Rabgap1l	0.955845	-0.0335567	0.602504	-0.955845	-0.989402	-0.353342	0.0335567	0.989402	0.63606	-0.602504	0.353342	-0.63606
Slitrk5	-0.442805	-0.595251	0.994221	0.442805	-0.152446	1.43703	0.595251	0.152446	1.58947	-0.994221	-1.43703	-1.58947
Plekha8	0.397357	-0.668841	1.82475	-0.397357	-1.0662	1.42739	0.668841	1.0662	2.49359	-1.82475	-1.42739	-2.49359
Olfr1028	-2.31161	-0.645077	-0.467765	2.31161	1.66653	1.84384	0.645077	-1.66653	0.177312	0.467765	-1.84384	-0.177312
Kdm4d	1.2835	-0.80158	0.631431	-1.2835	-2.08508	-0.652065	0.80158	2.08508	1.43301	-0.631431	0.652065	-1.43301
Muc5b	-1.87633	-1.18671	-0.55269	1.87633	0.689619	1.32364	1.18671	-0.689619	0.634025	0.55269	-1.32364	-0.634025
Zfp780b	0.0643853	-0.418112	-0.0561312	-0.0643853	-0.482498	-0.120516	0.418112	0.482498	0.361981	0.0561312	0.120516	-0.361981
Kdm5a	2.14772	0.044042	2.73797	-2.14772	-2.10367	0.590249	-0.044042	2.10367	2.69392	-2.73797	-0.590249	-2.69392
Mansc4	-0.717269	1.02762	1.42724	0.717269	1.74489	2.14451	-1.02762	-1.74489	0.399621	-1.42724	-2.14451	-0.399621
Olfr103	0.346028	-0.412294	-0.573584	-0.346028	-0.758322	-0.919612	0.412294	0.758322	-0.16129	0.573584	0.919612	0.16129
Olfr829	-0.894167	0.458198	0.444396	0.894167	1.35237	1.33856	-0.458198	-1.35237	-0.0138022	-0.444396	-1.33856	0.0138022
Adamts13	1.87726	0.931822	2.03935	-1.87726	-0.945436	0.162092	-0.931822	0.945436	1.10753	-2.03935	-0.162092	-1.10753
Map10	0.637911	0.115661	-1.12698	-0.637911	-0.522251	-1.7649	-0.115661	0.522251	-1.24264	1.12698	1.7649	1.24264
Olfr1032	-2.81407	-0.376154	0.35794	2.81407	2.43791	3.17201	0.376154	-2.43791	0.734093	-0.35794	-3.17201	-0.734093
Olfr830	-1.71111	-3.64688	-1.24334	1.71111	-1.93577	0.467775	3.64688	1.93577	2.40354	1.24334	-0.467775	-2.40354
Adamts14	-0.261355	0.685914	0.0863895	0.261355	0.947269	0.347745	-0.685914	-0.947269	-0.599525	-0.0863895	-0.347745	0.599525
Slu7	0.536156	-0.0273012	2.19241	-0.536156	-0.563457	1.65625	0.0273012	0.563457	2.21971	-2.19241	-1.65625	-2.21971
Scap	1.58038	-0.81382	1.41867	-1.58038	-2.3942	-0.16171	0.81382	2.3942	2.23249	-1.41867	0.16171	-2.23249
4930432K21Rik	-0.0935853	-0.791726	-1.89928	0.0935853	-0.69814	-1.8057	0.791726	0.69814	-1.10756	1.89928	1.8057	1.10756
Olfr1033	-0.608237	-0.926815	0.265262	0.608237	-0.318578	0.873499	0.926815	0.318578	1.19208	-0.265262	-0.873499	-1.19208
Rac1	1.64049	0.647586	0.550011	-1.64049	-0.992908	-1.09048	-0.647586	0.992908	-0.0975755	-0.550011	1.09048	0.0975755
Cntrob	0.337962	-1.30415	-0.0724051	-0.337962	-1.64211	-0.410367	1.30415	1.64211	1.23175	0.0724051	0.410367	-1.23175
Tomm22	-0.390357	-0.208973	-0.000338218	0.390357	0.181385	0.390019	0.208973	-0.181385	0.208634	0.000338218	-0.390019	-0.208634
Mir654	0.400606	0.216076	-0.753754	-0.400606	-0.184529	-1.15436	-0.216076	0.184529	-0.96983	0.753754	1.15436	0.96983
Zfp791	0.251757	-2.01189	-0.294522	-0.251757	-2.26365	-0.546279	2.01189	2.26365	1.71737	0.294522	0.546279	-1.71737
Map1lc3b	-0.425339	-0.778926	-0.254934	0.425339	-0.353586	0.170405	0.778926	0.353586	0.523991	0.254934	-0.170405	-0.523991
Mum1l1	-0.171068	-0.657481	3.70011	0.171068	-0.486413	3.87118	0.657481	0.486413	4.35759	-3.70011	-3.87118	-4.35759
4930433N12Rik	-0.503048	-3.05693	0.0403864	0.503048	-2.55388	0.543434	3.05693	2.55388	3.09732	-0.0403864	-0.543434	-3.09732
Ccdc159	0.226654	0.0371918	0.953989	-0.226654	-0.189462	0.727335	-0.0371918	0.189462	0.916797	-0.953989	-0.727335	-0.916797
Mir664	1.202	0.25148	0.437031	-1.202	-0.950516	-0.764965	-0.25148	0.950516	0.185551	-0.437031	0.764965	-0.185551
Atp4b	0.0926783	1.45566	0.0512313	-0.0926783	1.36298	-0.041447	-1.45566	-1.36298	-1.40443	-0.0512313	0.041447	1.40443
Olfr845	-2.79593	-1.04259	-1.68787	2.79593	1.75334	1.10807	1.04259	-1.75334	-0.645275	1.68787	-1.10807	0.645275
4930440C22Rik	0.400261	-0.346775	-0.538754	-0.400261	-0.747037	-0.939015	0.346775	0.747037	-0.191978	0.538754	0.939015	0.191978
Coch	2.1757	-0.0136617	0.861153	-2.1757	-2.18936	-1.31455	0.0136617	2.18936	0.874814	-0.861153	1.31455	-0.874814
Mir669a-11	1.91144	0.929688	0.797257	-1.91144	-0.981751	-1.11418	-0.929688	0.981751	-0.132431	-0.797257	1.11418	0.132431
Mup16	-2.58024	-0.289312	0.442961	2.58024	2.29093	3.0232	0.289312	-2.29093	0.732273	-0.442961	-3.0232	-0.732273
Rad23b	4.35826	1.96642	1.80988	-4.35826	-2.39185	-2.54838	-1.96642	2.39185	-0.156533	-1.80988	2.54838	0.156533
Rad50	0.662047	0.128401	0.607228	-0.662047	-0.533646	-0.0548189	-0.128401	0.533646	0.478827	-0.607228	0.0548189	-0.478827
Top1mt	0.434389	-0.638522	0.920733	-0.434389	-1.07291	0.486344	0.638522	1.07291	1.55925	-0.920733	-0.486344	-1.55925
Cog2	1.03214	0.0582556	0.858237	-1.03214	-0.973885	-0.173904	-0.0582556	0.973885	0.799981	-0.858237	0.173904	-0.799981
Gem	0.398854	1.75491	3.20057	-0.398854	1.35606	2.80171	-1.75491	-1.35606	1.44565	-3.20057	-2.80171	-1.44565
Scarna6	1.34093	-0.421215	0.895612	-1.34093	-1.76214	-0.445315	0.421215	1.76214	1.31683	-0.895612	0.445315	-1.31683
Top2a	2.44448	0.670024	0.438537	-2.44448	-1.77445	-2.00594	-0.670024	1.77445	-0.231487	-0.438537	2.00594	0.231487
Mir669g	-2.14335	-0.501503	-4.2814	2.14335	1.64185	-2.13805	0.501503	-1.64185	-3.7799	4.2814	2.13805	3.7799
Map3k14	1.45064	1.2692	-0.0618779	-1.45064	-0.181436	-1.51252	-1.2692	0.181436	-1.33108	0.0618779	1.51252	1.33108
Adamtsl2	-0.00816751	0.747244	1.05375	0.00816751	0.755412	1.06192	-0.747244	-0.755412	0.306505	-1.05375	-1.06192	-0.306505
Olfr857	0.880581	0.725361	-1.2004	-0.880581	-0.15522	-2.08098	-0.725361	0.15522	-1.92576	1.2004	2.08098	1.92576
Topors	2.50516	0.232359	-0.418862	-2.50516	-2.2728	-2.92402	-0.232359	2.2728	-0.651221	0.418862	2.92402	0.651221
Mir669j	-2.12949	-0.501947	-4.27965	2.12949	1.62754	-2.15016	0.501947	-1.62754	-3.77771	4.27965	2.15016	3.77771
Zfp830	4.49511	0.575728	0.566287	-4.49511	-3.91938	-3.92882	-0.575728	3.91938	-0.00944107	-0.566287	3.92882	0.00944107
Map3k2	0.278829	1.14503	0.596494	-0.278829	0.866198	0.317665	-1.14503	-0.866198	-0.548533	-0.596494	-0.317665	0.548533
Tor1a	0.968937	0.209052	1.09648	-0.968937	-0.759885	0.12754	-0.209052	0.759885	0.887425	-1.09648	-0.12754	-0.887425
Mir669p-1	1.97245	0.992496	0.850634	-1.97245	-0.979952	-1.12181	-0.992496	0.979952	-0.141862	-0.850634	1.12181	0.141862
Zfp846	-0.047162	0.991186	0.815625	0.047162	1.03835	0.862787	-0.991186	-1.03835	-0.17556	-0.815625	-0.862787	0.17556
Plk2	-2.57111	-0.62493	-0.486196	2.57111	1.94618	2.08492	0.62493	-1.94618	0.138734	0.486196	-2.08492	-0.138734
Ccdc185	0.677728	0.462271	-0.127998	-0.677728	-0.215457	-0.805726	-0.462271	0.215457	-0.590269	0.127998	0.805726	0.590269
Mir671	-0.261255	-0.0661928	-2.0655	0.261255	0.195062	-1.80424	0.0661928	-0.195062	-1.99931	2.0655	1.80424	1.99931
Scg2	-0.452289	1.38991	-0.0557227	0.452289	1.8422	0.396567	-1.38991	-1.8422	-1.44564	0.0557227	-0.396567	1.44564
4930448C13Rik	1.29974	0.634445	-0.335639	-1.29974	-0.665297	-1.63538	-0.634445	0.665297	-0.970084	0.335639	1.63538	0.970084
Gfod1	1.51507	0.879892	0.298436	-1.51507	-0.635176	-1.21663	-0.879892	0.635176	-0.581455	-0.298436	1.21663	0.581455
Atp6ap2	0.924545	0.776538	0.0902891	-0.924545	-0.148006	-0.834255	-0.776538	0.148006	-0.686249	-0.0902891	0.834255	0.686249
Ccdc187	1.12632	0.220009	0.437358	-1.12632	-0.906315	-0.688966	-0.220009	0.906315	0.217349	-0.437358	0.688966	-0.217349
Raet1c	-1.0381	-0.585914	-0.570248	1.0381	0.452185	0.467852	0.585914	-0.452185	0.0156668	0.570248	-0.467852	-0.0156668
Gfpt1	2.35264	0.00507893	3.32865	-2.35264	-2.34756	0.976012	-0.00507893	2.34756	3.32358	-3.32865	-0.976012	-3.32358
Zfp866	-0.319772	-0.396081	2.11246	0.319772	-0.0763093	2.43223	0.396081	0.0763093	2.50854	-2.11246	-2.43223	-2.50854
Pln	1.37427	-0.141656	0.0564987	-1.37427	-1.51593	-1.31777	0.141656	1.51593	0.198155	-0.0564987	1.31777	-0.198155
Gfra1	-0.657895	1.67546	0.439498	0.657895	2.33336	1.09739	-1.67546	-2.33336	-1.23596	-0.439498	-1.09739	1.23596
Mxd1	1.89832	-0.342943	1.52511	-1.89832	-2.24127	-0.373216	0.342943	2.24127	1.86805	-1.52511	0.373216	-1.86805
Rag2	0.561021	0.0949698	-2.36645	-0.561021	-0.466051	-2.92747	-0.0949698	0.466051	-2.46142	2.36645	2.92747	2.46142
Atp6v0c	1.87571	-0.283148	0.948282	-1.87571	-2.15886	-0.927426	0.283148	2.15886	1.23143	-0.948282	0.927426	-1.23143
4930449E01Rik	1.44476	0.813095	0.453313	-1.44476	-0.631661	-0.991443	-0.813095	0.631661	-0.359782	-0.453313	0.991443	0.359782
Rai1	-2.82998	-2.3108	-1.91768	2.82998	0.519178	0.912303	2.3108	-0.519178	0.393125	1.91768	-0.912303	-0.393125
Atp6v0d1	0.919653	0.0797278	0.973004	-0.919653	-0.839925	0.0533516	-0.0797278	0.839925	0.893277	-0.973004	-0.0533516	-0.893277
Olfr1079	-0.980435	-0.000341057	-3.6234	0.980435	0.980094	-2.64296	0.000341057	-0.980094	-3.62306	3.6234	2.64296	3.62306
Col24a1	-3.85681	-0.905205	0.271892	3.85681	2.9516	4.1287	0.905205	-2.9516	1.1771	-0.271892	-4.1287	-1.1771
Olfr876	0.98149	-0.757239	2.28295	-0.98149	-1.73873	1.30146	0.757239	1.73873	3.04019	-2.28295	-1.30146	-3.04019
Mir682	-0.382352	0.0865549	-2.69228	0.382352	0.468906	-2.30993	-0.0865549	-0.468906	-2.77884	2.69228	2.30993	2.77884
Scgb2b15	0.0371003	-0.00504568	-0.0187624	-0.0371003	-0.042146	-0.0558627	0.00504568	0.042146	-0.0137167	0.0187624	0.0558627	0.0137167
Gga2	1.03534	0.48757	1.07044	-1.03534	-0.547767	0.0351072	-0.48757	0.547767	0.582874	-1.07044	-0.0351072	-0.582874
4930452B06Rik	-0.553054	-0.995037	-0.427844	0.553054	-0.441982	0.12521	0.995037	0.441982	0.567193	0.427844	-0.12521	-0.567193
Col2a1	-0.0897923	0.761245	0.0161081	0.0897923	0.851037	0.1059	-0.761245	-0.851037	-0.745137	-0.0161081	-0.1059	0.745137
4930453H23Rik	-2.85972	-0.40605	0.846263	2.85972	2.45367	3.70598	0.40605	-2.45367	1.25231	-0.846263	-3.70598	-1.25231
Ccdc36	1.63011	0.315967	0.431948	-1.63011	-1.31414	-1.19816	-0.315967	1.31414	0.115981	-0.431948	1.19816	-0.115981
Mir687	1.33456	0.254756	1.5347	-1.33456	-1.07981	0.200136	-0.254756	1.07981	1.27994	-1.5347	-0.200136	-1.27994
Scgb2b27	-0.134703	-0.596834	-1.34836	0.134703	-0.462131	-1.21366	0.596834	0.462131	-0.751527	1.34836	1.21366	0.751527
Olfr109	0.268607	-0.319602	-0.715482	-0.268607	-0.588209	-0.984089	0.319602	0.588209	-0.39588	0.715482	0.984089	0.39588
Plppr2	0.141915	0.368071	0.474414	-0.141915	0.226156	0.332499	-0.368071	-0.226156	0.106343	-0.474414	-0.332499	-0.106343
Ralgps2	3.00459	0.135977	3.36349	-3.00459	-2.86861	0.3589	-0.135977	2.86861	3.22751	-3.36349	-0.3589	-3.22751
Ccdc42	-0.702373	0.800491	-1.33334	0.702373	1.50286	-0.630972	-0.800491	-1.50286	-2.13384	1.33334	0.630972	2.13384
Plppr3	-0.22856	0.938109	0.136095	0.22856	1.16667	0.364655	-0.938109	-1.16667	-0.802013	-0.136095	-0.364655	0.802013
Zfp930	2.16936	0.00582964	1.13782	-2.16936	-2.16353	-1.03154	-0.00582964	2.16353	1.132	-1.13782	1.03154	-1.132
Col5a1	-0.574791	0.161951	-1.6283	0.574791	0.736742	-1.05351	-0.161951	-0.736742	-1.79025	1.6283	1.05351	1.79025
Ggt1	-0.877207	0.804425	0.453476	0.877207	1.68163	1.33068	-0.804425	-1.68163	-0.350949	-0.453476	-1.33068	0.350949
Col5a3	0.319317	1.16721	-0.116608	-0.319317	0.847892	-0.435925	-1.16721	-0.847892	-1.28382	0.116608	0.435925	1.28382
Ccdc54	0.429352	-0.137497	0.417284	-0.429352	-0.566849	-0.0120679	0.137497	0.566849	0.554781	-0.417284	0.0120679	-0.554781
Mycbp2	0.869705	0.0664268	0.671191	-0.869705	-0.803278	-0.198514	-0.0664268	0.803278	0.604764	-0.671191	0.198514	-0.604764
Mycbpap	3.81484	1.04848	1.50094	-3.81484	-2.76636	-2.3139	-1.04848	2.76636	0.452461	-1.50094	2.3139	-0.452461
Olfr899	-0.574702	-1.25698	-2.57554	0.574702	-0.682281	-2.00084	1.25698	0.682281	-1.31856	2.57554	2.00084	1.31856
Olfr11	4.0923	2.6774	4.07513	-4.0923	-1.41489	-0.0171678	-2.6774	1.41489	1.39772	-4.07513	0.0171678	-1.39772
Ccdc6	1.81694	-1.08656	-2.36801	-1.81694	-2.9035	-4.18495	1.08656	2.9035	-1.28145	2.36801	4.18495	1.28145
Ranbp17	-0.639363	-0.568606	-0.426287	0.639363	0.0707571	0.213076	0.568606	-0.0707571	0.142319	0.426287	-0.213076	-0.142319
Scml2	0.241455	3.17839	3.23668	-0.241455	2.93693	2.99522	-3.17839	-2.93693	0.0582893	-3.23668	-2.99522	-0.0582893
Atp8b2	1.37994	0.434878	1.59214	-1.37994	-0.945058	0.2122	-0.434878	0.945058	1.15726	-1.59214	-0.2122	-1.15726
Ranbp2	1.13918	-1.05988	1.56824	-1.13918	-2.19906	0.429058	1.05988	2.19906	2.62812	-1.56824	-0.429058	-2.62812
Ccdc61	1.90545	0.387559	0.607686	-1.90545	-1.51789	-1.29776	-0.387559	1.51789	0.220127	-0.607686	1.29776	-0.220127
4930467D21Rik	0.136138	-0.3251	-0.475893	-0.136138	-0.461238	-0.612031	0.3251	0.461238	-0.150793	0.475893	0.612031	0.150793
Ccdc62	1.66564	-1.17031	-0.442793	-1.66564	-2.83595	-2.10843	1.17031	2.83595	0.727517	0.442793	2.10843	-0.727517
Ranbp3	2.39766	-1.14935	2.21807	-2.39766	-3.54701	-0.179586	1.14935	3.54701	3.36742	-2.21807	0.179586	-3.36742
Mir6908	1.07598	1.50571	-0.0673184	-1.07598	0.429732	-1.1433	-1.50571	-0.429732	-1.57303	0.0673184	1.1433	1.57303
Plut	0.522538	-0.136753	1.15364	-0.522538	-0.659291	0.631103	0.136753	0.659291	1.29039	-1.15364	-0.631103	-1.29039
Olfr904	-0.170534	-1.23465	-2.99628	0.170534	-1.06412	-2.82575	1.23465	1.06412	-1.76163	2.99628	2.82575	1.76163
Plvap	1.33892	-0.400377	1.13784	-1.33892	-1.7393	-0.201089	0.400377	1.7393	1.53821	-1.13784	0.201089	-1.53821
Olfr1104	0.174621	0.148808	-0.632253	-0.174621	-0.0258133	-0.806874	-0.148808	0.0258133	-0.781061	0.632253	0.806874	0.781061
Scn1b	-0.639665	0.0982889	-0.0238959	0.639665	0.737954	0.615769	-0.0982889	-0.737954	-0.122185	0.0238959	-0.615769	0.122185
Ccdc66	0.514326	-0.129634	0.00372943	-0.514326	-0.64396	-0.510597	0.129634	0.64396	0.133363	-0.00372943	0.510597	-0.133363
Adgrf2	-0.276955	0.422621	-0.235485	0.276955	0.699575	0.0414692	-0.422621	-0.699575	-0.658106	0.235485	-0.0414692	0.658106
Plxdc1	1.8318	-0.0140296	1.50786	-1.8318	-1.84583	-0.323945	0.0140296	1.84583	1.52189	-1.50786	0.323945	-1.52189
Ghsr	-0.264776	-0.0153944	0.566336	0.264776	0.249382	0.831112	0.0153944	-0.249382	0.58173	-0.566336	-0.831112	-0.58173
Adgrf4	-0.897655	0.0783154	-0.780061	0.897655	0.975971	0.117594	-0.0783154	-0.975971	-0.858376	0.780061	-0.117594	0.858376
4930471M09Rik	0.0141827	0.0670364	0.998251	-0.0141827	0.0528537	0.984069	-0.0670364	-0.0528537	0.931215	-0.998251	-0.984069	-0.931215
Colca2	2.32952	0.937248	3.04659	-2.32952	-1.39227	0.717072	-0.937248	1.39227	2.10934	-3.04659	-0.717072	-2.10934
Atraid	0.696181	0.651468	-0.0579505	-0.696181	-0.0447128	-0.754132	-0.651468	0.0447128	-0.709419	0.0579505	0.754132	0.709419
Gigyf1	-0.972405	-1.01426	-1.83148	0.972405	-0.0418511	-0.859079	1.01426	0.0418511	-0.817228	1.83148	0.859079	0.817228
Tpst2	0.776514	0.153537	0.766614	-0.776514	-0.622977	-0.00989987	-0.153537	0.622977	0.613077	-0.766614	0.00989987	-0.613077
Olfr910	-0.79466	-0.257599	-2.75215	0.79466	0.537061	-1.95749	0.257599	-0.537061	-2.49455	2.75215	1.95749	2.49455
Plxna4os1	3.51435	0.195763	-1.17339	-3.51435	-3.31859	-4.68774	-0.195763	3.31859	-1.36915	1.17339	4.68774	1.36915
Mir6920	3.41693	-0.165643	3.19886	-3.41693	-3.58258	-0.218071	0.165643	3.58258	3.36451	-3.19886	0.218071	-3.36451
Ccdc77	1.70409	-0.173327	1.79104	-1.70409	-1.87742	0.0869459	0.173327	1.87742	1.96436	-1.79104	-0.0869459	-1.96436
Plxnb2	3.5047	0.540745	0.81587	-3.5047	-2.96396	-2.68883	-0.540745	2.96396	0.275124	-0.81587	2.68883	-0.275124
Myh14	1.65452	0.497527	2.54784	-1.65452	-1.15699	0.893315	-0.497527	1.15699	2.05031	-2.54784	-0.893315	-2.05031
Zfp955a	0.639181	1.67159	1.568	-0.639181	1.03241	0.928816	-1.67159	-1.03241	-0.103597	-1.568	-0.928816	0.103597
Mir6921	-1.33669	-1.24583	-0.337171	1.33669	0.0908656	0.999522	1.24583	-0.0908656	0.908656	0.337171	-0.999522	-0.908656
Olfr913	-0.367441	-2.35024	-0.932117	0.367441	-1.98279	-0.564677	2.35024	1.98279	1.41812	0.932117	0.564677	-1.41812
Scn8a	-1.04283	1.26045	-1.96965	1.04283	2.30328	-0.926814	-1.26045	-2.30328	-3.23009	1.96965	0.926814	3.23009
Atxn1l	1.54542	-0.278659	0.427049	-1.54542	-1.82408	-1.11837	0.278659	1.82408	0.705707	-0.427049	1.11837	-0.705707
Gimap6	-0.800857	-0.0288483	-1.1832	0.800857	0.772009	-0.382344	0.0288483	-0.772009	-1.15435	1.1832	0.382344	1.15435
Pm20d1	0.180316	-0.108596	2.65334	-0.180316	-0.288912	2.47303	0.108596	0.288912	2.76194	-2.65334	-2.47303	-2.76194
Adgrl3	1.51071	1.36565	0.212614	-1.51071	-0.145055	-1.2981	-1.36565	0.145055	-1.15304	-0.212614	1.2981	1.15304
Gimap9	0.290621	0.232966	0.300632	-0.290621	-0.057655	0.0100111	-0.232966	0.057655	0.0676662	-0.300632	-0.0100111	-0.0676662
Atxn7l1	-1.51682	-1.57677	-3.13243	1.51682	-0.0599449	-1.6156	1.57677	0.0599449	-1.55566	3.13243	1.6156	1.55566
Gin1	3.17701	-0.129417	1.71294	-3.17701	-3.30642	-1.46406	0.129417	3.30642	1.84236	-1.71294	1.46406	-1.84236
4930480M12Rik	-2.0613	-0.136519	-0.302799	2.0613	1.92478	1.7585	0.136519	-1.92478	-0.16628	0.302799	-1.7585	0.16628
Raph1	2.24871	-0.0654724	0.17501	-2.24871	-2.31418	-2.0737	0.0654724	2.31418	0.240482	-0.17501	2.0737	-0.240482
Gip	0.0925291	-0.712728	0.0115096	-0.0925291	-0.805258	-0.0810194	0.712728	0.805258	0.724238	-0.0115096	0.0810194	-0.724238
Comt	-0.701322	-0.187242	-0.389614	0.701322	0.514079	0.311708	0.187242	-0.514079	-0.202372	0.389614	-0.311708	0.202372
Traf7	0.702782	-0.216289	1.34373	-0.702782	-0.919071	0.64095	0.216289	0.919071	1.56002	-1.34373	-0.64095	-1.56002
Rarb	-1.71613	0.340429	1.39461	1.71613	2.05656	3.11074	-0.340429	-2.05656	1.05418	-1.39461	-3.11074	-1.05418
AU016765	2.10405	0.549142	2.07446	-2.10405	-1.55491	-0.0295888	-0.549142	1.55491	1.52532	-2.07446	0.0295888	-1.52532
Zfp974	0.173976	-0.0416019	-0.178596	-0.173976	-0.215578	-0.352572	0.0416019	0.215578	-0.136994	0.178596	0.352572	0.136994
4930487D11Rik	0.56972	0.557185	-0.648092	-0.56972	-0.0125342	-1.21781	-0.557185	0.0125342	-1.20528	0.648092	1.21781	1.20528
AU019990	0.70046	0.0895979	0.542901	-0.70046	-0.610862	-0.157559	-0.0895979	0.610862	0.453303	-0.542901	0.157559	-0.453303
Olfr930	0.208889	0.485086	-0.49293	-0.208889	0.276198	-0.701818	-0.485086	-0.276198	-0.978016	0.49293	0.701818	0.978016
Ccdc91	-0.309921	0.00044547	-0.247492	0.309921	0.310367	0.0624292	-0.00044547	-0.310367	-0.247938	0.247492	-0.0624292	0.247938
4930487H11Rik	-2.24924	0.507656	-1.31853	2.24924	2.75689	0.930708	-0.507656	-2.75689	-1.82618	1.31853	-0.930708	1.82618
AU021092	-0.0287677	-1.19851	-0.0687149	0.0287677	-1.16974	-0.0399472	1.19851	1.16974	1.12979	0.0687149	0.0399472	-1.12979
Scrt2	3.43099	1.61302	2.60695	-3.43099	-1.81796	-0.824033	-1.61302	1.81796	0.99393	-2.60695	0.824033	-0.99393
Olfr934	-0.150255	0.160503	-0.958403	0.150255	0.310758	-0.808148	-0.160503	-0.310758	-1.11891	0.958403	0.808148	1.11891
Myl9	-0.910492	-0.777528	-0.725219	0.910492	0.132964	0.185273	0.777528	-0.132964	0.0523094	0.725219	-0.185273	-0.0523094
Adk	0.946349	1.25606	2.05411	-0.946349	0.309715	1.10776	-1.25606	-0.309715	0.798045	-2.05411	-1.10776	-0.798045
Pms2	2.79467	-0.0198275	0.639695	-2.79467	-2.81449	-2.15497	0.0198275	2.81449	0.659522	-0.639695	2.15497	-0.659522
Tram2	6.44086	-0.982538	2.30352	-6.44086	-7.4234	-4.13734	0.982538	7.4234	3.28605	-2.30352	4.13734	-3.28605
Copg2	-0.193497	0.252996	0.493411	0.193497	0.446493	0.686908	-0.252996	-0.446493	0.240415	-0.493411	-0.686908	-0.240415
Zfp984	2.83545	0.692072	1.59488	-2.83545	-2.14338	-1.24057	-0.692072	2.14338	0.902808	-1.59488	1.24057	-0.902808
Adm2	3.19042	0.607719	3.28795	-3.19042	-2.5827	0.0975263	-0.607719	2.5827	2.68023	-3.28795	-0.0975263	-2.68023
Zfp987	0.0504846	0.337824	-0.292457	-0.0504846	0.287339	-0.342942	-0.337824	-0.287339	-0.630281	0.292457	0.342942	0.630281
Olfr1136	-0.578642	-0.769027	-3.57666	0.578642	-0.190386	-2.99802	0.769027	0.190386	-2.80763	3.57666	2.99802	2.80763
Zfp991	0.712077	0.526791	0.715971	-0.712077	-0.185286	0.00389421	-0.526791	0.185286	0.18918	-0.715971	-0.00389421	-0.18918
AU040320	1.61572	0.511821	1.57673	-1.61572	-1.1039	-0.0389907	-0.511821	1.1039	1.06491	-1.57673	0.0389907	-1.06491
Trappc10	0.144679	0.93841	-0.0628416	-0.144679	0.793731	-0.207521	-0.93841	-0.793731	-1.00125	0.0628416	0.207521	1.00125
Mylk4	0.944364	0.247961	-0.504876	-0.944364	-0.696403	-1.44924	-0.247961	0.696403	-0.752838	0.504876	1.44924	0.752838
Zfp995	-0.178083	0.386974	-0.111358	0.178083	0.565057	0.0667247	-0.386974	-0.565057	-0.498332	0.111358	-0.0667247	0.498332
Trappc12	2.93564	1.59491	0.36486	-2.93564	-1.34073	-2.57078	-1.59491	1.34073	-1.23005	-0.36486	2.57078	1.23005
Scyl3	-0.418469	-0.664959	0.200127	0.418469	-0.24649	0.618597	0.664959	0.24649	0.865087	-0.200127	-0.618597	-0.865087
Rasd2	1.80981	0.846057	2.14446	-1.80981	-0.96375	0.334648	-0.846057	0.96375	1.2984	-2.14446	-0.334648	-1.2984
Cckar	-1.06033	-1.55741	-1.10042	1.06033	-0.497079	-0.0400892	1.55741	0.497079	0.45699	1.10042	0.0400892	-0.45699
Mir6953	2.24926	0.0433869	1.25058	-2.24926	-2.20587	-0.998685	-0.0433869	2.20587	1.20719	-1.25058	0.998685	-1.20719
Aurkaip1	0.789537	0.0375376	0.965216	-0.789537	-0.751999	0.175679	-0.0375376	0.751999	0.927678	-0.965216	-0.175679	-0.927678
Adpgk	2.15233	-0.620647	1.41036	-2.15233	-2.77297	-0.74197	0.620647	2.77297	2.031	-1.41036	0.74197	-2.031
Adprh	-0.530842	2.21575	1.07041	0.530842	2.7466	1.60125	-2.21575	-2.7466	-1.14535	-1.07041	-1.60125	1.14535
Masp2	1.39411	-1.0761	0.822371	-1.39411	-2.47022	-0.571742	1.0761	2.47022	1.89847	-0.822371	0.571742	-1.89847
Mast1	0.607703	0.0929975	0.884224	-0.607703	-0.514705	0.276521	-0.0929975	0.514705	0.791227	-0.884224	-0.276521	-0.791227
Rasgrf2	1.38681	1.19612	-0.112378	-1.38681	-0.190693	-1.49919	-1.19612	0.190693	-1.3085	0.112378	1.49919	1.3085
Mast2	2.1201	0.0478207	1.92118	-2.1201	-2.07228	-0.198923	-0.0478207	2.07228	1.87336	-1.92118	0.198923	-1.87336
Mir6959	1.45831	1.93147	1.10915	-1.45831	0.473163	-0.349164	-1.93147	-0.473163	-0.822327	-1.10915	0.349164	0.822327
Adra1b	0.744232	0.21091	-0.113171	-0.744232	-0.533322	-0.857404	-0.21091	0.533322	-0.324082	0.113171	0.857404	0.324082
Mast4	-1.01275	0.572924	0.124064	1.01275	1.58568	1.13682	-0.572924	-1.58568	-0.44886	-0.124064	-1.13682	0.44886
Olfr955	-0.528924	0.123762	-0.703185	0.528924	0.652686	-0.174261	-0.123762	-0.652686	-0.826947	0.703185	0.174261	0.826947
Sdccag3	0.967368	-0.944896	0.805242	-0.967368	-1.91226	-0.162126	0.944896	1.91226	1.75014	-0.805242	0.162126	-1.75014
Ccl21a	-0.0819977	-2.56797	0.00359064	0.0819977	-2.48597	0.0855883	2.56797	2.48597	2.57156	-0.00359064	-0.0855883	-2.57156
Adra2a	1.33672	1.34429	0.822855	-1.33672	0.00757534	-0.513864	-1.34429	-0.00757534	-0.521439	-0.822855	0.513864	0.521439
Ccl21b	1.14788	-0.312521	-0.250726	-1.14788	-1.4604	-1.39861	0.312521	1.4604	0.0617957	0.250726	1.39861	-0.0617957
Pnp2	0.412857	0.543977	3.71577	-0.412857	0.13112	3.30292	-0.543977	-0.13112	3.1718	-3.71577	-3.30292	-3.1718
Olfr1157	-1.20989	-0.848972	-0.597861	1.20989	0.360913	0.612024	0.848972	-0.360913	0.25111	0.597861	-0.612024	-0.25111
Pnpla3	-0.410603	-0.0180959	0.474891	0.410603	0.392507	0.885493	0.0180959	-0.392507	0.492987	-0.474891	-0.885493	-0.492987
Matn2	-1.33638	-2.99772	0.646687	1.33638	-1.66134	1.98307	2.99772	1.66134	3.64441	-0.646687	-1.98307	-3.64441
Sdhaf1	-0.511202	-0.347308	-1.10037	0.511202	0.163894	-0.58917	0.347308	-0.163894	-0.753064	1.10037	0.58917	0.753064
Ccl27a	1.52797	-0.942574	0.10266	-1.52797	-2.47055	-1.42531	0.942574	2.47055	1.04523	-0.10266	1.42531	-1.04523
Olfr961	-0.750878	-0.642497	-3.74017	0.750878	0.108381	-2.9893	0.642497	-0.108381	-3.09768	3.74017	2.9893	3.09768
Gkn1	-0.216662	0.642309	-0.0925642	0.216662	0.858972	0.124098	-0.642309	-0.858972	-0.734874	0.0925642	-0.124098	0.734874
Ccl3	-1.07164	-0.654806	-1.86292	1.07164	0.416833	-0.79128	0.654806	-0.416833	-1.20811	1.86292	0.79128	1.20811
4930515B02Rik	-0.537767	-0.904494	-0.064846	0.537767	-0.366727	0.472921	0.904494	0.366727	0.839648	0.064846	-0.472921	-0.839648
Olfr967	0.475897	0.978914	-1.73926	-0.475897	0.503017	-2.21516	-0.978914	-0.503017	-2.71817	1.73926	2.21516	2.71817
Treml2	-1.67416	2.00465	-2.38981	1.67416	3.67881	-0.715644	-2.00465	-3.67881	-4.39446	2.38981	0.715644	4.39446
Mir6978	-0.51779	0.0482544	0.443721	0.51779	0.566045	0.961511	-0.0482544	-0.566045	0.395466	-0.443721	-0.961511	-0.395466
Olfr968	-0.685928	-1.1377	-0.245312	0.685928	-0.451772	0.440616	1.1377	0.451772	0.892388	0.245312	-0.440616	-0.892388
Myo3b	0.794176	-0.292631	-0.0364386	-0.794176	-1.08681	-0.830615	0.292631	1.08681	0.256193	0.0364386	0.830615	-0.256193
Aebp1	0.131389	-0.256476	-0.52595	-0.131389	-0.387865	-0.657339	0.256476	0.387865	-0.269474	0.52595	0.657339	0.269474
Mir6981	-0.0504999	-1.25796	0.203303	0.0504999	-1.20746	0.253803	1.25796	1.20746	1.46126	-0.203303	-0.253803	-1.46126
4930518P08Rik	-2.18454	0.87618	-2.29282	2.18454	3.06072	-0.108284	-0.87618	-3.06072	-3.169	2.29282	0.108284	3.169
Olfr1167	0.139931	0.288618	-2.71075	-0.139931	0.148687	-2.85068	-0.288618	-0.148687	-2.99936	2.71075	2.85068	2.99936
Olfr971	0.403298	1.0953	0.836778	-0.403298	0.692005	0.433479	-1.0953	-0.692005	-0.258526	-0.836778	-0.433479	0.258526
Rassf7	1.05414	0.893092	3.1577	-1.05414	-0.161047	2.10356	-0.893092	0.161047	2.26461	-3.1577	-2.10356	-2.26461
Ccm2	1.78431	0.257238	1.59147	-1.78431	-1.52707	-0.192834	-0.257238	1.52707	1.33424	-1.59147	0.192834	-1.33424
Glce	-0.919177	-3.05773	1.38453	0.919177	-2.13855	2.30371	3.05773	2.13855	4.44226	-1.38453	-2.30371	-4.44226
Rassf8	-0.305829	1.273	-1.29247	0.305829	1.57883	-0.986639	-1.273	-1.57883	-2.56547	1.29247	0.986639	2.56547
Olfr1170	0.0551546	0.809368	0.805728	-0.0551546	0.754213	0.750573	-0.809368	-0.754213	-0.00363969	-0.805728	-0.750573	0.00363969
Awat1	-3.76545	-1.06954	-0.613358	3.76545	2.6959	3.15209	1.06954	-2.6959	0.456187	0.613358	-3.15209	-0.456187
Olfr976	-0.773616	-0.89364	-0.400955	0.773616	-0.120024	0.372661	0.89364	0.120024	0.492686	0.400955	-0.372661	-0.492686
Sdsl	1.46695	-0.0502333	2.93658	-1.46695	-1.51718	1.46964	0.0502333	1.51718	2.98682	-2.93658	-1.46964	-2.98682
Ccnb1	2.82917	-0.497645	-0.0405789	-2.82917	-3.32681	-2.86975	0.497645	3.32681	0.457066	0.0405789	2.86975	-0.457066
Olfr979	0.131376	0.186571	0.132925	-0.131376	0.0551957	0.00154906	-0.186571	-0.0551957	-0.0536467	-0.132925	-0.00154906	0.0536467
Poglut1	0.619141	-0.429859	1.24625	-0.619141	-1.049	0.62711	0.429859	1.049	1.67611	-1.24625	-0.62711	-1.67611
Gli1	2.34843	-0.0490939	1.17372	-2.34843	-2.39752	-1.17471	0.0490939	2.39752	1.22281	-1.17372	1.17471	-1.22281
Sec11c	-0.910682	0.980874	-0.383198	0.910682	1.89156	0.527485	-0.980874	-1.89156	-1.36407	0.383198	-0.527485	1.36407
Cox5a	1.57873	-0.437642	2.0768	-1.57873	-2.01637	0.498077	0.437642	2.01637	2.51444	-2.0768	-0.498077	-2.51444
Olfr982	-2.54203	-0.123664	0.140652	2.54203	2.41836	2.68268	0.123664	-2.41836	0.264317	-0.140652	-2.68268	-0.264317
AY761184	-0.622126	-0.988255	-3.03499	0.622126	-0.36613	-2.41287	0.988255	0.36613	-2.04674	3.03499	2.41287	2.04674
Glipr1l2	-0.282372	0.129302	0.24354	0.282372	0.411674	0.525912	-0.129302	-0.411674	0.114238	-0.24354	-0.525912	-0.114238
Azi2	0.887365	0.4965	1.80732	-0.887365	-0.390865	0.919955	-0.4965	0.390865	1.31082	-1.80732	-0.919955	-1.31082
Myot	-0.487323	-0.805824	-0.573522	0.487323	-0.318501	-0.0861993	0.805824	0.318501	0.232301	0.573522	0.0861993	-0.232301
Olfr99	0.911114	0.042527	-0.459615	-0.911114	-0.868587	-1.37073	-0.042527	0.868587	-0.502142	0.459615	1.37073	0.502142
Sec22b	-0.000225034	-0.210849	2.29626	0.000225034	-0.210624	2.29649	0.210849	0.210624	2.50711	-2.29626	-2.29649	-2.50711
B020004C17Rik	-1.51133	-0.498429	-1.21686	1.51133	1.0129	0.294469	0.498429	-1.0129	-0.718427	1.21686	-0.294469	0.718427
4930524O05Rik	0.394115	0.518721	0.973554	-0.394115	0.124606	0.579439	-0.518721	-0.124606	0.454833	-0.973554	-0.579439	-0.454833
Cox7b	-0.895256	-2.59042	-0.345298	0.895256	-1.69517	0.549958	2.59042	1.69517	2.24512	0.345298	-0.549958	-2.24512
Mbp	-0.491297	0.8462	1.36234	0.491297	1.3375	1.85364	-0.8462	-1.3375	0.51614	-1.36234	-1.85364	-0.51614
Myoz2	2.1554	0.447649	4.27136	-2.1554	-1.70775	2.11596	-0.447649	1.70775	3.82371	-4.27136	-2.11596	-3.82371
Trim24	3.05004	0.0290364	0.066788	-3.05004	-3.02101	-2.98326	-0.0290364	3.02101	0.0377517	-0.066788	2.98326	-0.0377517
Rbfox3	-2.13478	-0.678736	-2.98693	2.13478	1.45605	-0.852147	0.678736	-1.45605	-2.30819	2.98693	0.852147	2.30819
Olfr1195	0.418336	1.14558	-2.42185	-0.418336	0.727239	-2.84019	-1.14558	-0.727239	-3.56743	2.42185	2.84019	3.56743
Mbtd1	1.95184	0.0106358	0.448089	-1.95184	-1.94121	-1.50375	-0.0106358	1.94121	0.437453	-0.448089	1.50375	-0.437453
Cox8c	0.989057	0.147467	0.477353	-0.989057	-0.841589	-0.511704	-0.147467	0.841589	0.329886	-0.477353	0.511704	-0.329886
Mc1r	-0.143603	0.328006	1.33945	0.143603	0.471609	1.48306	-0.328006	-0.471609	1.01145	-1.33945	-1.48306	-1.01145
Cp	-0.104841	0.761639	5.64367	0.104841	0.86648	5.74851	-0.761639	-0.86648	4.88203	-5.64367	-5.74851	-4.88203
Trim28	1.60007	-1.10125	1.31	-1.60007	-2.70133	-0.290077	1.10125	2.70133	2.41125	-1.31	0.290077	-2.41125
4930528P14Rik	-0.566561	-0.57429	-0.0909136	0.566561	-0.0077287	0.475647	0.57429	0.0077287	0.483376	0.0909136	-0.475647	-0.483376
Glra2	-3.01737	-0.62087	-0.905582	3.01737	2.3965	2.11179	0.62087	-2.3965	-0.284711	0.905582	-2.11179	0.284711
Polq	-2.07938	-2.0177	-2.07092	2.07938	0.0616794	0.0084593	2.0177	-0.0616794	-0.0532201	2.07092	-0.0084593	0.0532201
Rbm12	1.247	1.21874	0.68481	-1.247	-0.0282527	-0.562187	-1.21874	0.0282527	-0.533934	-0.68481	0.562187	0.533934
Olig3	-0.0783381	0.69382	-1.99607	0.0783381	0.772158	-1.91773	-0.69382	-0.772158	-2.68989	1.99607	1.91773	2.68989
Cpa3	-1.93175	-0.978458	-1.01648	1.93175	0.953287	0.915265	0.978458	-0.953287	-0.0380223	1.01648	-0.915265	0.0380223
Mc4r	-1.42305	-1.30795	-1.79483	1.42305	0.115106	-0.371776	1.30795	-0.115106	-0.486881	1.79483	0.371776	0.486881
Glra4	-1.05511	0.477451	-1.06065	1.05511	1.53256	-0.00554115	-0.477451	-1.53256	-1.5381	1.06065	0.00554115	1.5381
Mysm1	3.50428	0.394109	5.23688	-3.50428	-3.11017	1.7326	-0.394109	3.11017	4.84277	-5.23688	-1.7326	-4.84277
Trim30b	0.752698	1.53996	0.466866	-0.752698	0.787263	-0.285832	-1.53996	-0.787263	-1.0731	-0.466866	0.285832	1.0731
4930529L06Rik	-3.78429	-0.847966	-0.732086	3.78429	2.93633	3.05221	0.847966	-2.93633	0.11588	0.732086	-3.05221	-0.11588
4930532M18Rik	-0.607765	1.23382	0.687772	0.607765	1.84158	1.29554	-1.23382	-1.84158	-0.546043	-0.687772	-1.29554	0.546043
Mcam	1.36437	-0.967127	2.72134	-1.36437	-2.33149	1.35697	0.967127	2.33149	3.68846	-2.72134	-1.35697	-3.68846
Olfr1202	-0.826278	-0.553007	-0.238634	0.826278	0.273271	0.587644	0.553007	-0.273271	0.314373	0.238634	-0.587644	-0.314373
Cpa6	-2.64178	-2.01992	-2.12138	2.64178	0.621864	0.520398	2.01992	-0.621864	-0.101465	2.12138	-0.520398	0.101465
Glrx	-0.70799	0.302824	1.17285	0.70799	1.01081	1.88084	-0.302824	-1.01081	0.870029	-1.17285	-1.88084	-0.870029
Glrx2	-0.0630318	-0.362799	3.72909	0.0630318	-0.299767	3.79212	0.362799	0.299767	4.09188	-3.72909	-3.79212	-4.09188
Mccc1	3.04713	-0.105958	1.55828	-3.04713	-3.15309	-1.48885	0.105958	3.15309	1.66424	-1.55828	1.48885	-1.66424
Trim33	1.51731	-0.00861096	1.69555	-1.51731	-1.52592	0.178243	0.00861096	1.52592	1.70416	-1.69555	-0.178243	-1.70416
Secisbp2	2.5187	-0.720537	1.61078	-2.5187	-3.23923	-0.90792	0.720537	3.23923	2.33131	-1.61078	0.90792	-2.33131
B230323A14Rik	1.47714	0.0367482	0.455143	-1.47714	-1.44039	-1.02199	-0.0367482	1.44039	0.418395	-0.455143	1.02199	-0.418395
Mcf2	0.234629	2.7452	1.37653	-0.234629	2.51057	1.1419	-2.7452	-2.51057	-1.36866	-1.37653	-1.1419	1.36866
Rbm24	0.441189	0.0613923	-0.476792	-0.441189	-0.379796	-0.917981	-0.0613923	0.379796	-0.538184	0.476792	0.917981	0.538184
Onecut3	1.81626	1.00867	0.447824	-1.81626	-0.807594	-1.36844	-1.00867	0.807594	-0.560842	-0.447824	1.36844	0.560842
N4bp3	-0.876852	-0.333591	0.51086	0.876852	0.54326	1.38771	0.333591	-0.54326	0.844451	-0.51086	-1.38771	-0.844451
Olfr1212	-1.21558	-0.536076	-0.727373	1.21558	0.679508	0.488211	0.536076	-0.679508	-0.191298	0.727373	-0.488211	0.191298
Rbm28	1.18394	0.154214	0.89597	-1.18394	-1.02973	-0.287974	-0.154214	1.02973	0.741757	-0.89597	0.287974	-0.741757
Trim42	-0.349401	0.145759	-1.17174	0.349401	0.49516	-0.822341	-0.145759	-0.49516	-1.3175	1.17174	0.822341	1.3175
4930544D05Rik	-1.98432	-1.94664	-1.80088	1.98432	0.03768	0.183434	1.94664	-0.03768	0.145754	1.80088	-0.183434	-0.145754
Trim43a	0.181863	0.890441	0.800788	-0.181863	0.708578	0.618925	-0.890441	-0.708578	-0.0896529	-0.800788	-0.618925	0.0896529
Polr3g	3.16461	0.76306	6.76918	-3.16461	-2.40155	3.60457	-0.76306	2.40155	6.00612	-6.76918	-3.60457	-6.00612
Mcm10	2.16035	0.00357915	1.06402	-2.16035	-2.15677	-1.09633	-0.00357915	2.15677	1.06044	-1.06402	1.09633	-1.06044
Glyat	-0.0100391	0.954969	0.648943	0.0100391	0.965008	0.658982	-0.954969	-0.965008	-0.306026	-0.648943	-0.658982	0.306026
Polr3k	0.777065	-0.0440987	0.537343	-0.777065	-0.821164	-0.239722	0.0440987	0.821164	0.581442	-0.537343	0.239722	-0.581442
Agpat4	-4.03787	-1.86463	-1.28304	4.03787	2.17324	2.75483	1.86463	-2.17324	0.581586	1.28304	-2.75483	-0.581586
Agpat5	2.27153	-1.65411	-1.94454	-2.27153	-3.92563	-4.21607	1.65411	3.92563	-0.290435	1.94454	4.21607	0.290435
Mcm3ap	1.89224	0.341268	2.04594	-1.89224	-1.55097	0.153703	-0.341268	1.55097	1.70467	-2.04594	-0.153703	-1.70467
Trim45	1.13791	1.18447	-0.554273	-1.13791	0.0465615	-1.69218	-1.18447	-0.0465615	-1.73874	0.554273	1.69218	1.73874
Naa38	0.229696	0.391118	0.226119	-0.229696	0.161422	-0.00357695	-0.391118	-0.161422	-0.164999	-0.226119	0.00357695	0.164999
Mcm7	-0.512837	-1.38625	0.0796312	0.512837	-0.873414	0.592468	1.38625	0.873414	1.46588	-0.0796312	-0.592468	-1.46588
4930546K05Rik	0.850652	-0.131609	-0.320886	-0.850652	-0.982262	-1.17154	0.131609	0.982262	-0.189277	0.320886	1.17154	0.189277
Cpne1	1.2453	1.20418	0.683619	-1.2453	-0.0411268	-0.561685	-1.20418	0.0411268	-0.520558	-0.683619	0.561685	0.520558
Mcm8	0.379325	2.05615	-0.000978668	-0.379325	1.67682	-0.380303	-2.05615	-1.67682	-2.05713	0.000978668	0.380303	2.05713
Selenok-ps1	0.464961	0.592728	-0.153865	-0.464961	0.127767	-0.618826	-0.592728	-0.127767	-0.746593	0.153865	0.618826	0.746593
B3gnt6	0.90665	-1.31091	1.65862	-0.90665	-2.21756	0.751969	1.31091	2.21756	2.96953	-1.65862	-0.751969	-2.96953
Nab2	-0.561813	0.600684	-0.363853	0.561813	1.1625	0.197961	-0.600684	-1.1625	-0.964537	0.363853	-0.197961	0.964537
Gm10069	2.764	1.10031	2.32798	-2.764	-1.6637	-0.436026	-1.10031	1.6637	1.22767	-2.32798	0.436026	-1.22767
Trim59	2.70284	1.06355	5.09256	-2.70284	-1.63929	2.38972	-1.06355	1.63929	4.02901	-5.09256	-2.38972	-4.02901
Opn4	1.05627	0.21796	4.19402	-1.05627	-0.838312	3.13775	-0.21796	0.838312	3.97606	-4.19402	-3.13775	-3.97606
Gm10142	1.72417	2.29852	0.0965249	-1.72417	0.574348	-1.62765	-2.29852	-0.574348	-2.202	-0.0965249	1.62765	2.202
Cd180	-1.37725	-0.906109	0.640603	1.37725	0.471142	2.01785	0.906109	-0.471142	1.54671	-0.640603	-2.01785	-1.54671
[truncated: 22,028 more rows]

## Sheet: EDF10a_diff_K27-loop_female
chr2	133550000	133560000	chr2	134020000	134030000	chr2	133550000	133559999	Bmp2
chr2	133550000	133560000	chr2	134480000	134490000	chr2	133550000	133559999	Bmp2
chr3	90070000	90080000	chr3	89330000	89340000	chr3	90070000	90079999	Nup210l
chr3	131110000	131120000	chr3	130730000	130740000	chr3	131110000	131119999	Lef1
chr4	137280000	137290000	chr4	137150000	137160000	chr4	137280000	137289999	Wnt4
chr8	91800000	91810000	chr8	92350000	92360000	chr8	91800000	91809999	Irx3
chr8	88520000	88530000	chr8	88380000	88390000	chr8	88520000	88529999	Nkd1
chr8	91790000	91800000	chr8	91380000	91390000	chr8	91790000	91799999	Irx3
chr8	91790000	91800000	chr8	91630000	91640000	chr8	91790000	91799999	Irx3
chr9	79710000	79720000	chr9	79100000	79110000	chr9	79710000	79719999	Col12a1
chr11	108920000	108930000	chr11	108450000	108460000	chr11	108920000	108929999	Axin2
chr11	112780000	112790000	chr11	113150000	113160000	chr11	112780000	112789999	Sox9
chr11	119040000	119050000	chr11	119190000	119200000	chr11	119040000	119049999	Cbx2
chr12	40450000	40460000	chr12	40260000	40270000	chr12	40450000	40459999	Dock4
chr13	114450000	114460000	chr13	113870000	113880000	chr13	114450000	114459999	Fst
chr13	114450000	114460000	chr13	114080000	114090000	chr13	114450000	114459999	Fst
chr16	22430000	22440000	chr16	22540000	22550000	chr16	22430000	22439999	Etv5
chrX	74250000	74260000	chrX	74400000	74410000	chrX	74250000	74259999	Flna

## Sheet: EDF10a_diff_K27_loop_male
chr2	45110000	45120000	chr2	46440000	46450000	chr2	45110000	45119999	Zeb2
chr2	148900000	148910000	chr2	148750000	148760000	chr2	148900000	148909999	Cst3
chr3	90100000	90110000	chr3	90200000	90210000	chr3	90100000	90109999	Nup210l
chr4	137300000	137310000	chr4	136650000	136660000	chr4	137300000	137309999	Wnt4
chr5	51540000	51550000	chr5	52070000	52080000	chr5	51540000	51549999	Ppargc1a
chr5	142630000	142640000	chr5	142490000	142500000	chr5	142630000	142639999	Mmd2
chr8	125930000	125940000	chr8	126950000	126960000	chr8	125930000	125939999	Map3k21
chr10	20150000	20160000	chr10	20290000	20300000	chr10	20150000	20159999	Map7
chr11	34290000	34300000	chr11	34760000	34770000	chr11	34299900	34309899	Fam196b
chr11	108910000	108920000	chr11	108440000	108450000	chr11	108910000	108919999	Axin2
chr11	108930000	108940000	chr11	109170000	109180000	chr11	108930000	108939999	Axin2
chr11	112780000	112790000	chr11	111530000	111540000	chr11	112780000	112789999	Sox9
chr11	112770000	112780000	chr11	111650000	111660000	chr11	112770000	112779999	Sox9
chr11	112770000	112780000	chr11	111900000	111910000	chr11	112770000	112779999	Sox9
chr11	112770000	112780000	chr11	112200000	112210000	chr11	112770000	112779999	Sox9
chr11	112780000	112790000	chr11	113150000	113160000	chr11	112780000	112789999	Sox9
chr11	119050000	119060000	chr11	119190000	119200000	chr11	119050000	119059999	Cbx2
chr12	76180000	76190000	chr12	75780000	75790000	chr12	76180000	76189999	Esr2
chr12	76180000	76190000	chr12	75940000	75950000	chr12	76180000	76189999	Esr2
chr12	76180000	76190000	chr12	76010000	76020000	chr12	76180000	76189999	Esr2
chr12	76180000	76190000	chr12	76070000	76080000	chr12	76180000	76189999	Esr2
chr13	14040000	14050000	chr13	14170000	14180000	chr13	14040000	14049999	Arid4b
chr14	67720000	67730000	chr14	67930000	67940000	chr14	67720000	67729999	Gnrh1
chr15	55300000	55310000	chr15	55540000	55550000	chr15	55300000	55309999	Col14a1
chr16	22400000	22410000	chr16	22810000	22820000	chr16	22400000	22409999	Etv5
chr17	89170000	89180000	chr17	88960000	88970000	chr17	89170000	89179999	Fshr
chr18	38590000	38600000	chr18	38800000	38810000	chr18	38590000	38599999	Spry4
chrX	74250000	74260000	chrX	74400000	74410000	chrX	74250000	74259999	Flna

## Sheet: ED_Fig10b_Male_13.5_ATAC_peaks
chr1	3012700	3012803	sert_atac.narrowPeak_peak_1	72
chr1	3100315	3100518	sert_atac.narrowPeak_peak_2	107
chr1	3100522	3100852	sert_atac.narrowPeak_peak_3	242
chr1	3117958	3118217	sert_atac.narrowPeak_peak_4	281
chr1	3121434	3121599	sert_atac.narrowPeak_peak_5	210
chr1	3132136	3132370	sert_atac.narrowPeak_peak_6	162
chr1	3164896	3165115	sert_atac.narrowPeak_peak_7	154
chr1	3211110	3211218	sert_atac.narrowPeak_peak_8	71
chr1	3212223	3213115	sert_atac.narrowPeak_peak_9	617
chr1	3249356	3249572	sert_atac.narrowPeak_peak_10	54
chr1	3249706	3249816	sert_atac.narrowPeak_peak_11	67
chr1	3268460	3268563	sert_atac.narrowPeak_peak_12	78
chr1	3325373	3325497	sert_atac.narrowPeak_peak_13	85
chr1	3361011	3361111	sert_atac.narrowPeak_peak_14	59
chr1	3410936	3411252	sert_atac.narrowPeak_peak_15	251
chr1	3466740	3466865	sert_atac.narrowPeak_peak_16	72
chr1	3477341	3477588	sert_atac.narrowPeak_peak_17	279
chr1	3583506	3583668	sert_atac.narrowPeak_peak_18	53
chr1	3606511	3607041	sert_atac.narrowPeak_peak_19	980
chr1	3611297	3611460	sert_atac.narrowPeak_peak_20	204
chr1	3651338	3651438	sert_atac.narrowPeak_peak_21	59
chr1	3670595	3671114	sert_atac.narrowPeak_peak_22	322
chr1	3671422	3672633	sert_atac.narrowPeak_peak_23	813
chr1	3790859	3791097	sert_atac.narrowPeak_peak_24	130
chr1	3834409	3834543	sert_atac.narrowPeak_peak_25	122
chr1	3909868	3909968	sert_atac.narrowPeak_peak_26	68
chr1	3913578	3914069	sert_atac.narrowPeak_peak_27	449
chr1	3953769	3953874	sert_atac.narrowPeak_peak_28	59
chr1	3956415	3956605	sert_atac.narrowPeak_peak_29	171
chr1	3994928	3995082	sert_atac.narrowPeak_peak_30	65
chr1	4028789	4028988	sert_atac.narrowPeak_peak_31	186
chr1	4029260	4029543	sert_atac.narrowPeak_peak_32	121
chr1	4098959	4099142	sert_atac.narrowPeak_peak_33	78
chr1	4142137	4142240	sert_atac.narrowPeak_peak_34	65
chr1	4142590	4142777	sert_atac.narrowPeak_peak_35	178
chr1	4194663	4194780	sert_atac.narrowPeak_peak_36	59
chr1	4228245	4228436	sert_atac.narrowPeak_peak_37	349
chr1	4228513	4228623	sert_atac.narrowPeak_peak_38	85
chr1	4332475	4332724	sert_atac.narrowPeak_peak_39	162
chr1	4357419	4357580	sert_atac.narrowPeak_peak_40	78
chr1	4357774	4358011	sert_atac.narrowPeak_peak_41	194
chr1	4412539	4412779	sert_atac.narrowPeak_peak_42	205
chr1	4416862	4416999	sert_atac.narrowPeak_peak_43	79
chr1	4422596	4422700	sert_atac.narrowPeak_peak_44	75
chr1	4426882	4427259	sert_atac.narrowPeak_peak_45	368
chr1	4492022	4492175	sert_atac.narrowPeak_peak_46	125
chr1	4492353	4492473	sert_atac.narrowPeak_peak_47	65
chr1	4492536	4492765	sert_atac.narrowPeak_peak_48	66
chr1	4507802	4507902	sert_atac.narrowPeak_peak_49	47
chr1	4516621	4516798	sert_atac.narrowPeak_peak_50	146
chr1	4531508	4531788	sert_atac.narrowPeak_peak_51	171
chr1	4544763	4544888	sert_atac.narrowPeak_peak_52	130
chr1	4571271	4571457	sert_atac.narrowPeak_peak_53	93
chr1	4571469	4572183	sert_atac.narrowPeak_peak_54	397
chr1	4576350	4576462	sert_atac.narrowPeak_peak_55	51
chr1	4602396	4602496	sert_atac.narrowPeak_peak_56	59
chr1	4617915	4618027	sert_atac.narrowPeak_peak_57	53
chr1	4622452	4622805	sert_atac.narrowPeak_peak_58	149
chr1	4627913	4628371	sert_atac.narrowPeak_peak_59	152
chr1	4629461	4629561	sert_atac.narrowPeak_peak_60	65
chr1	4669895	4670018	sert_atac.narrowPeak_peak_61	72
chr1	4688916	4689047	sert_atac.narrowPeak_peak_62	63
chr1	4689219	4689456	sert_atac.narrowPeak_peak_63	231
chr1	4722249	4723192	sert_atac.narrowPeak_peak_64	669
chr1	4739387	4739700	sert_atac.narrowPeak_peak_65	452
chr1	4768497	4768615	sert_atac.narrowPeak_peak_66	75
chr1	4769902	4770076	sert_atac.narrowPeak_peak_67	127
chr1	4780171	4780397	sert_atac.narrowPeak_peak_68	376
chr1	4785394	4785672	sert_atac.narrowPeak_peak_69	287
chr1	4785673	4786076	sert_atac.narrowPeak_peak_70	629
chr1	4802428	4802805	sert_atac.narrowPeak_peak_71	356
chr1	4807411	4808269	sert_atac.narrowPeak_peak_72	481
chr1	4808459	4808595	sert_atac.narrowPeak_peak_73	87
chr1	4857387	4857863	sert_atac.narrowPeak_peak_74	888
chr1	4857941	4858076	sert_atac.narrowPeak_peak_75	118
chr1	4858163	4858474	sert_atac.narrowPeak_peak_76	235
chr1	4874561	4874671	sert_atac.narrowPeak_peak_77	85
chr1	4900430	4900660	sert_atac.narrowPeak_peak_78	275
chr1	4910772	4910961	sert_atac.narrowPeak_peak_79	143
chr1	4913133	4913337	sert_atac.narrowPeak_peak_80	96
chr1	4914494	4914655	sert_atac.narrowPeak_peak_81	154
chr1	4938678	4939138	sert_atac.narrowPeak_peak_82	555
chr1	4971260	4971378	sert_atac.narrowPeak_peak_83	78
chr1	5017988	5018126	sert_atac.narrowPeak_peak_84	106
chr1	5018734	5018834	sert_atac.narrowPeak_peak_85	71
chr1	5019316	5019641	sert_atac.narrowPeak_peak_86	223
chr1	5022614	5023004	sert_atac.narrowPeak_peak_87	483
chr1	5070178	5070286	sert_atac.narrowPeak_peak_88	47
chr1	5070312	5070506	sert_atac.narrowPeak_peak_89	205
chr1	5073410	5073512	sert_atac.narrowPeak_peak_90	59
chr1	5082767	5082929	sert_atac.narrowPeak_peak_91	156
chr1	5082963	5083614	sert_atac.narrowPeak_peak_92	811
chr1	5103273	5103455	sert_atac.narrowPeak_peak_93	138
chr1	5183589	5183829	sert_atac.narrowPeak_peak_94	228
chr1	5243708	5243824	sert_atac.narrowPeak_peak_95	59
chr1	5263982	5264094	sert_atac.narrowPeak_peak_96	72
chr1	5279421	5280017	sert_atac.narrowPeak_peak_97	284
chr1	5315394	5315548	sert_atac.narrowPeak_peak_98	162
chr1	5588233	5588826	sert_atac.narrowPeak_peak_99	816
chr1	5588907	5589027	sert_atac.narrowPeak_peak_100	63
chr1	5612040	5612247	sert_atac.narrowPeak_peak_101	65
chr1	5646704	5646810	sert_atac.narrowPeak_peak_102	78
chr1	5671204	5671318	sert_atac.narrowPeak_peak_103	59
chr1	5697460	5698011	sert_atac.narrowPeak_peak_104	692
chr1	5724887	5725034	sert_atac.narrowPeak_peak_105	196
chr1	5735081	5735335	sert_atac.narrowPeak_peak_106	329
chr1	5751946	5752108	sert_atac.narrowPeak_peak_107	138
chr1	5752213	5752359	sert_atac.narrowPeak_peak_108	114
chr1	5754019	5754125	sert_atac.narrowPeak_peak_109	62
chr1	5782411	5782570	sert_atac.narrowPeak_peak_110	89
chr1	5782573	5782875	sert_atac.narrowPeak_peak_111	407
chr1	5803769	5804138	sert_atac.narrowPeak_peak_112	242
chr1	5858433	5858639	sert_atac.narrowPeak_peak_113	188
chr1	5867673	5867778	sert_atac.narrowPeak_peak_114	65
chr1	5904948	5905076	sert_atac.narrowPeak_peak_115	122
chr1	5915411	5915621	sert_atac.narrowPeak_peak_116	338
chr1	5916290	5916701	sert_atac.narrowPeak_peak_117	192
chr1	5916703	5917291	sert_atac.narrowPeak_peak_118	139
chr1	5917310	5917746	sert_atac.narrowPeak_peak_119	229
chr1	5917817	5918025	sert_atac.narrowPeak_peak_120	139
chr1	6061422	6061657	sert_atac.narrowPeak_peak_121	228
chr1	6064552	6064800	sert_atac.narrowPeak_peak_122	129
chr1	6065538	6065649	sert_atac.narrowPeak_peak_123	103
chr1	6076635	6077143	sert_atac.narrowPeak_peak_124	982
chr1	6133023	6133345	sert_atac.narrowPeak_peak_125	226
chr1	6133437	6133553	sert_atac.narrowPeak_peak_126	80
chr1	6135159	6135390	sert_atac.narrowPeak_peak_127	293
chr1	6152292	6152449	sert_atac.narrowPeak_peak_128	72
chr1	6152494	6152731	sert_atac.narrowPeak_peak_129	454
chr1	6152785	6152885	sert_atac.narrowPeak_peak_130	59
chr1	6188410	6188524	sert_atac.narrowPeak_peak_131	67
chr1	6188596	6188807	sert_atac.narrowPeak_peak_132	275
chr1	6190690	6190808	sert_atac.narrowPeak_peak_133	154
chr1	6192792	6192895	sert_atac.narrowPeak_peak_134	45
chr1	6197772	6197919	sert_atac.narrowPeak_peak_135	154
chr1	6214147	6214766	sert_atac.narrowPeak_peak_136	571
chr1	6214813	6215260	sert_atac.narrowPeak_peak_137	333
chr1	6272335	6272517	sert_atac.narrowPeak_peak_138	443
chr1	6279799	6279904	sert_atac.narrowPeak_peak_139	47
chr1	6281771	6282098	sert_atac.narrowPeak_peak_140	156
chr1	6282569	6282822	sert_atac.narrowPeak_peak_141	142
chr1	6288119	6288284	sert_atac.narrowPeak_peak_142	146
chr1	6358792	6358979	sert_atac.narrowPeak_peak_143	91
chr1	6359010	6359558	sert_atac.narrowPeak_peak_144	472
chr1	6382579	6383198	sert_atac.narrowPeak_peak_145	478
chr1	6383502	6383703	sert_atac.narrowPeak_peak_146	247
chr1	6392145	6392270	sert_atac.narrowPeak_peak_147	85
chr1	6392345	6392569	sert_atac.narrowPeak_peak_148	214
chr1	6401583	6401754	sert_atac.narrowPeak_peak_149	162
chr1	6406435	6406632	sert_atac.narrowPeak_peak_150	250
chr1	6410198	6410391	sert_atac.narrowPeak_peak_151	366
chr1	6441087	6441759	sert_atac.narrowPeak_peak_152	251
chr1	6448128	6448360	sert_atac.narrowPeak_peak_153	114
chr1	6457987	6458220	sert_atac.narrowPeak_peak_154	65
chr1	6464872	6465274	sert_atac.narrowPeak_peak_155	289
chr1	6483610	6483853	sert_atac.narrowPeak_peak_156	166
chr1	6525336	6525870	sert_atac.narrowPeak_peak_157	188
chr1	6558874	6559327	sert_atac.narrowPeak_peak_158	588
chr1	6584597	6584759	sert_atac.narrowPeak_peak_159	78
chr1	6594479	6594754	sert_atac.narrowPeak_peak_160	255
chr1	6594879	6595157	sert_atac.narrowPeak_peak_161	203
chr1	6625328	6625483	sert_atac.narrowPeak_peak_162	92
chr1	6668653	6668761	sert_atac.narrowPeak_peak_163	65
chr1	6668839	6668998	sert_atac.narrowPeak_peak_164	59
chr1	6729240	6729358	sert_atac.narrowPeak_peak_165	85
chr1	6731866	6732068	sert_atac.narrowPeak_peak_166	179
chr1	6760734	6760852	sert_atac.narrowPeak_peak_167	103
chr1	6767768	6767911	sert_atac.narrowPeak_peak_168	107
chr1	6772958	6773058	sert_atac.narrowPeak_peak_169	47
chr1	6790141	6790305	sert_atac.narrowPeak_peak_170	205
chr1	6805089	6805592	sert_atac.narrowPeak_peak_171	581
chr1	6809334	6809715	sert_atac.narrowPeak_peak_172	324
chr1	6849459	6849563	sert_atac.narrowPeak_peak_173	78
chr1	6859079	6859320	sert_atac.narrowPeak_peak_174	232
chr1	6866123	6866236	sert_atac.narrowPeak_peak_175	64
chr1	6866246	6867249	sert_atac.narrowPeak_peak_176	815
chr1	6873877	6874060	sert_atac.narrowPeak_peak_177	148
chr1	6874075	6874465	sert_atac.narrowPeak_peak_178	498
chr1	6874497	6874631	sert_atac.narrowPeak_peak_179	102
chr1	6877115	6877223	sert_atac.narrowPeak_peak_180	64
chr1	6902516	6902664	sert_atac.narrowPeak_peak_181	179
chr1	6931055	6931183	sert_atac.narrowPeak_peak_182	74
chr1	6931615	6931725	sert_atac.narrowPeak_peak_183	104
chr1	6931800	6932397	sert_atac.narrowPeak_peak_184	819
chr1	6973740	6973980	sert_atac.narrowPeak_peak_185	122
chr1	6979507	6979962	sert_atac.narrowPeak_peak_186	179
chr1	7010234	7010475	sert_atac.narrowPeak_peak_187	532
chr1	7026683	7026790	sert_atac.narrowPeak_peak_188	72
chr1	7047403	7047598	sert_atac.narrowPeak_peak_189	171
chr1	7088411	7089304	sert_atac.narrowPeak_peak_190	1056
chr1	7104998	7105291	sert_atac.narrowPeak_peak_191	171
chr1	7111483	7111614	sert_atac.narrowPeak_peak_192	50
chr1	7112909	7113051	sert_atac.narrowPeak_peak_193	122
chr1	7119194	7119373	sert_atac.narrowPeak_peak_194	130
chr1	7119396	7119719	sert_atac.narrowPeak_peak_195	796
chr1	7119812	7119927	sert_atac.narrowPeak_peak_196	150
chr1	7124869	7125104	sert_atac.narrowPeak_peak_197	251
chr1	7126005	7126149	sert_atac.narrowPeak_peak_198	78
chr1	7131228	7131396	sert_atac.narrowPeak_peak_199	72
chr1	7137819	7137931	sert_atac.narrowPeak_peak_200	126
chr1	7205729	7205849	sert_atac.narrowPeak_peak_201	70
chr1	7206206	7206623	sert_atac.narrowPeak_peak_202	252
chr1	7206634	7207129	sert_atac.narrowPeak_peak_203	404
chr1	7207235	7207399	sert_atac.narrowPeak_peak_204	204
chr1	7219023	7219211	sert_atac.narrowPeak_peak_205	196
chr1	7278366	7278468	sert_atac.narrowPeak_peak_206	47
chr1	7290271	7290501	sert_atac.narrowPeak_peak_207	154
chr1	7291205	7291335	sert_atac.narrowPeak_peak_208	92
chr1	7291428	7291597	sert_atac.narrowPeak_peak_209	100
chr1	7356809	7356938	sert_atac.narrowPeak_peak_210	92
chr1	7381002	7381223	sert_atac.narrowPeak_peak_211	125
chr1	7381453	7381802	sert_atac.narrowPeak_peak_212	157
chr1	7397387	7397501	sert_atac.narrowPeak_peak_213	128
chr1	7397588	7397804	sert_atac.narrowPeak_peak_214	417
chr1	7397812	7398523	sert_atac.narrowPeak_peak_215	1114
chr1	7467423	7467616	sert_atac.narrowPeak_peak_216	242
chr1	7496264	7496365	sert_atac.narrowPeak_peak_217	47
chr1	7498651	7499025	sert_atac.narrowPeak_peak_218	187
chr1	7543577	7543791	sert_atac.narrowPeak_peak_219	260
chr1	7557410	7557618	sert_atac.narrowPeak_peak_220	130
chr1	7776871	7777018	sert_atac.narrowPeak_peak_221	109
chr1	7777236	7777529	sert_atac.narrowPeak_peak_222	599
chr1	8054629	8054814	sert_atac.narrowPeak_peak_223	59
chr1	8054850	8054953	sert_atac.narrowPeak_peak_224	78
chr1	8222907	8223012	sert_atac.narrowPeak_peak_225	78
chr1	8363381	8363485	sert_atac.narrowPeak_peak_226	65
chr1	8382333	8382547	sert_atac.narrowPeak_peak_227	299
chr1	8450612	8450728	sert_atac.narrowPeak_peak_228	72
chr1	8451313	8451413	sert_atac.narrowPeak_peak_229	59
chr1	8470472	8470582	sert_atac.narrowPeak_peak_230	78
chr1	8560481	8560628	sert_atac.narrowPeak_peak_231	100
chr1	8624775	8624904	sert_atac.narrowPeak_peak_232	72
chr1	8642408	8642581	sert_atac.narrowPeak_peak_233	65
chr1	8642597	8642777	sert_atac.narrowPeak_peak_234	223
chr1	8649849	8650035	sert_atac.narrowPeak_peak_235	78
chr1	8678833	8679049	sert_atac.narrowPeak_peak_236	509
chr1	8747536	8747636	sert_atac.narrowPeak_peak_237	85
chr1	8803923	8804058	sert_atac.narrowPeak_peak_238	59
chr1	8823173	8823273	sert_atac.narrowPeak_peak_239	35
chr1	8823302	8823416	sert_atac.narrowPeak_peak_240	72
chr1	8860184	8860355	sert_atac.narrowPeak_peak_241	179
chr1	8936029	8936320	sert_atac.narrowPeak_peak_242	153
chr1	9100924	9101072	sert_atac.narrowPeak_peak_243	114
chr1	9147475	9147743	sert_atac.narrowPeak_peak_244	122
chr1	9199203	9199371	sert_atac.narrowPeak_peak_245	223
chr1	9199856	9200041	sert_atac.narrowPeak_peak_246	250
chr1	9208632	9209356	sert_atac.narrowPeak_peak_247	889
chr1	9248568	9248798	sert_atac.narrowPeak_peak_248	188
chr1	9298463	9298992	sert_atac.narrowPeak_peak_249	656
chr1	9299129	9299522	sert_atac.narrowPeak_peak_250	161
chr1	9299679	9299968	sert_atac.narrowPeak_peak_251	97
chr1	9383991	9384252	sert_atac.narrowPeak_peak_252	223
chr1	9447794	9447930	sert_atac.narrowPeak_peak_253	53
chr1	9449130	9449288	sert_atac.narrowPeak_peak_254	65
chr1	9456978	9457084	sert_atac.narrowPeak_peak_255	47
chr1	9469563	9469778	sert_atac.narrowPeak_peak_256	205
chr1	9469779	9469886	sert_atac.narrowPeak_peak_257	65
chr1	9475172	9475343	sert_atac.narrowPeak_peak_258	92
chr1	9541345	9541553	sert_atac.narrowPeak_peak_259	572
chr1	9545130	9545501	sert_atac.narrowPeak_peak_260	868
chr1	9547945	9548178	sert_atac.narrowPeak_peak_261	214
chr1	9549064	9549269	sert_atac.narrowPeak_peak_262	142
chr1	9553890	9554200	sert_atac.narrowPeak_peak_263	477
chr1	9564277	9564894	sert_atac.narrowPeak_peak_264	1063
chr1	9573295	9573534	sert_atac.narrowPeak_peak_265	242
chr1	9583098	9583810	sert_atac.narrowPeak_peak_266	650
chr1	9591856	9591983	sert_atac.narrowPeak_peak_267	114
chr1	9602364	9602662	sert_atac.narrowPeak_peak_268	234
chr1	9602768	9603387	sert_atac.narrowPeak_peak_269	361
chr1	9609338	9609498	sert_atac.narrowPeak_peak_270	72
chr1	9611689	9612118	sert_atac.narrowPeak_peak_271	473
chr1	9619503	9619672	sert_atac.narrowPeak_peak_272	111
chr1	9619942	9620072	sert_atac.narrowPeak_peak_273	91
chr1	9621422	9621825	sert_atac.narrowPeak_peak_274	462
chr1	9630379	9630570	sert_atac.narrowPeak_peak_275	85
chr1	9630736	9630836	sert_atac.narrowPeak_peak_276	59
chr1	9636572	9636711	sert_atac.narrowPeak_peak_277	114
chr1	9658378	9658713	sert_atac.narrowPeak_peak_278	138
chr1	9662280	9662475	sert_atac.narrowPeak_peak_279	332
chr1	9700225	9700912	sert_atac.narrowPeak_peak_280	533
chr1	9748142	9748247	sert_atac.narrowPeak_peak_281	77
chr1	9748257	9748713	sert_atac.narrowPeak_peak_282	1034
chr1	9755725	9755933	sert_atac.narrowPeak_peak_283	322
chr1	9756977	9757180	sert_atac.narrowPeak_peak_284	234
chr1	9758232	9758486	sert_atac.narrowPeak_peak_285	275
chr1	9758596	9758759	sert_atac.narrowPeak_peak_286	94
chr1	9758814	9758998	sert_atac.narrowPeak_peak_287	129
chr1	9767799	9767934	sert_atac.narrowPeak_peak_288	103
chr1	9768770	9769125	sert_atac.narrowPeak_peak_289	404
chr1	9772855	9773152	sert_atac.narrowPeak_peak_290	244
chr1	9773232	9773460	sert_atac.narrowPeak_peak_291	86
chr1	9773490	9773590	sert_atac.narrowPeak_peak_292	51
chr1	9783636	9783891	sert_atac.narrowPeak_peak_293	114
chr1	9784069	9784227	sert_atac.narrowPeak_peak_294	146
chr1	9791177	9791288	sert_atac.narrowPeak_peak_295	85
chr1	9797803	9798037	sert_atac.narrowPeak_peak_296	96
chr1	9805072	9805306	sert_atac.narrowPeak_peak_297	163
chr1	9812279	9812425	sert_atac.narrowPeak_peak_298	72
chr1	9816425	9816559	sert_atac.narrowPeak_peak_299	56
chr1	9847952	9848053	sert_atac.narrowPeak_peak_300	75
chr1	9848125	9848503	sert_atac.narrowPeak_peak_301	287
chr1	9851608	9851781	sert_atac.narrowPeak_peak_302	162
chr1	9853086	9853338	sert_atac.narrowPeak_peak_303	406
chr1	9853404	9853692	sert_atac.narrowPeak_peak_304	257
chr1	9866959	9867181	sert_atac.narrowPeak_peak_305	251
chr1	9908545	9908724	sert_atac.narrowPeak_peak_306	100
chr1	9937300	9937444	sert_atac.narrowPeak_peak_307	65
chr1	9937462	9937621	sert_atac.narrowPeak_peak_308	100
chr1	9937711	9937868	sert_atac.narrowPeak_peak_309	85
chr1	9944009	9944335	sert_atac.narrowPeak_peak_310	647
chr1	9944396	9944507	sert_atac.narrowPeak_peak_311	78
chr1	9947774	9947980	sert_atac.narrowPeak_peak_312	136
chr1	9950035	9950219	sert_atac.narrowPeak_peak_313	88
chr1	9951492	9951705	sert_atac.narrowPeak_peak_314	171
chr1	9953035	9953294	sert_atac.narrowPeak_peak_315	136
chr1	9953495	9953603	sert_atac.narrowPeak_peak_316	87
chr1	9967019	9967120	sert_atac.narrowPeak_peak_317	48
chr1	9967220	9967399	sert_atac.narrowPeak_peak_318	90
chr1	9967464	9967600	sert_atac.narrowPeak_peak_319	110
chr1	9967728	9968203	sert_atac.narrowPeak_peak_320	415
chr1	9990102	9990217	sert_atac.narrowPeak_peak_321	154
chr1	10007352	10007525	sert_atac.narrowPeak_peak_322	244
chr1	10008877	10009007	sert_atac.narrowPeak_peak_323	57
chr1	10009010	10009296	sert_atac.narrowPeak_peak_324	544
chr1	10037848	10038231	sert_atac.narrowPeak_peak_325	377
chr1	10039525	10039902	sert_atac.narrowPeak_peak_326	338
chr1	10039937	10040265	sert_atac.narrowPeak_peak_327	335
chr1	10057925	10058090	sert_atac.narrowPeak_peak_328	179
chr1	10078833	10079008	sert_atac.narrowPeak_peak_329	130
chr1	10089623	10089812	sert_atac.narrowPeak_peak_330	223
chr1	10096313	10096745	sert_atac.narrowPeak_peak_331	295
chr1	10099478	10099583	sert_atac.narrowPeak_peak_332	56
chr1	10099613	10099934	sert_atac.narrowPeak_peak_333	136
chr1	10108083	10108244	sert_atac.narrowPeak_peak_334	114
chr1	10108829	10109367	sert_atac.narrowPeak_peak_335	225
chr1	10141504	10141863	sert_atac.narrowPeak_peak_336	446
chr1	10141905	10142120	sert_atac.narrowPeak_peak_337	86
chr1	10199046	10199197	sert_atac.narrowPeak_peak_338	196
chr1	10199309	10199453	sert_atac.narrowPeak_peak_339	122
chr1	10226979	10227177	sert_atac.narrowPeak_peak_340	135
chr1	10229127	10229257	sert_atac.narrowPeak_peak_341	131
chr1	10231599	10231739	sert_atac.narrowPeak_peak_342	97
chr1	10232187	10232405	sert_atac.narrowPeak_peak_343	99
chr1	10232484	10232587	sert_atac.narrowPeak_peak_344	64
chr1	10232803	10233252	sert_atac.narrowPeak_peak_345	266
chr1	10233331	10233437	sert_atac.narrowPeak_peak_346	86
chr1	10233721	10233864	sert_atac.narrowPeak_peak_347	82
chr1	10255469	10255707	sert_atac.narrowPeak_peak_348	153
chr1	10259615	10259770	sert_atac.narrowPeak_peak_349	98
chr1	10260973	10261118	sert_atac.narrowPeak_peak_350	65
chr1	10279044	10279523	sert_atac.narrowPeak_peak_351	527
chr1	10285190	10285858	sert_atac.narrowPeak_peak_352	651
chr1	10300495	10300863	sert_atac.narrowPeak_peak_353	309
chr1	10348933	10349130	sert_atac.narrowPeak_peak_354	214
chr1	10397969	10398122	sert_atac.narrowPeak_peak_355	171
chr1	10430007	10430168	sert_atac.narrowPeak_peak_356	543
chr1	10450552	10450774	sert_atac.narrowPeak_peak_357	279
chr1	10488338	10488503	sert_atac.narrowPeak_peak_358	242
chr1	10512990	10513307	sert_atac.narrowPeak_peak_359	100
chr1	10571064	10571258	sert_atac.narrowPeak_peak_360	107
chr1	10571282	10571489	sert_atac.narrowPeak_peak_361	114
chr1	10597763	10597938	sert_atac.narrowPeak_peak_362	113
chr1	10598012	10598122	sert_atac.narrowPeak_peak_363	54
chr1	10604161	10604261	sert_atac.narrowPeak_peak_364	35
chr1	10612673	10612825	sert_atac.narrowPeak_peak_365	138
chr1	10706887	10707661	sert_atac.narrowPeak_peak_366	548
chr1	10717615	10717913	sert_atac.narrowPeak_peak_367	279
chr1	10719686	10719818	sert_atac.narrowPeak_peak_368	62
chr1	10719878	10720073	sert_atac.narrowPeak_peak_369	85
chr1	10720077	10720180	sert_atac.narrowPeak_peak_370	55
chr1	10759652	10759861	sert_atac.narrowPeak_peak_371	422
chr1	10771899	10772063	sert_atac.narrowPeak_peak_372	257
chr1	10794192	10794681	sert_atac.narrowPeak_peak_373	390
chr1	10828531	10828709	sert_atac.narrowPeak_peak_374	85
chr1	10835770	10835905	sert_atac.narrowPeak_peak_375	254
chr1	10837265	10837436	sert_atac.narrowPeak_peak_376	161
chr1	10849220	10849488	sert_atac.narrowPeak_peak_377	100
chr1	10874872	10875041	sert_atac.narrowPeak_peak_378	160
chr1	10875067	10875407	sert_atac.narrowPeak_peak_379	606
chr1	10877544	10877644	sert_atac.narrowPeak_peak_380	49
chr1	10922145	10922399	sert_atac.narrowPeak_peak_381	411
chr1	10932555	10932655	sert_atac.narrowPeak_peak_382	47
chr1	10943058	10943188	sert_atac.narrowPeak_peak_383	100
chr1	10955303	10955507	sert_atac.narrowPeak_peak_384	130
chr1	10960870	10961351	sert_atac.narrowPeak_peak_385	356
chr1	10993165	10993310	sert_atac.narrowPeak_peak_386	140
chr1	10993416	10994044	sert_atac.narrowPeak_peak_387	338
chr1	10994292	10994393	sert_atac.narrowPeak_peak_388	78
chr1	11004801	11004911	sert_atac.narrowPeak_peak_389	59
chr1	11027559	11027676	sert_atac.narrowPeak_peak_390	72
chr1	11039748	11039848	sert_atac.narrowPeak_peak_391	47
chr1	11044977	11045259	sert_atac.narrowPeak_peak_392	498
chr1	11065251	11065466	sert_atac.narrowPeak_peak_393	487
chr1	11075279	11075398	sert_atac.narrowPeak_peak_394	53
chr1	11097357	11097513	sert_atac.narrowPeak_peak_395	242
chr1	11120586	11120770	sert_atac.narrowPeak_peak_396	205
chr1	11140027	11140185	sert_atac.narrowPeak_peak_397	214
chr1	11144567	11144693	sert_atac.narrowPeak_peak_398	86
chr1	11145418	11145675	sert_atac.narrowPeak_peak_399	253
chr1	11151662	11151844	sert_atac.narrowPeak_peak_400	260
chr1	11153455	11153668	sert_atac.narrowPeak_peak_401	257
chr1	11177693	11177971	sert_atac.narrowPeak_peak_402	498
chr1	11200327	11200481	sert_atac.narrowPeak_peak_403	179
chr1	11234018	11234142	sert_atac.narrowPeak_peak_404	100
chr1	11251929	11252334	sert_atac.narrowPeak_peak_405	318
chr1	11252547	11252757	sert_atac.narrowPeak_peak_406	127
chr1	11253019	11253170	sert_atac.narrowPeak_peak_407	59
chr1	11254869	11255064	sert_atac.narrowPeak_peak_408	204
chr1	11269425	11269555	sert_atac.narrowPeak_peak_409	78
chr1	11273684	11273793	sert_atac.narrowPeak_peak_410	59
chr1	11329385	11329889	sert_atac.narrowPeak_peak_411	521
chr1	11330029	11330251	sert_atac.narrowPeak_peak_412	234
chr1	11330307	11330510	sert_atac.narrowPeak_peak_413	68
chr1	11347682	11347796	sert_atac.narrowPeak_peak_414	41
chr1	11363315	11363605	sert_atac.narrowPeak_peak_415	138
chr1	11413622	11414592	sert_atac.narrowPeak_peak_416	952
chr1	11466128	11466304	sert_atac.narrowPeak_peak_417	101
chr1	11467107	11467410	sert_atac.narrowPeak_peak_418	124
chr1	11565408	11565603	sert_atac.narrowPeak_peak_419	214
chr1	11657850	11658022	sert_atac.narrowPeak_peak_420	179
chr1	11741402	11741564	sert_atac.narrowPeak_peak_421	114
chr1	11788313	11788690	sert_atac.narrowPeak_peak_422	442
chr1	11788797	11788920	sert_atac.narrowPeak_peak_423	157
chr1	11795799	11795904	sert_atac.narrowPeak_peak_424	78
chr1	11845096	11845284	sert_atac.narrowPeak_peak_425	72
chr1	11873713	11873891	sert_atac.narrowPeak_peak_426	179
chr1	11939634	11939849	sert_atac.narrowPeak_peak_427	65
chr1	11993527	11994038	sert_atac.narrowPeak_peak_428	472
chr1	11996673	11996784	sert_atac.narrowPeak_peak_429	83
chr1	12000496	12001079	sert_atac.narrowPeak_peak_430	689
chr1	12008905	12009514	sert_atac.narrowPeak_peak_431	146
chr1	12009575	12009683	sert_atac.narrowPeak_peak_432	64
chr1	12016847	12017109	sert_atac.narrowPeak_peak_433	359
chr1	12084399	12084567	sert_atac.narrowPeak_peak_434	122
chr1	12084671	12084774	sert_atac.narrowPeak_peak_435	100
chr1	12120989	12121202	sert_atac.narrowPeak_peak_436	106
chr1	12171795	12172021	sert_atac.narrowPeak_peak_437	138
chr1	12196430	12196699	sert_atac.narrowPeak_peak_438	355
chr1	12215673	12215972	sert_atac.narrowPeak_peak_439	179
chr1	12275513	12275740	sert_atac.narrowPeak_peak_440	205
chr1	12295964	12296077	sert_atac.narrowPeak_peak_441	53
chr1	12310641	12310929	sert_atac.narrowPeak_peak_442	443
chr1	12398171	12398722	sert_atac.narrowPeak_peak_443	205
chr1	12405946	12406282	sert_atac.narrowPeak_peak_444	125
chr1	12406712	12407053	sert_atac.narrowPeak_peak_445	362
chr1	12416548	12416887	sert_atac.narrowPeak_peak_446	142
chr1	12417579	12417816	sert_atac.narrowPeak_peak_447	132
chr1	12418933	12419175	sert_atac.narrowPeak_peak_448	206
chr1	12424537	12425098	sert_atac.narrowPeak_peak_449	412
chr1	12466395	12466542	sert_atac.narrowPeak_peak_450	114
chr1	12478906	12479421	sert_atac.narrowPeak_peak_451	370
chr1	12479511	12479763	sert_atac.narrowPeak_peak_452	112
chr1	12489294	12489452	sert_atac.narrowPeak_peak_453	78
chr1	12610068	12610223	sert_atac.narrowPeak_peak_454	65
chr1	12637474	12637627	sert_atac.narrowPeak_peak_455	205
chr1	12691882	12692037	sert_atac.narrowPeak_peak_456	91
chr1	12692203	12692629	sert_atac.narrowPeak_peak_457	270
chr1	12692868	12693165	sert_atac.narrowPeak_peak_458	615
chr1	12698009	12698195	sert_atac.narrowPeak_peak_459	153
chr1	12717956	12718056	sert_atac.narrowPeak_peak_460	41
chr1	12718107	12718834	sert_atac.narrowPeak_peak_461	385
chr1	12718967	12719128	sert_atac.narrowPeak_peak_462	152
chr1	12729658	12729865	sert_atac.narrowPeak_peak_463	176
chr1	12734488	12734762	sert_atac.narrowPeak_peak_464	281
chr1	12734895	12735092	sert_atac.narrowPeak_peak_465	59
chr1	12744731	12744967	sert_atac.narrowPeak_peak_466	179
chr1	12764523	12764806	sert_atac.narrowPeak_peak_467	122
chr1	12764901	12765011	sert_atac.narrowPeak_peak_468	47
chr1	12779142	12779243	sert_atac.narrowPeak_peak_469	69
chr1	12779421	12779750	sert_atac.narrowPeak_peak_470	375
chr1	12782565	12782678	sert_atac.narrowPeak_peak_471	81
chr1	12808518	12808618	sert_atac.narrowPeak_peak_472	38
chr1	12834713	12834856	sert_atac.narrowPeak_peak_473	81
chr1	12835092	12835260	sert_atac.narrowPeak_peak_474	152
chr1	12836068	12836336	sert_atac.narrowPeak_peak_475	412
chr1	12836860	12837056	sert_atac.narrowPeak_peak_476	174
chr1	12856267	12856461	sert_atac.narrowPeak_peak_477	270
chr1	12864157	12864503	sert_atac.narrowPeak_peak_478	370
chr1	12874237	12874629	sert_atac.narrowPeak_peak_479	162
chr1	12875585	12875695	sert_atac.narrowPeak_peak_480	61
chr1	12984458	12984608	sert_atac.narrowPeak_peak_481	63
chr1	12984639	12984879	sert_atac.narrowPeak_peak_482	222
chr1	12990297	12990507	sert_atac.narrowPeak_peak_483	284
chr1	12991089	12991189	sert_atac.narrowPeak_peak_484	50
chr1	12992127	12992285	sert_atac.narrowPeak_peak_485	100
chr1	12992482	12992886	sert_atac.narrowPeak_peak_486	414
chr1	13002167	13002396	sert_atac.narrowPeak_peak_487	128
chr1	13050261	13050386	sert_atac.narrowPeak_peak_488	85
chr1	13050504	13050613	sert_atac.narrowPeak_peak_489	78
chr1	13052062	13052282	sert_atac.narrowPeak_peak_490	154
chr1	13073961	13074156	sert_atac.narrowPeak_peak_491	146
chr1	13076320	13076554	sert_atac.narrowPeak_peak_492	260
chr1	13095680	13095797	sert_atac.narrowPeak_peak_493	92
chr1	13103598	13104211	sert_atac.narrowPeak_peak_494	307
chr1	13117844	13117969	sert_atac.narrowPeak_peak_495	130
chr1	13128498	13128619	sert_atac.narrowPeak_peak_496	63
chr1	13134394	13134612	sert_atac.narrowPeak_peak_497	236
chr1	13136127	13136227	sert_atac.narrowPeak_peak_498	72
chr1	13151211	13151355	sert_atac.narrowPeak_peak_499	102
chr1	13163588	13163783	sert_atac.narrowPeak_peak_500	179
chr1	13194608	13194751	sert_atac.narrowPeak_peak_501	120
chr1	13194903	13195139	sert_atac.narrowPeak_peak_502	464
chr1	13195363	13195554	sert_atac.narrowPeak_peak_503	94
chr1	13225998	13226207	sert_atac.narrowPeak_peak_504	257
chr1	13227982	13228483	sert_atac.narrowPeak_peak_505	824
chr1	13234422	13234549	sert_atac.narrowPeak_peak_506	107
chr1	13234562	13234669	sert_atac.narrowPeak_peak_507	65
chr1	13244946	13245187	sert_atac.narrowPeak_peak_508	112
chr1	13246219	13246358	sert_atac.narrowPeak_peak_509	48
chr1	13254143	13254322	sert_atac.narrowPeak_peak_510	141
chr1	13257640	13257744	sert_atac.narrowPeak_peak_511	64
chr1	13263106	13263206	sert_atac.narrowPeak_peak_512	65
chr1	13281505	13281610	sert_atac.narrowPeak_peak_513	59
chr1	13291314	13291546	sert_atac.narrowPeak_peak_514	296
chr1	13299649	13299818	sert_atac.narrowPeak_peak_515	178
chr1	13301961	13302126	sert_atac.narrowPeak_peak_516	90
chr1	13302606	13302775	sert_atac.narrowPeak_peak_517	130
chr1	13303423	13303595	sert_atac.narrowPeak_peak_518	71
chr1	13304110	13304215	sert_atac.narrowPeak_peak_519	43
chr1	13323321	13323509	sert_atac.narrowPeak_peak_520	53
chr1	13323539	13323786	sert_atac.narrowPeak_peak_521	122
chr1	13329519	13329980	sert_atac.narrowPeak_peak_522	438
chr1	13360777	13360911	sert_atac.narrowPeak_peak_523	78
chr1	13362388	13362502	sert_atac.narrowPeak_peak_524	82
chr1	13372313	13372937	sert_atac.narrowPeak_peak_525	930
chr1	13374004	13374258	sert_atac.narrowPeak_peak_526	120
chr1	13374295	13374461	sert_atac.narrowPeak_peak_527	121
chr1	13391779	13392279	sert_atac.narrowPeak_peak_528	223
chr1	13411228	13411392	sert_atac.narrowPeak_peak_529	100
chr1	13426472	13426876	sert_atac.narrowPeak_peak_530	604
chr1	13426971	13427131	sert_atac.narrowPeak_peak_531	110
chr1	13468286	13468508	sert_atac.narrowPeak_peak_532	130
chr1	13494762	13495070	sert_atac.narrowPeak_peak_533	223
chr1	13495291	13495411	sert_atac.narrowPeak_peak_534	72
chr1	13531606	13531890	sert_atac.narrowPeak_peak_535	443
chr1	13545319	13545540	sert_atac.narrowPeak_peak_536	205
chr1	13561546	13561882	sert_atac.narrowPeak_peak_537	299
chr1	13589317	13589500	sert_atac.narrowPeak_peak_538	36
chr1	13589654	13590182	sert_atac.narrowPeak_peak_539	514
chr1	13590237	13590366	sert_atac.narrowPeak_peak_540	92
chr1	13599372	13599593	sert_atac.narrowPeak_peak_541	188
chr1	13659852	13660948	sert_atac.narrowPeak_peak_542	744
chr1	13683127	13683482	sert_atac.narrowPeak_peak_543	130
chr1	13706406	13706641	sert_atac.narrowPeak_peak_544	422
chr1	13739002	13739115	sert_atac.narrowPeak_peak_545	72
chr1	13774842	13775169	sert_atac.narrowPeak_peak_546	242
chr1	13779885	13780219	sert_atac.narrowPeak_peak_547	331
chr1	13784531	13784684	sert_atac.narrowPeak_peak_548	128
chr1	13789282	13789704	sert_atac.narrowPeak_peak_549	389
chr1	13843790	13844112	sert_atac.narrowPeak_peak_550	245
chr1	13844117	13844230	sert_atac.narrowPeak_peak_551	50
chr1	13844312	13844575	sert_atac.narrowPeak_peak_552	361
chr1	13846596	13846810	sert_atac.narrowPeak_peak_553	73
chr1	13861176	13861286	sert_atac.narrowPeak_peak_554	59
chr1	13870434	13870545	sert_atac.narrowPeak_peak_555	53
chr1	13938534	13938667	sert_atac.narrowPeak_peak_556	138
chr1	13980262	13980428	sert_atac.narrowPeak_peak_557	100
chr1	13993046	13993161	sert_atac.narrowPeak_peak_558	65
chr1	13993216	13993316	sert_atac.narrowPeak_peak_559	72
chr1	14002673	14002917	sert_atac.narrowPeak_peak_560	130
chr1	14036316	14036449	sert_atac.narrowPeak_peak_561	122
chr1	14041754	14042161	sert_atac.narrowPeak_peak_562	329
chr1	14047540	14047650	sert_atac.narrowPeak_peak_563	59
chr1	14101151	14101390	sert_atac.narrowPeak_peak_564	154
chr1	14108803	14108938	sert_atac.narrowPeak_peak_565	65
chr1	14109258	14109448	sert_atac.narrowPeak_peak_566	107
chr1	14208250	14208548	sert_atac.narrowPeak_peak_567	171
chr1	14231358	14231458	sert_atac.narrowPeak_peak_568	35
chr1	14231461	14231561	sert_atac.narrowPeak_peak_569	65
chr1	14243304	14243839	sert_atac.narrowPeak_peak_570	288
chr1	14292114	14292853	sert_atac.narrowPeak_peak_571	639
chr1	14298281	14298440	sert_atac.narrowPeak_peak_572	201
chr1	14302958	14303103	sert_atac.narrowPeak_peak_573	107
chr1	14306552	14306756	sert_atac.narrowPeak_peak_574	136
chr1	14309577	14310056	sert_atac.narrowPeak_peak_575	538
chr1	14310089	14310385	sert_atac.narrowPeak_peak_576	195
chr1	14310528	14310660	sert_atac.narrowPeak_peak_577	129
chr1	14387143	14387298	sert_atac.narrowPeak_peak_578	100
chr1	14406661	14407075	sert_atac.narrowPeak_peak_579	677
chr1	14431977	14432127	sert_atac.narrowPeak_peak_580	65
chr1	14432289	14432417	sert_atac.narrowPeak_peak_581	78
chr1	14457020	14457174	sert_atac.narrowPeak_peak_582	59
chr1	14504407	14504603	sert_atac.narrowPeak_peak_583	123
chr1	14506506	14506804	sert_atac.narrowPeak_peak_584	323
chr1	14506883	14507135	sert_atac.narrowPeak_peak_585	98
chr1	14507293	14507398	sert_atac.narrowPeak_peak_586	57
chr1	14545499	14545625	sert_atac.narrowPeak_peak_587	53
chr1	14565450	14565767	sert_atac.narrowPeak_peak_588	92
chr1	14570636	14570736	sert_atac.narrowPeak_peak_589	51
chr1	14570775	14570985	sert_atac.narrowPeak_peak_590	311
chr1	14632073	14632284	sert_atac.narrowPeak_peak_591	92
chr1	14635975	14636167	sert_atac.narrowPeak_peak_592	166
chr1	14644326	14644431	sert_atac.narrowPeak_peak_593	53
chr1	14661347	14661542	sert_atac.narrowPeak_peak_594	59
chr1	14666060	14666170	sert_atac.narrowPeak_peak_595	64
chr1	14669501	14669618	sert_atac.narrowPeak_peak_596	78
chr1	14686333	14686433	sert_atac.narrowPeak_peak_597	65
chr1	14729175	14729295	sert_atac.narrowPeak_peak_598	130
chr1	14733976	14734221	sert_atac.narrowPeak_peak_599	133
chr1	14740146	14740345	sert_atac.narrowPeak_peak_600	430
chr1	14743233	14743442	sert_atac.narrowPeak_peak_601	63
chr1	14755206	14755753	sert_atac.narrowPeak_peak_602	188
chr1	14755755	14756025	sert_atac.narrowPeak_peak_603	164
chr1	14774741	14774951	sert_atac.narrowPeak_peak_604	154
chr1	14775268	14775685	sert_atac.narrowPeak_peak_605	280
chr1	14810412	14810519	sert_atac.narrowPeak_peak_606	53
chr1	14823807	14823907	sert_atac.narrowPeak_peak_607	53
chr1	14847495	14848152	sert_atac.narrowPeak_peak_608	386
chr1	14918507	14919050	sert_atac.narrowPeak_peak_609	626
chr1	14932316	14932477	sert_atac.narrowPeak_peak_610	78
chr1	14980427	14980591	sert_atac.narrowPeak_peak_611	260
chr1	15007785	15007938	sert_atac.narrowPeak_peak_612	162
chr1	15111522	15111694	sert_atac.narrowPeak_peak_613	72
chr1	15138472	15138772	sert_atac.narrowPeak_peak_614	192
chr1	15147573	15147744	sert_atac.narrowPeak_peak_615	92
chr1	15168838	15168938	sert_atac.narrowPeak_peak_616	47
chr1	15219215	15219347	sert_atac.narrowPeak_peak_617	100
chr1	15251982	15252084	sert_atac.narrowPeak_peak_618	47
chr1	15286315	15287532	sert_atac.narrowPeak_peak_619	496
chr1	15296438	15296663	sert_atac.narrowPeak_peak_620	72
chr1	15296695	15297102	sert_atac.narrowPeak_peak_621	373
chr1	15358359	15358498	sert_atac.narrowPeak_peak_622	78
chr1	15358606	15358708	sert_atac.narrowPeak_peak_623	58
chr1	15423557	15423657	sert_atac.narrowPeak_peak_624	39
chr1	15423728	15423954	sert_atac.narrowPeak_peak_625	204
chr1	15429997	15430328	sert_atac.narrowPeak_peak_626	183
chr1	15435660	15435836	sert_atac.narrowPeak_peak_627	65
chr1	15482608	15482716	sert_atac.narrowPeak_peak_628	72
chr1	15544265	15544862	sert_atac.narrowPeak_peak_629	223
chr1	15566638	15566750	sert_atac.narrowPeak_peak_630	78
chr1	15598006	15598303	sert_atac.narrowPeak_peak_631	78
chr1	15610557	15610878	sert_atac.narrowPeak_peak_632	321
chr1	15622001	15622141	sert_atac.narrowPeak_peak_633	188
chr1	15631347	15631447	sert_atac.narrowPeak_peak_634	53
chr1	15631956	15632065	sert_atac.narrowPeak_peak_635	78
chr1	15639747	15639909	sert_atac.narrowPeak_peak_636	107
chr1	15666986	15667193	sert_atac.narrowPeak_peak_637	92
chr1	15676192	15676385	sert_atac.narrowPeak_peak_638	92
chr1	15683502	15683901	sert_atac.narrowPeak_peak_639	477
chr1	15704085	15704237	sert_atac.narrowPeak_peak_640	122
chr1	15712059	15712195	sert_atac.narrowPeak_peak_641	72
chr1	15728304	15728428	sert_atac.narrowPeak_peak_642	100
chr1	15754993	15755532	sert_atac.narrowPeak_peak_643	259
chr1	15791790	15791976	sert_atac.narrowPeak_peak_644	144
chr1	15791984	15792158	sert_atac.narrowPeak_peak_645	249
chr1	15800415	15800617	sert_atac.narrowPeak_peak_646	114
chr1	15805269	15806393	sert_atac.narrowPeak_peak_647	1010
chr1	15828865	15828995	sert_atac.narrowPeak_peak_648	47
chr1	15877104	15877338	sert_atac.narrowPeak_peak_649	170
chr1	15877340	15877457	sert_atac.narrowPeak_peak_650	85
chr1	15892434	15892905	sert_atac.narrowPeak_peak_651	432
chr1	15902581	15902709	sert_atac.narrowPeak_peak_652	72
chr1	15907415	15907525	sert_atac.narrowPeak_peak_653	91
chr1	15908629	15909113	sert_atac.narrowPeak_peak_654	471
chr1	15927046	15927150	sert_atac.narrowPeak_peak_655	53
chr1	15936371	15936914	sert_atac.narrowPeak_peak_656	260
chr1	15985751	15985971	sert_atac.narrowPeak_peak_657	72
chr1	15992559	15992939	sert_atac.narrowPeak_peak_658	727
chr1	15993617	15993845	sert_atac.narrowPeak_peak_659	242
chr1	15998410	15998651	sert_atac.narrowPeak_peak_660	239
chr1	16007980	16008125	sert_atac.narrowPeak_peak_661	85
chr1	16087744	16087884	sert_atac.narrowPeak_peak_662	78
chr1	16092996	16093466	sert_atac.narrowPeak_peak_663	275
chr1	16095832	16095949	sert_atac.narrowPeak_peak_664	72
chr1	16104100	16104246	sert_atac.narrowPeak_peak_665	112
chr1	16104344	16104505	sert_atac.narrowPeak_peak_666	221
chr1	16104624	16105526	sert_atac.narrowPeak_peak_667	535
chr1	16105652	16105933	sert_atac.narrowPeak_peak_668	259
chr1	16106046	16106342	sert_atac.narrowPeak_peak_669	123
chr1	16113403	16113835	sert_atac.narrowPeak_peak_670	160
chr1	16114417	16114527	sert_atac.narrowPeak_peak_671	45
chr1	16115415	16115574	sert_atac.narrowPeak_peak_672	80
chr1	16177479	16177967	sert_atac.narrowPeak_peak_673	498
chr1	16179941	16180055	sert_atac.narrowPeak_peak_674	64
chr1	16195998	16196172	sert_atac.narrowPeak_peak_675	72
chr1	16234883	16235021	sert_atac.narrowPeak_peak_676	100
chr1	16249320	16249493	sert_atac.narrowPeak_peak_677	154
chr1	16262252	16262470	sert_atac.narrowPeak_peak_678	190
chr1	16265829	16265984	sert_atac.narrowPeak_peak_679	92
chr1	16268795	16269311	sert_atac.narrowPeak_peak_680	163
chr1	16269458	16269574	sert_atac.narrowPeak_peak_681	116
chr1	16294378	16294479	sert_atac.narrowPeak_peak_682	65
chr1	16295959	16296243	sert_atac.narrowPeak_peak_683	97
chr1	16347177	16347402	sert_atac.narrowPeak_peak_684	85
chr1	16372015	16372614	sert_atac.narrowPeak_peak_685	675
chr1	16374303	16374407	sert_atac.narrowPeak_peak_686	38
chr1	16396550	16396695	sert_atac.narrowPeak_peak_687	130
chr1	16408148	16408343	sert_atac.narrowPeak_peak_688	145
chr1	16408353	16408541	sert_atac.narrowPeak_peak_689	169
chr1	16433532	16433691	sert_atac.narrowPeak_peak_690	309
chr1	16440272	16440531	sert_atac.narrowPeak_peak_691	443
chr1	16489247	16489412	sert_atac.narrowPeak_peak_692	114
chr1	16490822	16491116	sert_atac.narrowPeak_peak_693	270
chr1	16493316	16493531	sert_atac.narrowPeak_peak_694	361
chr1	16518558	16518888	sert_atac.narrowPeak_peak_695	270
chr1	16519052	16519325	sert_atac.narrowPeak_peak_696	99
chr1	16519707	16520172	sert_atac.narrowPeak_peak_697	316
chr1	16540761	16540975	sert_atac.narrowPeak_peak_698	122
chr1	16546698	16546885	sert_atac.narrowPeak_peak_699	107
chr1	16605311	16605516	sert_atac.narrowPeak_peak_700	233
chr1	16618545	16618888	sert_atac.narrowPeak_peak_701	92
chr1	16618998	16619749	sert_atac.narrowPeak_peak_702	954
chr1	16643441	16643815	sert_atac.narrowPeak_peak_703	158
chr1	16656474	16657579	sert_atac.narrowPeak_peak_704	786
chr1	16660964	16661095	sert_atac.narrowPeak_peak_705	92
chr1	16665080	16665674	sert_atac.narrowPeak_peak_706	333
chr1	16665759	16665877	sert_atac.narrowPeak_peak_707	65
chr1	16687999	16688113	sert_atac.narrowPeak_peak_708	65
chr1	16688257	16688505	sert_atac.narrowPeak_peak_709	279
chr1	16688622	16688793	sert_atac.narrowPeak_peak_710	302
chr1	16688855	16689052	sert_atac.narrowPeak_peak_711	94
chr1	16698450	16698995	sert_atac.narrowPeak_peak_712	373
chr1	16703043	16703143	sert_atac.narrowPeak_peak_713	53
chr1	16705799	16705978	sert_atac.narrowPeak_peak_714	72
chr1	16722671	16722901	sert_atac.narrowPeak_peak_715	353
chr1	16746077	16746258	sert_atac.narrowPeak_peak_716	214
chr1	16779926	16780249	sert_atac.narrowPeak_peak_717	162
chr1	16780602	16780722	sert_atac.narrowPeak_peak_718	41
chr1	16798398	16798620	sert_atac.narrowPeak_peak_719	359
chr1	16817678	16817790	sert_atac.narrowPeak_peak_720	59
chr1	16932345	16932518	sert_atac.narrowPeak_peak_721	65
chr1	16932550	16932664	sert_atac.narrowPeak_peak_722	53
chr1	16942558	16942702	sert_atac.narrowPeak_peak_723	130
chr1	16942842	16942981	sert_atac.narrowPeak_peak_724	114
chr1	16943028	16943221	sert_atac.narrowPeak_peak_725	78
chr1	16996751	16996900	sert_atac.narrowPeak_peak_726	77
chr1	17000188	17000546	sert_atac.narrowPeak_peak_727	330
chr1	17007720	17008112	sert_atac.narrowPeak_peak_728	125
chr1	17009693	17009925	sert_atac.narrowPeak_peak_729	178
chr1	17096765	17097064	sert_atac.narrowPeak_peak_730	465
chr1	17097164	17098200	sert_atac.narrowPeak_peak_731	724
chr1	17123476	17123730	sert_atac.narrowPeak_peak_732	461
chr1	17145277	17145836	sert_atac.narrowPeak_peak_733	657
chr1	17163653	17163957	sert_atac.narrowPeak_peak_734	242
chr1	17244787	17244887	sert_atac.narrowPeak_peak_735	35
chr1	17250696	17250983	sert_atac.narrowPeak_peak_736	122
chr1	17284731	17285012	sert_atac.narrowPeak_peak_737	329
chr1	17337903	17338103	sert_atac.narrowPeak_peak_738	146
chr1	17377870	17378014	sert_atac.narrowPeak_peak_739	100
chr1	17378120	17378307	sert_atac.narrowPeak_peak_740	197
chr1	17395001	17395176	sert_atac.narrowPeak_peak_741	329
chr1	17434119	17434310	sert_atac.narrowPeak_peak_742	154
chr1	17520185	17520414	sert_atac.narrowPeak_peak_743	299
chr1	17629676	17629820	sert_atac.narrowPeak_peak_744	171
chr1	17636166	17636266	sert_atac.narrowPeak_peak_745	65
chr1	17657433	17657536	sert_atac.narrowPeak_peak_746	53
chr1	17663579	17663835	sert_atac.narrowPeak_peak_747	260
chr1	17695017	17695769	sert_atac.narrowPeak_peak_748	611
chr1	17718542	17718863	sert_atac.narrowPeak_peak_749	422
chr1	17727170	17727904	sert_atac.narrowPeak_peak_750	455
chr1	17736657	17736798	sert_atac.narrowPeak_peak_751	65
chr1	17978234	17978334	sert_atac.narrowPeak_peak_752	59
chr1	17980713	17980911	sert_atac.narrowPeak_peak_753	438
chr1	18005158	18005268	sert_atac.narrowPeak_peak_754	107
chr1	18012957	18013156	sert_atac.narrowPeak_peak_755	260
chr1	18057795	18057958	sert_atac.narrowPeak_peak_756	114
chr1	18057975	18058113	sert_atac.narrowPeak_peak_757	48
chr1	18058116	18059014	sert_atac.narrowPeak_peak_758	343
chr1	18106239	18106489	sert_atac.narrowPeak_peak_759	162
chr1	18106827	18107061	sert_atac.narrowPeak_peak_760	369
chr1	18131772	18131966	sert_atac.narrowPeak_peak_761	369
chr1	18272389	18272492	sert_atac.narrowPeak_peak_762	44
chr1	18272507	18272978	sert_atac.narrowPeak_peak_763	635
chr1	18289009	18289120	sert_atac.narrowPeak_peak_764	100
chr1	18308257	18308424	sert_atac.narrowPeak_peak_765	122
chr1	18315521	18316145	sert_atac.narrowPeak_peak_766	371
chr1	18320652	18320787	sert_atac.narrowPeak_peak_767	51
chr1	18320995	18321107	sert_atac.narrowPeak_peak_768	59
chr1	18360094	18360216	sert_atac.narrowPeak_peak_769	100
chr1	18379326	18379443	sert_atac.narrowPeak_peak_770	78
chr1	18382472	18382588	sert_atac.narrowPeak_peak_771	66
chr1	18384300	18384456	sert_atac.narrowPeak_peak_772	68
chr1	18407307	18407489	sert_atac.narrowPeak_peak_773	59
chr1	18412872	18413041	sert_atac.narrowPeak_peak_774	154
chr1	18467951	18468114	sert_atac.narrowPeak_peak_775	107
chr1	18561482	18561708	sert_atac.narrowPeak_peak_776	180
chr1	18561711	18561846	sert_atac.narrowPeak_peak_777	95
chr1	18564954	18565061	sert_atac.narrowPeak_peak_778	58
chr1	18633702	18633808	sert_atac.narrowPeak_peak_779	59
chr1	18634122	18634291	sert_atac.narrowPeak_peak_780	85
chr1	18641215	18641327	sert_atac.narrowPeak_peak_781	85
chr1	18723520	18723669	sert_atac.narrowPeak_peak_782	130
chr1	18793699	18793931	sert_atac.narrowPeak_peak_783	223
chr1	18846460	18846577	sert_atac.narrowPeak_peak_784	188
chr1	18961961	18962176	sert_atac.narrowPeak_peak_785	164
chr1	18962415	18962718	sert_atac.narrowPeak_peak_786	439
chr1	18976805	18976963	sert_atac.narrowPeak_peak_787	77
chr1	18981039	18981187	sert_atac.narrowPeak_peak_788	167
chr1	19034351	19034861	sert_atac.narrowPeak_peak_789	329
chr1	19056390	19056634	sert_atac.narrowPeak_peak_790	443
chr1	19088245	19088443	sert_atac.narrowPeak_peak_791	487
chr1	19088450	19088563	sert_atac.narrowPeak_peak_792	122
chr1	19096957	19097194	sert_atac.narrowPeak_peak_793	242
chr1	19109796	19109995	sert_atac.narrowPeak_peak_794	369
chr1	19154601	19154902	sert_atac.narrowPeak_peak_795	223
chr1	19178897	19179057	sert_atac.narrowPeak_peak_796	348
chr1	19179090	19179283	sert_atac.narrowPeak_peak_797	498
chr1	19192623	19192733	sert_atac.narrowPeak_peak_798	72
chr1	19198236	19198405	sert_atac.narrowPeak_peak_799	72
chr1	19205706	19205914	sert_atac.narrowPeak_peak_800	114
chr1	19206267	19206477	sert_atac.narrowPeak_peak_801	212
chr1	19209884	19210103	sert_atac.narrowPeak_peak_802	91
chr1	19210295	19210489	sert_atac.narrowPeak_peak_803	157
chr1	19236643	19236944	sert_atac.narrowPeak_peak_804	119
chr1	19241436	19241686	sert_atac.narrowPeak_peak_805	388
chr1	19241925	19242043	sert_atac.narrowPeak_peak_806	106
chr1	19280973	19281139	sert_atac.narrowPeak_peak_807	130
chr1	19317940	19318056	sert_atac.narrowPeak_peak_808	72
chr1	19355293	19355749	sert_atac.narrowPeak_peak_809	304
chr1	19388928	19389121	sert_atac.narrowPeak_peak_810	261
chr1	19389190	19389452	sert_atac.narrowPeak_peak_811	185
chr1	19389529	19389657	sert_atac.narrowPeak_peak_812	67
chr1	19413898	19414126	sert_atac.narrowPeak_peak_813	60
chr1	19421243	19421380	sert_atac.narrowPeak_peak_814	116
chr1	19427442	19427552	sert_atac.narrowPeak_peak_815	85
chr1	19458953	19459396	sert_atac.narrowPeak_peak_816	214
chr1	19459410	19459582	sert_atac.narrowPeak_peak_817	107
chr1	19467887	19468083	sert_atac.narrowPeak_peak_818	53
chr1	19510103	19510434	sert_atac.narrowPeak_peak_819	114
chr1	19531535	19531657	sert_atac.narrowPeak_peak_820	92
chr1	19672561	19672820	sert_atac.narrowPeak_peak_821	193
chr1	19674507	19674693	sert_atac.narrowPeak_peak_822	115
chr1	19767723	19768113	sert_atac.narrowPeak_peak_823	196
chr1	19777169	19777400	sert_atac.narrowPeak_peak_824	190
chr1	19777704	19777813	sert_atac.narrowPeak_peak_825	76
chr1	19794267	19794374	sert_atac.narrowPeak_peak_826	53
chr1	19849925	19850308	sert_atac.narrowPeak_peak_827	359
chr1	19863438	19863555	sert_atac.narrowPeak_peak_828	107
chr1	19863797	19864001	sert_atac.narrowPeak_peak_829	179
chr1	19881160	19881262	sert_atac.narrowPeak_peak_830	78
chr1	19881271	19881400	sert_atac.narrowPeak_peak_831	72
chr1	19893410	19893648	sert_atac.narrowPeak_peak_832	92
chr1	19950552	19950840	sert_atac.narrowPeak_peak_833	310
chr1	19952210	19952374	sert_atac.narrowPeak_peak_834	142
chr1	19973389	19973672	sert_atac.narrowPeak_peak_835	376
chr1	19974040	19974323	sert_atac.narrowPeak_peak_836	641
chr1	19989314	19989467	sert_atac.narrowPeak_peak_837	162
chr1	20058284	20058882	sert_atac.narrowPeak_peak_838	469
chr1	20191258	20191429	sert_atac.narrowPeak_peak_839	233
chr1	20192708	20192824	sert_atac.narrowPeak_peak_840	103
chr1	20303370	20303470	sert_atac.narrowPeak_peak_841	47
chr1	20306276	20306406	sert_atac.narrowPeak_peak_842	100
chr1	20311589	20311814	sert_atac.narrowPeak_peak_843	196
chr1	20311882	20311982	sert_atac.narrowPeak_peak_844	35
chr1	20330852	20331021	sert_atac.narrowPeak_peak_845	59
chr1	20332206	20332306	sert_atac.narrowPeak_peak_846	47
chr1	20344085	20344290	sert_atac.narrowPeak_peak_847	166
chr1	20344384	20345163	sert_atac.narrowPeak_peak_848	777
chr1	20352286	20352387	sert_atac.narrowPeak_peak_849	65
chr1	20398474	20398586	sert_atac.narrowPeak_peak_850	59
chr1	20441435	20441718	sert_atac.narrowPeak_peak_851	277
chr1	20441745	20442128	sert_atac.narrowPeak_peak_852	744
chr1	20450143	20450415	sert_atac.narrowPeak_peak_853	643
chr1	20477778	20478337	sert_atac.narrowPeak_peak_854	295
chr1	20478465	20478574	sert_atac.narrowPeak_peak_855	90
chr1	20482017	20482117	sert_atac.narrowPeak_peak_856	71
chr1	20513800	20514070	sert_atac.narrowPeak_peak_857	299
chr1	20544668	20544789	sert_atac.narrowPeak_peak_858	47
chr1	20554487	20554713	sert_atac.narrowPeak_peak_859	382
chr1	20612802	20612990	sert_atac.narrowPeak_peak_860	92
chr1	20620812	20620912	sert_atac.narrowPeak_peak_861	59
chr1	20653945	20654494	sert_atac.narrowPeak_peak_862	320
chr1	20667788	20668119	sert_atac.narrowPeak_peak_863	132
chr1	20671848	20672284	sert_atac.narrowPeak_peak_864	349
chr1	20678052	20678305	sert_atac.narrowPeak_peak_865	364
chr1	20678976	20679140	sert_atac.narrowPeak_peak_866	75
chr1	20691668	20691781	sert_atac.narrowPeak_peak_867	65
chr1	20700127	20700230	sert_atac.narrowPeak_peak_868	72
chr1	20732114	20732325	sert_atac.narrowPeak_peak_869	153
chr1	20736022	20736282	sert_atac.narrowPeak_peak_870	128
chr1	20738589	20738777	sert_atac.narrowPeak_peak_871	267
chr1	20748766	20748891	sert_atac.narrowPeak_peak_872	72
chr1	20801793	20801984	sert_atac.narrowPeak_peak_873	206
chr1	20804011	20804161	sert_atac.narrowPeak_peak_874	92
chr1	20804519	20804852	sert_atac.narrowPeak_peak_875	399
chr1	20807470	20807960	sert_atac.narrowPeak_peak_876	236
chr1	20820159	20820617	sert_atac.narrowPeak_peak_877	1125
chr1	20820636	20820736	sert_atac.narrowPeak_peak_878	56
chr1	20832584	20832692	sert_atac.narrowPeak_peak_879	65
chr1	20844171	20844639	sert_atac.narrowPeak_peak_880	264
chr1	20867552	20867768	sert_atac.narrowPeak_peak_881	188
chr1	20879482	20879596	sert_atac.narrowPeak_peak_882	85
chr1	20883808	20883932	sert_atac.narrowPeak_peak_883	65
chr1	20890387	20891461	sert_atac.narrowPeak_peak_884	775
chr1	20900701	20900830	sert_atac.narrowPeak_peak_885	100
chr1	20908533	20908804	sert_atac.narrowPeak_peak_886	470
chr1	20912237	20912395	sert_atac.narrowPeak_peak_887	152
chr1	20912524	20912638	sert_atac.narrowPeak_peak_888	62
chr1	20923195	20923454	sert_atac.narrowPeak_peak_889	270
chr1	20933557	20933755	sert_atac.narrowPeak_peak_890	251
chr1	20939137	20939337	sert_atac.narrowPeak_peak_891	217
chr1	20940234	20940387	sert_atac.narrowPeak_peak_892	62
chr1	20951208	20951937	sert_atac.narrowPeak_peak_893	865
chr1	20981554	20981656	sert_atac.narrowPeak_peak_894	59
chr1	21008938	21009167	sert_atac.narrowPeak_peak_895	381
chr1	21040307	21040472	sert_atac.narrowPeak_peak_896	81
chr1	21041000	21041308	sert_atac.narrowPeak_peak_897	351
chr1	21068625	21068793	sert_atac.narrowPeak_peak_898	196
chr1	21078802	21079088	sert_atac.narrowPeak_peak_899	108
chr1	21079124	21079874	sert_atac.narrowPeak_peak_900	678
chr1	21089683	21089859	sert_atac.narrowPeak_peak_901	154
chr1	21101246	21101973	sert_atac.narrowPeak_peak_902	504
chr1	21102007	21102146	sert_atac.narrowPeak_peak_903	76
chr1	21114362	21114615	sert_atac.narrowPeak_peak_904	339
chr1	21161897	21162031	sert_atac.narrowPeak_peak_905	99
chr1	21166291	21167026	sert_atac.narrowPeak_peak_906	628
chr1	21167132	21167281	sert_atac.narrowPeak_peak_907	94
chr1	21209090	21209269	sert_atac.narrowPeak_peak_908	223
chr1	21218462	21218892	sert_atac.narrowPeak_peak_909	410
chr1	21219389	21219538	sert_atac.narrowPeak_peak_910	73
chr1	21232881	21233010	sert_atac.narrowPeak_peak_911	107
chr1	21239978	21240221	sert_atac.narrowPeak_peak_912	193
chr1	21240283	21240682	sert_atac.narrowPeak_peak_913	503
chr1	21252417	21252580	sert_atac.narrowPeak_peak_914	196
chr1	21252700	21252835	sert_atac.narrowPeak_peak_915	100
chr1	21253124	21253226	sert_atac.narrowPeak_peak_916	59
chr1	21271508	21271719	sert_atac.narrowPeak_peak_917	368
chr1	21271849	21271967	sert_atac.narrowPeak_peak_918	106
chr1	21272207	21272431	sert_atac.narrowPeak_peak_919	191
chr1	21280448	21280596	sert_atac.narrowPeak_peak_920	130
chr1	21288139	21288285	sert_atac.narrowPeak_peak_921	85
chr1	21296332	21296567	sert_atac.narrowPeak_peak_922	344
chr1	21299122	21299223	sert_atac.narrowPeak_peak_923	44
chr1	21299294	21299610	sert_atac.narrowPeak_peak_924	524
chr1	21299872	21299981	sert_atac.narrowPeak_peak_925	59
chr1	21344436	21344621	sert_atac.narrowPeak_peak_926	162
chr1	21365192	21365413	sert_atac.narrowPeak_peak_927	279
chr1	21370017	21370137	sert_atac.narrowPeak_peak_928	107
chr1	21379899	21380273	sert_atac.narrowPeak_peak_929	411
chr1	21390967	21391190	sert_atac.narrowPeak_peak_930	53
chr1	21402086	21402342	sert_atac.narrowPeak_peak_931	188
chr1	21402882	21403071	sert_atac.narrowPeak_peak_932	100
chr1	21411273	21411832	sert_atac.narrowPeak_peak_933	379
chr1	21419506	21419643	sert_atac.narrowPeak_peak_934	162
chr1	21434970	21435141	sert_atac.narrowPeak_peak_935	162
chr1	21443456	21443629	sert_atac.narrowPeak_peak_936	92
chr1	21461180	21461343	sert_atac.narrowPeak_peak_937	160
chr1	21484964	21485285	sert_atac.narrowPeak_peak_938	466
chr1	21499719	21500167	sert_atac.narrowPeak_peak_939	565
chr1	21500215	21500438	sert_atac.narrowPeak_peak_940	403
chr1	21529615	21529874	sert_atac.narrowPeak_peak_941	256
chr1	21535705	21535806	sert_atac.narrowPeak_peak_942	53
chr1	21589344	21589600	sert_atac.narrowPeak_peak_943	85
chr1	21593906	21594133	sert_atac.narrowPeak_peak_944	341
chr1	21602680	21602851	sert_atac.narrowPeak_peak_945	130
chr1	21676394	21676541	sert_atac.narrowPeak_peak_946	90
chr1	21771229	21771499	sert_atac.narrowPeak_peak_947	434
chr1	21801075	21801345	sert_atac.narrowPeak_peak_948	289
chr1	21808811	21809358	sert_atac.narrowPeak_peak_949	183
chr1	21817241	21817370	sert_atac.narrowPeak_peak_950	65
chr1	21829877	21830102	sert_atac.narrowPeak_peak_951	107
chr1	21830307	21830415	sert_atac.narrowPeak_peak_952	65
chr1	21842289	21842487	sert_atac.narrowPeak_peak_953	154
chr1	21855939	21856044	sert_atac.narrowPeak_peak_954	50
chr1	21856271	21856742	sert_atac.narrowPeak_peak_955	313
chr1	21890463	21890594	sert_atac.narrowPeak_peak_956	58
chr1	21890609	21890972	sert_atac.narrowPeak_peak_957	661
chr1	21890973	21891140	sert_atac.narrowPeak_peak_958	128
chr1	21896617	21896724	sert_atac.narrowPeak_peak_959	65
chr1	21910362	21910541	sert_atac.narrowPeak_peak_960	78
chr1	21938577	21938754	sert_atac.narrowPeak_peak_961	193
chr1	21941303	21941414	sert_atac.narrowPeak_peak_962	87
chr1	21941481	21942038	sert_atac.narrowPeak_peak_963	290
chr1	21960966	21961167	sert_atac.narrowPeak_peak_964	90
chr1	21961178	21961609	sert_atac.narrowPeak_peak_965	361
chr1	21961783	21961910	sert_atac.narrowPeak_peak_966	87
chr1	21961956	21962147	sert_atac.narrowPeak_peak_967	67
chr1	21962241	21962380	sert_atac.narrowPeak_peak_968	114
chr1	21963252	21963358	sert_atac.narrowPeak_peak_969	55
chr1	21967296	21967396	sert_atac.narrowPeak_peak_970	49
chr1	21984167	21984658	sert_atac.narrowPeak_peak_971	356
chr1	22036361	22036566	sert_atac.narrowPeak_peak_972	107
chr1	22046172	22046583	sert_atac.narrowPeak_peak_973	556
chr1	22105604	22105804	sert_atac.narrowPeak_peak_974	433
chr1	22118492	22118974	sert_atac.narrowPeak_peak_975	183
chr1	22119106	22119351	sert_atac.narrowPeak_peak_976	229
chr1	22195567	22195754	sert_atac.narrowPeak_peak_977	138
chr1	22201620	22201736	sert_atac.narrowPeak_peak_978	65
chr1	22206941	22207459	sert_atac.narrowPeak_peak_979	1002
chr1	22269041	22269307	sert_atac.narrowPeak_peak_980	313
chr1	22292670	22292778	sert_atac.narrowPeak_peak_981	61
chr1	22292789	22292929	sert_atac.narrowPeak_peak_982	73
chr1	22294028	22294312	sert_atac.narrowPeak_peak_983	220
chr1	22308308	22308422	sert_atac.narrowPeak_peak_984	65
chr1	22315737	22315905	sert_atac.narrowPeak_peak_985	207
chr1	22363731	22363909	sert_atac.narrowPeak_peak_986	85
chr1	22377848	22377948	sert_atac.narrowPeak_peak_987	41
chr1	22386501	22386607	sert_atac.narrowPeak_peak_988	114
chr1	22422194	22422384	sert_atac.narrowPeak_peak_989	188
chr1	22425694	22425794	sert_atac.narrowPeak_peak_990	41
chr1	22466832	22467057	sert_atac.narrowPeak_peak_991	162
chr1	22473479	22473678	sert_atac.narrowPeak_peak_992	92
chr1	22480286	22480512	sert_atac.narrowPeak_peak_993	299
chr1	22487380	22487607	sert_atac.narrowPeak_peak_994	471
chr1	22533141	22533812	sert_atac.narrowPeak_peak_995	185
chr1	22533829	22534036	sert_atac.narrowPeak_peak_996	110
chr1	22615219	22615430	sert_atac.narrowPeak_peak_997	179
chr1	22627091	22627239	sert_atac.narrowPeak_peak_998	214
chr1	22635324	22635975	sert_atac.narrowPeak_peak_999	223
chr1	22646633	22646836	sert_atac.narrowPeak_peak_1000	114
chr1	22683514	22683639	sert_atac.narrowPeak_peak_1001	122
chr1	22729466	22729679	sert_atac.narrowPeak_peak_1002	61
chr1	22743227	22743338	sert_atac.narrowPeak_peak_1003	112
chr1	22747654	22747933	sert_atac.narrowPeak_peak_1004	185
chr1	22753194	22753342	sert_atac.narrowPeak_peak_1005	100
chr1	22754841	22755165	sert_atac.narrowPeak_peak_1006	225
chr1	22789711	22789864	sert_atac.narrowPeak_peak_1007	78
chr1	22805788	22806347	sert_atac.narrowPeak_peak_1008	280
chr1	22888435	22888580	sert_atac.narrowPeak_peak_1009	91
chr1	22889952	22890126	sert_atac.narrowPeak_peak_1010	84
chr1	22928126	22928274	sert_atac.narrowPeak_peak_1011	130
chr1	22959956	22960117	sert_atac.narrowPeak_peak_1012	85
chr1	22971571	22971708	sert_atac.narrowPeak_peak_1013	70
chr1	22974966	22975347	sert_atac.narrowPeak_peak_1014	398
chr1	22975366	22975466	sert_atac.narrowPeak_peak_1015	46
chr1	22975627	22975875	sert_atac.narrowPeak_peak_1016	73
chr1	23027756	23027917	sert_atac.narrowPeak_peak_1017	223
chr1	23034335	23034681	sert_atac.narrowPeak_peak_1018	251
chr1	23034805	23035038	sert_atac.narrowPeak_peak_1019	59
chr1	23035097	23035219	sert_atac.narrowPeak_peak_1020	41
chr1	23058574	23058760	sert_atac.narrowPeak_peak_1021	93
chr1	23058866	23059153	sert_atac.narrowPeak_peak_1022	180
chr1	23061987	23062337	sert_atac.narrowPeak_peak_1023	639
chr1	23113487	23113640	sert_atac.narrowPeak_peak_1024	172
chr1	23117551	23117731	sert_atac.narrowPeak_peak_1025	155
chr1	23117927	23118042	sert_atac.narrowPeak_peak_1026	72
chr1	23121077	23121177	sert_atac.narrowPeak_peak_1027	67
chr1	23122945	23123058	sert_atac.narrowPeak_peak_1028	107
chr1	23140647	23140792	sert_atac.narrowPeak_peak_1029	100
chr1	23173610	23173729	sert_atac.narrowPeak_peak_1030	87
chr1	23177469	23177731	sert_atac.narrowPeak_peak_1031	436
chr1	23178825	23178925	sert_atac.narrowPeak_peak_1032	65
chr1	23187570	23187690	sert_atac.narrowPeak_peak_1033	65
chr1	23187951	23188275	sert_atac.narrowPeak_peak_1034	401
chr1	23188309	23188600	sert_atac.narrowPeak_peak_1035	409
chr1	23214573	23214743	sert_atac.narrowPeak_peak_1036	162
chr1	23221594	23221893	sert_atac.narrowPeak_peak_1037	122
chr1	23228546	23228862	sert_atac.narrowPeak_peak_1038	411
chr1	23255876	23256371	sert_atac.narrowPeak_peak_1039	969
chr1	23256623	23257044	sert_atac.narrowPeak_peak_1040	131
chr1	23263892	23264663	sert_atac.narrowPeak_peak_1041	644
chr1	23268188	23268393	sert_atac.narrowPeak_peak_1042	152
chr1	23270977	23271239	sert_atac.narrowPeak_peak_1043	418
chr1	23271466	23271833	sert_atac.narrowPeak_peak_1044	300
chr1	23279781	23280221	sert_atac.narrowPeak_peak_1045	463
chr1	23282610	23282859	sert_atac.narrowPeak_peak_1046	293
chr1	23286801	23287067	sert_atac.narrowPeak_peak_1047	326
chr1	23292879	23293007	sert_atac.narrowPeak_peak_1048	53
chr1	23335842	23335951	sert_atac.narrowPeak_peak_1049	78
chr1	23361551	23361680	sert_atac.narrowPeak_peak_1050	65
chr1	23382770	23383771	sert_atac.narrowPeak_peak_1051	1176
chr1	23425253	23425353	sert_atac.narrowPeak_peak_1052	72
chr1	23444141	23444253	sert_atac.narrowPeak_peak_1053	65
chr1	23469061	23469191	sert_atac.narrowPeak_peak_1054	92
chr1	23475828	23476031	sert_atac.narrowPeak_peak_1055	107
chr1	23490747	23490897	sert_atac.narrowPeak_peak_1056	148
chr1	23495519	23495697	sert_atac.narrowPeak_peak_1057	214
chr1	23532769	23532969	sert_atac.narrowPeak_peak_1058	178
chr1	23533059	23533186	sert_atac.narrowPeak_peak_1059	86
chr1	23649814	23649932	sert_atac.narrowPeak_peak_1060	67
chr1	23684598	23684707	sert_atac.narrowPeak_peak_1061	71
chr1	23689477	23689611	sert_atac.narrowPeak_peak_1062	78
chr1	23705605	23705782	sert_atac.narrowPeak_peak_1063	289
chr1	23722171	23722351	sert_atac.narrowPeak_peak_1064	171
chr1	23722382	23722807	sert_atac.narrowPeak_peak_1065	319
chr1	23744496	23744596	sert_atac.narrowPeak_peak_1066	87
chr1	23744659	23744871	sert_atac.narrowPeak_peak_1067	461
chr1	23761827	23762177	sert_atac.narrowPeak_peak_1068	110
chr1	23762248	23762425	sert_atac.narrowPeak_peak_1069	158
chr1	23762476	23762658	sert_atac.narrowPeak_peak_1070	199
chr1	23762819	23763218	sert_atac.narrowPeak_peak_1071	502
chr1	23763879	23764008	sert_atac.narrowPeak_peak_1072	140
chr1	23776689	23776922	sert_atac.narrowPeak_peak_1073	223
chr1	23792828	23793050	sert_atac.narrowPeak_peak_1074	422
chr1	23827157	23827391	sert_atac.narrowPeak_peak_1075	476
chr1	23832753	23832860	sert_atac.narrowPeak_peak_1076	54
chr1	23833728	23833970	sert_atac.narrowPeak_peak_1077	116
chr1	23867222	23867626	sert_atac.narrowPeak_peak_1078	329
chr1	23892183	23892374	sert_atac.narrowPeak_peak_1079	179
chr1	23893625	23893725	sert_atac.narrowPeak_peak_1080	47
chr1	23920412	23920576	sert_atac.narrowPeak_peak_1081	255
chr1	23921671	23922179	sert_atac.narrowPeak_peak_1082	158
chr1	23922240	23922567	sert_atac.narrowPeak_peak_1083	423
chr1	23935205	23935312	sert_atac.narrowPeak_peak_1084	53
chr1	23946846	23947112	sert_atac.narrowPeak_peak_1085	72
chr1	23959001	23959147	sert_atac.narrowPeak_peak_1086	53
chr1	23959388	23959605	sert_atac.narrowPeak_peak_1087	100
chr1	23966283	23966430	sert_atac.narrowPeak_peak_1088	78
chr1	23992972	23993082	sert_atac.narrowPeak_peak_1089	65
chr1	24005143	24005846	sert_atac.narrowPeak_peak_1090	864
chr1	24033808	24034341	sert_atac.narrowPeak_peak_1091	753
chr1	24045653	24046007	sert_atac.narrowPeak_peak_1092	425
chr1	24099616	24099797	sert_atac.narrowPeak_peak_1093	122
chr1	24099893	24100802	sert_atac.narrowPeak_peak_1094	781
chr1	24107576	24108042	sert_atac.narrowPeak_peak_1095	214
chr1	24108143	24108246	sert_atac.narrowPeak_peak_1096	57
chr1	24131494	24131647	sert_atac.narrowPeak_peak_1097	65
chr1	24131929	24132091	sert_atac.narrowPeak_peak_1098	156
chr1	24134948	24135136	sert_atac.narrowPeak_peak_1099	326
chr1	24137226	24137465	sert_atac.narrowPeak_peak_1100	187
chr1	24169442	24169579	sert_atac.narrowPeak_peak_1101	130
chr1	24171346	24171468	sert_atac.narrowPeak_peak_1102	95
chr1	24171551	24171764	sert_atac.narrowPeak_peak_1103	322
chr1	24177313	24177710	sert_atac.narrowPeak_peak_1104	519
chr1	24179957	24180111	sert_atac.narrowPeak_peak_1105	198
chr1	24195362	24195477	sert_atac.narrowPeak_peak_1106	71
chr1	24195884	24196629	sert_atac.narrowPeak_peak_1107	803
chr1	24219164	24219312	sert_atac.narrowPeak_peak_1108	76
chr1	24221538	24221675	sert_atac.narrowPeak_peak_1109	136
chr1	24221791	24222117	sert_atac.narrowPeak_peak_1110	193
chr1	24230444	24230792	sert_atac.narrowPeak_peak_1111	593
chr1	24230873	24230981	sert_atac.narrowPeak_peak_1112	107
chr1	24249201	24249424	sert_atac.narrowPeak_peak_1113	475
chr1	24261335	24261464	sert_atac.narrowPeak_peak_1114	130
chr1	24273084	24273184	sert_atac.narrowPeak_peak_1115	59
chr1	24286511	24286614	sert_atac.narrowPeak_peak_1116	58
chr1	24302737	24302980	sert_atac.narrowPeak_peak_1117	480
chr1	24332888	24333008	sert_atac.narrowPeak_peak_1118	83
chr1	24336803	24336916	sert_atac.narrowPeak_peak_1119	65
chr1	24349808	24350021	sert_atac.narrowPeak_peak_1120	135
chr1	24350033	24350223	sert_atac.narrowPeak_peak_1121	127
chr1	24367655	24367859	sert_atac.narrowPeak_peak_1122	205
chr1	24373519	24373672	sert_atac.narrowPeak_peak_1123	78
chr1	24375048	24375191	sert_atac.narrowPeak_peak_1124	217
chr1	24378556	24378767	sert_atac.narrowPeak_peak_1125	401
chr1	24390816	24391086	sert_atac.narrowPeak_peak_1126	114
chr1	24409015	24409122	sert_atac.narrowPeak_peak_1127	65
chr1	24416984	24417385	sert_atac.narrowPeak_peak_1128	569
chr1	24417453	24417555	sert_atac.narrowPeak_peak_1129	58
chr1	24452301	24452409	sert_atac.narrowPeak_peak_1130	65
chr1	24491889	24492045	sert_atac.narrowPeak_peak_1131	100
chr1	24522253	24522448	sert_atac.narrowPeak_peak_1132	234
chr1	24525176	24525357	sert_atac.narrowPeak_peak_1133	128
chr1	24550881	24551392	sert_atac.narrowPeak_peak_1134	299
chr1	24553480	24553781	sert_atac.narrowPeak_peak_1135	147
chr1	24586472	24586885	sert_atac.narrowPeak_peak_1136	164
chr1	24586887	24587039	sert_atac.narrowPeak_peak_1137	70
chr1	24587134	24587264	sert_atac.narrowPeak_peak_1138	76
chr1	24587267	24587656	sert_atac.narrowPeak_peak_1139	281
chr1	24612676	24612830	sert_atac.narrowPeak_peak_1140	1936
chr1	24613034	24613200	sert_atac.narrowPeak_peak_1141	3556
chr1	24633643	24633758	sert_atac.narrowPeak_peak_1142	85
chr1	24633826	24634038	sert_atac.narrowPeak_peak_1143	411
chr1	24650258	24650386	sert_atac.narrowPeak_peak_1144	53
chr1	24678205	24679097	sert_atac.narrowPeak_peak_1145	659
chr1	24679206	24679312	sert_atac.narrowPeak_peak_1146	54
chr1	24699398	24699652	sert_atac.narrowPeak_peak_1147	632
chr1	24718597	24718735	sert_atac.narrowPeak_peak_1148	92
chr1	24719742	24719882	sert_atac.narrowPeak_peak_1149	107
chr1	24738432	24738541	sert_atac.narrowPeak_peak_1150	63
chr1	24743234	24743420	sert_atac.narrowPeak_peak_1151	99
chr1	24770206	24770321	sert_atac.narrowPeak_peak_1152	59
chr1	24778136	24778626	sert_atac.narrowPeak_peak_1153	781
chr1	24845714	24845925	sert_atac.narrowPeak_peak_1154	171
chr1	24869723	24870169	sert_atac.narrowPeak_peak_1155	594
chr1	24901408	24901603	sert_atac.narrowPeak_peak_1156	138
chr1	24901994	24902175	sert_atac.narrowPeak_peak_1157	179
chr1	24940570	24940708	sert_atac.narrowPeak_peak_1158	78
chr1	25000427	25000527	sert_atac.narrowPeak_peak_1159	41
chr1	25016371	25016535	sert_atac.narrowPeak_peak_1160	162
chr1	25017922	25018094	sert_atac.narrowPeak_peak_1161	179
chr1	25064112	25064274	sert_atac.narrowPeak_peak_1162	114
chr1	25069994	25070338	sert_atac.narrowPeak_peak_1163	242
chr1	25082502	25082607	sert_atac.narrowPeak_peak_1164	65
chr1	25100439	25100570	sert_atac.narrowPeak_peak_1165	130
chr1	25146188	25146575	sert_atac.narrowPeak_peak_1166	299
chr1	25188905	25189049	sert_atac.narrowPeak_peak_1167	77
chr1	25189135	25189603	sert_atac.narrowPeak_peak_1168	176
chr1	25228433	25228610	sert_atac.narrowPeak_peak_1169	268
chr1	25228624	25229110	sert_atac.narrowPeak_peak_1170	692
chr1	25306245	25306379	sert_atac.narrowPeak_peak_1171	53
chr1	25316998	25317533	sert_atac.narrowPeak_peak_1172	631
chr1	25344162	25344486	sert_atac.narrowPeak_peak_1173	288
chr1	25364273	25364493	sert_atac.narrowPeak_peak_1174	566
chr1	25430361	25430785	sert_atac.narrowPeak_peak_1175	188
chr1	25459662	25459984	sert_atac.narrowPeak_peak_1176	451
chr1	25504448	25504605	sert_atac.narrowPeak_peak_1177	179
chr1	25510405	25510615	sert_atac.narrowPeak_peak_1178	241
chr1	25527121	25527246	sert_atac.narrowPeak_peak_1179	85
chr1	25543026	25543189	sert_atac.narrowPeak_peak_1180	138
chr1	25548589	25548706	sert_atac.narrowPeak_peak_1181	85
chr1	25574052	25574188	sert_atac.narrowPeak_peak_1182	53
chr1	25617095	25617198	sert_atac.narrowPeak_peak_1183	65
chr1	25713821	25714130	sert_atac.narrowPeak_peak_1184	154
chr1	25754661	25754777	sert_atac.narrowPeak_peak_1185	72
chr1	25757748	25757998	sert_atac.narrowPeak_peak_1186	319
chr1	25791308	25791418	sert_atac.narrowPeak_peak_1187	53
chr1	25791518	25791694	sert_atac.narrowPeak_peak_1188	130
chr1	25822201	25822464	sert_atac.narrowPeak_peak_1189	85
chr1	25829912	25830191	sert_atac.narrowPeak_peak_1190	169
chr1	25830422	25830805	sert_atac.narrowPeak_peak_1191	553
chr1	25830833	25830976	sert_atac.narrowPeak_peak_1192	113
chr1	26026294	26026510	sert_atac.narrowPeak_peak_1193	279
chr1	26052254	26052357	sert_atac.narrowPeak_peak_1194	72
chr1	26052371	26052621	sert_atac.narrowPeak_peak_1195	270
chr1	26109048	26109195	sert_atac.narrowPeak_peak_1196	65
chr1	26146772	26146889	sert_atac.narrowPeak_peak_1197	78
chr1	26255099	26255238	sert_atac.narrowPeak_peak_1198	72
chr1	26298307	26298435	sert_atac.narrowPeak_peak_1199	130
chr1	26303619	26303768	sert_atac.narrowPeak_peak_1200	179
chr1	26388313	26388459	sert_atac.narrowPeak_peak_1201	92
chr1	26639960	26640442	sert_atac.narrowPeak_peak_1202	889
chr1	26686484	26686612	sert_atac.narrowPeak_peak_1203	127
chr1	26686863	26687844	sert_atac.narrowPeak_peak_1204	360
chr1	26688048	26688253	sert_atac.narrowPeak_peak_1205	123
chr1	26721061	26721247	sert_atac.narrowPeak_peak_1206	179
chr1	26798066	26798166	sert_atac.narrowPeak_peak_1207	53
chr1	26898568	26898811	sert_atac.narrowPeak_peak_1208	162
chr1	26898859	26899070	sert_atac.narrowPeak_peak_1209	107
chr1	26983183	26983420	sert_atac.narrowPeak_peak_1210	92
chr1	27110693	27110803	sert_atac.narrowPeak_peak_1211	59
chr1	27234982	27235207	sert_atac.narrowPeak_peak_1212	171
chr1	27257807	27257917	sert_atac.narrowPeak_peak_1213	93
chr1	27261025	27261523	sert_atac.narrowPeak_peak_1214	989
chr1	27265041	27265253	sert_atac.narrowPeak_peak_1215	253
chr1	27281375	27281477	sert_atac.narrowPeak_peak_1216	78
chr1	27468077	27468328	sert_atac.narrowPeak_peak_1217	401
chr1	27608157	27608446	sert_atac.narrowPeak_peak_1218	65
chr1	27608455	27608737	sert_atac.narrowPeak_peak_1219	92
chr1	27662743	27662901	sert_atac.narrowPeak_peak_1220	130
chr1	27705767	27705961	sert_atac.narrowPeak_peak_1221	270
chr1	27720142	27720261	sert_atac.narrowPeak_peak_1222	72
chr1	27777713	27777822	sert_atac.narrowPeak_peak_1223	59
chr1	27895476	27895613	sert_atac.narrowPeak_peak_1224	100
chr1	27928541	27928683	sert_atac.narrowPeak_peak_1225	146
chr1	28025720	28026001	sert_atac.narrowPeak_peak_1226	171
chr1	28045530	28045630	sert_atac.narrowPeak_peak_1227	53
chr1	28046909	28047009	sert_atac.narrowPeak_peak_1228	65
chr1	28058676	28058779	sert_atac.narrowPeak_peak_1229	58
chr1	28058867	28059194	sert_atac.narrowPeak_peak_1230	527
chr1	28090726	28090917	sert_atac.narrowPeak_peak_1231	158
chr1	28108642	28108751	sert_atac.narrowPeak_peak_1232	53
chr1	28214761	28214908	sert_atac.narrowPeak_peak_1233	65
chr1	28378892	28379084	sert_atac.narrowPeak_peak_1234	138
chr1	28431219	28431349	sert_atac.narrowPeak_peak_1235	100
chr1	28764016	28764125	sert_atac.narrowPeak_peak_1236	65
chr1	28881040	28881438	sert_atac.narrowPeak_peak_1237	461
chr1	29221706	29221830	sert_atac.narrowPeak_peak_1238	78
chr1	29300285	29300389	sert_atac.narrowPeak_peak_1239	47
chr1	29300477	29300708	sert_atac.narrowPeak_peak_1240	78
chr1	29361770	29361932	sert_atac.narrowPeak_peak_1241	72
chr1	29394067	29394260	sert_atac.narrowPeak_peak_1242	92
chr1	29397428	29397558	sert_atac.narrowPeak_peak_1243	65
chr1	29422039	29422290	sert_atac.narrowPeak_peak_1244	154
chr1	29445196	29445859	sert_atac.narrowPeak_peak_1245	921
chr1	29460387	29460545	sert_atac.narrowPeak_peak_1246	65
chr1	29486397	29486586	sert_atac.narrowPeak_peak_1247	196
chr1	29640240	29640451	sert_atac.narrowPeak_peak_1248	223
chr1	29702108	29702252	sert_atac.narrowPeak_peak_1249	47
chr1	29702456	29702569	sert_atac.narrowPeak_peak_1250	78
chr1	29731958	29732258	sert_atac.narrowPeak_peak_1251	411
chr1	29776284	29776712	sert_atac.narrowPeak_peak_1252	319
chr1	29814824	29815047	sert_atac.narrowPeak_peak_1253	154
chr1	29936250	29936716	sert_atac.narrowPeak_peak_1254	214
chr1	29956130	29956579	sert_atac.narrowPeak_peak_1255	214
chr1	30017671	30017873	sert_atac.narrowPeak_peak_1256	223
chr1	30060950	30061067	sert_atac.narrowPeak_peak_1257	85
chr1	30145114	30145270	sert_atac.narrowPeak_peak_1258	214
chr1	30204702	30204837	sert_atac.narrowPeak_peak_1259	53
chr1	30216508	30217224	sert_atac.narrowPeak_peak_1260	379
chr1	30217270	30217383	sert_atac.narrowPeak_peak_1261	74
chr1	30421304	30421708	sert_atac.narrowPeak_peak_1262	333
chr1	30478573	30478760	sert_atac.narrowPeak_peak_1263	242
chr1	30503366	30503473	sert_atac.narrowPeak_peak_1264	65
chr1	30516043	30516230	sert_atac.narrowPeak_peak_1265	65
chr1	30528243	30528355	sert_atac.narrowPeak_peak_1266	72
chr1	30536735	30536859	sert_atac.narrowPeak_peak_1267	72
chr1	30536931	30537302	sert_atac.narrowPeak_peak_1268	107
chr1	30537318	30537506	sert_atac.narrowPeak_peak_1269	100
chr1	30572851	30573017	sert_atac.narrowPeak_peak_1270	130
chr1	30584917	30585110	sert_atac.narrowPeak_peak_1271	138
chr1	30636844	30636956	sert_atac.narrowPeak_peak_1272	78
chr1	30637199	30638065	sert_atac.narrowPeak_peak_1273	625
chr1	30700484	30700714	sert_atac.narrowPeak_peak_1274	520
chr1	30740943	30741128	sert_atac.narrowPeak_peak_1275	309
chr1	30771944	30772068	sert_atac.narrowPeak_peak_1276	100
chr1	30778809	30778913	sert_atac.narrowPeak_peak_1277	78
chr1	30786632	30786925	sert_atac.narrowPeak_peak_1278	100
chr1	30791853	30792320	sert_atac.narrowPeak_peak_1279	701
chr1	30800721	30800928	sert_atac.narrowPeak_peak_1280	114
chr1	30816753	30816855	sert_atac.narrowPeak_peak_1281	53
chr1	30817453	30817623	sert_atac.narrowPeak_peak_1282	92
chr1	30824044	30824271	sert_atac.narrowPeak_peak_1283	265
chr1	30830127	30830278	sert_atac.narrowPeak_peak_1284	72
chr1	30851123	30851252	sert_atac.narrowPeak_peak_1285	106
chr1	30862444	30862643	sert_atac.narrowPeak_peak_1286	122
chr1	30872765	30872971	sert_atac.narrowPeak_peak_1287	92
chr1	30872985	30873093	sert_atac.narrowPeak_peak_1288	51
chr1	30873559	30874157	sert_atac.narrowPeak_peak_1289	681
chr1	30874201	30874301	sert_atac.narrowPeak_peak_1290	71
chr1	30930941	30931159	sert_atac.narrowPeak_peak_1291	223
chr1	30940682	30941150	sert_atac.narrowPeak_peak_1292	121
chr1	30949038	30949205	sert_atac.narrowPeak_peak_1293	135
chr1	30949698	30950235	sert_atac.narrowPeak_peak_1294	787
chr1	30950309	30950424	sert_atac.narrowPeak_peak_1295	92
chr1	31019356	31019511	sert_atac.narrowPeak_peak_1296	78
chr1	31019517	31019647	sert_atac.narrowPeak_peak_1297	59
chr1	31035940	31036190	sert_atac.narrowPeak_peak_1298	188
chr1	31041598	31041698	sert_atac.narrowPeak_peak_1299	47
chr1	31041750	31041926	sert_atac.narrowPeak_peak_1300	179
chr1	31093821	31094266	sert_atac.narrowPeak_peak_1301	116
chr1	31094274	31094387	sert_atac.narrowPeak_peak_1302	75
chr1	31102140	31102308	sert_atac.narrowPeak_peak_1303	165
chr1	31104699	31104868	sert_atac.narrowPeak_peak_1304	96
chr1	31142366	31142576	sert_atac.narrowPeak_peak_1305	232
chr1	31149950	31150214	sert_atac.narrowPeak_peak_1306	105
chr1	31150230	31150821	sert_atac.narrowPeak_peak_1307	175
chr1	31153130	31153262	sert_atac.narrowPeak_peak_1308	184
chr1	31154077	31154252	sert_atac.narrowPeak_peak_1309	230
chr1	31175364	31175467	sert_atac.narrowPeak_peak_1310	59
chr1	31210217	31210424	sert_atac.narrowPeak_peak_1311	260
chr1	31227763	31227935	sert_atac.narrowPeak_peak_1312	162
chr1	31228017	31228201	sert_atac.narrowPeak_peak_1313	196
chr1	31327113	31327360	sert_atac.narrowPeak_peak_1314	232
chr1	31337222	31337328	sert_atac.narrowPeak_peak_1315	72
chr1	31379161	31379263	sert_atac.narrowPeak_peak_1316	65
chr1	31759500	31759600	sert_atac.narrowPeak_peak_1317	53
chr1	31794263	31794366	sert_atac.narrowPeak_peak_1318	35
chr1	31808108	31808548	sert_atac.narrowPeak_peak_1319	889
chr1	31835390	31835506	sert_atac.narrowPeak_peak_1320	85
chr1	31848650	31848896	sert_atac.narrowPeak_peak_1321	92
chr1	31849061	31849285	sert_atac.narrowPeak_peak_1322	188
chr1	31849358	31849519	sert_atac.narrowPeak_peak_1323	85
chr1	31874916	31875164	sert_atac.narrowPeak_peak_1324	465
chr1	31890705	31891120	sert_atac.narrowPeak_peak_1325	335
chr1	32172355	32173183	sert_atac.narrowPeak_peak_1326	1015
chr1	32186237	32186534	sert_atac.narrowPeak_peak_1327	357
chr1	32186570	32186731	sert_atac.narrowPeak_peak_1328	84
chr1	32207412	32207520	sert_atac.narrowPeak_peak_1329	53
chr1	32258248	32258466	sert_atac.narrowPeak_peak_1330	72
chr1	32258492	32258600	sert_atac.narrowPeak_peak_1331	72
chr1	32350682	32350936	sert_atac.narrowPeak_peak_1332	85
chr1	32446126	32446593	sert_atac.narrowPeak_peak_1333	682
chr1	32452854	32453155	sert_atac.narrowPeak_peak_1334	411
chr1	32465926	32466103	sert_atac.narrowPeak_peak_1335	59
chr1	32498329	32498435	sert_atac.narrowPeak_peak_1336	47
chr1	32552738	32552888	sert_atac.narrowPeak_peak_1337	154
chr1	32553861	32553972	sert_atac.narrowPeak_peak_1338	78
chr1	32554070	32554258	sert_atac.narrowPeak_peak_1339	465
chr1	32596719	32596837	sert_atac.narrowPeak_peak_1340	102
chr1	32597137	32597326	sert_atac.narrowPeak_peak_1341	291
chr1	32616182	32616349	sert_atac.narrowPeak_peak_1342	92
chr1	32697918	32698369	sert_atac.narrowPeak_peak_1343	277
chr1	32699565	32699695	sert_atac.narrowPeak_peak_1344	65
chr1	32713501	32713799	sert_atac.narrowPeak_peak_1345	196
chr1	32719819	32719982	sert_atac.narrowPeak_peak_1346	47
chr1	32745284	32745384	sert_atac.narrowPeak_peak_1347	65
chr1	32834933	32835174	sert_atac.narrowPeak_peak_1348	242
chr1	32866175	32866485	sert_atac.narrowPeak_peak_1349	289
chr1	32876605	32876735	sert_atac.narrowPeak_peak_1350	85
chr1	32876737	32877461	sert_atac.narrowPeak_peak_1351	483
chr1	32897765	32898056	sert_atac.narrowPeak_peak_1352	482
chr1	32902214	32902321	sert_atac.narrowPeak_peak_1353	65
chr1	32928609	32928852	sert_atac.narrowPeak_peak_1354	242
chr1	32930512	32930659	sert_atac.narrowPeak_peak_1355	122
chr1	32952578	32953077	sert_atac.narrowPeak_peak_1356	309
chr1	32959821	32960036	sert_atac.narrowPeak_peak_1357	92
chr1	33042271	33042408	sert_atac.narrowPeak_peak_1358	49
chr1	33042497	33042814	sert_atac.narrowPeak_peak_1359	790
chr1	33042826	33042926	sert_atac.narrowPeak_peak_1360	50
chr1	33125002	33125105	sert_atac.narrowPeak_peak_1361	59
chr1	33149038	33149138	sert_atac.narrowPeak_peak_1362	53
chr1	33173394	33173596	sert_atac.narrowPeak_peak_1363	359
chr1	33190404	33190703	sert_atac.narrowPeak_peak_1364	65
chr1	33236181	33236396	sert_atac.narrowPeak_peak_1365	100
chr1	33334244	33334367	sert_atac.narrowPeak_peak_1366	53
chr1	33355240	33355484	sert_atac.narrowPeak_peak_1367	76
chr1	33355617	33355812	sert_atac.narrowPeak_peak_1368	213
chr1	33358112	33358291	sert_atac.narrowPeak_peak_1369	95
chr1	33362830	33363043	sert_atac.narrowPeak_peak_1370	139
chr1	33363060	33363398	sert_atac.narrowPeak_peak_1371	379
chr1	33381142	33381271	sert_atac.narrowPeak_peak_1372	100
chr1	33394791	33394913	sert_atac.narrowPeak_peak_1373	78
chr1	33394976	33395180	sert_atac.narrowPeak_peak_1374	114
chr1	33455458	33455799	sert_atac.narrowPeak_peak_1375	130
chr1	33455912	33456013	sert_atac.narrowPeak_peak_1376	53
chr1	33470423	33471143	sert_atac.narrowPeak_peak_1377	211
chr1	33481334	33481476	sert_atac.narrowPeak_peak_1378	122
chr1	33502414	33502686	sert_atac.narrowPeak_peak_1379	160
chr1	33512773	33512885	sert_atac.narrowPeak_peak_1380	53
chr1	33515367	33515474	sert_atac.narrowPeak_peak_1381	47
chr1	33524093	33524231	sert_atac.narrowPeak_peak_1382	107
chr1	33531225	33531422	sert_atac.narrowPeak_peak_1383	173
chr1	33531562	33531761	sert_atac.narrowPeak_peak_1384	104
chr1	33541681	33541781	sert_atac.narrowPeak_peak_1385	46
chr1	33542368	33542579	sert_atac.narrowPeak_peak_1386	209
chr1	33544850	33545016	sert_atac.narrowPeak_peak_1387	210
chr1	33565876	33566035	sert_atac.narrowPeak_peak_1388	100
chr1	33583589	33583855	sert_atac.narrowPeak_peak_1389	223
chr1	33583879	33584082	sert_atac.narrowPeak_peak_1390	122
chr1	33595061	33595213	sert_atac.narrowPeak_peak_1391	91
chr1	33595254	33595418	sert_atac.narrowPeak_peak_1392	111
chr1	33599283	33599573	sert_atac.narrowPeak_peak_1393	441
chr1	33608050	33608196	sert_atac.narrowPeak_peak_1394	114
chr1	33627118	33627250	sert_atac.narrowPeak_peak_1395	92
chr1	33645731	33645886	sert_atac.narrowPeak_peak_1396	146
chr1	33669683	33669904	sert_atac.narrowPeak_peak_1397	290
chr1	33670134	33670603	sert_atac.narrowPeak_peak_1398	226
chr1	33671514	33671752	sert_atac.narrowPeak_peak_1399	147
chr1	33672607	33672781	sert_atac.narrowPeak_peak_1400	190
chr1	33684568	33684692	sert_atac.narrowPeak_peak_1401	53
chr1	33694964	33695482	sert_atac.narrowPeak_peak_1402	518
chr1	33714926	33715049	sert_atac.narrowPeak_peak_1403	144
chr1	33719752	33720286	sert_atac.narrowPeak_peak_1404	420
chr1	33720300	33720484	sert_atac.narrowPeak_peak_1405	79
chr1	33739397	33739584	sert_atac.narrowPeak_peak_1406	192
chr1	33742979	33743085	sert_atac.narrowPeak_peak_1407	83
chr1	33747218	33747529	sert_atac.narrowPeak_peak_1408	261
chr1	33757122	33757268	sert_atac.narrowPeak_peak_1409	92
chr1	33757515	33758069	sert_atac.narrowPeak_peak_1410	189
chr1	33792595	33792755	sert_atac.narrowPeak_peak_1411	107
chr1	33798511	33798678	sert_atac.narrowPeak_peak_1412	109
chr1	33806560	33806679	sert_atac.narrowPeak_peak_1413	78
chr1	33813895	33814077	sert_atac.narrowPeak_peak_1414	137
chr1	33814161	33814695	sert_atac.narrowPeak_peak_1415	439
chr1	33827936	33828316	sert_atac.narrowPeak_peak_1416	433
chr1	33833307	33833673	sert_atac.narrowPeak_peak_1417	270
chr1	33861354	33861680	sert_atac.narrowPeak_peak_1418	114
chr1	33875047	33875187	sert_atac.narrowPeak_peak_1419	85
chr1	33883468	33883716	sert_atac.narrowPeak_peak_1420	205
chr1	33884131	33884388	sert_atac.narrowPeak_peak_1421	490
chr1	33906938	33907096	sert_atac.narrowPeak_peak_1422	118
chr1	33907553	33907690	sert_atac.narrowPeak_peak_1423	112
chr1	33907969	33908112	sert_atac.narrowPeak_peak_1424	46
chr1	33938937	33939062	sert_atac.narrowPeak_peak_1425	53
chr1	33945074	33945292	sert_atac.narrowPeak_peak_1426	232
chr1	33947982	33948085	sert_atac.narrowPeak_peak_1427	85
chr1	33964651	33964918	sert_atac.narrowPeak_peak_1428	248
chr1	33966489	33966616	sert_atac.narrowPeak_peak_1429	85
chr1	33981796	33982189	sert_atac.narrowPeak_peak_1430	179
chr1	34005649	34006006	sert_atac.narrowPeak_peak_1431	421
chr1	34006093	34006198	sert_atac.narrowPeak_peak_1432	76
chr1	34011048	34011652	sert_atac.narrowPeak_peak_1433	337
chr1	34012085	34012207	sert_atac.narrowPeak_peak_1434	55
chr1	34020371	34020526	sert_atac.narrowPeak_peak_1435	78
chr1	34028557	34028740	sert_atac.narrowPeak_peak_1436	138
chr1	34056218	34056436	sert_atac.narrowPeak_peak_1437	71
chr1	34061217	34061417	sert_atac.narrowPeak_peak_1438	315
chr1	34062029	34062136	sert_atac.narrowPeak_peak_1439	65
chr1	34077106	34077355	sert_atac.narrowPeak_peak_1440	154
chr1	34077532	34077729	sert_atac.narrowPeak_peak_1441	279
chr1	34089089	34089342	sert_atac.narrowPeak_peak_1442	477
chr1	34090809	34090915	sert_atac.narrowPeak_peak_1443	53
chr1	34096876	34097338	sert_atac.narrowPeak_peak_1444	619
chr1	34097743	34097911	sert_atac.narrowPeak_peak_1445	198
chr1	34103744	34104196	sert_atac.narrowPeak_peak_1446	333
chr1	34106717	34107008	sert_atac.narrowPeak_peak_1447	159
chr1	34110403	34110503	sert_atac.narrowPeak_peak_1448	56
chr1	34121125	34121282	sert_atac.narrowPeak_peak_1449	89
chr1	34129790	34129986	sert_atac.narrowPeak_peak_1450	333
chr1	34132930	34133169	sert_atac.narrowPeak_peak_1451	406
chr1	34150555	34151005	sert_atac.narrowPeak_peak_1452	472
chr1	34164714	34164868	sert_atac.narrowPeak_peak_1453	171
chr1	34167345	34167458	sert_atac.narrowPeak_peak_1454	72
chr1	34167613	34168015	sert_atac.narrowPeak_peak_1455	329
chr1	34184428	34184531	sert_atac.narrowPeak_peak_1456	78
chr1	34190096	34190200	sert_atac.narrowPeak_peak_1457	67
chr1	34218409	34218609	sert_atac.narrowPeak_peak_1458	162
chr1	34236209	34236646	sert_atac.narrowPeak_peak_1459	216
chr1	34263743	34264050	sert_atac.narrowPeak_peak_1460	261
chr1	34312956	34313114	sert_atac.narrowPeak_peak_1461	85
chr1	34328683	34328887	sert_atac.narrowPeak_peak_1462	100
chr1	34433220	34433357	sert_atac.narrowPeak_peak_1463	95
chr1	34434312	34434443	sert_atac.narrowPeak_peak_1464	67
chr1	34434859	34434959	sert_atac.narrowPeak_peak_1465	53
chr1	34439266	34439580	sert_atac.narrowPeak_peak_1466	736
chr1	34439627	34439949	sert_atac.narrowPeak_peak_1467	731
chr1	34440029	34440199	sert_atac.narrowPeak_peak_1468	187
chr1	34459397	34460056	sert_atac.narrowPeak_peak_1469	529
chr1	34467802	34467902	sert_atac.narrowPeak_peak_1470	53
chr1	34472955	34473089	sert_atac.narrowPeak_peak_1471	85
chr1	34473145	34473299	sert_atac.narrowPeak_peak_1472	92
chr1	34485993	34486121	sert_atac.narrowPeak_peak_1473	100
chr1	34511157	34511290	sert_atac.narrowPeak_peak_1474	85
chr1	34522577	34522677	sert_atac.narrowPeak_peak_1475	65
chr1	34536910	34537022	sert_atac.narrowPeak_peak_1476	41
chr1	34543964	34544066	sert_atac.narrowPeak_peak_1477	41
chr1	34579501	34579802	sert_atac.narrowPeak_peak_1478	339
chr1	34601452	34601651	sert_atac.narrowPeak_peak_1479	78
chr1	34602485	34602619	sert_atac.narrowPeak_peak_1480	100
chr1	34642570	34642792	sert_atac.narrowPeak_peak_1481	130
chr1	34665167	34665522	sert_atac.narrowPeak_peak_1482	295
chr1	34677996	34678221	sert_atac.narrowPeak_peak_1483	112
chr1	34678890	34679017	sert_atac.narrowPeak_peak_1484	119
chr1	34700799	34700960	sert_atac.narrowPeak_peak_1485	188
chr1	34726668	34726777	sert_atac.narrowPeak_peak_1486	59
chr1	34738484	34738663	sert_atac.narrowPeak_peak_1487	157
chr1	34740545	34741056	sert_atac.narrowPeak_peak_1488	428
chr1	34749549	34749718	sert_atac.narrowPeak_peak_1489	88
chr1	34749826	34749980	sert_atac.narrowPeak_peak_1490	106
chr1	34767834	34768260	sert_atac.narrowPeak_peak_1491	214
chr1	34783591	34783805	sert_atac.narrowPeak_peak_1492	563
chr1	34783901	34784132	sert_atac.narrowPeak_peak_1493	123
chr1	34801605	34801840	sert_atac.narrowPeak_peak_1494	454
chr1	34802077	34802241	sert_atac.narrowPeak_peak_1495	44
chr1	34802405	34802536	sert_atac.narrowPeak_peak_1496	87
chr1	34842449	34842563	sert_atac.narrowPeak_peak_1497	64
chr1	34842992	34843336	sert_atac.narrowPeak_peak_1498	227
chr1	34843441	34843642	sert_atac.narrowPeak_peak_1499	176
chr1	34849835	34850081	sert_atac.narrowPeak_peak_1500	337
chr1	34864290	34864558	sert_atac.narrowPeak_peak_1501	155
chr1	34867309	34867535	sert_atac.narrowPeak_peak_1502	205
chr1	34891667	34891889	sert_atac.narrowPeak_peak_1503	267
chr1	34892125	34892437	sert_atac.narrowPeak_peak_1504	172
chr1	35017613	35017770	sert_atac.narrowPeak_peak_1505	289
chr1	35088965	35089212	sert_atac.narrowPeak_peak_1506	289
chr1	35232623	35232723	sert_atac.narrowPeak_peak_1507	59
chr1	35257639	35257838	sert_atac.narrowPeak_peak_1508	92
chr1	35266768	35266874	sert_atac.narrowPeak_peak_1509	65
chr1	35275517	35275766	sert_atac.narrowPeak_peak_1510	214
chr1	35359038	35359405	sert_atac.narrowPeak_peak_1511	411
chr1	35374329	35374839	sert_atac.narrowPeak_peak_1512	339
chr1	35385504	35385695	sert_atac.narrowPeak_peak_1513	138
chr1	35458827	35458987	sert_atac.narrowPeak_peak_1514	130
chr1	35469292	35469502	sert_atac.narrowPeak_peak_1515	65
chr1	35529618	35529801	sert_atac.narrowPeak_peak_1516	138
chr1	35529880	35530085	sert_atac.narrowPeak_peak_1517	162
chr1	35687325	35687638	sert_atac.narrowPeak_peak_1518	114
chr1	35746447	35746586	sert_atac.narrowPeak_peak_1519	122
chr1	35754279	35754398	sert_atac.narrowPeak_peak_1520	100
chr1	35759565	35760040	sert_atac.narrowPeak_peak_1521	332
chr1	35766405	35766512	sert_atac.narrowPeak_peak_1522	54
chr1	35770110	35770728	sert_atac.narrowPeak_peak_1523	486
chr1	35840851	35840992	sert_atac.narrowPeak_peak_1524	114
chr1	35864367	35864536	sert_atac.narrowPeak_peak_1525	107
chr1	35869808	35869966	sert_atac.narrowPeak_peak_1526	65
chr1	35875225	35875685	sert_atac.narrowPeak_peak_1527	242
chr1	35905785	35906081	sert_atac.narrowPeak_peak_1528	154
chr1	35913607	35913931	sert_atac.narrowPeak_peak_1529	188
chr1	35926386	35926558	sert_atac.narrowPeak_peak_1530	59
chr1	35926645	35927064	sert_atac.narrowPeak_peak_1531	222
chr1	35962028	35962204	sert_atac.narrowPeak_peak_1532	85
chr1	36017027	36017598	sert_atac.narrowPeak_peak_1533	446
chr1	36030488	36030714	sert_atac.narrowPeak_peak_1534	138
chr1	36056644	36056863	sert_atac.narrowPeak_peak_1535	299
chr1	36064963	36065192	sert_atac.narrowPeak_peak_1536	180
chr1	36068100	36068426	sert_atac.narrowPeak_peak_1537	378
chr1	36077231	36077602	sert_atac.narrowPeak_peak_1538	112
chr1	36079827	36079986	sert_atac.narrowPeak_peak_1539	65
chr1	36090416	36090632	sert_atac.narrowPeak_peak_1540	312
chr1	36101093	36101208	sert_atac.narrowPeak_peak_1541	84
chr1	36125242	36125412	sert_atac.narrowPeak_peak_1542	100
chr1	36131932	36132189	sert_atac.narrowPeak_peak_1543	210
chr1	36134742	36134861	sert_atac.narrowPeak_peak_1544	104
chr1	36145183	36145349	sert_atac.narrowPeak_peak_1545	152
chr1	36244024	36244504	sert_atac.narrowPeak_peak_1546	583
chr1	36252934	36253129	sert_atac.narrowPeak_peak_1547	260
chr1	36279270	36279490	sert_atac.narrowPeak_peak_1548	138
chr1	36303436	36303624	sert_atac.narrowPeak_peak_1549	107
chr1	36307541	36307914	sert_atac.narrowPeak_peak_1550	356
chr1	36308002	36308169	sert_atac.narrowPeak_peak_1551	130
chr1	36309610	36309743	sert_atac.narrowPeak_peak_1552	101
chr1	36315097	36315204	sert_atac.narrowPeak_peak_1553	54
chr1	36315593	36315843	sert_atac.narrowPeak_peak_1554	72
chr1	36321917	36322024	sert_atac.narrowPeak_peak_1555	94
chr1	36324122	36324349	sert_atac.narrowPeak_peak_1556	280
chr1	36352438	36352618	sert_atac.narrowPeak_peak_1557	84
chr1	36355420	36355631	sert_atac.narrowPeak_peak_1558	90
chr1	36368687	36368793	sert_atac.narrowPeak_peak_1559	74
chr1	36369093	36369297	sert_atac.narrowPeak_peak_1560	198
chr1	36371100	36371327	sert_atac.narrowPeak_peak_1561	62
chr1	36371329	36371430	sert_atac.narrowPeak_peak_1562	51
chr1	36444945	36445087	sert_atac.narrowPeak_peak_1563	53
chr1	36445123	36445486	sert_atac.narrowPeak_peak_1564	799
chr1	36471270	36471926	sert_atac.narrowPeak_peak_1565	404
chr1	36483821	36484020	sert_atac.narrowPeak_peak_1566	78
chr1	36492334	36492451	sert_atac.narrowPeak_peak_1567	88
chr1	36492469	36492726	sert_atac.narrowPeak_peak_1568	308
chr1	36496883	36497016	sert_atac.narrowPeak_peak_1569	124
chr1	36501426	36501534	sert_atac.narrowPeak_peak_1570	95
chr1	36511599	36512007	sert_atac.narrowPeak_peak_1571	593
chr1	36512067	36512213	sert_atac.narrowPeak_peak_1572	81
chr1	36539233	36539518	sert_atac.narrowPeak_peak_1573	437
chr1	36547116	36547512	sert_atac.narrowPeak_peak_1574	782
chr1	36556647	36556837	sert_atac.narrowPeak_peak_1575	168
chr1	36557149	36557393	sert_atac.narrowPeak_peak_1576	165
chr1	36557491	36557664	sert_atac.narrowPeak_peak_1577	91
chr1	36558183	36558409	sert_atac.narrowPeak_peak_1578	158
chr1	36570627	36570776	sert_atac.narrowPeak_peak_1579	73
chr1	36571463	36571638	sert_atac.narrowPeak_peak_1580	96
chr1	36580426	36580785	sert_atac.narrowPeak_peak_1581	428
chr1	36596164	36596376	sert_atac.narrowPeak_peak_1582	100
chr1	36603460	36603627	sert_atac.narrowPeak_peak_1583	135
chr1	36607748	36608074	sert_atac.narrowPeak_peak_1584	146
chr1	36634004	36634191	sert_atac.narrowPeak_peak_1585	111
chr1	36635036	36635210	sert_atac.narrowPeak_peak_1586	139
chr1	36636512	36636788	sert_atac.narrowPeak_peak_1587	307
chr1	36656957	36657200	sert_atac.narrowPeak_peak_1588	72
chr1	36672834	36672948	sert_atac.narrowPeak_peak_1589	47
chr1	36684120	36684400	sert_atac.narrowPeak_peak_1590	270
chr1	36691292	36691593	sert_atac.narrowPeak_peak_1591	593
chr1	36696524	36696671	sert_atac.narrowPeak_peak_1592	85
chr1	36709362	36709497	sert_atac.narrowPeak_peak_1593	134
chr1	36709617	36709756	sert_atac.narrowPeak_peak_1594	107
chr1	36709772	36710222	sert_atac.narrowPeak_peak_1595	725
chr1	36737394	36737619	sert_atac.narrowPeak_peak_1596	171
chr1	36784759	36784949	sert_atac.narrowPeak_peak_1597	157
chr1	36785492	36785598	sert_atac.narrowPeak_peak_1598	56
chr1	36918596	36918828	sert_atac.narrowPeak_peak_1599	108
chr1	36919981	36920090	sert_atac.narrowPeak_peak_1600	47
chr1	36920119	36920393	sert_atac.narrowPeak_peak_1601	220
chr1	36939436	36939773	sert_atac.narrowPeak_peak_1602	396
chr1	36939791	36940090	sert_atac.narrowPeak_peak_1603	477
chr1	36949705	36949821	sert_atac.narrowPeak_peak_1604	59
chr1	36962830	36963023	sert_atac.narrowPeak_peak_1605	65
chr1	36969844	36970066	sert_atac.narrowPeak_peak_1606	107
chr1	36970455	36970617	sert_atac.narrowPeak_peak_1607	72
chr1	37013080	37013246	sert_atac.narrowPeak_peak_1608	92
chr1	37024817	37025153	sert_atac.narrowPeak_peak_1609	185
chr1	37026099	37026217	sert_atac.narrowPeak_peak_1610	61
chr1	37029207	37029494	sert_atac.narrowPeak_peak_1611	122
chr1	37030667	37030952	sert_atac.narrowPeak_peak_1612	146
chr1	37081632	37081906	sert_atac.narrowPeak_peak_1613	138
chr1	37117382	37117512	sert_atac.narrowPeak_peak_1614	85
chr1	37125442	37125688	sert_atac.narrowPeak_peak_1615	78
chr1	37218528	37218654	sert_atac.narrowPeak_peak_1616	146
chr1	37237731	37237887	sert_atac.narrowPeak_peak_1617	130
chr1	37272618	37272731	sert_atac.narrowPeak_peak_1618	85
chr1	37299628	37300416	sert_atac.narrowPeak_peak_1619	531
chr1	37314669	37315144	sert_atac.narrowPeak_peak_1620	205
chr1	37318491	37318640	sert_atac.narrowPeak_peak_1621	113
chr1	37333799	37333954	sert_atac.narrowPeak_peak_1622	85
chr1	37347328	37347581	sert_atac.narrowPeak_peak_1623	247
chr1	37347620	37347720	sert_atac.narrowPeak_peak_1624	64
chr1	37350877	37351208	sert_atac.narrowPeak_peak_1625	213
chr1	37368926	37369046	sert_atac.narrowPeak_peak_1626	47
chr1	37369061	37369411	sert_atac.narrowPeak_peak_1627	242
chr1	37399725	37399859	sert_atac.narrowPeak_peak_1628	53
chr1	37429554	37429688	sert_atac.narrowPeak_peak_1629	62
chr1	37429778	37430287	sert_atac.narrowPeak_peak_1630	804
chr1	37430547	37430710	sert_atac.narrowPeak_peak_1631	101
chr1	37509552	37509681	sert_atac.narrowPeak_peak_1632	85
chr1	37527145	37527325	sert_atac.narrowPeak_peak_1633	146
chr1	37540943	37541419	sert_atac.narrowPeak_peak_1634	696
chr1	37595438	37595546	sert_atac.narrowPeak_peak_1635	59
chr1	37624311	37624460	sert_atac.narrowPeak_peak_1636	92
chr1	37634803	37634908	sert_atac.narrowPeak_peak_1637	53
chr1	37639230	37639423	sert_atac.narrowPeak_peak_1638	220
chr1	37643893	37644454	sert_atac.narrowPeak_peak_1639	479
chr1	37666788	37666913	sert_atac.narrowPeak_peak_1640	47
chr1	37678165	37678664	sert_atac.narrowPeak_peak_1641	279
chr1	37687621	37688139	sert_atac.narrowPeak_peak_1642	436
chr1	37688337	37688741	sert_atac.narrowPeak_peak_1643	244
chr1	37694428	37694868	sert_atac.narrowPeak_peak_1644	218
chr1	37694899	37695114	sert_atac.narrowPeak_peak_1645	96
chr1	37719847	37720110	sert_atac.narrowPeak_peak_1646	252
chr1	37720368	37720473	sert_atac.narrowPeak_peak_1647	92
chr1	37802421	37802525	sert_atac.narrowPeak_peak_1648	72
chr1	37864491	37865597	sert_atac.narrowPeak_peak_1649	762
chr1	37871684	37872017	sert_atac.narrowPeak_peak_1650	141
chr1	37872047	37872473	sert_atac.narrowPeak_peak_1651	386
chr1	37890113	37890621	sert_atac.narrowPeak_peak_1652	382
chr1	37891531	37891682	sert_atac.narrowPeak_peak_1653	96
chr1	37903241	37903490	sert_atac.narrowPeak_peak_1654	232
chr1	37917541	37918072	sert_atac.narrowPeak_peak_1655	392
chr1	37918201	37918374	sert_atac.narrowPeak_peak_1656	136
chr1	37931909	37932101	sert_atac.narrowPeak_peak_1657	100
chr1	37954764	37955058	sert_atac.narrowPeak_peak_1658	187
chr1	37956706	37957031	sert_atac.narrowPeak_peak_1659	317
chr1	37971623	37971814	sert_atac.narrowPeak_peak_1660	205
chr1	37996899	37997099	sert_atac.narrowPeak_peak_1661	206
chr1	37997132	37997497	sert_atac.narrowPeak_peak_1662	692
chr1	37997902	37998203	sert_atac.narrowPeak_peak_1663	517
chr1	38050193	38050535	sert_atac.narrowPeak_peak_1664	240
chr1	38103599	38104106	sert_atac.narrowPeak_peak_1665	289
chr1	38110950	38111141	sert_atac.narrowPeak_peak_1666	232
chr1	38129665	38130276	sert_atac.narrowPeak_peak_1667	244
chr1	38154016	38154116	sert_atac.narrowPeak_peak_1668	47
chr1	38154263	38154494	sert_atac.narrowPeak_peak_1669	100
chr1	38185626	38185774	sert_atac.narrowPeak_peak_1670	146
chr1	38200364	38200526	sert_atac.narrowPeak_peak_1671	146
chr1	38202906	38203074	sert_atac.narrowPeak_peak_1672	162
chr1	38218246	38218346	sert_atac.narrowPeak_peak_1673	78
chr1	38232303	38232412	sert_atac.narrowPeak_peak_1674	72
chr1	38239664	38240008	sert_atac.narrowPeak_peak_1675	370
chr1	38262554	38262665	sert_atac.narrowPeak_peak_1676	59
chr1	38308202	38308474	sert_atac.narrowPeak_peak_1677	223
chr1	38393064	38393181	sert_atac.narrowPeak_peak_1678	85
chr1	38458209	38458454	sert_atac.narrowPeak_peak_1679	171
chr1	38478544	38478663	sert_atac.narrowPeak_peak_1680	72
chr1	38528742	38528966	sert_atac.narrowPeak_peak_1681	242
chr1	38596971	38597081	sert_atac.narrowPeak_peak_1682	59
chr1	38608077	38608479	sert_atac.narrowPeak_peak_1683	100
chr1	38627008	38627167	sert_atac.narrowPeak_peak_1684	65
chr1	38642253	38642425	sert_atac.narrowPeak_peak_1685	92
chr1	38652534	38652706	sert_atac.narrowPeak_peak_1686	92
chr1	38700749	38700912	sert_atac.narrowPeak_peak_1687	53
chr1	38767055	38767677	sert_atac.narrowPeak_peak_1688	153
chr1	38767873	38768113	sert_atac.narrowPeak_peak_1689	193
chr1	38787589	38787731	sert_atac.narrowPeak_peak_1690	122
chr1	38798415	38798594	sert_atac.narrowPeak_peak_1691	78
chr1	38834953	38835162	sert_atac.narrowPeak_peak_1692	146
chr1	38836119	38836234	sert_atac.narrowPeak_peak_1693	92
chr1	38874039	38874297	sert_atac.narrowPeak_peak_1694	204
chr1	38874360	38874558	sert_atac.narrowPeak_peak_1695	232
chr1	38897667	38897769	sert_atac.narrowPeak_peak_1696	46
chr1	38897873	38898301	sert_atac.narrowPeak_peak_1697	195
chr1	38904194	38904294	sert_atac.narrowPeak_peak_1698	47
chr1	38911048	38911182	sert_atac.narrowPeak_peak_1699	72
chr1	38912055	38912446	sert_atac.narrowPeak_peak_1700	223
chr1	38933772	38933914	sert_atac.narrowPeak_peak_1701	114
chr1	38936930	38937070	sert_atac.narrowPeak_peak_1702	72
chr1	38987135	38987235	sert_atac.narrowPeak_peak_1703	42
chr1	38987344	38988110	sert_atac.narrowPeak_peak_1704	952
chr1	39001204	39001457	sert_atac.narrowPeak_peak_1705	146
chr1	39010827	39010967	sert_atac.narrowPeak_peak_1706	179
chr1	39018068	39018168	sert_atac.narrowPeak_peak_1707	59
chr1	39073177	39073359	sert_atac.narrowPeak_peak_1708	146
chr1	39152784	39152902	sert_atac.narrowPeak_peak_1709	72
chr1	39172159	39172259	sert_atac.narrowPeak_peak_1710	65
chr1	39178540	39178724	sert_atac.narrowPeak_peak_1711	146
chr1	39186831	39186962	sert_atac.narrowPeak_peak_1712	65
chr1	39192839	39193054	sert_atac.narrowPeak_peak_1713	110
chr1	39194409	39194509	sert_atac.narrowPeak_peak_1714	48
chr1	39207056	39207200	sert_atac.narrowPeak_peak_1715	130
chr1	39274724	39274843	sert_atac.narrowPeak_peak_1716	78
chr1	39281551	39281783	sert_atac.narrowPeak_peak_1717	196
chr1	39292156	39292348	sert_atac.narrowPeak_peak_1718	138
chr1	39313930	39314139	sert_atac.narrowPeak_peak_1719	171
chr1	39317961	39318128	sert_atac.narrowPeak_peak_1720	78
chr1	39325833	39326090	sert_atac.narrowPeak_peak_1721	289
chr1	39331262	39331362	sert_atac.narrowPeak_peak_1722	48
chr1	39335895	39336067	sert_atac.narrowPeak_peak_1723	257
chr1	39340793	39340989	sert_atac.narrowPeak_peak_1724	161
chr1	39345074	39345195	sert_atac.narrowPeak_peak_1725	68
chr1	39349038	39349323	sert_atac.narrowPeak_peak_1726	107
chr1	39349596	39349786	sert_atac.narrowPeak_peak_1727	154
chr1	39362260	39362405	sert_atac.narrowPeak_peak_1728	72
chr1	39367653	39367976	sert_atac.narrowPeak_peak_1729	539
chr1	39392338	39392501	sert_atac.narrowPeak_peak_1730	146
chr1	39398252	39398565	sert_atac.narrowPeak_peak_1731	166
chr1	39408213	39408436	sert_atac.narrowPeak_peak_1732	266
chr1	39417713	39418213	sert_atac.narrowPeak_peak_1733	671
chr1	39443891	39444088	sert_atac.narrowPeak_peak_1734	114
chr1	39450914	39451014	sert_atac.narrowPeak_peak_1735	46
chr1	39451121	39451280	sert_atac.narrowPeak_peak_1736	126
chr1	39452462	39452862	sert_atac.narrowPeak_peak_1737	293
chr1	39459297	39459456	sert_atac.narrowPeak_peak_1738	73
chr1	39463846	39464172	sert_atac.narrowPeak_peak_1739	355
chr1	39474636	39474834	sert_atac.narrowPeak_peak_1740	97
chr1	39478464	39478588	sert_atac.narrowPeak_peak_1741	60
chr1	39478602	39479031	sert_atac.narrowPeak_peak_1742	690
chr1	39499029	39499166	sert_atac.narrowPeak_peak_1743	85
chr1	39505700	39505975	sert_atac.narrowPeak_peak_1744	152
chr1	39515475	39515814	sert_atac.narrowPeak_peak_1745	205
chr1	39521038	39521205	sert_atac.narrowPeak_peak_1746	251
chr1	39522648	39522819	sert_atac.narrowPeak_peak_1747	130
chr1	39527590	39527705	sert_atac.narrowPeak_peak_1748	106
chr1	39530351	39530454	sert_atac.narrowPeak_peak_1749	78
chr1	39535411	39535898	sert_atac.narrowPeak_peak_1750	502
chr1	39535924	39536227	sert_atac.narrowPeak_peak_1751	129
chr1	39546210	39546500	sert_atac.narrowPeak_peak_1752	317
chr1	39576495	39576637	sert_atac.narrowPeak_peak_1753	73
chr1	39576664	39576779	sert_atac.narrowPeak_peak_1754	69
chr1	39576847	39576976	sert_atac.narrowPeak_peak_1755	77
chr1	39577254	39577655	sert_atac.narrowPeak_peak_1756	434
chr1	39599499	39599599	sert_atac.narrowPeak_peak_1757	59
chr1	39613158	39613360	sert_atac.narrowPeak_peak_1758	188
chr1	39636797	39636963	sert_atac.narrowPeak_peak_1759	72
chr1	39650113	39650213	sert_atac.narrowPeak_peak_1760	65
chr1	39650405	39650505	sert_atac.narrowPeak_peak_1761	41
chr1	39650638	39651054	sert_atac.narrowPeak_peak_1762	299
chr1	39672134	39672234	sert_atac.narrowPeak_peak_1763	47
chr1	39685943	39686139	sert_atac.narrowPeak_peak_1764	299
chr1	39698456	39698836	sert_atac.narrowPeak_peak_1765	324
chr1	39702827	39702931	sert_atac.narrowPeak_peak_1766	57
chr1	39705952	39706146	sert_atac.narrowPeak_peak_1767	208
chr1	39720663	39720816	sert_atac.narrowPeak_peak_1768	59
chr1	39720818	39720959	sert_atac.narrowPeak_peak_1769	85
chr1	39731488	39731769	sert_atac.narrowPeak_peak_1770	242
chr1	39748789	39749043	sert_atac.narrowPeak_peak_1771	293
chr1	39749783	39749890	sert_atac.narrowPeak_peak_1772	61
chr1	39761494	39761708	sert_atac.narrowPeak_peak_1773	236
chr1	39761778	39761936	sert_atac.narrowPeak_peak_1774	105
chr1	39762094	39762259	sert_atac.narrowPeak_peak_1775	299
chr1	39782930	39783107	sert_atac.narrowPeak_peak_1776	146
chr1	39797941	39798152	sert_atac.narrowPeak_peak_1777	100
chr1	39798200	39798390	sert_atac.narrowPeak_peak_1778	130
chr1	39804439	39804582	sert_atac.narrowPeak_peak_1779	72
chr1	39805345	39805607	sert_atac.narrowPeak_peak_1780	279
chr1	39812342	39812443	sert_atac.narrowPeak_peak_1781	53
chr1	39824554	39824668	sert_atac.narrowPeak_peak_1782	72
chr1	39838948	39839102	sert_atac.narrowPeak_peak_1783	92
chr1	39845662	39846293	sert_atac.narrowPeak_peak_1784	193
chr1	39857344	39857563	sert_atac.narrowPeak_peak_1785	122
chr1	39868038	39868159	sert_atac.narrowPeak_peak_1786	100
chr1	39868896	39869012	sert_atac.narrowPeak_peak_1787	53
chr1	39896611	39896899	sert_atac.narrowPeak_peak_1788	451
chr1	39900487	39900587	sert_atac.narrowPeak_peak_1789	39
chr1	39900676	39900820	sert_atac.narrowPeak_peak_1790	71
chr1	39902008	39902113	sert_atac.narrowPeak_peak_1791	63
chr1	39902543	39902736	sert_atac.narrowPeak_peak_1792	181
chr1	39902742	39902952	sert_atac.narrowPeak_peak_1793	165
chr1	39911513	39911770	sert_atac.narrowPeak_peak_1794	181
chr1	39921349	39921538	sert_atac.narrowPeak_peak_1795	153
chr1	39923443	39923671	sert_atac.narrowPeak_peak_1796	285
chr1	39923775	39923936	sert_atac.narrowPeak_peak_1797	75
chr1	39935608	39935871	sert_atac.narrowPeak_peak_1798	150
chr1	39936540	39936795	sert_atac.narrowPeak_peak_1799	326
chr1	39941808	39941918	sert_atac.narrowPeak_peak_1800	44
chr1	39941953	39942165	sert_atac.narrowPeak_peak_1801	195
chr1	39957370	39957489	sert_atac.narrowPeak_peak_1802	68
chr1	39957947	39958054	sert_atac.narrowPeak_peak_1803	39
chr1	39965652	39965785	sert_atac.narrowPeak_peak_1804	93
chr1	39965803	39965971	sert_atac.narrowPeak_peak_1805	96
chr1	39983262	39983378	sert_atac.narrowPeak_peak_1806	41
chr1	40001016	40001186	sert_atac.narrowPeak_peak_1807	148
chr1	40014763	40014966	sert_atac.narrowPeak_peak_1808	127
chr1	40015019	40015300	sert_atac.narrowPeak_peak_1809	112
chr1	40024680	40024874	sert_atac.narrowPeak_peak_1810	135
chr1	40033909	40034138	sert_atac.narrowPeak_peak_1811	146
chr1	40057464	40057619	sert_atac.narrowPeak_peak_1812	47
chr1	40058530	40058744	sert_atac.narrowPeak_peak_1813	154
chr1	40085649	40085776	sert_atac.narrowPeak_peak_1814	85
chr1	40085834	40086029	sert_atac.narrowPeak_peak_1815	251
chr1	40116557	40116700	sert_atac.narrowPeak_peak_1816	179
chr1	40139856	40140164	sert_atac.narrowPeak_peak_1817	107
chr1	40209748	40209862	sert_atac.narrowPeak_peak_1818	65
chr1	40224912	40225073	sert_atac.narrowPeak_peak_1819	92
chr1	40225089	40225189	sert_atac.narrowPeak_peak_1820	41
chr1	40242634	40242853	sert_atac.narrowPeak_peak_1821	309
chr1	40250700	40250844	sert_atac.narrowPeak_peak_1822	78
chr1	40251214	40251487	sert_atac.narrowPeak_peak_1823	171
chr1	40266487	40267022	sert_atac.narrowPeak_peak_1824	274
chr1	40273983	40274119	sert_atac.narrowPeak_peak_1825	100
chr1	40311251	40311397	sert_atac.narrowPeak_peak_1826	154
chr1	40324426	40324612	sert_atac.narrowPeak_peak_1827	88
chr1	40325297	40325422	sert_atac.narrowPeak_peak_1828	56
chr1	40325815	40325926	sert_atac.narrowPeak_peak_1829	56
chr1	40352098	40352284	sert_atac.narrowPeak_peak_1830	85
chr1	40358303	40358427	sert_atac.narrowPeak_peak_1831	53
chr1	40358434	40358624	sert_atac.narrowPeak_peak_1832	122
chr1	40378892	40379013	sert_atac.narrowPeak_peak_1833	72
chr1	40380209	40380392	sert_atac.narrowPeak_peak_1834	162
chr1	40404465	40404806	sert_atac.narrowPeak_peak_1835	498
chr1	40404832	40404950	sert_atac.narrowPeak_peak_1836	85
chr1	40438570	40438729	sert_atac.narrowPeak_peak_1837	130
chr1	40465517	40465711	sert_atac.narrowPeak_peak_1838	205
chr1	40465801	40465925	sert_atac.narrowPeak_peak_1839	65
chr1	40474944	40475076	sert_atac.narrowPeak_peak_1840	59
chr1	40481981	40482083	sert_atac.narrowPeak_peak_1841	41
chr1	40579895	40580012	sert_atac.narrowPeak_peak_1842	146
chr1	40587981	40588223	sert_atac.narrowPeak_peak_1843	188
chr1	40619189	40619365	sert_atac.narrowPeak_peak_1844	279
chr1	40625100	40625705	sert_atac.narrowPeak_peak_1845	410
chr1	40631139	40631520	sert_atac.narrowPeak_peak_1846	214
chr1	40634566	40634851	sert_atac.narrowPeak_peak_1847	97
chr1	40641881	40642043	sert_atac.narrowPeak_peak_1848	65
chr1	40658083	40658295	sert_atac.narrowPeak_peak_1849	232
chr1	40665847	40665969	sert_atac.narrowPeak_peak_1850	65
chr1	40670161	40670393	sert_atac.narrowPeak_peak_1851	138
chr1	40677465	40677582	sert_atac.narrowPeak_peak_1852	109
chr1	40681000	40681421	sert_atac.narrowPeak_peak_1853	107
chr1	40681566	40682005	sert_atac.narrowPeak_peak_1854	171
chr1	40682246	40682435	sert_atac.narrowPeak_peak_1855	92
chr1	40695635	40695999	sert_atac.narrowPeak_peak_1856	242
chr1	40758446	40758582	sert_atac.narrowPeak_peak_1857	85
chr1	40768731	40768882	sert_atac.narrowPeak_peak_1858	130
chr1	40789975	40790128	sert_atac.narrowPeak_peak_1859	141
chr1	40790223	40790966	sert_atac.narrowPeak_peak_1860	507
chr1	40797413	40797688	sert_atac.narrowPeak_peak_1861	270
chr1	40829424	40829850	sert_atac.narrowPeak_peak_1862	251
chr1	40835572	40835685	sert_atac.narrowPeak_peak_1863	78
chr1	40844726	40844908	sert_atac.narrowPeak_peak_1864	205
chr1	40850459	40850774	sert_atac.narrowPeak_peak_1865	373
chr1	40865078	40865384	sert_atac.narrowPeak_peak_1866	248
chr1	40868042	40868213	sert_atac.narrowPeak_peak_1867	189
chr1	40887713	40887997	sert_atac.narrowPeak_peak_1868	422
chr1	40922136	40922457	sert_atac.narrowPeak_peak_1869	162
chr1	40952701	40952896	sert_atac.narrowPeak_peak_1870	270
chr1	41001662	41001861	sert_atac.narrowPeak_peak_1871	536
chr1	41027516	41027616	sert_atac.narrowPeak_peak_1872	47
chr1	41063052	41063459	sert_atac.narrowPeak_peak_1873	578
chr1	41131517	41131629	sert_atac.narrowPeak_peak_1874	65
chr1	41152622	41152804	sert_atac.narrowPeak_peak_1875	482
chr1	41255321	41255422	sert_atac.narrowPeak_peak_1876	88
chr1	41257080	41257271	sert_atac.narrowPeak_peak_1877	344
chr1	41264347	41264516	sert_atac.narrowPeak_peak_1878	171
chr1	41274603	41274856	sert_atac.narrowPeak_peak_1879	155
chr1	41274912	41275091	sert_atac.narrowPeak_peak_1880	77
chr1	41275147	41275257	sert_atac.narrowPeak_peak_1881	65
chr1	41286042	41286158	sert_atac.narrowPeak_peak_1882	92
chr1	41286326	41286531	sert_atac.narrowPeak_peak_1883	138
chr1	41375850	41375979	sert_atac.narrowPeak_peak_1884	72
chr1	41381564	41381765	sert_atac.narrowPeak_peak_1885	134
chr1	41384866	41385021	sert_atac.narrowPeak_peak_1886	108
chr1	41390128	41390530	sert_atac.narrowPeak_peak_1887	691
chr1	41390702	41390802	sert_atac.narrowPeak_peak_1888	60
chr1	41399249	41399377	sert_atac.narrowPeak_peak_1889	85
chr1	41402722	41402853	sert_atac.narrowPeak_peak_1890	90
chr1	41402997	41403187	sert_atac.narrowPeak_peak_1891	111
chr1	41405464	41405794	sert_atac.narrowPeak_peak_1892	135
chr1	41431157	41431398	sert_atac.narrowPeak_peak_1893	294
chr1	41431448	41431598	sert_atac.narrowPeak_peak_1894	114
chr1	41555715	41555896	sert_atac.narrowPeak_peak_1895	219
chr1	41590428	41590620	sert_atac.narrowPeak_peak_1896	92
chr1	41651898	41652103	sert_atac.narrowPeak_peak_1897	185
chr1	41652181	41652296	sert_atac.narrowPeak_peak_1898	89
chr1	41652698	41653033	sert_atac.narrowPeak_peak_1899	349
chr1	41658715	41658895	sert_atac.narrowPeak_peak_1900	122
chr1	41712756	41712894	sert_atac.narrowPeak_peak_1901	124
chr1	41712962	41713367	sert_atac.narrowPeak_peak_1902	302
chr1	41741909	41742153	sert_atac.narrowPeak_peak_1903	176
chr1	41810429	41810664	sert_atac.narrowPeak_peak_1904	868
chr1	41810695	41810884	sert_atac.narrowPeak_peak_1905	211
chr1	41810969	41811076	sert_atac.narrowPeak_peak_1906	66
chr1	41861915	41862058	sert_atac.narrowPeak_peak_1907	100
chr1	41892569	41892699	sert_atac.narrowPeak_peak_1908	92
chr1	41897888	41898020	sert_atac.narrowPeak_peak_1909	122
chr1	41898079	41898179	sert_atac.narrowPeak_peak_1910	65
chr1	41918874	41919217	sert_atac.narrowPeak_peak_1911	130
chr1	41999256	41999404	sert_atac.narrowPeak_peak_1912	114
chr1	41999906	42000102	sert_atac.narrowPeak_peak_1913	92
chr1	42072247	42072381	sert_atac.narrowPeak_peak_1914	78
chr1	42079386	42079494	sert_atac.narrowPeak_peak_1915	59
chr1	42098593	42098941	sert_atac.narrowPeak_peak_1916	509
chr1	42099101	42099278	sert_atac.narrowPeak_peak_1917	147
chr1	42099306	42099427	sert_atac.narrowPeak_peak_1918	83
chr1	42173583	42173780	sert_atac.narrowPeak_peak_1919	92
chr1	42191043	42191147	sert_atac.narrowPeak_peak_1920	53
chr1	42197623	42197852	sert_atac.narrowPeak_peak_1921	307
chr1	42199952	42200126	sert_atac.narrowPeak_peak_1922	90
chr1	42226372	42226543	sert_atac.narrowPeak_peak_1923	115
chr1	42227768	42227947	sert_atac.narrowPeak_peak_1924	206
chr1	42242735	42242974	sert_atac.narrowPeak_peak_1925	78
chr1	42243415	42243790	sert_atac.narrowPeak_peak_1926	768
chr1	42243952	42244087	sert_atac.narrowPeak_peak_1927	113
chr1	42257984	42258133	sert_atac.narrowPeak_peak_1928	98
chr1	42259387	42259579	sert_atac.narrowPeak_peak_1929	170
chr1	42259648	42259864	sert_atac.narrowPeak_peak_1930	190
chr1	42261968	42262083	sert_atac.narrowPeak_peak_1931	98
chr1	42262813	42263042	sert_atac.narrowPeak_peak_1932	134
chr1	42387225	42387344	sert_atac.narrowPeak_peak_1933	59
chr1	42387969	42388241	sert_atac.narrowPeak_peak_1934	130
chr1	42388458	42388611	sert_atac.narrowPeak_peak_1935	87
chr1	42422074	42422179	sert_atac.narrowPeak_peak_1936	47
chr1	42458450	42458756	sert_atac.narrowPeak_peak_1937	369
chr1	42465485	42465668	sert_atac.narrowPeak_peak_1938	100
chr1	42465844	42466144	sert_atac.narrowPeak_peak_1939	146
chr1	42487789	42487975	sert_atac.narrowPeak_peak_1940	117
chr1	42491386	42492093	sert_atac.narrowPeak_peak_1941	197
chr1	42506364	42506610	sert_atac.narrowPeak_peak_1942	299
chr1	42524465	42524726	sert_atac.narrowPeak_peak_1943	499
chr1	42524760	42524868	sert_atac.narrowPeak_peak_1944	47
chr1	42538683	42538874	sert_atac.narrowPeak_peak_1945	82
chr1	42538913	42539369	sert_atac.narrowPeak_peak_1946	529
chr1	42539631	42539802	sert_atac.narrowPeak_peak_1947	77
chr1	42539883	42540001	sert_atac.narrowPeak_peak_1948	101
chr1	42589513	42589662	sert_atac.narrowPeak_peak_1949	78
chr1	42623893	42624121	sert_atac.narrowPeak_peak_1950	118
chr1	42624142	42624311	sert_atac.narrowPeak_peak_1951	125
chr1	42686298	42686467	sert_atac.narrowPeak_peak_1952	114
chr1	42693970	42694100	sert_atac.narrowPeak_peak_1953	84
chr1	42695576	42696001	sert_atac.narrowPeak_peak_1954	509
chr1	42696614	42696751	sert_atac.narrowPeak_peak_1955	80
chr1	42705025	42705145	sert_atac.narrowPeak_peak_1956	56
chr1	42714352	42714509	sert_atac.narrowPeak_peak_1957	132
chr1	42714632	42714839	sert_atac.narrowPeak_peak_1958	280
chr1	42720937	42721201	sert_atac.narrowPeak_peak_1959	114
chr1	42779912	42780032	sert_atac.narrowPeak_peak_1960	107
chr1	42838159	42838466	sert_atac.narrowPeak_peak_1961	260
chr1	42850801	42850993	sert_atac.narrowPeak_peak_1962	196
chr1	42851004	42851598	sert_atac.narrowPeak_peak_1963	1108
chr1	42888351	42888491	sert_atac.narrowPeak_peak_1964	78
chr1	42888495	42888775	sert_atac.narrowPeak_peak_1965	126
chr1	42902177	42902428	sert_atac.narrowPeak_peak_1966	290
chr1	42915145	42915329	sert_atac.narrowPeak_peak_1967	201
chr1	42918001	42918187	sert_atac.narrowPeak_peak_1968	77
chr1	42934131	42934231	sert_atac.narrowPeak_peak_1969	53
chr1	42952703	42953356	sert_atac.narrowPeak_peak_1970	112
chr1	43046848	43047060	sert_atac.narrowPeak_peak_1971	134
chr1	43052051	43052179	sert_atac.narrowPeak_peak_1972	72
chr1	43065973	43066223	sert_atac.narrowPeak_peak_1973	532
chr1	43091845	43091972	sert_atac.narrowPeak_peak_1974	78
chr1	43092380	43093061	sert_atac.narrowPeak_peak_1975	239
chr1	43098064	43098239	sert_atac.narrowPeak_peak_1976	121
chr1	43098317	43099156	sert_atac.narrowPeak_peak_1977	628
chr1	43113022	43113163	sert_atac.narrowPeak_peak_1978	138
chr1	43128231	43128708	sert_atac.narrowPeak_peak_1979	559
chr1	43139677	43139913	sert_atac.narrowPeak_peak_1980	185
chr1	43143402	43143544	sert_atac.narrowPeak_peak_1981	170
chr1	43153753	43153878	sert_atac.narrowPeak_peak_1982	72
chr1	43154627	43154848	sert_atac.narrowPeak_peak_1983	114
chr1	43163605	43164272	sert_atac.narrowPeak_peak_1984	430
chr1	43178609	43178807	sert_atac.narrowPeak_peak_1985	114
chr1	43197036	43197167	sert_atac.narrowPeak_peak_1986	85
chr1	43218092	43218557	sert_atac.narrowPeak_peak_1987	162
chr1	43238538	43238685	sert_atac.narrowPeak_peak_1988	85
chr1	43264442	43264739	sert_atac.narrowPeak_peak_1989	232
chr1	43269821	43269973	sert_atac.narrowPeak_peak_1990	138
chr1	43299532	43299734	sert_atac.narrowPeak_peak_1991	162
chr1	43300753	43300871	sert_atac.narrowPeak_peak_1992	69
chr1	43306158	43306289	sert_atac.narrowPeak_peak_1993	89
chr1	43320851	43320966	sert_atac.narrowPeak_peak_1994	59
chr1	43358203	43358523	sert_atac.narrowPeak_peak_1995	621
chr1	43367555	43367752	sert_atac.narrowPeak_peak_1996	72
chr1	43396664	43396888	sert_atac.narrowPeak_peak_1997	171
chr1	43433492	43433693	sert_atac.narrowPeak_peak_1998	154
chr1	43445118	43445318	sert_atac.narrowPeak_peak_1999	81
chr1	43445559	43445809	sert_atac.narrowPeak_peak_2000	332
[truncated: 131,365 more rows]

## Sheet: ED_Fig10b_Male_13.5_K27ac_peaks
chr1	3100320	3101111	sert_peaksk27_q005.narrowPeak_peak_1	69
chr1	3212000	3214301	sert_peaksk27_q005.narrowPeak_peak_2	751
chr1	3249365	3249976	sert_peaksk27_q005.narrowPeak_peak_3	46
chr1	3605145	3605483	sert_peaksk27_q005.narrowPeak_peak_4	61
chr1	3605764	3608149	sert_peaksk27_q005.narrowPeak_peak_5	363
chr1	3608426	3608953	sert_peaksk27_q005.narrowPeak_peak_6	54
chr1	3670784	3671229	sert_peaksk27_q005.narrowPeak_peak_7	119
chr1	3671487	3672366	sert_peaksk27_q005.narrowPeak_peak_8	176
chr1	3913847	3914344	sert_peaksk27_q005.narrowPeak_peak_9	85
chr1	4571249	4572184	sert_peaksk27_q005.narrowPeak_peak_10	147
chr1	4617572	4618042	sert_peaksk27_q005.narrowPeak_peak_11	93
chr1	4621967	4622372	sert_peaksk27_q005.narrowPeak_peak_12	46
chr1	4721949	4723846	sert_peaksk27_q005.narrowPeak_peak_13	339
chr1	4739188	4739538	sert_peaksk27_q005.narrowPeak_peak_14	54
chr1	4785305	4786211	sert_peaksk27_q005.narrowPeak_peak_15	110
chr1	4802318	4803018	sert_peaksk27_q005.narrowPeak_peak_16	54
chr1	4807017	4807906	sert_peaksk27_q005.narrowPeak_peak_17	375
chr1	4808005	4808459	sert_peaksk27_q005.narrowPeak_peak_18	85
chr1	4856284	4856615	sert_peaksk27_q005.narrowPeak_peak_19	53
chr1	4856919	4858879	sert_peaksk27_q005.narrowPeak_peak_20	328
chr1	5082767	5083802	sert_peaksk27_q005.narrowPeak_peak_21	77
chr1	5279394	5279817	sert_peaksk27_q005.narrowPeak_peak_22	46
chr1	5697245	5697769	sert_peaksk27_q005.narrowPeak_peak_23	61
chr1	5752054	5752540	sert_peaksk27_q005.narrowPeak_peak_24	60
chr1	5916239	5917078	sert_peaksk27_q005.narrowPeak_peak_25	46
chr1	6076389	6077409	sert_peaksk27_q005.narrowPeak_peak_26	339
chr1	6133053	6133968	sert_peaksk27_q005.narrowPeak_peak_27	167
chr1	6188288	6189230	sert_peaksk27_q005.narrowPeak_peak_28	85
chr1	6213127	6213465	sert_peaksk27_q005.narrowPeak_peak_29	46
chr1	6213739	6214980	sert_peaksk27_q005.narrowPeak_peak_30	176
chr1	6215078	6215819	sert_peaksk27_q005.narrowPeak_peak_31	207
chr1	6282360	6282912	sert_peaksk27_q005.narrowPeak_peak_32	61
chr1	6358924	6359361	sert_peaksk27_q005.narrowPeak_peak_33	69
chr1	6383006	6383342	sert_peaksk27_q005.narrowPeak_peak_34	54
chr1	6392124	6392448	sert_peaksk27_q005.narrowPeak_peak_35	46
chr1	6406592	6406916	sert_peaksk27_q005.narrowPeak_peak_36	46
chr1	6464599	6464963	sert_peaksk27_q005.narrowPeak_peak_37	43
chr1	6465125	6465459	sert_peaksk27_q005.narrowPeak_peak_38	33
chr1	6525192	6525927	sert_peaksk27_q005.narrowPeak_peak_39	138
chr1	6559132	6560026	sert_peaksk27_q005.narrowPeak_peak_40	138
chr1	6560443	6560836	sert_peaksk27_q005.narrowPeak_peak_41	40
chr1	6594328	6595357	sert_peaksk27_q005.narrowPeak_peak_42	46
chr1	6805096	6805843	sert_peaksk27_q005.narrowPeak_peak_43	77
chr1	6808991	6809537	sert_peaksk27_q005.narrowPeak_peak_44	77
chr1	6849118	6849878	sert_peaksk27_q005.narrowPeak_peak_45	54
chr1	6864865	6865212	sert_peaksk27_q005.narrowPeak_peak_46	40
chr1	6865406	6868024	sert_peaksk27_q005.narrowPeak_peak_47	411
chr1	6868470	6868987	sert_peaksk27_q005.narrowPeak_peak_48	61
chr1	6872390	6872775	sert_peaksk27_q005.narrowPeak_peak_49	40
chr1	6873803	6874567	sert_peaksk27_q005.narrowPeak_peak_50	110
chr1	6876662	6877343	sert_peaksk27_q005.narrowPeak_peak_51	119
chr1	6930046	6932764	sert_peaksk27_q005.narrowPeak_peak_52	197
chr1	6933029	6933612	sert_peaksk27_q005.narrowPeak_peak_53	46
chr1	6979179	6979592	sert_peaksk27_q005.narrowPeak_peak_54	46
chr1	7087918	7089965	sert_peaksk27_q005.narrowPeak_peak_55	399
chr1	7090037	7090650	sert_peaksk27_q005.narrowPeak_peak_56	147
chr1	7095444	7096025	sert_peaksk27_q005.narrowPeak_peak_57	59
chr1	7102682	7103035	sert_peaksk27_q005.narrowPeak_peak_58	59
chr1	7104069	7104489	sert_peaksk27_q005.narrowPeak_peak_59	46
chr1	7105214	7105604	sert_peaksk27_q005.narrowPeak_peak_60	68
chr1	7111429	7111785	sert_peaksk27_q005.narrowPeak_peak_61	98
chr1	7113002	7113620	sert_peaksk27_q005.narrowPeak_peak_62	40
chr1	7117982	7120001	sert_peaksk27_q005.narrowPeak_peak_63	249
chr1	7120266	7120771	sert_peaksk27_q005.narrowPeak_peak_64	77
chr1	7121404	7121728	sert_peaksk27_q005.narrowPeak_peak_65	33
chr1	7121839	7122222	sert_peaksk27_q005.narrowPeak_peak_66	46
chr1	7124706	7126348	sert_peaksk27_q005.narrowPeak_peak_67	129
chr1	7131522	7131846	sert_peaksk27_q005.narrowPeak_peak_68	61
chr1	7132163	7132697	sert_peaksk27_q005.narrowPeak_peak_69	77
chr1	7137029	7137516	sert_peaksk27_q005.narrowPeak_peak_70	30
chr1	7206026	7207100	sert_peaksk27_q005.narrowPeak_peak_71	251
chr1	7380713	7381152	sert_peaksk27_q005.narrowPeak_peak_72	102
chr1	7396834	7397489	sert_peaksk27_q005.narrowPeak_peak_73	217
chr1	7397645	7398791	sert_peaksk27_q005.narrowPeak_peak_74	207
chr1	7498780	7499231	sert_peaksk27_q005.narrowPeak_peak_75	119
chr1	7777090	7777464	sert_peaksk27_q005.narrowPeak_peak_76	27
chr1	8936442	8937011	sert_peaksk27_q005.narrowPeak_peak_77	93
chr1	9199249	9199851	sert_peaksk27_q005.narrowPeak_peak_78	92
chr1	9207810	9210010	sert_peaksk27_q005.narrowPeak_peak_79	328
chr1	9544655	9545789	sert_peaksk27_q005.narrowPeak_peak_80	238
chr1	9545905	9549254	sert_peaksk27_q005.narrowPeak_peak_81	147
chr1	9549401	9549994	sert_peaksk27_q005.narrowPeak_peak_82	77
chr1	9550108	9550432	sert_peaksk27_q005.narrowPeak_peak_83	33
chr1	9550505	9550907	sert_peaksk27_q005.narrowPeak_peak_84	32
chr1	9552086	9554824	sert_peaksk27_q005.narrowPeak_peak_85	147
chr1	9559831	9560334	sert_peaksk27_q005.narrowPeak_peak_86	61
chr1	9561456	9562177	sert_peaksk27_q005.narrowPeak_peak_87	217
chr1	9563256	9566561	sert_peaksk27_q005.narrowPeak_peak_88	238
chr1	9569944	9570806	sert_peaksk27_q005.narrowPeak_peak_89	67
chr1	9573854	9574341	sert_peaksk27_q005.narrowPeak_peak_90	46
chr1	9582264	9582672	sert_peaksk27_q005.narrowPeak_peak_91	69
chr1	9582813	9584554	sert_peaksk27_q005.narrowPeak_peak_92	387
chr1	9584628	9585404	sert_peaksk27_q005.narrowPeak_peak_93	82
chr1	9600831	9604090	sert_peaksk27_q005.narrowPeak_peak_94	351
chr1	9604278	9605095	sert_peaksk27_q005.narrowPeak_peak_95	110
chr1	9605925	9606322	sert_peaksk27_q005.narrowPeak_peak_96	61
chr1	9606447	9607074	sert_peaksk27_q005.narrowPeak_peak_97	46
chr1	9607871	9608356	sert_peaksk27_q005.narrowPeak_peak_98	85
chr1	9609109	9610840	sert_peaksk27_q005.narrowPeak_peak_99	197
chr1	9611404	9613303	sert_peaksk27_q005.narrowPeak_peak_100	387
chr1	9613659	9613983	sert_peaksk27_q005.narrowPeak_peak_101	21
chr1	9619140	9620233	sert_peaksk27_q005.narrowPeak_peak_102	119
chr1	9621096	9622276	sert_peaksk27_q005.narrowPeak_peak_103	217
chr1	9638164	9638638	sert_peaksk27_q005.narrowPeak_peak_104	32
chr1	9638969	9639298	sert_peaksk27_q005.narrowPeak_peak_105	54
chr1	9658289	9658866	sert_peaksk27_q005.narrowPeak_peak_106	46
chr1	9661984	9663137	sert_peaksk27_q005.narrowPeak_peak_107	46
chr1	9686261	9686591	sert_peaksk27_q005.narrowPeak_peak_108	61
chr1	9699295	9700153	sert_peaksk27_q005.narrowPeak_peak_109	138
chr1	9700532	9701616	sert_peaksk27_q005.narrowPeak_peak_110	157
chr1	9739405	9740442	sert_peaksk27_q005.narrowPeak_peak_111	53
chr1	9743171	9744109	sert_peaksk27_q005.narrowPeak_peak_112	85
chr1	9744203	9744527	sert_peaksk27_q005.narrowPeak_peak_113	27
chr1	9744654	9749344	sert_peaksk27_q005.narrowPeak_peak_114	710
chr1	9754673	9759247	sert_peaksk27_q005.narrowPeak_peak_115	411
chr1	9759625	9760606	sert_peaksk27_q005.narrowPeak_peak_116	61
chr1	9767898	9768277	sert_peaksk27_q005.narrowPeak_peak_117	61
chr1	9768464	9769364	sert_peaksk27_q005.narrowPeak_peak_118	129
chr1	9769899	9770225	sert_peaksk27_q005.narrowPeak_peak_119	46
chr1	9772829	9773885	sert_peaksk27_q005.narrowPeak_peak_120	129
chr1	9783213	9784165	sert_peaksk27_q005.narrowPeak_peak_121	186
chr1	9787933	9788280	sert_peaksk27_q005.narrowPeak_peak_122	46
chr1	9796404	9797054	sert_peaksk27_q005.narrowPeak_peak_123	46
chr1	9797133	9798069	sert_peaksk27_q005.narrowPeak_peak_124	186
chr1	9798321	9800321	sert_peaksk27_q005.narrowPeak_peak_125	197
chr1	9804156	9805411	sert_peaksk27_q005.narrowPeak_peak_126	271
chr1	9805820	9806231	sert_peaksk27_q005.narrowPeak_peak_127	79
chr1	9815895	9816353	sert_peaksk27_q005.narrowPeak_peak_128	77
chr1	9816470	9817164	sert_peaksk27_q005.narrowPeak_peak_129	46
chr1	9818944	9819335	sert_peaksk27_q005.narrowPeak_peak_130	69
chr1	9848309	9849490	sert_peaksk27_q005.narrowPeak_peak_131	293
chr1	9850790	9852218	sert_peaksk27_q005.narrowPeak_peak_132	387
chr1	9852544	9854585	sert_peaksk27_q005.narrowPeak_peak_133	316
chr1	9854892	9855252	sert_peaksk27_q005.narrowPeak_peak_134	27
chr1	9860739	9861188	sert_peaksk27_q005.narrowPeak_peak_135	69
chr1	9867095	9867667	sert_peaksk27_q005.narrowPeak_peak_136	54
chr1	9878301	9878681	sert_peaksk27_q005.narrowPeak_peak_137	32
chr1	9937381	9938173	sert_peaksk27_q005.narrowPeak_peak_138	127
chr1	9943111	9944803	sert_peaksk27_q005.narrowPeak_peak_139	316
chr1	9947261	9948919	sert_peaksk27_q005.narrowPeak_peak_140	207
chr1	9949647	9950508	sert_peaksk27_q005.narrowPeak_peak_141	85
chr1	9951275	9952034	sert_peaksk27_q005.narrowPeak_peak_142	129
chr1	9952794	9954098	sert_peaksk27_q005.narrowPeak_peak_143	399
chr1	9967685	9968533	sert_peaksk27_q005.narrowPeak_peak_144	119
chr1	10008791	10009923	sert_peaksk27_q005.narrowPeak_peak_145	77
chr1	10036892	10039609	sert_peaksk27_q005.narrowPeak_peak_146	363
chr1	10039811	10040210	sert_peaksk27_q005.narrowPeak_peak_147	46
chr1	10095941	10097030	sert_peaksk27_q005.narrowPeak_peak_148	129
chr1	10099423	10099812	sert_peaksk27_q005.narrowPeak_peak_149	33
chr1	10100017	10100352	sert_peaksk27_q005.narrowPeak_peak_150	46
chr1	10109006	10109330	sert_peaksk27_q005.narrowPeak_peak_151	33
chr1	10114261	10114785	sert_peaksk27_q005.narrowPeak_peak_152	34
chr1	10133709	10134070	sert_peaksk27_q005.narrowPeak_peak_153	69
chr1	10141201	10141819	sert_peaksk27_q005.narrowPeak_peak_154	77
chr1	10142008	10142733	sert_peaksk27_q005.narrowPeak_peak_155	61
chr1	10158314	10158638	sert_peaksk27_q005.narrowPeak_peak_156	20
chr1	10227127	10227471	sert_peaksk27_q005.narrowPeak_peak_157	61
chr1	10230760	10231392	sert_peaksk27_q005.narrowPeak_peak_158	27
chr1	10231479	10232474	sert_peaksk27_q005.narrowPeak_peak_159	197
chr1	10233044	10234043	sert_peaksk27_q005.narrowPeak_peak_160	197
chr1	10261028	10261833	sert_peaksk27_q005.narrowPeak_peak_161	228
chr1	10278381	10279665	sert_peaksk27_q005.narrowPeak_peak_162	138
chr1	10284654	10286087	sert_peaksk27_q005.narrowPeak_peak_163	485
chr1	10717421	10717985	sert_peaksk27_q005.narrowPeak_peak_164	24
chr1	10874268	10875683	sert_peaksk27_q005.narrowPeak_peak_165	228
chr1	10922249	10922573	sert_peaksk27_q005.narrowPeak_peak_166	61
chr1	10959701	10961895	sert_peaksk27_q005.narrowPeak_peak_167	225
chr1	10993190	10994301	sert_peaksk27_q005.narrowPeak_peak_168	69
chr1	11177764	11178134	sert_peaksk27_q005.narrowPeak_peak_169	53
chr1	11250301	11250862	sert_peaksk27_q005.narrowPeak_peak_170	54
chr1	11251404	11253249	sert_peaksk27_q005.narrowPeak_peak_171	279
chr1	11329542	11329939	sert_peaksk27_q005.narrowPeak_peak_172	63
chr1	11413396	11414043	sert_peaksk27_q005.narrowPeak_peak_173	69
chr1	11414396	11414830	sert_peaksk27_q005.narrowPeak_peak_174	40
chr1	11788354	11789058	sert_peaksk27_q005.narrowPeak_peak_175	33
chr1	11993467	11994408	sert_peaksk27_q005.narrowPeak_peak_176	207
chr1	12000422	12001293	sert_peaksk27_q005.narrowPeak_peak_177	217
chr1	12008864	12009227	sert_peaksk27_q005.narrowPeak_peak_178	85
chr1	12215859	12216251	sert_peaksk27_q005.narrowPeak_peak_179	87
chr1	12310367	12310918	sert_peaksk27_q005.narrowPeak_peak_180	46
chr1	12397716	12398925	sert_peaksk27_q005.narrowPeak_peak_181	138
chr1	12405898	12407962	sert_peaksk27_q005.narrowPeak_peak_182	302
chr1	12416173	12417040	sert_peaksk27_q005.narrowPeak_peak_183	174
chr1	12417449	12417956	sert_peaksk27_q005.narrowPeak_peak_184	110
chr1	12419011	12419426	sert_peaksk27_q005.narrowPeak_peak_185	46
chr1	12424602	12424980	sert_peaksk27_q005.narrowPeak_peak_186	54
chr1	12478639	12480143	sert_peaksk27_q005.narrowPeak_peak_187	238
chr1	12692101	12692872	sert_peaksk27_q005.narrowPeak_peak_188	40
chr1	12692958	12693340	sert_peaksk27_q005.narrowPeak_peak_189	27
chr1	12697896	12698298	sert_peaksk27_q005.narrowPeak_peak_190	40
chr1	12717908	12719406	sert_peaksk27_q005.narrowPeak_peak_191	238
chr1	12734190	12734588	sert_peaksk27_q005.narrowPeak_peak_192	102
chr1	12734667	12735025	sert_peaksk27_q005.narrowPeak_peak_193	54
chr1	12744484	12745157	sert_peaksk27_q005.narrowPeak_peak_194	46
chr1	12764467	12764938	sert_peaksk27_q005.narrowPeak_peak_195	54
chr1	12835268	12836538	sert_peaksk27_q005.narrowPeak_peak_196	77
chr1	12836643	12836980	sert_peaksk27_q005.narrowPeak_peak_197	61
chr1	12873983	12874623	sert_peaksk27_q005.narrowPeak_peak_198	66
chr1	13001793	13002672	sert_peaksk27_q005.narrowPeak_peak_199	77
chr1	13002855	13003232	sert_peaksk27_q005.narrowPeak_peak_200	46
chr1	13103594	13104133	sert_peaksk27_q005.narrowPeak_peak_201	40
chr1	13193928	13194999	sert_peaksk27_q005.narrowPeak_peak_202	110
chr1	13195096	13195807	sert_peaksk27_q005.narrowPeak_peak_203	93
chr1	13195895	13196227	sert_peaksk27_q005.narrowPeak_peak_204	54
chr1	13196942	13197266	sert_peaksk27_q005.narrowPeak_peak_205	27
chr1	13214030	13215317	sert_peaksk27_q005.narrowPeak_peak_206	93
chr1	13225152	13229500	sert_peaksk27_q005.narrowPeak_peak_207	293
chr1	13231079	13231635	sert_peaksk27_q005.narrowPeak_peak_208	69
chr1	13234406	13234824	sert_peaksk27_q005.narrowPeak_peak_209	27
chr1	13244298	13245465	sert_peaksk27_q005.narrowPeak_peak_210	138
chr1	13246323	13246762	sert_peaksk27_q005.narrowPeak_peak_211	61
chr1	13253851	13254824	sert_peaksk27_q005.narrowPeak_peak_212	60
chr1	13255485	13255938	sert_peaksk27_q005.narrowPeak_peak_213	54
chr1	13291428	13291878	sert_peaksk27_q005.narrowPeak_peak_214	69
chr1	13301538	13301914	sert_peaksk27_q005.narrowPeak_peak_215	69
chr1	13302264	13303015	sert_peaksk27_q005.narrowPeak_peak_216	61
chr1	13303562	13304093	sert_peaksk27_q005.narrowPeak_peak_217	129
chr1	13305215	13305689	sert_peaksk27_q005.narrowPeak_peak_218	73
chr1	13322978	13323371	sert_peaksk27_q005.narrowPeak_peak_219	69
chr1	13324984	13325452	sert_peaksk27_q005.narrowPeak_peak_220	53
chr1	13328767	13330769	sert_peaksk27_q005.narrowPeak_peak_221	305
chr1	13342896	13343406	sert_peaksk27_q005.narrowPeak_peak_222	110
chr1	13343645	13344135	sert_peaksk27_q005.narrowPeak_peak_223	102
chr1	13371263	13371785	sert_peaksk27_q005.narrowPeak_peak_224	69
chr1	13371859	13372975	sert_peaksk27_q005.narrowPeak_peak_225	119
chr1	13374234	13374907	sert_peaksk27_q005.narrowPeak_peak_226	77
chr1	13390297	13390692	sert_peaksk27_q005.narrowPeak_peak_227	54
chr1	13391471	13392771	sert_peaksk27_q005.narrowPeak_peak_228	147
chr1	13425947	13427342	sert_peaksk27_q005.narrowPeak_peak_229	351
chr1	13494559	13495716	sert_peaksk27_q005.narrowPeak_peak_230	197
chr1	13531475	13532242	sert_peaksk27_q005.narrowPeak_peak_231	93
chr1	13545054	13545451	sert_peaksk27_q005.narrowPeak_peak_232	77
chr1	13561096	13562000	sert_peaksk27_q005.narrowPeak_peak_233	54
chr1	13584931	13585255	sert_peaksk27_q005.narrowPeak_peak_234	61
chr1	13588343	13589428	sert_peaksk27_q005.narrowPeak_peak_235	249
chr1	13590007	13590618	sert_peaksk27_q005.narrowPeak_peak_236	119
chr1	13599218	13599804	sert_peaksk27_q005.narrowPeak_peak_237	39
chr1	13659036	13659429	sert_peaksk27_q005.narrowPeak_peak_238	69
chr1	13659886	13661209	sert_peaksk27_q005.narrowPeak_peak_239	305
chr1	13789117	13789608	sert_peaksk27_q005.narrowPeak_peak_240	33
chr1	14243364	14243807	sert_peaksk27_q005.narrowPeak_peak_241	75
chr1	14288593	14289000	sert_peaksk27_q005.narrowPeak_peak_242	63
chr1	14291895	14293276	sert_peaksk27_q005.narrowPeak_peak_243	119
chr1	14293567	14294395	sert_peaksk27_q005.narrowPeak_peak_244	77
chr1	14304378	14304909	sert_peaksk27_q005.narrowPeak_peak_245	60
chr1	14306227	14307390	sert_peaksk27_q005.narrowPeak_peak_246	114
chr1	14308472	14310668	sert_peaksk27_q005.narrowPeak_peak_247	260
chr1	14406256	14406946	sert_peaksk27_q005.narrowPeak_peak_248	93
chr1	14775038	14775396	sert_peaksk27_q005.narrowPeak_peak_249	54
chr1	15805006	15806628	sert_peaksk27_q005.narrowPeak_peak_250	435
chr1	15892615	15893002	sert_peaksk27_q005.narrowPeak_peak_251	40
chr1	15908784	15909235	sert_peaksk27_q005.narrowPeak_peak_252	46
chr1	15936056	15936754	sert_peaksk27_q005.narrowPeak_peak_253	60
chr1	16102929	16105369	sert_peaksk27_q005.narrowPeak_peak_254	460
chr1	16105854	16106641	sert_peaksk27_q005.narrowPeak_peak_255	102
chr1	16177408	16178201	sert_peaksk27_q005.narrowPeak_peak_256	20
chr1	16268637	16269572	sert_peaksk27_q005.narrowPeak_peak_257	110
chr1	16372175	16372568	sert_peaksk27_q005.narrowPeak_peak_258	27
chr1	16483077	16483480	sert_peaksk27_q005.narrowPeak_peak_259	69
chr1	16490867	16491408	sert_peaksk27_q005.narrowPeak_peak_260	157
chr1	16517819	16518286	sert_peaksk27_q005.narrowPeak_peak_261	33
chr1	16518480	16520586	sert_peaksk27_q005.narrowPeak_peak_262	138
chr1	16540818	16541244	sert_peaksk27_q005.narrowPeak_peak_263	187
chr1	16598540	16598864	sert_peaksk27_q005.narrowPeak_peak_264	32
chr1	16607261	16607639	sert_peaksk27_q005.narrowPeak_peak_265	93
chr1	16617267	16619250	sert_peaksk27_q005.narrowPeak_peak_266	260
chr1	16619451	16619950	sert_peaksk27_q005.narrowPeak_peak_267	69
chr1	16655136	16655506	sert_peaksk27_q005.narrowPeak_peak_268	85
chr1	16656080	16658039	sert_peaksk27_q005.narrowPeak_peak_269	423
chr1	16661099	16661479	sert_peaksk27_q005.narrowPeak_peak_270	93
chr1	16664940	16666212	sert_peaksk27_q005.narrowPeak_peak_271	271
chr1	16683421	16683808	sert_peaksk27_q005.narrowPeak_peak_272	59
chr1	16683942	16684343	sert_peaksk27_q005.narrowPeak_peak_273	40
chr1	16687503	16689298	sert_peaksk27_q005.narrowPeak_peak_274	271
chr1	16693915	16694486	sert_peaksk27_q005.narrowPeak_peak_275	77
chr1	16698278	16699694	sert_peaksk27_q005.narrowPeak_peak_276	197
chr1	16699768	16700624	sert_peaksk27_q005.narrowPeak_peak_277	176
chr1	16703074	16703512	sert_peaksk27_q005.narrowPeak_peak_278	46
chr1	16705251	16706177	sert_peaksk27_q005.narrowPeak_peak_279	147
chr1	16722131	16722618	sert_peaksk27_q005.narrowPeak_peak_280	40
chr1	16780462	16780799	sert_peaksk27_q005.narrowPeak_peak_281	33
chr1	16942874	16943326	sert_peaksk27_q005.narrowPeak_peak_282	73
chr1	17000511	17000835	sert_peaksk27_q005.narrowPeak_peak_283	33
chr1	17096783	17097120	sert_peaksk27_q005.narrowPeak_peak_284	33
chr1	17284155	17285496	sert_peaksk27_q005.narrowPeak_peak_285	66
chr1	17694764	17695958	sert_peaksk27_q005.narrowPeak_peak_286	77
chr1	17727175	17727721	sert_peaksk27_q005.narrowPeak_peak_287	110
chr1	18272007	18273010	sert_peaksk27_q005.narrowPeak_peak_288	46
chr1	18315627	18315983	sert_peaksk27_q005.narrowPeak_peak_289	52
chr1	18962387	18963085	sert_peaksk27_q005.narrowPeak_peak_290	46
chr1	19388744	19389174	sert_peaksk27_q005.narrowPeak_peak_291	54
chr1	19973581	19974993	sert_peaksk27_q005.narrowPeak_peak_292	176
chr1	20343464	20345599	sert_peaksk27_q005.narrowPeak_peak_293	363
chr1	20653621	20654868	sert_peaksk27_q005.narrowPeak_peak_294	93
chr1	20801868	20802192	sert_peaksk27_q005.narrowPeak_peak_295	40
chr1	20803117	20805442	sert_peaksk27_q005.narrowPeak_peak_296	363
chr1	20806871	20808525	sert_peaksk27_q005.narrowPeak_peak_297	106
chr1	20819469	20820845	sert_peaksk27_q005.narrowPeak_peak_298	316
chr1	20822492	20822867	sert_peaksk27_q005.narrowPeak_peak_299	46
chr1	20823119	20823733	sert_peaksk27_q005.narrowPeak_peak_300	85
chr1	20825138	20825547	sert_peaksk27_q005.narrowPeak_peak_301	31
chr1	20843393	20845005	sert_peaksk27_q005.narrowPeak_peak_302	271
chr1	20890148	20890636	sert_peaksk27_q005.narrowPeak_peak_303	138
chr1	20890719	20891675	sert_peaksk27_q005.narrowPeak_peak_304	167
chr1	20902209	20902780	sert_peaksk27_q005.narrowPeak_peak_305	47
chr1	20907198	20909304	sert_peaksk27_q005.narrowPeak_peak_306	110
chr1	20912073	20913690	sert_peaksk27_q005.narrowPeak_peak_307	305
chr1	20923288	20923769	sert_peaksk27_q005.narrowPeak_peak_308	27
chr1	20934948	20935645	sert_peaksk27_q005.narrowPeak_peak_309	225
chr1	20951022	20951555	sert_peaksk27_q005.narrowPeak_peak_310	93
chr1	20951628	20952386	sert_peaksk27_q005.narrowPeak_peak_311	167
chr1	21040879	21041294	sert_peaksk27_q005.narrowPeak_peak_312	54
chr1	21070598	21071266	sert_peaksk27_q005.narrowPeak_peak_313	94
chr1	21075820	21076411	sert_peaksk27_q005.narrowPeak_peak_314	40
chr1	21078297	21079249	sert_peaksk27_q005.narrowPeak_peak_315	147
chr1	21079562	21079986	sert_peaksk27_q005.narrowPeak_peak_316	61
chr1	21100947	21102631	sert_peaksk27_q005.narrowPeak_peak_317	249
chr1	21166276	21167293	sert_peaksk27_q005.narrowPeak_peak_318	228
chr1	21218329	21219528	sert_peaksk27_q005.narrowPeak_peak_319	399
chr1	21239989	21241447	sert_peaksk27_q005.narrowPeak_peak_320	207
chr1	21271803	21272317	sert_peaksk27_q005.narrowPeak_peak_321	77
chr1	21298832	21300403	sert_peaksk27_q005.narrowPeak_peak_322	327
chr1	21301460	21301786	sert_peaksk27_q005.narrowPeak_peak_323	21
chr1	21379834	21380158	sert_peaksk27_q005.narrowPeak_peak_324	33
chr1	21401502	21402455	sert_peaksk27_q005.narrowPeak_peak_325	46
chr1	21411510	21411861	sert_peaksk27_q005.narrowPeak_peak_326	77
chr1	21484700	21485711	sert_peaksk27_q005.narrowPeak_peak_327	138
chr1	21499374	21500852	sert_peaksk27_q005.narrowPeak_peak_328	207
chr1	21593487	21593811	sert_peaksk27_q005.narrowPeak_peak_329	33
chr1	21808748	21809329	sert_peaksk27_q005.narrowPeak_peak_330	197
chr1	21829742	21830238	sert_peaksk27_q005.narrowPeak_peak_331	33
chr1	21856504	21856937	sert_peaksk27_q005.narrowPeak_peak_332	110
chr1	21890126	21891408	sert_peaksk27_q005.narrowPeak_peak_333	238
chr1	21891857	21892416	sert_peaksk27_q005.narrowPeak_peak_334	61
chr1	21937939	21938879	sert_peaksk27_q005.narrowPeak_peak_335	93
chr1	21940871	21941407	sert_peaksk27_q005.narrowPeak_peak_336	110
chr1	21941548	21942191	sert_peaksk27_q005.narrowPeak_peak_337	217
chr1	21960723	21961371	sert_peaksk27_q005.narrowPeak_peak_338	54
chr1	21984189	21984985	sert_peaksk27_q005.narrowPeak_peak_339	54
chr1	22118235	22119014	sert_peaksk27_q005.narrowPeak_peak_340	54
chr1	22206893	22207532	sert_peaksk27_q005.narrowPeak_peak_341	61
chr1	22634820	22635827	sert_peaksk27_q005.narrowPeak_peak_342	93
chr1	22975071	22975435	sert_peaksk27_q005.narrowPeak_peak_343	54
chr1	23058088	23059128	sert_peaksk27_q005.narrowPeak_peak_344	61
chr1	23113180	23114007	sert_peaksk27_q005.narrowPeak_peak_345	85
chr1	23177241	23177696	sert_peaksk27_q005.narrowPeak_peak_346	145
chr1	23187608	23188838	sert_peaksk27_q005.narrowPeak_peak_347	399
chr1	23255535	23256166	sert_peaksk27_q005.narrowPeak_peak_348	460
chr1	23256574	23257681	sert_peaksk27_q005.narrowPeak_peak_349	197
chr1	23263765	23265157	sert_peaksk27_q005.narrowPeak_peak_350	129
chr1	23267943	23268521	sert_peaksk27_q005.narrowPeak_peak_351	85
chr1	23270413	23272106	sert_peaksk27_q005.narrowPeak_peak_352	460
chr1	23279045	23280915	sert_peaksk27_q005.narrowPeak_peak_353	316
chr1	23282391	23283146	sert_peaksk27_q005.narrowPeak_peak_354	110
chr1	23284174	23284498	sert_peaksk27_q005.narrowPeak_peak_355	40
chr1	23383464	23383846	sert_peaksk27_q005.narrowPeak_peak_356	54
chr1	23833215	23833655	sert_peaksk27_q005.narrowPeak_peak_357	33
chr1	23915618	23915995	sert_peaksk27_q005.narrowPeak_peak_358	30
chr1	23916380	23916704	sert_peaksk27_q005.narrowPeak_peak_359	33
chr1	23920757	23921449	sert_peaksk27_q005.narrowPeak_peak_360	61
chr1	23921547	23922080	sert_peaksk27_q005.narrowPeak_peak_361	147
chr1	23959121	23959637	sert_peaksk27_q005.narrowPeak_peak_362	37
chr1	24004512	24006087	sert_peaksk27_q005.narrowPeak_peak_363	387
chr1	24006215	24006572	sert_peaksk27_q005.narrowPeak_peak_364	40
chr1	24033666	24034087	sert_peaksk27_q005.narrowPeak_peak_365	40
chr1	24045592	24045976	sert_peaksk27_q005.narrowPeak_peak_366	26
chr1	24099207	24099943	sert_peaksk27_q005.narrowPeak_peak_367	217
chr1	24100278	24101023	sert_peaksk27_q005.narrowPeak_peak_368	102
chr1	24195255	24196492	sert_peaksk27_q005.narrowPeak_peak_369	147
chr1	24198599	24198923	sert_peaksk27_q005.narrowPeak_peak_370	46
chr1	24230633	24230995	sert_peaksk27_q005.narrowPeak_peak_371	92
chr1	24417229	24417613	sert_peaksk27_q005.narrowPeak_peak_372	85
chr1	24550398	24551258	sert_peaksk27_q005.narrowPeak_peak_373	85
chr1	24677490	24679621	sert_peaksk27_q005.narrowPeak_peak_374	228
chr1	24679715	24680357	sert_peaksk27_q005.narrowPeak_peak_375	52
chr1	24739122	24739450	sert_peaksk27_q005.narrowPeak_peak_376	27
chr1	24743247	24743698	sert_peaksk27_q005.narrowPeak_peak_377	56
chr1	24778104	24778781	sert_peaksk27_q005.narrowPeak_peak_378	119
chr1	24869542	24870342	sert_peaksk27_q005.narrowPeak_peak_379	129
chr1	25017033	25017379	sert_peaksk27_q005.narrowPeak_peak_380	69
chr1	25146366	25146738	sert_peaksk27_q005.narrowPeak_peak_381	53
chr1	25189120	25189558	sert_peaksk27_q005.narrowPeak_peak_382	69
chr1	26640125	26640449	sert_peaksk27_q005.narrowPeak_peak_383	33
chr1	27257626	27258123	sert_peaksk27_q005.narrowPeak_peak_384	40
chr1	27260570	27261993	sert_peaksk27_q005.narrowPeak_peak_385	110
chr1	27264162	27265365	sert_peaksk27_q005.narrowPeak_peak_386	138
chr1	28058553	28059448	sert_peaksk27_q005.narrowPeak_peak_387	238
chr1	28217994	28218339	sert_peaksk27_q005.narrowPeak_peak_388	49
chr1	28880035	28880581	sert_peaksk27_q005.narrowPeak_peak_389	53
chr1	28880859	28881870	sert_peaksk27_q005.narrowPeak_peak_390	34
chr1	29421951	29422706	sert_peaksk27_q005.narrowPeak_peak_391	61
chr1	29444027	29444398	sert_peaksk27_q005.narrowPeak_peak_392	54
chr1	29444922	29446925	sert_peaksk27_q005.narrowPeak_peak_393	271
chr1	29955895	29956381	sert_peaksk27_q005.narrowPeak_peak_394	102
chr1	30216265	30217256	sert_peaksk27_q005.narrowPeak_peak_395	167
chr1	30537068	30537501	sert_peaksk27_q005.narrowPeak_peak_396	69
chr1	30636662	30638039	sert_peaksk27_q005.narrowPeak_peak_397	293
chr1	30823009	30823395	sert_peaksk27_q005.narrowPeak_peak_398	46
chr1	30823755	30825117	sert_peaksk27_q005.narrowPeak_peak_399	129
chr1	30828668	30829012	sert_peaksk27_q005.narrowPeak_peak_400	59
chr1	30829889	30830636	sert_peaksk27_q005.narrowPeak_peak_401	54
chr1	30849606	30850111	sert_peaksk27_q005.narrowPeak_peak_402	110
chr1	30850453	30851554	sert_peaksk27_q005.narrowPeak_peak_403	93
chr1	30871900	30873357	sert_peaksk27_q005.narrowPeak_peak_404	293
chr1	30873577	30875020	sert_peaksk27_q005.narrowPeak_peak_405	228
chr1	30947973	30949379	sert_peaksk27_q005.narrowPeak_peak_406	282
chr1	30949699	30951053	sert_peaksk27_q005.narrowPeak_peak_407	363
chr1	30951339	30951787	sert_peaksk27_q005.narrowPeak_peak_408	54
chr1	31093785	31094372	sert_peaksk27_q005.narrowPeak_peak_409	147
chr1	31150050	31150907	sert_peaksk27_q005.narrowPeak_peak_410	126
chr1	31807921	31808655	sert_peaksk27_q005.narrowPeak_peak_411	129
chr1	32596641	32597285	sert_peaksk27_q005.narrowPeak_peak_412	147
chr1	32720231	32720568	sert_peaksk27_q005.narrowPeak_peak_413	54
chr1	32866186	32866571	sert_peaksk27_q005.narrowPeak_peak_414	46
chr1	32876355	32878179	sert_peaksk27_q005.narrowPeak_peak_415	363
chr1	32897482	32897818	sert_peaksk27_q005.narrowPeak_peak_416	33
chr1	32897936	32898321	sert_peaksk27_q005.narrowPeak_peak_417	46
chr1	32901915	32902366	sert_peaksk27_q005.narrowPeak_peak_418	26
chr1	32960239	32960563	sert_peaksk27_q005.narrowPeak_peak_419	40
chr1	33042119	33042700	sert_peaksk27_q005.narrowPeak_peak_420	88
chr1	33355387	33356075	sert_peaksk27_q005.narrowPeak_peak_421	69
chr1	33362501	33363187	sert_peaksk27_q005.narrowPeak_peak_422	102
chr1	33391310	33391918	sert_peaksk27_q005.narrowPeak_peak_423	54
chr1	33470109	33471449	sert_peaksk27_q005.narrowPeak_peak_424	282
chr1	33541992	33542667	sert_peaksk27_q005.narrowPeak_peak_425	138
chr1	33599029	33600238	sert_peaksk27_q005.narrowPeak_peak_426	204
chr1	33610114	33610839	sert_peaksk27_q005.narrowPeak_peak_427	75
chr1	33626852	33627719	sert_peaksk27_q005.narrowPeak_peak_428	61
chr1	33628714	33629038	sert_peaksk27_q005.narrowPeak_peak_429	40
chr1	33645893	33646238	sert_peaksk27_q005.narrowPeak_peak_430	60
chr1	33669208	33670924	sert_peaksk27_q005.narrowPeak_peak_431	228
chr1	33671122	33672477	sert_peaksk27_q005.narrowPeak_peak_432	238
chr1	33691470	33691806	sert_peaksk27_q005.narrowPeak_peak_433	61
chr1	33693159	33693648	sert_peaksk27_q005.narrowPeak_peak_434	30
chr1	33694755	33696243	sert_peaksk27_q005.narrowPeak_peak_435	176
chr1	33697128	33697538	sert_peaksk27_q005.narrowPeak_peak_436	93
chr1	33719877	33720627	sert_peaksk27_q005.narrowPeak_peak_437	93
chr1	33747291	33747990	sert_peaksk27_q005.narrowPeak_peak_438	54
chr1	33755873	33758790	sert_peaksk27_q005.narrowPeak_peak_439	305
chr1	33792283	33793887	sert_peaksk27_q005.narrowPeak_peak_440	197
chr1	33798365	33799316	sert_peaksk27_q005.narrowPeak_peak_441	114
chr1	33799742	33800639	sert_peaksk27_q005.narrowPeak_peak_442	74
chr1	33806289	33807018	sert_peaksk27_q005.narrowPeak_peak_443	95
chr1	33813449	33815290	sert_peaksk27_q005.narrowPeak_peak_444	260
chr1	33828030	33829232	sert_peaksk27_q005.narrowPeak_peak_445	167
chr1	33832865	33834216	sert_peaksk27_q005.narrowPeak_peak_446	234
chr1	33840545	33841221	sert_peaksk27_q005.narrowPeak_peak_447	40
chr1	33861252	33862007	sert_peaksk27_q005.narrowPeak_peak_448	145
chr1	33864623	33864966	sert_peaksk27_q005.narrowPeak_peak_449	33
chr1	33882993	33883989	sert_peaksk27_q005.narrowPeak_peak_450	227
chr1	33907122	33907604	sert_peaksk27_q005.narrowPeak_peak_451	85
chr1	33908104	33908924	sert_peaksk27_q005.narrowPeak_peak_452	54
chr1	33979620	33979956	sert_peaksk27_q005.narrowPeak_peak_453	27
chr1	33981391	33982639	sert_peaksk27_q005.narrowPeak_peak_454	157
chr1	33998640	33999066	sert_peaksk27_q005.narrowPeak_peak_455	46
chr1	34005249	34006980	sert_peaksk27_q005.narrowPeak_peak_456	176
chr1	34061632	34061973	sert_peaksk27_q005.narrowPeak_peak_457	46
chr1	34062098	34062542	sert_peaksk27_q005.narrowPeak_peak_458	77
chr1	34063919	34064428	sert_peaksk27_q005.narrowPeak_peak_459	66
chr1	34064595	34065240	sert_peaksk27_q005.narrowPeak_peak_460	27
chr1	34065314	34065679	sert_peaksk27_q005.narrowPeak_peak_461	46
chr1	34065774	34066255	sert_peaksk27_q005.narrowPeak_peak_462	41
chr1	34070974	34072076	sert_peaksk27_q005.narrowPeak_peak_463	138
chr1	34072238	34072610	sert_peaksk27_q005.narrowPeak_peak_464	33
chr1	34073351	34074269	sert_peaksk27_q005.narrowPeak_peak_465	77
chr1	34074460	34075197	sert_peaksk27_q005.narrowPeak_peak_466	61
chr1	34076875	34078028	sert_peaksk27_q005.narrowPeak_peak_467	138
chr1	34084696	34085304	sert_peaksk27_q005.narrowPeak_peak_468	85
chr1	34085637	34086268	sert_peaksk27_q005.narrowPeak_peak_469	39
chr1	34086712	34087258	sert_peaksk27_q005.narrowPeak_peak_470	69
chr1	34087690	34088271	sert_peaksk27_q005.narrowPeak_peak_471	69
chr1	34088801	34090356	sert_peaksk27_q005.narrowPeak_peak_472	138
chr1	34090509	34091459	sert_peaksk27_q005.narrowPeak_peak_473	282
chr1	34093343	34094686	sert_peaksk27_q005.narrowPeak_peak_474	119
chr1	34095025	34095505	sert_peaksk27_q005.narrowPeak_peak_475	69
chr1	34095626	34095962	sert_peaksk27_q005.narrowPeak_peak_476	46
chr1	34096546	34098667	sert_peaksk27_q005.narrowPeak_peak_477	423
chr1	34102506	34102830	sert_peaksk27_q005.narrowPeak_peak_478	40
chr1	34103015	34104465	sert_peaksk27_q005.narrowPeak_peak_479	387
chr1	34104603	34105622	sert_peaksk27_q005.narrowPeak_peak_480	217
chr1	34105881	34106205	sert_peaksk27_q005.narrowPeak_peak_481	40
chr1	34106506	34107502	sert_peaksk27_q005.narrowPeak_peak_482	423
chr1	34108175	34109024	sert_peaksk27_q005.narrowPeak_peak_483	110
chr1	34109975	34111632	sert_peaksk27_q005.narrowPeak_peak_484	52
chr1	34117074	34117711	sert_peaksk27_q005.narrowPeak_peak_485	46
chr1	34119688	34122446	sert_peaksk27_q005.narrowPeak_peak_486	217
chr1	34123161	34124371	sert_peaksk27_q005.narrowPeak_peak_487	157
chr1	34125826	34126192	sert_peaksk27_q005.narrowPeak_peak_488	33
chr1	34127901	34128284	sert_peaksk27_q005.narrowPeak_peak_489	40
chr1	34128448	34128772	sert_peaksk27_q005.narrowPeak_peak_490	27
chr1	34129576	34130467	sert_peaksk27_q005.narrowPeak_peak_491	249
chr1	34131547	34131985	sert_peaksk27_q005.narrowPeak_peak_492	54
chr1	34132269	34134617	sert_peaksk27_q005.narrowPeak_peak_493	271
chr1	34140533	34141211	sert_peaksk27_q005.narrowPeak_peak_494	69
chr1	34149737	34151417	sert_peaksk27_q005.narrowPeak_peak_495	536
chr1	34166682	34168378	sert_peaksk27_q005.narrowPeak_peak_496	339
chr1	34186204	34186528	sert_peaksk27_q005.narrowPeak_peak_497	35
chr1	34236315	34236644	sert_peaksk27_q005.narrowPeak_peak_498	33
chr1	34246196	34246606	sert_peaksk27_q005.narrowPeak_peak_499	33
chr1	34263476	34264275	sert_peaksk27_q005.narrowPeak_peak_500	164
chr1	34292427	34292751	sert_peaksk27_q005.narrowPeak_peak_501	32
chr1	34394149	34394473	sert_peaksk27_q005.narrowPeak_peak_502	27
chr1	34432621	34435638	sert_peaksk27_q005.narrowPeak_peak_503	249
chr1	34439055	34440839	sert_peaksk27_q005.narrowPeak_peak_504	435
chr1	34459076	34459753	sert_peaksk27_q005.narrowPeak_peak_505	33
chr1	34485602	34485951	sert_peaksk27_q005.narrowPeak_peak_506	46
chr1	34664250	34665795	sert_peaksk27_q005.narrowPeak_peak_507	110
chr1	34738438	34742024	sert_peaksk27_q005.narrowPeak_peak_508	271
chr1	34742403	34743101	sert_peaksk27_q005.narrowPeak_peak_509	52
chr1	34745891	34746392	sert_peaksk27_q005.narrowPeak_peak_510	40
chr1	34748998	34750315	sert_peaksk27_q005.narrowPeak_peak_511	217
chr1	34751141	34751887	sert_peaksk27_q005.narrowPeak_peak_512	176
chr1	34751969	34752312	sert_peaksk27_q005.narrowPeak_peak_513	40
chr1	34766945	34768783	sert_peaksk27_q005.narrowPeak_peak_514	129
chr1	34768910	34769571	sert_peaksk27_q005.narrowPeak_peak_515	147
chr1	34781763	34782253	sert_peaksk27_q005.narrowPeak_peak_516	46
chr1	34782590	34785182	sert_peaksk27_q005.narrowPeak_peak_517	536
chr1	34799241	34799619	sert_peaksk27_q005.narrowPeak_peak_518	54
chr1	34801309	34802493	sert_peaksk27_q005.narrowPeak_peak_519	176
chr1	34830831	34831365	sert_peaksk27_q005.narrowPeak_peak_520	54
chr1	34838157	34838494	sert_peaksk27_q005.narrowPeak_peak_521	33
chr1	34839371	34839695	sert_peaksk27_q005.narrowPeak_peak_522	27
chr1	34840873	34842825	sert_peaksk27_q005.narrowPeak_peak_523	228
chr1	34842931	34843886	sert_peaksk27_q005.narrowPeak_peak_524	682
chr1	34849656	34850042	sert_peaksk27_q005.narrowPeak_peak_525	61
chr1	34863317	34864028	sert_peaksk27_q005.narrowPeak_peak_526	157
chr1	34864352	34865001	sert_peaksk27_q005.narrowPeak_peak_527	54
chr1	35275208	35275666	sert_peaksk27_q005.narrowPeak_peak_528	127
chr1	35358550	35359450	sert_peaksk27_q005.narrowPeak_peak_529	316
chr1	35373942	35375105	sert_peaksk27_q005.narrowPeak_peak_530	246
chr1	35375214	35375867	sert_peaksk27_q005.narrowPeak_peak_531	69
chr1	35385659	35386080	sert_peaksk27_q005.narrowPeak_peak_532	54
chr1	35529259	35530546	sert_peaksk27_q005.narrowPeak_peak_533	129
chr1	35631090	35632115	sert_peaksk27_q005.narrowPeak_peak_534	157
chr1	35687116	35688407	sert_peaksk27_q005.narrowPeak_peak_535	129
chr1	35693888	35694212	sert_peaksk27_q005.narrowPeak_peak_536	21
chr1	35695188	35695512	sert_peaksk27_q005.narrowPeak_peak_537	46
chr1	35739833	35740239	sert_peaksk27_q005.narrowPeak_peak_538	93
chr1	35745491	35745871	sert_peaksk27_q005.narrowPeak_peak_539	21
chr1	35746102	35747562	sert_peaksk27_q005.narrowPeak_peak_540	217
chr1	35754348	35754942	sert_peaksk27_q005.narrowPeak_peak_541	96
chr1	35758455	35760776	sert_peaksk27_q005.narrowPeak_peak_542	282
chr1	35761244	35761585	sert_peaksk27_q005.narrowPeak_peak_543	46
chr1	35762646	35763118	sert_peaksk27_q005.narrowPeak_peak_544	40
chr1	35763492	35763978	sert_peaksk27_q005.narrowPeak_peak_545	85
chr1	35765409	35767248	sert_peaksk27_q005.narrowPeak_peak_546	312
chr1	35768006	35772314	sert_peaksk27_q005.narrowPeak_peak_547	411
chr1	35772557	35773158	sert_peaksk27_q005.narrowPeak_peak_548	54
chr1	35814893	35815238	sert_peaksk27_q005.narrowPeak_peak_549	27
chr1	35824735	35825059	sert_peaksk27_q005.narrowPeak_peak_550	52
chr1	35839941	35840304	sert_peaksk27_q005.narrowPeak_peak_551	46
chr1	35840489	35841211	sert_peaksk27_q005.narrowPeak_peak_552	46
chr1	35846460	35846850	sert_peaksk27_q005.narrowPeak_peak_553	27
chr1	35858391	35858975	sert_peaksk27_q005.narrowPeak_peak_554	157
chr1	35864108	35864460	sert_peaksk27_q005.narrowPeak_peak_555	77
chr1	35864738	35865164	sert_peaksk27_q005.narrowPeak_peak_556	46
chr1	35870717	35871371	sert_peaksk27_q005.narrowPeak_peak_557	54
chr1	35871719	35873078	sert_peaksk27_q005.narrowPeak_peak_558	85
chr1	35874838	35876518	sert_peaksk27_q005.narrowPeak_peak_559	339
chr1	35905368	35905949	sert_peaksk27_q005.narrowPeak_peak_560	69
chr1	35913268	35914617	sert_peaksk27_q005.narrowPeak_peak_561	246
chr1	35915498	35915903	sert_peaksk27_q005.narrowPeak_peak_562	40
chr1	35925407	35927639	sert_peaksk27_q005.narrowPeak_peak_563	305
chr1	35941431	35941979	sert_peaksk27_q005.narrowPeak_peak_564	77
chr1	35950300	35950696	sert_peaksk27_q005.narrowPeak_peak_565	30
chr1	35950985	35952158	sert_peaksk27_q005.narrowPeak_peak_566	61
chr1	35960312	35960861	sert_peaksk27_q005.narrowPeak_peak_567	54
chr1	35961871	35962402	sert_peaksk27_q005.narrowPeak_peak_568	46
chr1	35978840	35979232	sert_peaksk27_q005.narrowPeak_peak_569	54
chr1	35982264	35982687	sert_peaksk27_q005.narrowPeak_peak_570	69
chr1	36010854	36011178	sert_peaksk27_q005.narrowPeak_peak_571	40
chr1	36013925	36014550	sert_peaksk27_q005.narrowPeak_peak_572	46
chr1	36015524	36016021	sert_peaksk27_q005.narrowPeak_peak_573	61
chr1	36016521	36018831	sert_peaksk27_q005.narrowPeak_peak_574	271
chr1	36064298	36065700	sert_peaksk27_q005.narrowPeak_peak_575	217
chr1	36067485	36068437	sert_peaksk27_q005.narrowPeak_peak_576	93
chr1	36068650	36071000	sert_peaksk27_q005.narrowPeak_peak_577	238
chr1	36071311	36071853	sert_peaksk27_q005.narrowPeak_peak_578	46
chr1	36072484	36074008	sert_peaksk27_q005.narrowPeak_peak_579	129
chr1	36074407	36075173	sert_peaksk27_q005.narrowPeak_peak_580	93
chr1	36075879	36078001	sert_peaksk27_q005.narrowPeak_peak_581	328
chr1	36086687	36087011	sert_peaksk27_q005.narrowPeak_peak_582	27
chr1	36087568	36088002	sert_peaksk27_q005.narrowPeak_peak_583	27
chr1	36088088	36090317	sert_peaksk27_q005.narrowPeak_peak_584	93
chr1	36090399	36090832	sert_peaksk27_q005.narrowPeak_peak_585	46
chr1	36095310	36095910	sert_peaksk27_q005.narrowPeak_peak_586	61
chr1	36099757	36100397	sert_peaksk27_q005.narrowPeak_peak_587	46
chr1	36103846	36104170	sert_peaksk27_q005.narrowPeak_peak_588	21
chr1	36104287	36104645	sert_peaksk27_q005.narrowPeak_peak_589	54
chr1	36105073	36105507	sert_peaksk27_q005.narrowPeak_peak_590	46
chr1	36132076	36132427	sert_peaksk27_q005.narrowPeak_peak_591	93
chr1	36233921	36234249	sert_peaksk27_q005.narrowPeak_peak_592	46
chr1	36234685	36235014	sert_peaksk27_q005.narrowPeak_peak_593	39
chr1	36243316	36244881	sert_peaksk27_q005.narrowPeak_peak_594	157
chr1	36307982	36308671	sert_peaksk27_q005.narrowPeak_peak_595	102
chr1	36309696	36310562	sert_peaksk27_q005.narrowPeak_peak_596	228
chr1	36314927	36315251	sert_peaksk27_q005.narrowPeak_peak_597	39
chr1	36315864	36316276	sert_peaksk27_q005.narrowPeak_peak_598	69
chr1	36350820	36351144	sert_peaksk27_q005.narrowPeak_peak_599	40
chr1	36352164	36352575	sert_peaksk27_q005.narrowPeak_peak_600	33
chr1	36354251	36354627	sert_peaksk27_q005.narrowPeak_peak_601	33
chr1	36355352	36355853	sert_peaksk27_q005.narrowPeak_peak_602	61
chr1	36356922	36357640	sert_peaksk27_q005.narrowPeak_peak_603	61
chr1	36367873	36369557	sert_peaksk27_q005.narrowPeak_peak_604	207
chr1	36370678	36371002	sert_peaksk27_q005.narrowPeak_peak_605	39
chr1	36444936	36445934	sert_peaksk27_q005.narrowPeak_peak_606	102
chr1	36470930	36471374	sert_peaksk27_q005.narrowPeak_peak_607	85
chr1	36471763	36472096	sert_peaksk27_q005.narrowPeak_peak_608	54
chr1	36483505	36484211	sert_peaksk27_q005.narrowPeak_peak_609	40
chr1	36511099	36511785	sert_peaksk27_q005.narrowPeak_peak_610	197
chr1	36538437	36539335	sert_peaksk27_q005.narrowPeak_peak_611	207
chr1	36540235	36540600	sert_peaksk27_q005.narrowPeak_peak_612	60
chr1	36541882	36542206	sert_peaksk27_q005.narrowPeak_peak_613	40
chr1	36542339	36542792	sert_peaksk27_q005.narrowPeak_peak_614	69
chr1	36543425	36544312	sert_peaksk27_q005.narrowPeak_peak_615	93
chr1	36546504	36547309	sert_peaksk27_q005.narrowPeak_peak_616	110
chr1	36555953	36557363	sert_peaksk27_q005.narrowPeak_peak_617	316
chr1	36557501	36558284	sert_peaksk27_q005.narrowPeak_peak_618	176
chr1	36558524	36559426	sert_peaksk27_q005.narrowPeak_peak_619	138
chr1	36562462	36562981	sert_peaksk27_q005.narrowPeak_peak_620	46
chr1	36568183	36568698	sert_peaksk27_q005.narrowPeak_peak_621	69
chr1	36571147	36572316	sert_peaksk27_q005.narrowPeak_peak_622	147
chr1	36579786	36581299	sert_peaksk27_q005.narrowPeak_peak_623	305
chr1	36581829	36582193	sert_peaksk27_q005.narrowPeak_peak_624	27
chr1	36603170	36604042	sert_peaksk27_q005.narrowPeak_peak_625	129
chr1	36607413	36608436	sert_peaksk27_q005.narrowPeak_peak_626	69
chr1	36636448	36637245	sert_peaksk27_q005.narrowPeak_peak_627	46
chr1	36650216	36650540	sert_peaksk27_q005.narrowPeak_peak_628	46
chr1	36691023	36692610	sert_peaksk27_q005.narrowPeak_peak_629	110
chr1	36709042	36709982	sert_peaksk27_q005.narrowPeak_peak_630	207
chr1	36710068	36710639	sert_peaksk27_q005.narrowPeak_peak_631	197
chr1	36785092	36785606	sert_peaksk27_q005.narrowPeak_peak_632	61
chr1	36794275	36794732	sert_peaksk27_q005.narrowPeak_peak_633	54
chr1	36804311	36804635	sert_peaksk27_q005.narrowPeak_peak_634	33
chr1	36813370	36813878	sert_peaksk27_q005.narrowPeak_peak_635	77
chr1	36831399	36831767	sert_peaksk27_q005.narrowPeak_peak_636	17
chr1	36871203	36872074	sert_peaksk27_q005.narrowPeak_peak_637	119
chr1	36883047	36883371	sert_peaksk27_q005.narrowPeak_peak_638	29
chr1	36883525	36884484	sert_peaksk27_q005.narrowPeak_peak_639	77
chr1	36884887	36885371	sert_peaksk27_q005.narrowPeak_peak_640	41
chr1	36903878	36904212	sert_peaksk27_q005.narrowPeak_peak_641	40
chr1	36904913	36905566	sert_peaksk27_q005.narrowPeak_peak_642	46
chr1	36911197	36912235	sert_peaksk27_q005.narrowPeak_peak_643	61
chr1	36917364	36918309	sert_peaksk27_q005.narrowPeak_peak_644	119
chr1	36918412	36919333	sert_peaksk27_q005.narrowPeak_peak_645	77
chr1	36919877	36921092	sert_peaksk27_q005.narrowPeak_peak_646	228
chr1	36921932	36922297	sert_peaksk27_q005.narrowPeak_peak_647	69
chr1	36934348	36935014	sert_peaksk27_q005.narrowPeak_peak_648	77
chr1	36936861	36937259	sert_peaksk27_q005.narrowPeak_peak_649	46
chr1	36938231	36939162	sert_peaksk27_q005.narrowPeak_peak_650	260
chr1	36939324	36940583	sert_peaksk27_q005.narrowPeak_peak_651	217
chr1	36969718	36970949	sert_peaksk27_q005.narrowPeak_peak_652	372
chr1	36996728	36997274	sert_peaksk27_q005.narrowPeak_peak_653	85
chr1	37020386	37020966	sert_peaksk27_q005.narrowPeak_peak_654	52
chr1	37022415	37022871	sert_peaksk27_q005.narrowPeak_peak_655	27
chr1	37023255	37024138	sert_peaksk27_q005.narrowPeak_peak_656	46
chr1	37024346	37026708	sert_peaksk27_q005.narrowPeak_peak_657	176
chr1	37026810	37027354	sert_peaksk27_q005.narrowPeak_peak_658	69
chr1	37028529	37030240	sert_peaksk27_q005.narrowPeak_peak_659	147
chr1	37030355	37031623	sert_peaksk27_q005.narrowPeak_peak_660	217
chr1	37048904	37049561	sert_peaksk27_q005.narrowPeak_peak_661	69
chr1	37081336	37081966	sert_peaksk27_q005.narrowPeak_peak_662	34
chr1	37105139	37105496	sert_peaksk27_q005.narrowPeak_peak_663	61
chr1	37116855	37117347	sert_peaksk27_q005.narrowPeak_peak_664	43
chr1	37117475	37118006	sert_peaksk27_q005.narrowPeak_peak_665	79
chr1	37299325	37299773	sert_peaksk27_q005.narrowPeak_peak_666	85
chr1	37299964	37300614	sert_peaksk27_q005.narrowPeak_peak_667	77
chr1	37314505	37315931	sert_peaksk27_q005.narrowPeak_peak_668	217
chr1	37318141	37318465	sert_peaksk27_q005.narrowPeak_peak_669	54
chr1	37347098	37347999	sert_peaksk27_q005.narrowPeak_peak_670	260
chr1	37350529	37351986	sert_peaksk27_q005.narrowPeak_peak_671	282
chr1	37368749	37369410	sert_peaksk27_q005.narrowPeak_peak_672	69
chr1	37399285	37399771	sert_peaksk27_q005.narrowPeak_peak_673	92
chr1	37428701	37431486	sert_peaksk27_q005.narrowPeak_peak_674	351
chr1	37509169	37509995	sert_peaksk27_q005.narrowPeak_peak_675	46
chr1	37521040	37521430	sert_peaksk27_q005.narrowPeak_peak_676	61
chr1	37526886	37527725	sert_peaksk27_q005.narrowPeak_peak_677	93
chr1	37540122	37540446	sert_peaksk27_q005.narrowPeak_peak_678	40
chr1	37595557	37595881	sert_peaksk27_q005.narrowPeak_peak_679	20
chr1	37638694	37639594	sert_peaksk27_q005.narrowPeak_peak_680	61
chr1	37643450	37645276	sert_peaksk27_q005.narrowPeak_peak_681	282
chr1	37662262	37662749	sert_peaksk27_q005.narrowPeak_peak_682	50
chr1	37678299	37678961	sert_peaksk27_q005.narrowPeak_peak_683	73
chr1	37685260	37685873	sert_peaksk27_q005.narrowPeak_peak_684	40
chr1	37686599	37690011	sert_peaksk27_q005.narrowPeak_peak_685	575
chr1	37693619	37695237	sert_peaksk27_q005.narrowPeak_peak_686	93
chr1	37696175	37696499	sert_peaksk27_q005.narrowPeak_peak_687	40
chr1	37718653	37719592	sert_peaksk27_q005.narrowPeak_peak_688	102
chr1	37864416	37864865	sert_peaksk27_q005.narrowPeak_peak_689	85
chr1	37864967	37866454	sert_peaksk27_q005.narrowPeak_peak_690	228
chr1	37871118	37873676	sert_peaksk27_q005.narrowPeak_peak_691	293
chr1	37889766	37891633	sert_peaksk27_q005.narrowPeak_peak_692	271
chr1	37917463	37918573	sert_peaksk27_q005.narrowPeak_peak_693	157
chr1	37949064	37949566	sert_peaksk27_q005.narrowPeak_peak_694	77
chr1	37954480	37955373	sert_peaksk27_q005.narrowPeak_peak_695	110
chr1	37955911	37957523	sert_peaksk27_q005.narrowPeak_peak_696	375
chr1	37996239	37999303	sert_peaksk27_q005.narrowPeak_peak_697	238
chr1	38045978	38046362	sert_peaksk27_q005.narrowPeak_peak_698	75
chr1	38048641	38049265	sert_peaksk27_q005.narrowPeak_peak_699	39
chr1	38049595	38051231	sert_peaksk27_q005.narrowPeak_peak_700	110
chr1	38076550	38077391	sert_peaksk27_q005.narrowPeak_peak_701	53
chr1	38102638	38105267	sert_peaksk27_q005.narrowPeak_peak_702	316
chr1	38105338	38105662	sert_peaksk27_q005.narrowPeak_peak_703	67
chr1	38111041	38111433	sert_peaksk27_q005.narrowPeak_peak_704	52
chr1	38128114	38129349	sert_peaksk27_q005.narrowPeak_peak_705	305
chr1	38130068	38130919	sert_peaksk27_q005.narrowPeak_peak_706	363
chr1	38154009	38154762	sert_peaksk27_q005.narrowPeak_peak_707	102
chr1	38384297	38384621	sert_peaksk27_q005.narrowPeak_peak_708	46
chr1	38528401	38528800	sert_peaksk27_q005.narrowPeak_peak_709	42
[truncated: 71,316 more rows]

## Sheet: ED_Fig10b_Female_13.5_K27_peaks
chr1	3477092	3477479	gran_peaksk27_q005.narrowPeak_peak_1	66
[truncated: 27,102 more rows]

[truncated: 1 more sheets: ED_Fig10b_Female_13.5_ATAC_peak]
